# Supplementary material for: Metal-organic framework derived crystalline nanocarbon for Fenton-like reaction
Source: Nat Commun. 2024 Jul 23;15:6199. doi: 10.1038/s41467-024-50476-w (PMC11266689; doi:10.1038/s41467-024-50476-w)
Supplement: Supplementary file 3 — Source Data [file 41467_2024_50476_MOESM3_ESM.zip]

Archive with 33 entries (32 files):
- Source Data/
- Source Data/Figure 2.xlsx
- Source Data/Figure 3.xlsx
- Source Data/Figure 4.xlsx
- Source Data/Supplementary Fig. 1.xlsx
- Source Data/Supplementary Fig. 10.xlsx
- Source Data/Supplementary Fig. 11.xlsx
- Source Data/Supplementary Fig. 12.xlsx
- Source Data/Supplementary Fig. 13.xlsx
- Source Data/Supplementary Fig. 14.xlsx
- Source Data/Supplementary Fig. 15.xlsx
- Source Data/Supplementary Fig. 16.xlsx
- Source Data/Supplementary Fig. 17.xlsx
- Source Data/Supplementary Fig. 18.xlsx
- Source Data/Supplementary Fig. 19.xlsx
- Source Data/Supplementary Fig. 2.xlsx
- Source Data/Supplementary Fig. 20.xlsx
- Source Data/Supplementary Fig. 21.xlsx
- Source Data/Supplementary Fig. 22.xlsx
- Source Data/Supplementary Fig. 23.xlsx
- Source Data/Supplementary Fig. 24.xlsx
- Source Data/Supplementary Fig. 25.xlsx
- Source Data/Supplementary Fig. 26.xlsx
- Source Data/Supplementary Fig. 27.xlsx
- Source Data/Supplementary Fig. 29.xlsx
- Source Data/Supplementary Fig. 30.xlsx
- Source Data/Supplementary Fig. 31.xlsx
- Source Data/Supplementary Fig. 4.xlsx
- Source Data/Supplementary Fig. 5.xlsx
- Source Data/Supplementary Fig. 6.xlsx
- Source Data/Supplementary Fig. 7.xlsx
- Source Data/Supplementary Fig. 8.xlsx
- Source Data/Supplementary Fig. 9.xlsx
