# Supplementary material for: Metal-organic framework derived crystalline nanocarbon for Fenton-like reaction
Source: Nat Commun. 2024 Jul 23;15:6199. doi: 10.1038/s41467-024-50476-w (PMC11266689; doi:10.1038/s41467-024-50476-w)
Supplement: Supplementary file 3 — Source Data [file 41467_2024_50476_MOESM3_ESM.zip › Source Data/Figure 2.xlsx]

## Sheet: Figure 2a
MCC-950	X	Y	Conventional NPC	X	Y
	2 theta	Intensity		2 theta	Intensity
	2	13638		2	232
	2.1	13952		2.01	299
	2.2	14864		2.02	286
	2.3	15849		2.03	303
	2.4	16313		2.04	293
	2.5	16794		2.05	322
	2.6	16991		2.06	329
	2.7	17411		2.07	318
	2.8	17165		2.08	269
	2.9	17341		2.09	321
	3	17167		2.1	313
	3.1	17129		2.11	330
	3.2	16847		2.12	350
	3.3	16649		2.13	322
	3.4	16436		2.14	332
	3.5	15848		2.15	332
	3.6	15348		2.16	323
	3.7	15274		2.17	335
	3.8	14385		2.18	361
	3.9	14329		2.19	342
	4	13783		2.2	386
	4.1	13356		2.21	382
	4.2	12808		2.22	355
	4.3	12440		2.23	383
	4.4	12084		2.24	390
	4.5	11618		2.25	347
	4.6	11634		2.26	398
	4.7	11679		2.27	390
	4.8	12795		2.28	389
	4.9	17532		2.29	399
	5	11812		2.3	438
	5.1	9989		2.31	396
	5.2	9413		2.32	412
	5.3	9067		2.33	442
	5.4	8628		2.34	391
	5.5	8378		2.35	429
	5.6	8064		2.36	439
	5.7	7722		2.37	464
	5.8	7415		2.38	470
	5.9	7224		2.39	488
	6	7089		2.4	442
	6.1	6531		2.41	441
	6.2	6669		2.42	474
	6.3	6250		2.43	460
	6.4	6202		2.44	461
	6.5	5985		2.45	509
	6.6	5719		2.46	489
	6.7	5731		2.47	480
	6.8	5391		2.48	499
	6.9	5270		2.49	487
	7	5139		2.5	486
	7.1	5210		2.51	489
	7.2	5075		2.52	495
	7.3	4960		2.53	513
	7.4	4740		2.54	533
	7.5	4713		2.55	520
	7.6	4656		2.56	510
	7.7	4583		2.57	551
	7.8	4469		2.58	517
	7.9	4514		2.59	555
	8	4202		2.6	551
	8.1	4097		2.61	502
	8.2	4138		2.62	558
	8.3	4024		2.63	548
	8.4	4059		2.64	550
	8.5	3906		2.65	556
	8.6	3825		2.66	520
	8.7	3749		2.67	552
	8.8	3698		2.68	566
	8.9	3662		2.69	604
	9	3485		2.7	613
	9.1	3449		2.71	592
	9.2	3476		2.72	662
	9.3	3438		2.73	599
	9.4	3529		2.74	582
	9.5	3417		2.75	627
	9.6	3568		2.76	591
	9.7	4581		2.77	614
	9.8	13258		2.78	591
	9.9	12640		2.79	583
	10	3895		2.8	551
	10.1	3410		2.81	597
	10.2	3255		2.82	627
	10.3	3156		2.83	655
	10.4	3102		2.84	654
	10.5	3048		2.85	618
	10.6	2990		2.86	629
	10.7	2935		2.87	665
	10.8	2940		2.88	641
	10.9	2936		2.89	653
	11	2893		2.9	623
	11.1	2939		2.91	657
	11.2	2896		2.92	692
	11.3	2759		2.93	621
	11.4	2732		2.94	637
	11.5	2742		2.95	663
	11.6	2740		2.96	659
	11.7	2606		2.97	637
	11.8	2667		2.98	653
	11.9	2703		2.99	636
	12	2743		3	653
	12.1	2636		3.01	690
	12.2	2637		3.02	670
	12.3	2628		3.03	638
	12.4	2624		3.04	680
	12.5	2513		3.05	711
	12.6	2620		3.06	645
	12.7	2531		3.07	656
	12.8	2521		3.08	719
	12.9	2443		3.09	679
	13	2438		3.1	676
	13.1	2474		3.11	689
	13.2	2435		3.12	636
	13.3	2518		3.13	705
	13.4	2507		3.14	693
	13.5	2462		3.15	722
	13.6	2441		3.16	702
	13.7	2490		3.17	689
	13.8	2437		3.18	690
	13.9	2487		3.19	711
	14	2372		3.2	719
	14.1	2380		3.21	693
	14.2	2454		3.22	665
	14.3	2473		3.23	690
	14.4	2505		3.24	712
	14.5	2410		3.25	680
	14.6	2574		3.26	698
	14.7	3600		3.27	715
	14.8	7517		3.28	715
	14.9	3538		3.29	725
	15	2490		3.3	695
	15.1	2500		3.31	729
	15.2	2485		3.32	725
	15.3	2463		3.33	699
	15.4	2442		3.34	707
	15.5	2371		3.35	732
	15.6	2387		3.36	722
	15.7	2393		3.37	727
	15.8	2334		3.38	735
	15.9	2369		3.39	752
	16	2303		3.4	681
	16.1	2346		3.41	714
	16.2	2310		3.42	644
	16.3	2457		3.43	739
	16.4	2832		3.44	700
	16.5	2606		3.45	712
	16.6	2610		3.46	713
	16.7	2548		3.47	727
	16.8	2427		3.48	711
	16.9	2375		3.49	740
	17	2406		3.5	725
	17.1	2469		3.51	692
	17.2	2541		3.52	737
	17.3	2575		3.53	727
	17.4	2552		3.54	706
	17.5	2640		3.55	698
	17.6	2752		3.56	696
	17.7	3023		3.57	751
	17.8	3215		3.58	751
	17.9	3587		3.59	730
	18	3832		3.6	666
	18.1	3402		3.61	708
	18.2	2959		3.62	704
	18.3	2698		3.63	741
	18.4	2604		3.64	737
	18.5	2435		3.65	698
	18.6	2468		3.66	715
	18.7	2482		3.67	712
	18.8	2449		3.68	750
	18.9	2413		3.69	705
	19	2355		3.7	704
	19.1	2470		3.71	740
	19.2	2482		3.72	746
	19.3	2412		3.73	717
	19.4	2353		3.74	700
	19.5	2423		3.75	734
	19.6	2451		3.76	713
	19.7	2705		3.77	735
	19.8	2915		3.78	736
	19.9	2552		3.79	763
	20	2440		3.8	751
	20.1	2544		3.81	715
	20.2	2575		3.82	704
	20.3	2563		3.83	706
	20.4	2598		3.84	726
	20.5	2643		3.85	767
	20.6	2658		3.86	672
	20.7	2638		3.87	704
	20.8	2586		3.88	719
	20.9	2572		3.89	729
	21	2627		3.9	717
	21.1	2563		3.91	707
	21.2	2598		3.92	700
	21.3	2538		3.93	688
	21.4	2623		3.94	732
	21.5	2644		3.95	705
	21.6	2602		3.96	694
	21.7	2644		3.97	679
	21.8	2621		3.98	691
	21.9	2602		3.99	679
	22	2671		4	718
	22.1	2690		4.01	703
	22.2	2753		4.02	725
	22.3	2739		4.03	684
	22.4	2600		4.04	675
	22.5	2716		4.05	694
	22.6	2629		4.06	679
	22.7	2649		4.07	663
	22.8	2642		4.08	673
	22.9	2611		4.09	714
	23	2636		4.1	682
	23.1	2601		4.11	677
	23.2	2763		4.12	646
	23.3	2712		4.13	755
	23.4	2738		4.14	660
	23.5	2790		4.15	690
	23.6	2973		4.16	672
	23.7	2866		4.17	650
	23.8	2850		4.18	702
	23.9	2864		4.19	672
	24	2819		4.2	667
	24.1	2849		4.21	658
	24.2	2863		4.22	625
	24.3	2820		4.23	660
	24.4	2795		4.24	691
	24.5	2801		4.25	660
	24.6	2971		4.26	658
	24.7	3329		4.27	708
	24.8	4691		4.28	645
	24.9	3457		4.29	651
	25	2715		4.3	676
	25.1	2716		4.31	645
	25.2	2584		4.32	637
	25.3	2629		4.33	655
	25.4	2630		4.34	636
	25.5	2597		4.35	660
	25.6	2615		4.36	637
	25.7	2647		4.37	686
	25.8	2605		4.38	632
	25.9	2592		4.39	662
	26	2551		4.4	642
	26.1	2570		4.41	629
	26.2	2483		4.42	646
	26.3	2532		4.43	633
	26.4	2526		4.44	662
	26.5	2449		4.45	632
	26.6	2563		4.46	654
	26.7	2539		4.47	706
	26.8	2618		4.48	625
	26.9	2619		4.49	616
	27	2653		4.5	671
	27.1	2578		4.51	595
	27.2	2457		4.52	662
	27.3	2387		4.53	611
	27.4	2374		4.54	683
	27.5	2239		4.55	664
	27.6	2245		4.56	673
	27.7	2270		4.57	630
	27.8	2198		4.58	659
	27.9	2305		4.59	614
	28	2299		4.6	660
	28.1	2292		4.61	632
	28.2	2158		4.62	652
	28.3	2239		4.63	639
	28.4	2375		4.64	641
	28.5	2958		4.65	620
	28.6	2293		4.66	594
	28.7	2114		4.67	608
	28.8	2039		4.68	605
	28.9	2154		4.69	633
	29	2089		4.7	622
	29.1	1934		4.71	589
	29.2	1974		4.72	624
	29.3	1997		4.73	624
	29.4	1940		4.74	629
	29.5	1901		4.75	593
	29.6	1894		4.76	643
	29.7	1962		4.77	611
	29.8	2161		4.78	646
	29.9	2394		4.79	585
	30	1902		4.8	612
	30.1	1839		4.81	602
	30.2	1813		4.82	653
	30.3	1797		4.83	558
	30.4	1787		4.84	626
	30.5	1669		4.85	585
	30.6	1720		4.86	610
	30.7	1703		4.87	586
	30.8	1711		4.88	580
	30.9	1611		4.89	600
	31	1586		4.9	575
	31.1	1622		4.91	579
	31.2	1618		4.92	585
	31.3	1579		4.93	572
	31.4	1679		4.94	594
	31.5	1584		4.95	585
	31.6	1594		4.96	584
	31.7	1583		4.97	599
	31.8	1514		4.98	589
	31.9	1554		4.99	559
	32	1492		5	582
	32.1	1558		5.01	580
	32.2	1553		5.02	573
	32.3	1508		5.03	545
	32.4	1473		5.04	548
	32.5	1513		5.05	559
	32.6	1451		5.06	556
	32.7	1460		5.07	598
	32.8	1567		5.08	566
	32.9	1557		5.09	548
	33	1496		5.1	551
	33.1	1530		5.11	571
	33.2	1542		5.12	549
	33.3	1461		5.13	541
	33.4	1451		5.14	589
	33.5	1459		5.15	547
	33.6	1488		5.16	542
	33.7	1537		5.17	547
	33.8	1420		5.18	514
	33.9	1428		5.19	485
	34	1377		5.2	572
	34.1	1500		5.21	550
	34.2	1413		5.22	547
	34.3	1498		5.23	554
	34.4	1395		5.24	534
	34.5	1378		5.25	537
	34.6	1384		5.26	526
	34.7	1321		5.27	569
	34.8	1441		5.28	521
	34.9	1490		5.29	504
	35	1512		5.3	572
	35.1	1436		5.31	530
	35.2	1312		5.32	502
	35.3	1326		5.33	539
	35.4	1455		5.34	522
	35.5	1411		5.35	477
	35.6	1337		5.36	502
	35.7	1402		5.37	511
	35.8	1331		5.38	506
	35.9	1300		5.39	489
	36	1313		5.4	518
	36.1	1263		5.41	515
	36.2	1210		5.42	487
	36.3	1195		5.43	515
	36.4	1236		5.44	473
	36.5	1263		5.45	457
	36.6	1253		5.46	510
	36.7	1266		5.47	474
	36.8	1245		5.48	453
	36.9	1249		5.49	473
	37	1255		5.5	450
	37.1	1280		5.51	453
	37.2	1314		5.52	460
	37.3	1285		5.53	487
	37.4	1212		5.54	453
	37.5	1193		5.55	444
	37.6	1309		5.56	451
	37.7	1225		5.57	479
	37.8	1343		5.58	438
	37.9	1233		5.59	461
	38	1256		5.6	452
	38.1	1200		5.61	454
	38.2	1221		5.62	453
	38.3	1265		5.63	458
	38.4	1222		5.64	413
	38.5	1174		5.65	448
	38.6	1239		5.66	505
	38.7	1189		5.67	470
	38.8	1175		5.68	473
	38.9	1154		5.69	467
	39	1118		5.7	445
	39.1	1159		5.71	464
	39.2	1148		5.72	421
	39.3	1114		5.73	460
	39.4	1085		5.74	470
	39.5	1111		5.75	422
	39.6	1064		5.76	457
	39.7	1093		5.77	465
	39.8	1165		5.78	407
	39.9	1152		5.79	429
	40	1157		5.8	435
	40.1	1200		5.81	406
	40.2	1320		5.82	396
	40.3	1177		5.83	423
	40.4	1165		5.84	420
	40.5	1118		5.85	451
	40.6	1152		5.86	436
	40.7	1180		5.87	438
	40.8	1162		5.88	409
	40.9	1181		5.89	391
	41	1134		5.9	439
	41.1	1195		5.91	433
	41.2	1072		5.92	403
	41.3	1162		5.93	414
	41.4	1153		5.94	412
	41.5	1140		5.95	408
	41.6	1169		5.96	396
	41.7	1172		5.97	386
	41.8	1194		5.98	407
	41.9	1215		5.99	413
	42	1194		6	396
	42.1	1193		6.01	388
	42.2	1200		6.02	391
	42.3	1115		6.03	373
	42.4	1230		6.04	381
	42.5	1217		6.05	396
	42.6	1208		6.06	425
	42.7	1234		6.07	397
	42.8	1210		6.08	372
	42.9	1227		6.09	381
	43	1219		6.1	351
	43.1	1185		6.11	378
	43.2	1197		6.12	373
	43.3	1165		6.13	393
	43.4	1223		6.14	353
	43.5	1179		6.15	374
	43.6	1136		6.16	373
	43.7	1208		6.17	374
	43.8	1142		6.18	375
	43.9	1155		6.19	386
	44	1175		6.2	347
	44.1	1174		6.21	367
	44.2	1219		6.22	370
	44.3	1225		6.23	404
	44.4	1149		6.24	392
	44.5	1140		6.25	334
	44.6	1180		6.26	365
	44.7	1151		6.27	368
	44.8	1156		6.28	359
	44.9	1209		6.29	380
	45	1126		6.3	339
	45.1	1149		6.31	345
	45.2	1126		6.32	339
	45.3	1113		6.33	384
	45.4	1109		6.34	354
	45.5	1118		6.35	371
	45.6	1174		6.36	352
	45.7	1116		6.37	343
	45.8	1153		6.38	346
	45.9	1160		6.39	339
	46	1118		6.4	361
	46.1	1069		6.41	321
	46.2	1036		6.42	352
	46.3	1078		6.43	326
	46.4	1054		6.44	313
	46.5	1015		6.45	356
	46.6	1040		6.46	351
	46.7	1056		6.47	322
	46.8	997		6.48	343
	46.9	1029		6.49	312
	47	1014		6.5	334
	47.1	1020		6.51	321
	47.2	893		6.52	339
	47.3	966		6.53	360
	47.4	980		6.54	354
	47.5	1000		6.55	336
	47.6	897		6.56	361
	47.7	942		6.57	337
	47.8	900		6.58	347
	47.9	892		6.59	302
	48	891		6.6	299
	48.1	904		6.61	319
	48.2	929		6.62	286
	48.3	789		6.63	324
	48.4	835		6.64	295
	48.5	843		6.65	327
	48.6	851		6.66	317
	48.7	827		6.67	314
	48.8	818		6.68	308
	48.9	829		6.69	293
	49	845		6.7	312
	49.1	815		6.71	286
	49.2	840		6.72	326
	49.3	852		6.73	317
	49.4	852		6.74	299
	49.5	871		6.75	291
	49.6	901		6.76	314
	49.7	833		6.77	296
	49.8	848		6.78	322
	49.9	874		6.79	320
	50	891		6.8	287
	50.1	903		6.81	306
	50.2	876		6.82	322
	50.3	860		6.83	288
	50.4	879		6.84	306
	50.5	965		6.85	286
	50.6	902		6.86	293
	50.7	946		6.87	290
	50.8	965		6.88	296
	50.9	1014		6.89	301
	51	1038		6.9	319
	51.1	914		6.91	310
	51.2	932		6.92	283
	51.3	883		6.93	284
	51.4	925		6.94	277
	51.5	800		6.95	295
	51.6	897		6.96	276
	51.7	878		6.97	295
	51.8	851		6.98	281
	51.9	793		6.99	296
	52	787		7	254
	52.1	811		7.01	275
	52.2	808		7.02	267
	52.3	752		7.03	296
	52.4	774		7.04	292
	52.5	788		7.05	286
	52.6	743		7.06	257
	52.7	800		7.07	273
	52.8	775		7.08	291
	52.9	810		7.09	273
	53	809		7.1	275
	53.1	798		7.11	295
	53.2	823		7.12	285
	53.3	798		7.13	267
	53.4	778		7.14	282
	53.5	845		7.15	299
	53.6	861		7.16	260
	53.7	825		7.17	264
	53.8	780		7.18	283
	53.9	808		7.19	249
	54	805		7.2	268
	54.1	684		7.21	293
	54.2	742		7.22	250
	54.3	768		7.23	294
	54.4	792		7.24	257
	54.5	829		7.25	270
	54.6	742		7.26	282
	54.7	817		7.27	255
	54.8	875		7.28	287
	54.9	782		7.29	290
	55	727		7.3	258
	55.1	720		7.31	248
	55.2	723		7.32	289
	55.3	758		7.33	262
	55.4	757		7.34	228
	55.5	718		7.35	269
	55.6	731		7.36	242
	55.7	690		7.37	271
	55.8	754		7.38	282
	55.9	710		7.39	236
	56	740		7.4	247
	56.1	808		7.41	270
	56.2	831		7.42	274
	56.3	881		7.43	287
	56.4	858		7.44	280
	56.5	823		7.45	218
	56.6	786		7.46	227
	56.7	755		7.47	247
	56.8	762		7.48	264
	56.9	753		7.49	253
	57	795		7.5	283
	57.1	810		7.51	233
	57.2	717		7.52	245
	57.3	740		7.53	251
	57.4	707		7.54	245
	57.5	815		7.55	231
	57.6	751		7.56	243
	57.7	766		7.57	223
	57.8	781		7.58	252
	57.9	792		7.59	230
	58	726		7.6	250
	58.1	730		7.61	246
	58.2	695		7.62	259
	58.3	772		7.63	245
	58.4	749		7.64	229
	58.5	731		7.65	239
	58.6	735		7.66	251
	58.7	760		7.67	240
	58.8	733		7.68	246
	58.9	808		7.69	225
	59	808		7.7	211
	59.1	838		7.71	246
	59.2	730		7.72	217
	59.3	745		7.73	243
	59.4	793		7.74	251
	59.5	772		7.75	243
	59.6	752		7.76	232
	59.7	743		7.77	239
	59.8	739		7.78	240
	59.9	704		7.79	237
	60	746		7.8	246
	60.1	732		7.81	233
	60.2	615		7.82	232
	60.3	647		7.83	250
	60.4	658		7.84	234
	60.5	650		7.85	218
	60.6	637		7.86	244
	60.7	690		7.87	217
	60.8	689		7.88	233
	60.9	725		7.89	249
	61	695		7.9	226
	61.1	706		7.91	232
	61.2	723		7.92	223
	61.3	717		7.93	247
	61.4	659		7.94	223
	61.5	658		7.95	220
	61.6	645		7.96	225
	61.7	628		7.97	220
	61.8	634		7.98	233
	61.9	619		7.99	214
	62	643		8	229
	62.1	640		8.01	226
	62.2	652		8.02	228
	62.3	630		8.03	215
	62.4	688		8.04	227
	62.5	679		8.05	242
	62.6	647		8.06	239
	62.7	680		8.07	216
	62.8	662		8.08	222
	62.9	620		8.09	201
	63	633		8.1	245
	63.1	637		8.11	236
	63.2	617		8.12	222
	63.3	611		8.13	215
	63.4	669		8.14	220
	63.5	705		8.15	223
	63.6	651		8.16	237
	63.7	700		8.17	229
	63.8	708		8.18	195
	63.9	687		8.19	228
	64	640		8.2	197
	64.1	640		8.21	214
	64.2	666		8.22	221
	64.3	663		8.23	217
	64.4	612		8.24	214
	64.5	655		8.25	221
	64.6	651		8.26	179
	64.7	624		8.27	209
	64.8	699		8.28	213
	64.9	696		8.29	209
	65	697		8.3	219
	65.1	672		8.31	210
	65.2	674		8.32	219
	65.3	645		8.33	199
	65.4	637		8.34	205
	65.5	615		8.35	182
	65.6	601		8.36	219
	65.7	623		8.37	188
	65.8	595		8.38	187
	65.9	613		8.39	206
	66	624		8.4	202
	66.1	677		8.41	187
	66.2	673		8.42	218
	66.3	599		8.43	196
	66.4	660		8.44	171
	66.5	606		8.45	205
	66.6	593		8.46	207
	66.7	648		8.47	200
	66.8	694		8.48	198
	66.9	650		8.49	185
	67	626		8.5	180
	67.1	591		8.51	210
	67.2	625		8.52	194
	67.3	612		8.53	206
	67.4	621		8.54	195
	67.5	615		8.55	200
	67.6	606		8.56	202
	67.7	568		8.57	189
	67.8	550		8.58	193
	67.9	555		8.59	181
	68	529		8.6	172
	68.1	577		8.61	170
	68.2	509		8.62	178
	68.3	579		8.63	171
	68.4	525		8.64	194
	68.5	561		8.65	193
	68.6	621		8.66	200
	68.7	579		8.67	185
	68.8	581		8.68	173
	68.9	546		8.69	187
	69	561		8.7	230
	69.1	565		8.71	205
	69.2	528		8.72	168
	69.3	559		8.73	195
	69.4	585		8.74	179
	69.5	574		8.75	175
	69.6	600		8.76	173
	69.7	583		8.77	192
	69.8	580		8.78	184
	69.9	567		8.79	168
	70	613		8.8	163
	70.1	586		8.81	169
	70.2	519		8.82	203
	70.3	539		8.83	182
	70.4	548		8.84	182
	70.5	560		8.85	180
	70.6	567		8.86	204
	70.7	586		8.87	176
	70.8	568		8.88	172
	70.9	549		8.89	190
	71	595		8.9	184
	71.1	624		8.91	176
	71.2	608		8.92	169
	71.3	613		8.93	189
	71.4	672		8.94	189
	71.5	634		8.95	171
	71.6	663		8.96	167
	71.7	692		8.97	171
	71.8	683		8.98	176
	71.9	666		8.99	163
	72	670		9	183
	72.1	680		9.01	169
	72.2	637		9.02	175
	72.3	646		9.03	173
	72.4	634		9.04	162
	72.5	634		9.05	170
	72.6	557		9.06	178
	72.7	610		9.07	166
	72.8	587		9.08	166
	72.9	631		9.09	154
	73	585		9.1	167
	73.1	563		9.11	172
	73.2	555		9.12	186
	73.3	519		9.13	178
	73.4	577		9.14	167
	73.5	590		9.15	159
	73.6	642		9.16	175
	73.7	663		9.17	163
	73.8	630		9.18	168
	73.9	643		9.19	171
	74	624		9.2	161
	74.1	648		9.21	152
	74.2	607		9.22	134
	74.3	597		9.23	171
	74.4	545		9.24	163
	74.5	536		9.25	148
	74.6	495		9.26	143
	74.7	547		9.27	163
	74.8	524		9.28	169
	74.9	486		9.29	162
	75	505		9.3	182
	75.1	529		9.31	162
	75.2	512		9.32	157
	75.3	532		9.33	160
	75.4	569		9.34	163
	75.5	577		9.35	149
	75.6	554		9.36	167
	75.7	501		9.37	159
	75.8	552		9.38	153
	75.9	563		9.39	149
	76	560		9.4	158
	76.1	605		9.41	172
	76.2	561		9.42	178
	76.3	544		9.43	152
	76.4	572		9.44	153
	76.5	520		9.45	155
	76.6	559		9.46	170
	76.7	548		9.47	147
	76.8	562		9.48	175
	76.9	605		9.49	189
	77	595		9.5	189
	77.1	630		9.51	156
	77.2	565		9.52	165
	77.3	554		9.53	172
	77.4	561		9.54	171
	77.5	588		9.55	159
	77.6	582		9.56	152
	77.7	552		9.57	154
	77.8	566		9.58	176
	77.9	530		9.59	164
	78	528		9.6	167
	78.1	569		9.61	140
	78.2	549		9.62	169
	78.3	549		9.63	164
	78.4	573		9.64	163
	78.5	535		9.65	180
	78.6	553		9.66	160
	78.7	529		9.67	167
	78.8	532		9.68	156
	78.9	521		9.69	159
	79	573		9.7	169
	79.1	536		9.71	169
	79.2	559		9.72	166
	79.3	543		9.73	134
	79.4	536		9.74	160
	79.5	516		9.75	159
	79.6	526		9.76	168
	79.7	571		9.77	142
	79.8	534		9.78	169
	79.9	559		9.79	181
	80	528		9.8	124
				9.81	178
				9.82	167
				9.83	173
				9.84	156
				9.85	166
				9.86	156
				9.87	162
				9.88	148
				9.89	135
				9.9	154
				9.91	154
				9.92	146
				9.93	133
				9.94	154
				9.95	134
				9.96	133
				9.97	135
				9.98	138
				9.99	155
				10	152
				10.01	169
				10.02	142
				10.03	160
				10.04	150
				10.05	141
				10.06	164
				10.07	153
				10.08	159
				10.09	166
				10.1	150
				10.11	158
				10.12	147
				10.13	141
				10.14	139
				10.15	148
				10.16	154
				10.17	144
				10.18	158
				10.19	157
				10.2	144
				10.21	146
				10.22	154
				10.23	133
				10.24	151
				10.25	139
				10.26	151
				10.27	124
				10.28	149
				10.29	134
				10.3	133
				10.31	148
				10.32	131
				10.33	143
				10.34	132
				10.35	143
				10.36	154
				10.37	148
				10.38	140
				10.39	150
				10.4	133
				10.41	133
				10.42	136
				10.43	140
				10.44	128
				10.45	121
				10.46	133
				10.47	125
				10.48	134
				10.49	141
				10.5	131
				10.51	119
				10.52	158
				10.53	128
				10.54	145
				10.55	142
				10.56	142
				10.57	130
				10.58	140
				10.59	119
				10.6	128
				10.61	132
				10.62	124
				10.63	125
				10.64	125
				10.65	133
				10.66	141
				10.67	138
				10.68	118
				10.69	124
				10.7	128
				10.71	145
				10.72	122
				10.73	130
				10.74	129
				10.75	130
				10.76	130
				10.77	122
				10.78	137
				10.79	130
				10.8	108
				10.81	123
				10.82	131
				10.83	125
				10.84	124
				10.85	120
				10.86	122
				10.87	126
				10.88	124
				10.89	119
				10.9	126
				10.91	114
				10.92	118
				10.93	136
				10.94	133
				10.95	117
				10.96	108
				10.97	115
				10.98	125
				10.99	131
				11	119
				11.01	106
				11.02	112
				11.03	127
				11.04	133
				11.05	131
				11.06	121
				11.07	130
				11.08	119
				11.09	132
				11.1	108
				11.11	119
				11.12	117
				11.13	136
				11.14	121
				11.15	126
				11.16	135
				11.17	142
				11.18	130
				11.19	144
				11.2	127
				11.21	102
				11.22	127
				11.23	111
				11.24	119
				11.25	120
				11.26	124
				11.27	119
				11.28	112
				11.29	105
				11.3	132
				11.31	117
				11.32	108
				11.33	120
				11.34	105
				11.35	115
				11.36	106
				11.37	127
				11.38	130
				11.39	127
				11.4	102
				11.41	126
				11.42	107
				11.43	104
				11.44	122
				11.45	110
				11.46	135
				11.47	118
				11.48	103
				11.49	108
				11.5	99
				11.51	131
				11.52	127
				11.53	118
				11.54	119
				11.55	113
				11.56	109
				11.57	106
				11.58	109
				11.59	130
				11.6	96
				11.61	113
				11.62	130
				11.63	114
				11.64	124
				11.65	121
				11.66	123
				11.67	114
				11.68	112
				11.69	121
				11.7	119
				11.71	124
				11.72	120
				11.73	110
				11.74	121
				11.75	117
				11.76	104
				11.77	106
				11.78	135
				11.79	129
				11.8	99
				11.81	104
				11.82	119
				11.83	125
				11.84	101
				11.85	95
				11.86	107
				11.87	110
				11.88	97
				11.89	108
				11.9	114
				11.91	97
				11.92	103
				11.93	98
				11.94	112
				11.95	94
				11.96	94
				11.97	100
				11.98	127
				11.99	115
				12	98
				12.01	80
				12.02	91
				12.03	118
				12.04	109
				12.05	104
				12.06	113
				12.07	105
				12.08	107
				12.09	113
				12.1	119
				12.11	107
				12.12	101
				12.13	117
				12.14	117
				12.15	113
				12.16	104
				12.17	106
				12.18	94
				12.19	102
				12.2	102
				12.21	119
				12.22	112
				12.23	105
				12.24	107
				12.25	117
				12.26	98
				12.27	111
				12.28	97
				12.29	102
				12.3	90
				12.31	103
				12.32	101
				12.33	116
				12.34	89
				12.35	104
				12.36	92
				12.37	101
				12.38	100
				12.39	111
				12.4	125
				12.41	110
				12.42	115
				12.43	104
				12.44	98
				12.45	97
				12.46	108
				12.47	114
				12.48	101
				12.49	89
				12.5	98
				12.51	93
				12.52	101
				12.53	98
				12.54	109
				12.55	104
				12.56	131
				12.57	92
				12.58	102
				12.59	101
				12.6	97
				12.61	104
				12.62	94
				12.63	98
				12.64	93
				12.65	112
				12.66	119
				12.67	105
				12.68	113
				12.69	116
				12.7	89
				12.71	99
				12.72	110
				12.73	123
				12.74	96
				12.75	106
				12.76	91
				12.77	110
				12.78	107
				12.79	96
				12.8	91
				12.81	88
				12.82	99
				12.83	108
				12.84	94
				12.85	97
				12.86	104
				12.87	108
				12.88	104
				12.89	97
				12.9	94
				12.91	114
				12.92	107
				12.93	103
				12.94	112
				12.95	101
				12.96	82
				12.97	98
				12.98	99
				12.99	110
				13	93
				13.01	104
				13.02	114
				13.03	100
				13.04	92
				13.05	99
				13.06	100
				13.07	96
				13.08	96
				13.09	103
				13.1	92
				13.11	85
				13.12	108
				13.13	90
				13.14	96
				13.15	98
				13.16	113
				13.17	101
				13.18	110
				13.19	106
				13.2	103
				13.21	93
				13.22	74
				13.23	71
				13.24	92
				13.25	100
				13.26	95
				13.27	99
				13.28	107
				13.29	86
				13.3	90
				13.31	88
				13.32	87
				13.33	88
				13.34	109
				13.35	87
				13.36	93
				13.37	91
				13.38	95
				13.39	108
				13.4	89
				13.41	93
				13.42	89
				13.43	103
				13.44	99
				13.45	100
				13.46	93
				13.47	88
				13.48	101
				13.49	85
				13.5	91
				13.51	105
				13.52	93
				13.53	106
				13.54	113
				13.55	95
				13.56	108
				13.57	86
				13.58	85
				13.59	94
				13.6	94
				13.61	104
				13.62	90
				13.63	81
				13.64	95
				13.65	97
				13.66	100
				13.67	87
				13.68	102
				13.69	97
				13.7	86
				13.71	93
				13.72	93
				13.73	102
				13.74	101
				13.75	100
				13.76	79
				13.77	105
				13.78	91
				13.79	98
				13.8	89
				13.81	94
				13.82	95
				13.83	86
				13.84	88
				13.85	96
				13.86	85
				13.87	87
				13.88	77
				13.89	92
				13.9	88
				13.91	95
				13.92	88
				13.93	102
				13.94	86
				13.95	80
				13.96	87
				13.97	95
				13.98	81
				13.99	74
				14	87
				14.01	87
				14.02	80
				14.03	80
				14.04	95
				14.05	81
				14.06	103
				14.07	77
				14.08	98
				14.09	83
				14.1	87
				14.11	88
				14.12	95
				14.13	69
				14.14	82
				14.15	83
				14.16	72
				14.17	97
				14.18	93
				14.19	91
				14.2	90
				14.21	103
				14.22	92
				14.23	77
				14.24	86
				14.25	103
				14.26	104
				14.27	91
				14.28	101
				14.29	79
				14.3	85
				14.31	89
				14.32	79
				14.33	82
				14.34	95
				14.35	94
				14.36	80
				14.37	97
				14.38	83
				14.39	85
				14.4	95
				14.41	88
				14.42	92
				14.43	81
				14.44	86
				14.45	83
				14.46	88
				14.47	102
				14.48	92
				14.49	78
				14.5	89
				14.51	91
				14.52	89
				14.53	92
				14.54	89
				14.55	91
				14.56	78
				14.57	94
				14.58	105
				14.59	87
				14.6	89
				14.61	82
				14.62	92
				14.63	82
				14.64	88
				14.65	100
				14.66	93
				14.67	76
				14.68	79
				14.69	97
				14.7	99
				14.71	87
				14.72	86
				14.73	93
				14.74	90
				14.75	107
				14.76	84
				14.77	86
				14.78	104
				14.79	97
				14.8	84
				14.81	84
				14.82	98
				14.83	76
				14.84	87
				14.85	92
				14.86	74
				14.87	94
				14.88	76
				14.89	75
				14.9	98
				14.91	87
				14.92	92
				14.93	89
				14.94	89
				14.95	93
				14.96	79
				14.97	76
				14.98	92
				14.99	91
				15	76
				15.01	90
				15.02	100
				15.03	84
				15.04	75
				15.05	89
				15.06	107
				15.07	88
				15.08	89
				15.09	75
				15.1	87
				15.11	99
				15.12	108
				15.13	93
				15.14	90
				15.15	94
				15.16	101
				15.17	86
				15.18	83
				15.19	83
				15.2	76
				15.21	80
				15.22	80
				15.23	84
				15.24	77
				15.25	79
				15.26	103
				15.27	78
				15.28	93
				15.29	95
				15.3	88
				15.31	90
				15.32	84
				15.33	100
				15.34	98
				15.35	91
				15.36	93
				15.37	82
				15.38	79
				15.39	73
				15.4	102
				15.41	83
				15.42	93
				15.43	77
				15.44	94
				15.45	79
				15.46	90
				15.47	91
				15.48	87
				15.49	86
				15.5	81
				15.51	89
				15.52	88
				15.53	91
				15.54	76
				15.55	85
				15.56	82
				15.57	84
				15.58	96
				15.59	71
				15.6	86
				15.61	90
				15.62	71
				15.63	86
				15.64	76
				15.65	76
				15.66	82
				15.67	98
				15.68	70
				15.69	82
				15.7	74
				15.71	80
				15.72	80
				15.73	77
				15.74	88
				15.75	90
				15.76	98
				15.77	87
				15.78	77
				15.79	76
				15.8	80
				15.81	71
				15.82	101
				15.83	98
				15.84	94
				15.85	86
				15.86	101
				15.87	105
				15.88	86
				15.89	73
				15.9	88
				15.91	72
				15.92	78
				15.93	84
				15.94	81
				15.95	76
				15.96	83
				15.97	87
				15.98	73
				15.99	90
				16	84
				16.01	97
				16.02	85
				16.03	92
				16.04	91
				16.05	87
				16.06	86
				16.07	92
				16.08	95
				16.09	89
				16.1	95
				16.11	89
				16.12	94
				16.13	102
				16.14	81
				16.15	88
				16.16	101
				16.17	95
				16.18	82
				16.19	102
				16.2	96
				16.21	72
				16.22	71
				16.23	87
				16.24	90
				16.25	86
				16.26	86
				16.27	76
				16.28	82
				16.29	75
				16.3	87
				16.31	85
				16.32	75
				16.33	90
				16.34	86
				16.35	83
				16.36	88
				16.37	84
				16.38	91
				16.39	82
				16.4	76
				16.41	72
				16.42	84
				16.43	87
				16.44	87
				16.45	93
				16.46	85
				16.47	89
				16.48	73
				16.49	102
				16.5	100
				16.51	79
				16.52	92
				16.53	72
				16.54	80
				16.55	89
				16.56	82
				16.57	87
				16.58	80
				16.59	83
				16.6	86
				16.61	66
				16.62	79
				16.63	85
				16.64	87
				16.65	81
				16.66	79
				16.67	86
				16.68	89
				16.69	80
				16.7	89
				16.71	84
				16.72	96
				16.73	96
				16.74	96
				16.75	90
				16.76	90
				16.77	69
				16.78	74
				16.79	80
				16.8	85
				16.81	95
				16.82	91
				16.83	90
				16.84	96
				16.85	78
				16.86	81
				16.87	81
				16.88	88
				16.89	93
				16.9	92
				16.91	72
				16.92	87
				16.93	92
				16.94	88
				16.95	78
				16.96	83
				16.97	86
				16.98	78
				16.99	95
				17	61
				17.01	80
				17.02	82
				17.03	97
				17.04	82
				17.05	82
				17.06	87
				17.07	94
				17.08	73
				17.09	81
				17.1	86
				17.11	86
				17.12	75
				17.13	89
				17.14	81
				17.15	76
				17.16	85
				17.17	86
				17.18	78
				17.19	76
				17.2	81
				17.21	78
				17.22	65
				17.23	71
				17.24	83
				17.25	82
				17.26	80
				17.27	73
				17.28	71
				17.29	81
				17.3	85
				17.31	80
				17.32	76
				17.33	83
				17.34	75
				17.35	79
				17.36	73
				17.37	80
				17.38	89
				17.39	78
				17.4	74
				17.41	77
				17.42	72
				17.43	77
				17.44	90
				17.45	89
				17.46	83
				17.47	71
				17.48	77
				17.49	81
				17.5	81
				17.51	53
				17.52	84
				17.53	69
				17.54	78
				17.55	64
				17.56	74
				17.57	69
				17.58	78
				17.59	71
				17.6	70
				17.61	78
				17.62	81
				17.63	86
				17.64	86
				17.65	82
				17.66	77
				17.67	78
				17.68	62
				17.69	84
				17.7	79
				17.71	85
				17.72	60
				17.73	75
				17.74	65
				17.75	78
				17.76	90
				17.77	84
				17.78	91
				17.79	77
				17.8	71
				17.81	76
				17.82	91
				17.83	90
				17.84	72
				17.85	73
				17.86	79
				17.87	67
				17.88	80
				17.89	79
				17.9	86
				17.91	71
				17.92	83
				17.93	88
				17.94	74
				17.95	78
				17.96	81
				17.97	85
				17.98	81
				17.99	82
				18	73
				18.01	75
				18.02	89
				18.03	84
				18.04	99
				18.05	83
				18.06	69
				18.07	89
				18.08	84
				18.09	80
				18.1	72
				18.11	74
				18.12	74
				18.13	75
				18.14	81
				18.15	86
				18.16	85
				18.17	84
				18.18	95
				18.19	82
				18.2	69
				18.21	71
				18.22	79
				18.23	91
				18.24	72
				18.25	83
				18.26	79
				18.27	80
				18.28	96
				18.29	86
				18.3	84
				18.31	64
				18.32	85
				18.33	99
				18.34	82
				18.35	83
				18.36	78
				18.37	76
				18.38	72
				18.39	77
				18.4	72
				18.41	89
				18.42	82
				18.43	91
				18.44	75
				18.45	93
				18.46	84
				18.47	70
				18.48	81
				18.49	79
				18.5	68
				18.51	90
				18.52	79
				18.53	91
				18.54	91
				18.55	86
				18.56	86
				18.57	79
				18.58	64
				18.59	77
				18.6	73
				18.61	88
				18.62	82
				18.63	74
				18.64	79
				18.65	75
				18.66	76
				18.67	82
				18.68	70
				18.69	75
				18.7	71
				18.71	70
				18.72	66
				18.73	77
				18.74	77
				18.75	78
				18.76	87
				18.77	71
				18.78	66
				18.79	73
				18.8	65
				18.81	80
				18.82	69
				18.83	62
				18.84	68
				18.85	67
				18.86	90
				18.87	81
				18.88	73
				18.89	74
				18.9	74
				18.91	87
				18.92	75
				18.93	76
				18.94	78
				18.95	80
				18.96	65
				18.97	66
				18.98	64
				18.99	89
				19	75
				19.01	87
				19.02	78
				19.03	84
				19.04	74
				19.05	69
				19.06	73
				19.07	86
				19.08	76
				19.09	87
				19.1	86
				19.11	80
				19.12	69
				19.13	73
				19.14	88
				19.15	86
				19.16	85
				19.17	81
				19.18	89
				19.19	94
				19.2	76
				19.21	71
				19.22	89
				19.23	76
				19.24	73
				19.25	79
				19.26	89
				19.27	81
				19.28	75
				19.29	82
				19.3	77
				19.31	69
				19.32	81
				19.33	80
				19.34	80
				19.35	78
				19.36	70
				19.37	66
				19.38	72
				19.39	94
				19.4	87
				19.41	78
				19.42	78
				19.43	76
				19.44	87
				19.45	74
				19.46	81
				19.47	90
				19.48	69
				19.49	80
				19.5	78
				19.51	75
				19.52	78
				19.53	76
				19.54	81
				19.55	85
				19.56	83
				19.57	79
				19.58	85
				19.59	71
				19.6	61
				19.61	71
				19.62	75
				19.63	96
				19.64	77
				19.65	71
				19.66	82
				19.67	83
				19.68	79
				19.69	80
				19.7	79
				19.71	87
				19.72	80
				19.73	86
				19.74	79
				19.75	73
				19.76	82
				19.77	95
				19.78	76
				19.79	76
				19.8	95
				19.81	91
				19.82	69
				19.83	84
				19.84	90
				19.85	75
				19.86	87
				19.87	84
				19.88	100
				19.89	84
				19.9	74
				19.91	93
				19.92	74
				19.93	104
				19.94	82
				19.95	79
				19.96	83
				19.97	87
				19.98	77
				19.99	75
				20	69
				20.01	66
				20.02	64
				20.03	79
				20.04	82
				20.05	83
				20.06	75
				20.07	82
				20.08	81
				20.09	82
				20.1	81
				20.11	72
				20.12	81
				20.13	92
				20.14	84
				20.15	75
				20.16	94
				20.17	78
				20.18	77
				20.19	80
				20.2	66
				20.21	75
				20.22	87
				20.23	74
				20.24	66
				20.25	88
				20.26	84
				20.27	74
				20.28	69
				20.29	75
				20.3	81
				20.31	98
				20.32	76
				20.33	111
				20.34	69
				20.35	87
				20.36	73
				20.37	85
				20.38	95
				20.39	73
				20.4	74
				20.41	87
				20.42	75
				20.43	83
				20.44	83
				20.45	72
				20.46	91
				20.47	84
				20.48	96
				20.49	73
				20.5	63
				20.51	79
				20.52	77
				20.53	68
				20.54	85
				20.55	79
				20.56	86
				20.57	81
				20.58	89
				20.59	68
				20.6	90
				20.61	77
				20.62	55
				20.63	76
				20.64	97
				20.65	86
				20.66	77
				20.67	86
				20.68	83
				20.69	81
				20.7	76
				20.71	78
				20.72	75
				20.73	81
				20.74	75
				20.75	74
				20.76	78
				20.77	80
				20.78	79
				20.79	79
				20.8	72
				20.81	79
				20.82	90
				20.83	82
				20.84	66
				20.85	88
				20.86	88
				20.87	79
				20.88	101
				20.89	94
				20.9	81
				20.91	82
				20.92	77
				20.93	65
				20.94	80
				20.95	72
				20.96	81
				20.97	79
				20.98	78
				20.99	90
				21	83
				21.01	83
				21.02	79
				21.03	93
				21.04	85
				21.05	84
				21.06	96
				21.07	84
				21.08	86
				21.09	73
				21.1	75
				21.11	87
				21.12	91
				21.13	78
				21.14	94
				21.15	68
				21.16	74
				21.17	89
				21.18	86
				21.19	88
				21.2	82
				21.21	93
				21.22	96
				21.23	87
				21.24	87
				21.25	80
				21.26	82
				21.27	85
				21.28	75
				21.29	79
				21.3	99
				21.31	78
				21.32	79
				21.33	78
				21.34	68
				21.35	78
				21.36	73
				21.37	82
				21.38	76
				21.39	72
				21.4	82
				21.41	79
				21.42	78
				21.43	84
				21.44	77
				21.45	85
				21.46	86
				21.47	104
				21.48	87
				21.49	84
				21.5	94
				21.51	79
				21.52	77
				21.53	71
				21.54	77
				21.55	85
				21.56	94
				21.57	86
				21.58	101
				21.59	71
				21.6	84
				21.61	52
				21.62	79
				21.63	93
				21.64	84
				21.65	90
				21.66	89
				21.67	107
				21.68	82
				21.69	87
				21.7	95
				21.71	83
				21.72	102
				21.73	93
				21.74	87
				21.75	96
				21.76	91
				21.77	85
				21.78	84
				21.79	86
				21.8	91
				21.81	87
				21.82	95
				21.83	82
				21.84	91
				21.85	82
				21.86	90
				21.87	78
				21.88	105
				21.89	101
				21.9	88
				21.91	98
				21.92	99
				21.93	90
				21.94	89
				21.95	79
				21.96	96
				21.97	94
[truncated: 5,803 more rows]
