# Supplementary material for: Metal-organic framework derived crystalline nanocarbon for Fenton-like reaction
Source: Nat Commun. 2024 Jul 23;15:6199. doi: 10.1038/s41467-024-50476-w (PMC11266689; doi:10.1038/s41467-024-50476-w)
Supplement: Supplementary file 3 — Source Data [file 41467_2024_50476_MOESM3_ESM.zip › Source Data/Figure 3.xlsx]

## Sheet: Figure 3a
450 degree	X	Y	600 degree	X	Y	800 degree	X	Y	950 degree	X	Y	1100 degree	X	Y
	2 theta	Intensity		2 theta	Intensity		2 theta	Intensity		2 theta	Intensity		2 theta	Intensity
	2	-9092		2	4678		2	2287		2	13638		2	20789.4
	2.01	-9197		2.01	4641		2.01	2340		2.1	13952		2.01	20780
	2.02	-9293		2.02	4615		2.02	2357		2.2	14864		2.02	20831.5
	2.03	-9284		2.03	4695		2.03	2320		2.3	15849		2.03	20864.3
	2.04	-9245		2.04	4749		2.04	2262		2.4	16313		2.04	20866.6
	2.05	-8942		2.05	4872		2.05	2315		2.5	16794		2.05	20878.3
	2.06	-8909		2.06	4797		2.06	2411		2.6	16991		2.06	20962.6
	2.07	-8825		2.07	4900		2.07	2415		2.7	17411		2.07	21035.1
	2.08	-8867		2.08	4920		2.08	2415		2.8	17165		2.08	21114.7
	2.09	-8963		2.09	4879		2.09	2415		2.9	17341		2.09	21070.2
	2.1	-8822		2.1	4918		2.1	2398		3	17167		2.1	21138.1
	2.11	-8678		2.11	4950		2.11	2456		3.1	17129		2.11	21173.2
	2.12	-8720		2.12	4875		2.12	2421		3.2	16847		2.12	21163.8
	2.13	-8702		2.13	4962		2.13	2479		3.3	16649		2.13	21329.9
	2.14	-8780		2.14	5025		2.14	2528		3.4	16436		2.14	21276.1
	2.15	-8657		2.15	5010		2.15	2471		3.5	15848		2.15	21439.9
	2.16	-8675		2.16	5094		2.16	2426		3.6	15348		2.16	21395.5
	2.17	-8489		2.17	4934		2.17	2555		3.7	15274		2.17	21348.7
	2.18	-8600		2.18	5115		2.18	2635		3.8	14385		2.18	21376.7
	2.19	-8549		2.19	4990		2.19	2536		3.9	14329		2.19	21449.3
	2.2	-8594		2.2	5037		2.2	2517		4	13783		2.2	21545.2
	2.21	-8357		2.21	5253		2.21	2519		4.1	13356		2.21	21454
	2.22	-8291		2.22	5320		2.22	2527		4.2	12808		2.22	21568.6
	2.23	-8468		2.23	5099		2.23	2537		4.3	12440		2.23	21634.1
	2.24	-8381		2.24	5234		2.24	2537		4.4	12084		2.24	21652.9
	2.25	-8324		2.25	5085		2.25	2574		4.5	11618		2.25	21629.5
	2.26	-8243		2.26	5325		2.26	2455		4.6	11634		2.26	21613.1
	2.27	-8342		2.27	5348		2.27	2539		4.7	11679		2.27	21683.3
	2.28	-8375		2.28	5191		2.28	2548		4.8	12795		2.28	21716
	2.29	-8339		2.29	5282		2.29	2541		4.9	17532		2.29	21709
	2.3	-8183		2.3	5435		2.3	2684		5	11812		2.3	21711.4
	2.31	-8339		2.31	5382		2.31	2580		5.1	9989		2.31	21891.5
	2.32	-8204		2.32	5325		2.32	2573		5.2	9413		2.32	21805
	2.33	-8282		2.33	5366		2.33	2651		5.3	9067		2.33	21966.4
	2.34	-8168		2.34	5424		2.34	2629		5.4	8628		2.34	21924.3
	2.35	-8204		2.35	5441		2.35	2585		5.5	8378		2.35	21936
	2.36	-8234		2.36	5543		2.36	2558		5.6	8064		2.36	22069.4
	2.37	-8123		2.37	5488		2.37	2532		5.7	7722		2.37	22134.9
	2.38	-8066		2.38	5486		2.38	2647		5.8	7415		2.38	22202.8
	2.39	-8087		2.39	5333		2.39	2630		5.9	7224		2.39	22041.3
	2.4	-8087		2.4	5540		2.4	2636		6	7089		2.4	21966.4
	2.41	-8018		2.41	5460		2.41	2606		6.1	6531		2.41	22141.9
	2.42	-8039		2.42	5499		2.42	2586		6.2	6669		2.42	22141.9
	2.43	-8150		2.43	5576		2.43	2664		6.3	6250		2.43	22256.6
	2.44	-7955		2.44	5531		2.44	2658		6.4	6202		2.44	22296.4
	2.45	-7853		2.45	5540		2.45	2714		6.5	5985		2.45	22235.5
	2.46	-7988		2.46	5535		2.46	2710		6.6	5719		2.46	22308.1
	2.47	-7988		2.47	5389		2.47	2620		6.7	5731		2.47	22219.1
	2.48	-8012		2.48	5624		2.48	2700		6.8	5391		2.48	22284.7
	2.49	-7976		2.49	5631		2.49	2666		6.9	5270		2.49	22347.8
	2.5	-7910		2.5	5621		2.5	2692		7	5139		2.5	22411
	2.51	-7856		2.51	5616		2.51	2734		7.1	5210		2.51	22443.8
	2.52	-7970		2.52	5753		2.52	2699		7.2	5075		2.52	22577.2
	2.53	-7856		2.53	5615		2.53	2630		7.3	4960		2.53	22523.3
	2.54	-7784		2.54	5621		2.54	2683		7.4	4740		2.54	22588.9
	2.55	-7772		2.55	5598		2.55	2733		7.5	4713		2.55	22478.9
	2.56	-7886		2.56	5680		2.56	2634		7.6	4656		2.56	22546.7
	2.57	-7952		2.57	5761		2.57	2650		7.7	4583		2.57	22701.2
	2.58	-7781		2.58	5700		2.58	2704		7.8	4469		2.58	22722.2
	2.59	-7601		2.59	5724		2.59	2700		7.9	4514		2.59	22750.3
	2.6	-7880		2.6	5633		2.6	2670		8	4202		2.6	22572.5
	2.61	-7820		2.61	5600		2.61	2758		8.1	4097		2.61	22703.5
	2.62	-7685		2.62	5622		2.62	2807		8.2	4138		2.62	22696.5
	2.63	-7916		2.63	5574		2.63	2689		8.3	4024		2.63	22773.7
	2.64	-7910		2.64	5683		2.64	2671		8.4	4059		2.64	22897.7
	2.65	-8039		2.65	5723		2.65	2744		8.5	3906		2.65	22696.5
	2.66	-7691		2.66	5723		2.66	2602		8.6	3825		2.66	22797.1
	2.67	-7760		2.67	5788		2.67	2718		8.7	3749		2.67	22829.9
	2.68	-7805		2.68	5801		2.68	2609		8.8	3698		2.68	22731.6
	2.69	-7775		2.69	5865		2.69	2728		8.9	3662		2.69	22811.2
	2.7	-7502		2.7	5796		2.7	2692		9	3485		2.7	22869.7
	2.71	-7562		2.71	5766		2.71	2657		9.1	3449		2.71	22766.7
	2.72	-7907		2.72	5647		2.72	2736		9.2	3476		2.72	22757.3
	2.73	-7718		2.73	5757		2.73	2782		9.3	3438		2.73	22771.4
	2.74	-7682		2.74	5738		2.74	2630		9.4	3529		2.74	22989
	2.75	-7757		2.75	5821		2.75	2646		9.5	3417		2.75	22935.2
	2.76	-7682		2.76	5750		2.76	2628		9.6	3568		2.76	22900.1
	2.77	-7865		2.77	5752		2.77	2638		9.7	4581		2.77	23117.7
	2.78	-7718		2.78	5774		2.78	2676		9.8	13258		2.78	22832.2
	2.79	-7694		2.79	5637		2.79	2679		9.9	12640		2.79	22902.4
	2.8	-7664		2.8	5884		2.8	2719		10	3895		2.8	22984.3
	2.81	-7853		2.81	5874		2.81	2692		10.1	3410		2.81	22843.9
	2.82	-7637		2.82	5918		2.82	2739		10.2	3255		2.82	23061.5
	2.83	-7571		2.83	5795		2.83	2687		10.3	3156		2.83	22876.7
	2.84	-7610		2.84	5711		2.84	2673		10.4	3102		2.84	23082.6
	2.85	-7763		2.85	5872		2.85	2657		10.5	3048		2.85	22982
	2.86	-7610		2.86	5758		2.86	2595		10.6	2990		2.86	23042.8
	2.87	-7748		2.87	5864		2.87	2627		10.7	2935		2.87	22916.5
	2.88	-7604		2.88	5905		2.88	2585		10.8	2940		2.88	23035.8
	2.89	-7655		2.89	5724		2.89	2558		10.9	2936		2.89	22883.7
	2.9	-7688		2.9	5655		2.9	2584		11	2893		2.9	23201.9
	2.91	-7730		2.91	5775		2.91	2632		11.1	2939		2.91	23124.7
	2.92	-7616		2.92	5809		2.92	2508		11.2	2896		2.92	23059.2
	2.93	-7562		2.93	5751		2.93	2615		11.3	2759		2.93	23173.9
	2.94	-7709		2.94	5703		2.94	2602		11.4	2732		2.94	22888.4
	2.95	-7625		2.95	5706		2.95	2535		11.5	2742		2.95	23159.8
	2.96	-7535		2.96	5778		2.96	2556		11.6	2740		2.96	23087.3
	2.97	-7733		2.97	5765		2.97	2543		11.7	2606		2.97	23148.1
	2.98	-7664		2.98	5745		2.98	2484		11.8	2667		2.98	23066.2
	2.99	-7646		2.99	5749		2.99	2580		11.9	2703		2.99	22951.6
	3	-7781		3	5779		3	2621		12	2743		3	22982
	3.01	-7595		3.01	5641		3.01	2567		12.1	2636		3.01	23024.1
	3.02	-7463		3.02	5600		3.02	2620		12.2	2637		3.02	23162.2
	3.03	-7658		3.03	5704		3.03	2584		12.3	2628		3.03	23045.2
	3.04	-7685		3.04	5735		3.04	2473		12.4	2624		3.04	23159.8
	3.05	-7514		3.05	5780		3.05	2582		12.5	2513		3.05	22946.9
	3.06	-7703		3.06	5696		3.06	2501		12.6	2620		3.06	23136.4
	3.07	-7703		3.07	5751		3.07	2450		12.7	2531		3.07	23113
	3.08	-7463		3.08	5697		3.08	2518		12.8	2521		3.08	23068.6
	3.09	-7697		3.09	5717		3.09	2550		12.9	2443		3.09	22897.7
	3.1	-7616		3.1	5763		3.1	2548		13	2438		3.1	22998.4
	3.11	-7580		3.11	5659		3.11	2516		13.1	2474		3.11	23213.6
	3.12	-7637		3.12	5681		3.12	2515		13.2	2435		3.12	23110.7
	3.13	-7679		3.13	5592		3.13	2491		13.3	2518		3.13	23059.2
	3.14	-7664		3.14	5548		3.14	2482		13.4	2507		3.14	22942.2
	3.15	-7574		3.15	5639		3.15	2535		13.5	2462		3.15	23049.8
	3.16	-7784		3.16	5524		3.16	2411		13.6	2441		3.16	23103.7
	3.17	-7799		3.17	5665		3.17	2447		13.7	2490		3.17	23192.6
	3.18	-7832		3.18	5606		3.18	2396		13.8	2437		3.18	22979.6
	3.19	-7499		3.19	5669		3.19	2464		13.9	2487		3.19	22984.3
	3.2	-7580		3.2	5524		3.2	2446		14	2372		3.2	22907.1
	3.21	-7532		3.21	5520		3.21	2482		14.1	2380		3.21	23068.6
	3.22	-7541		3.22	5666		3.22	2418		14.2	2454		3.22	22883.7
	3.23	-7688		3.23	5597		3.23	2423		14.3	2473		3.23	23047.5
	3.24	-7646		3.24	5652		3.24	2356		14.4	2505		3.24	22960.9
	3.25	-7697		3.25	5618		3.25	2352		14.5	2410		3.25	22918.8
	3.26	-7664		3.26	5681		3.26	2359		14.6	2574		3.26	22982
	3.27	-7607		3.27	5492		3.27	2288		14.7	3600		3.27	22733.9
	3.28	-7604		3.28	5648		3.28	2408		14.8	7517		3.28	22755
	3.29	-7820		3.29	5456		3.29	2376		14.9	3538		3.29	22883.7
	3.3	-7736		3.3	5653		3.3	2368		15	2490		3.3	22778.4
	3.31	-7838		3.31	5570		3.31	2357		15.1	2500		3.31	22932.8
	3.32	-7910		3.32	5431		3.32	2339		15.2	2485		3.32	22960.9
	3.33	-7685		3.33	5389		3.33	2330		15.3	2463		3.33	22792.4
	3.34	-7757		3.34	5490		3.34	2341		15.4	2442		3.34	22860.3
	3.35	-7757		3.35	5502		3.35	2306		15.5	2371		3.35	22893.1
	3.36	-7826		3.36	5397		3.36	2301		15.6	2387		3.36	22879
	3.37	-7781		3.37	5440		3.37	2262		15.7	2393		3.37	22865
	3.38	-7640		3.38	5380		3.38	2346		15.8	2334		3.38	22743.3
	3.39	-7823		3.39	5305		3.39	2231		15.9	2369		3.39	22682.5
	3.4	-7769		3.4	5318		3.4	2234		16	2303		3.4	22755
	3.41	-7736		3.41	5304		3.41	2261		16.1	2346		3.41	22806.5
	3.42	-7766		3.42	5425		3.42	2270		16.2	2310		3.42	22834.6
	3.43	-7712		3.43	5402		3.43	2237		16.3	2457		3.43	22825.2
	3.44	-7757		3.44	5419		3.44	2342		16.4	2832		3.44	22794.8
	3.45	-7802		3.45	5352		3.45	2235		16.5	2606		3.45	22909.4
	3.46	-7814		3.46	5408		3.46	2165		16.6	2610		3.46	22565.5
	3.47	-7664		3.47	5306		3.47	2192		16.7	2548		3.47	22675.4
	3.48	-7877		3.48	5395		3.48	2228		16.8	2427		3.48	22586.5
	3.49	-7901		3.49	5280		3.49	2143		16.9	2375		3.49	22801.8
	3.5	-7901		3.5	5465		3.5	2206		17	2406		3.5	22743.3
	3.51	-7739		3.51	5317		3.51	2238		17.1	2469		3.51	22593.5
	3.52	-7745		3.52	5313		3.52	2191		17.2	2541		3.52	22633.3
	3.53	-7946		3.53	5268		3.53	2111		17.3	2575		3.53	22717.6
	3.54	-7811		3.54	5215		3.54	2193		17.4	2552		3.54	22680.1
	3.55	-7955		3.55	5223		3.55	2115		17.5	2640		3.55	22492.9
	3.56	-7787		3.56	5237		3.56	2120		17.6	2752		3.56	22624
	3.57	-7748		3.57	5194		3.57	2096		17.7	3023		3.57	22631
	3.58	-7994		3.58	5046		3.58	2041		17.8	3215		3.58	22481.2
	3.59	-7883		3.59	5215		3.59	2137		17.9	3587		3.59	22528
	3.6	-8009		3.6	5215		3.6	2100		18	3832		3.6	22619.3
	3.61	-8030		3.61	5159		3.61	2005		18.1	3402		3.61	22612.3
	3.62	-7853		3.62	5237		3.62	2047		18.2	2959		3.62	22565.5
	3.63	-7946		3.63	5246		3.63	2071		18.3	2698		3.63	22546.7
	3.64	-7877		3.64	5090		3.64	2062		18.4	2604		3.64	22546.7
	3.65	-7979		3.65	5179		3.65	2045		18.5	2435		3.65	22581.8
	3.66	-7847		3.66	5174		3.66	2032		18.6	2468		3.66	22600.6
	3.67	-7922		3.67	5111		3.67	2039		18.7	2482		3.67	22443.8
	3.68	-7874		3.68	5035		3.68	2091		18.8	2449		3.68	22528
	3.69	-8126		3.69	5184		3.69	2041		18.9	2413		3.69	22404
	3.7	-8006		3.7	5089		3.7	1978		19	2355		3.7	22361.9
	3.71	-8015		3.71	5061		3.71	2004		19.1	2470		3.71	22434.4
	3.72	-8027		3.72	5060		3.72	2019		19.2	2482		3.72	22385.3
	3.73	-8072		3.73	5137		3.73	2016		19.3	2412		3.73	22345.5
	3.74	-7979		3.74	4983		3.74	1977		19.4	2353		3.74	22273
	3.75	-8126		3.75	4976		3.75	1971		19.5	2423		3.75	22378.3
	3.76	-8117		3.76	5059		3.76	1938		19.6	2451		3.76	22277.6
	3.77	-8042		3.77	5087		3.77	1897		19.7	2705		3.77	22214.5
	3.78	-8084		3.78	5019		3.78	1885		19.8	2915		3.78	22329.1
	3.79	-8084		3.79	5059		3.79	1950		19.9	2552		3.79	22228.5
	3.8	-8021		3.8	5052		3.8	2029		20	2440		3.8	22357.2
	3.81	-8141		3.81	5067		3.81	1895		20.1	2544		3.81	22235.5
	3.82	-8120		3.82	5048		3.82	1922		20.2	2575		3.82	22347.8
	3.83	-8294		3.83	5023		3.83	1879		20.3	2563		3.83	22244.9
	3.84	-7973		3.84	4963		3.84	1936		20.4	2598		3.84	22177
	3.85	-8204		3.85	4940		3.85	1859		20.5	2643		3.85	22146.6
	3.86	-8258		3.86	4929		3.86	1876		20.6	2658		3.86	22195.7
	3.87	-8180		3.87	4917		3.87	1872		20.7	2638		3.87	22251.9
	3.88	-8147		3.88	4886		3.88	1864		20.8	2586		3.88	22191.1
	3.89	-8135		3.89	4910		3.89	1817		20.9	2572		3.89	22331.5
	3.9	-8195		3.9	5003		3.9	1849		21	2627		3.9	22188.7
	3.91	-8054		3.91	4928		3.91	1790		21.1	2563		3.91	22053
	3.92	-8042		3.92	4809		3.92	1740		21.2	2598		3.92	22069.4
	3.93	-8159		3.93	4857		3.93	1785		21.3	2538		3.93	21907.9
	3.94	-8243		3.94	4795		3.94	1759		21.4	2623		3.94	22008.5
	3.95	-8180		3.95	4846		3.95	1709		21.5	2644		3.95	21938.3
	3.96	-8270		3.96	4950		3.96	1714		21.6	2602		3.96	22104.5
	3.97	-8228		3.97	4814		3.97	1789		21.7	2644		3.97	22102.1
	3.98	-8294		3.98	4852		3.98	1742		21.8	2621		3.98	22144.3
	3.99	-8192		3.99	4763		3.99	1763		21.9	2602		3.99	22064.7
	4	-8411		4	4764		4	1755		22	2671		4	22039
	4.01	-8213		4.01	4792		4.01	1743		22.1	2690		4.01	21966.4
	4.02	-8204		4.02	4742		4.02	1734		22.2	2753		4.02	21905.6
	4.03	-8336		4.03	4646		4.03	1677		22.3	2739		4.03	21989.8
	4.04	-8312		4.04	4795		4.04	1702		22.4	2600		4.04	22015.6
	4.05	-8390		4.05	4704		4.05	1617		22.5	2716		4.05	22013.2
	4.06	-8387		4.06	4623		4.06	1708		22.6	2629		4.06	21926.6
	4.07	-8339		4.07	4655		4.07	1681		22.7	2649		4.07	21938.3
	4.08	-8357		4.08	4691		4.08	1661		22.8	2642		4.08	21917.3
	4.09	-8171		4.09	4669		4.09	1607		22.9	2611		4.09	21814.3
	4.1	-8396		4.1	4699		4.1	1699		23	2636		4.1	21833
	4.11	-8429		4.11	4647		4.11	1636		23.1	2601		4.11	21999.2
	4.12	-8471		4.12	4659		4.12	1600		23.2	2763		4.12	21816.7
	4.13	-8315		4.13	4698		4.13	1690		23.3	2712		4.13	21748.8
	4.14	-8330		4.14	4580		4.14	1611		23.4	2738		4.14	21877.5
	4.15	-8471		4.15	4701		4.15	1639		23.5	2790		4.15	21893.9
	4.16	-8423		4.16	4658		4.16	1708		23.6	2973		4.16	21723.1
	4.17	-8318		4.17	4585		4.17	1624		23.7	2866		4.17	21772.2
	4.18	-8480		4.18	4531		4.18	1546		23.8	2850		4.18	21678.6
	4.19	-8375		4.19	4561		4.19	1564		23.9	2864		4.19	21842.4
	4.2	-8441		4.2	4588		4.2	1567		24	2819		4.2	21751.1
	4.21	-8372		4.21	4505		4.21	1504		24.1	2849		4.21	21683.3
	4.22	-8432		4.22	4554		4.22	1568		24.2	2863		4.22	21690.3
	4.23	-8450		4.23	4533		4.23	1540		24.3	2820		4.23	21655.2
	4.24	-8531		4.24	4563		4.24	1557		24.4	2795		4.24	21868.1
	4.25	-8462		4.25	4591		4.25	1521		24.5	2801		4.25	21821.3
	4.26	-8546		4.26	4570		4.26	1472		24.6	2971		4.26	21741.8
	4.27	-8474		4.27	4575		4.27	1568		24.7	3329		4.27	21702
	4.28	-8471		4.28	4454		4.28	1566		24.8	4691		4.28	21671.6
	4.29	-8624		4.29	4569		4.29	1489		24.9	3457		4.29	21601.4
	4.3	-8444		4.3	4492		4.3	1523		25	2715		4.3	21713.7
	4.31	-8495		4.31	4494		4.31	1583		25.1	2716		4.31	21650.5
	4.32	-8642		4.32	4532		4.32	1456		25.2	2584		4.32	21617.8
	4.33	-8576		4.33	4498		4.33	1468		25.3	2629		4.33	21690.3
	4.34	-8516		4.34	4560		4.34	1466		25.4	2630		4.34	21655.2
	4.35	-8468		4.35	4415		4.35	1482		25.5	2597		4.35	21596.7
	4.36	-8591		4.36	4517		4.36	1427		25.6	2615		4.36	21695
	4.37	-8567		4.37	4383		4.37	1482		25.7	2647		4.37	21554.6
	4.38	-8537		4.38	4413		4.38	1436		25.8	2605		4.38	21538.2
	4.39	-8495		4.39	4429		4.39	1460		25.9	2592		4.39	21449.3
	4.4	-8492		4.4	4474		4.4	1383		26	2551		4.4	21482
	4.41	-8522		4.41	4370		4.41	1485		26.1	2570		4.41	21472.7
	4.42	-8642		4.42	4371		4.42	1420		26.2	2483		4.42	21486.7
	4.43	-8594		4.43	4553		4.43	1423		26.3	2532		4.43	21428.2
	4.44	-8663		4.44	4361		4.44	1482		26.4	2526		4.44	21575.6
	4.45	-8612		4.45	4467		4.45	1422		26.5	2449		4.45	21489.1
	4.46	-8582		4.46	4423		4.46	1377		26.6	2563		4.46	21390.8
	4.47	-8795		4.47	4379		4.47	1375		26.7	2539		4.47	21301.9
	4.48	-8798		4.48	4273		4.48	1398		26.8	2618		4.48	21397.8
	4.49	-8789		4.49	4417		4.49	1415		26.9	2619		4.49	21404.8
	4.5	-8714		4.5	4262		4.5	1329		27	2653		4.5	21470.3
	4.51	-8561		4.51	4482		4.51	1403		27.1	2578		4.51	21437.6
	4.52	-8699		4.52	4373		4.52	1298		27.2	2457		4.52	21322.9
	4.53	-8630		4.53	4458		4.53	1391		27.3	2387		4.53	21456.3
	4.54	-8654		4.54	4439		4.54	1369		27.4	2374		4.54	21353.3
	4.55	-8681		4.55	4358		4.55	1315		27.5	2239		4.55	21334.6
	4.56	-8747		4.56	4387		4.56	1290		27.6	2245		4.56	21416.5
	4.57	-8801		4.57	4278		4.57	1330		27.7	2270		4.57	21395.5
	4.58	-8723		4.58	4338		4.58	1343		27.8	2198		4.58	21245.7
	4.59	-8645		4.59	4192		4.59	1326		27.9	2305		4.59	21386.1
	4.6	-8639		4.6	4287		4.6	1352		28	2299		4.6	21393.1
	4.61	-8867		4.61	4276		4.61	1346		28.1	2292		4.61	21353.3
	4.62	-8699		4.62	4281		4.62	1311		28.2	2158		4.62	21372.1
	4.63	-8747		4.63	4324		4.63	1289		28.3	2239		4.63	21390.8
	4.64	-8792		4.64	4191		4.64	1265		28.4	2375		4.64	21269.1
	4.65	-8717		4.65	4254		4.65	1260		28.5	2958		4.65	21446.9
	4.66	-8765		4.66	4247		4.66	1318		28.6	2293		4.66	21198.9
	4.67	-8705		4.67	4161		4.67	1258		28.7	2114		4.67	21283.1
	4.68	-8711		4.68	4315		4.68	1306		28.8	2039		4.68	21205.9
	4.69	-8831		4.69	4292		4.69	1281		28.9	2154		4.69	21177.8
	4.7	-8756		4.7	4372		4.7	1218		29	2089		4.7	21191.9
	4.71	-8744		4.71	4250		4.71	1285		29.1	1934		4.71	21159.1
	4.72	-8789		4.72	4168		4.72	1293		29.2	1974		4.72	21205.9
	4.73	-8864		4.73	4208		4.73	1248		29.3	1997		4.73	21294.8
	4.74	-8735		4.74	4253		4.74	1234		29.4	1940		4.74	21266.8
	4.75	-9002		4.75	4283		4.75	1193		29.5	1901		4.75	21236.3
	4.76	-8816		4.76	4200		4.76	1171		29.6	1894		4.76	21229.3
	4.77	-8738		4.77	4239		4.77	1198		29.7	1962		4.77	21030.4
	4.78	-8768		4.78	4143		4.78	1172		29.8	2161		4.78	21098.3
	4.79	-8870		4.79	4181		4.79	1186		29.9	2394		4.79	21046.8
	4.8	-8969		4.8	4254		4.8	1164		30	1902		4.8	21135.7
	4.81	-8813		4.81	4230		4.81	1170		30.1	1839		4.81	21056.2
	4.82	-8879		4.82	4180		4.82	1219		30.2	1813		4.82	21128.7
	4.83	-8816		4.83	4315		4.83	1171		30.3	1797		4.83	21039.8
	4.84	-8843		4.84	4157		4.84	1170		30.4	1787		4.84	21018.7
	4.85	-8732		4.85	4199		4.85	1149		30.5	1669		4.85	21140.4
	4.86	-8945		4.86	4215		4.86	1112		30.6	1720		4.86	20974.3
	4.87	-8837		4.87	4160		4.87	1116		30.7	1703		4.87	21081.9
	4.88	-8963		4.88	4208		4.88	1079		30.8	1711		4.88	21063.2
	4.89	-8888		4.89	4174		4.89	1121		30.9	1611		4.89	21025.7
	4.9	-8861		4.9	4201		4.9	1053		31	1586		4.9	21079.6
	4.91	-8924		4.91	4228		4.91	1155		31.1	1622		4.91	21091.3
	4.92	-8924		4.92	4301		4.92	1154		31.2	1618		4.92	21121.7
	4.93	-8798		4.93	4122		4.93	1077		31.3	1579		4.93	21049.1
	4.94	-8855		4.94	4102		4.94	1048		31.4	1679		4.94	21128.7
	4.95	-8951		4.95	4231		4.95	1101		31.5	1584		4.95	21088.9
	4.96	-8999		4.96	4151		4.96	1042		31.6	1594		4.96	21049.1
	4.97	-8909		4.97	4129		4.97	1099		31.7	1583		4.97	21159.1
	4.98	-8945		4.98	4133		4.98	1034		31.8	1514		4.98	21051.5
	4.99	-9011		4.99	4107		4.99	1109		31.9	1554		4.99	20936.8
	5	-8954		5	4075		5	1028		32	1492		5	21014
	5.01	-8855		5.01	4062		5.01	1045		32.1	1558		5.01	21100.6
	5.02	-8891		5.02	4037		5.02	1000		32.2	1553		5.02	21051.5
	5.03	-8909		5.03	4072		5.03	977		32.3	1508		5.03	21037.4
	5.04	-8918		5.04	4062		5.04	982		32.4	1473		5.04	20957.9
	5.05	-8993		5.05	4134		5.05	1029		32.5	1513		5.05	21037.4
	5.06	-8966		5.06	4134		5.06	1057		32.6	1451		5.06	20932.1
	5.07	-8984		5.07	4276		5.07	1043		32.7	1460		5.07	20978.9
	5.08	-8900		5.08	4042		5.08	1037		32.8	1567		5.08	21004.7
	5.09	-9032		5.09	4032		5.09	1026		32.9	1557		5.09	20850.2
	5.1	-9026		5.1	4022		5.1	994		33	1496		5.1	20833.9
	5.11	-9065		5.11	4107		5.11	975		33.1	1530		5.11	20873.6
	5.12	-9038		5.12	4085		5.12	1012		33.2	1542		5.12	20833.9
	5.13	-9005		5.13	4019		5.13	980		33.3	1461		5.13	20950.9
	5.14	-8954		5.14	4142		5.14	938		33.4	1451		5.14	20911.1
	5.15	-8939		5.15	4051		5.15	1014		33.5	1459		5.15	20880.7
	5.16	-9044		5.16	4054		5.16	934		33.6	1488		5.16	20894.7
	5.17	-9020		5.17	4019		5.17	942		33.7	1537		5.17	20913.4
	5.18	-9002		5.18	4093		5.18	961		33.8	1420		5.18	20768.3
	5.19	-9032		5.19	4050		5.19	962		33.9	1428		5.19	20824.5
	5.2	-9035		5.2	3947		5.2	943		34	1377		5.2	20871.3
	5.21	-9179		5.21	4064		5.21	940		34.1	1500		5.21	20808.1
	5.22	-9104		5.22	3960		5.22	945		34.2	1413		5.22	20967.2
	5.23	-9005		5.23	3944		5.23	953		34.3	1498		5.23	20810.5
	5.24	-9068		5.24	3980		5.24	957		34.4	1395		5.24	20885.3
	5.25	-9107		5.25	3965		5.25	921		34.5	1378		5.25	20794.1
	5.26	-9089		5.26	4043		5.26	912		34.6	1384		5.26	20744.9
	5.27	-9077		5.27	3966		5.27	904		34.7	1321		5.27	20784.7
	5.28	-9035		5.28	4009		5.28	853		34.8	1441		5.28	20730.9
	5.29	-9143		5.29	4048		5.29	871		34.9	1490		5.29	20730.9
	5.3	-9158		5.3	3989		5.3	904		35	1512		5.3	20803.4
	5.31	-9185		5.31	4014		5.31	888		35.1	1436		5.31	20777.7
	5.32	-9086		5.32	3843		5.32	947		35.2	1312		5.32	20768.3
	5.33	-9071		5.33	3947		5.33	862		35.3	1326		5.33	20761.3
	5.34	-9140		5.34	3983		5.34	854		35.4	1455		5.34	20705.2
	5.35	-9170		5.35	3941		5.35	885		35.5	1411		5.35	20719.2
	5.36	-9065		5.36	3991		5.36	833		35.6	1337		5.36	20747.3
	5.37	-9065		5.37	3955		5.37	877		35.7	1402		5.37	20705.2
	5.38	-9077		5.38	3906		5.38	850		35.8	1331		5.38	20723.9
	5.39	-9146		5.39	3834		5.39	805		35.9	1300		5.39	20653.7
	5.4	-9101		5.4	3915		5.4	830		36	1313		5.4	20590.5
	5.41	-9038		5.41	3953		5.41	883		36.1	1263		5.41	20618.6
	5.42	-9194		5.42	3913		5.42	845		36.2	1210		5.42	20623.3
	5.43	-9095		5.43	3861		5.43	783		36.3	1195		5.43	20735.6
	5.44	-9212		5.44	3829		5.44	809		36.4	1236		5.44	20592.8
	5.45	-9110		5.45	3843		5.45	800		36.5	1263		5.45	20677.1
	5.46	-9257		5.46	3862		5.46	751		36.6	1253		5.46	20620.9
	5.47	-9170		5.47	3773		5.47	816		36.7	1266		5.47	20557.7
	5.48	-9098		5.48	3933		5.48	776		36.8	1245		5.48	20620.9
	5.49	-9251		5.49	3805		5.49	805		36.9	1249		5.49	20562.4
	5.5	-9176		5.5	3913		5.5	777		37	1255		5.5	20620.9
	5.51	-9182		5.51	3752		5.51	780		37.1	1280		5.51	20595.2
	5.52	-9104		5.52	3883		5.52	814		37.2	1314		5.52	20649
	5.53	-9275		5.53	3820		5.53	779		37.3	1285		5.53	20592.8
	5.54	-9239		5.54	3833		5.54	760		37.4	1212		5.54	20485.2
	5.55	-9134		5.55	3781		5.55	753		37.5	1193		5.55	20501.6
	5.56	-9221		5.56	3672		5.56	776		37.6	1309		5.56	20480.5
	5.57	-9140		5.57	3753		5.57	767		37.7	1225		5.57	20503.9
	5.58	-9017		5.58	3856		5.58	742		37.8	1343		5.58	20518
	5.59	-9098		5.59	3769		5.59	747		37.9	1233		5.59	20478.2
	5.6	-9206		5.6	3853		5.6	757		38	1256		5.6	20379.9
	5.61	-9293		5.61	3878		5.61	729		38.1	1200		5.61	20443.1
	5.62	-9224		5.62	3741		5.62	779		38.2	1221		5.62	20438.4
	5.63	-9389		5.63	3770		5.63	747		38.3	1265		5.63	20475.8
	5.64	-9194		5.64	3807		5.64	734		38.4	1222		5.64	20445.4
	5.65	-9218		5.65	3788		5.65	719		38.5	1174		5.65	20471.2
	5.66	-9269		5.66	3716		5.66	717		38.6	1239		5.66	20429
	5.67	-9269		5.67	3695		5.67	754		38.7	1189		5.67	20419.7
	5.68	-9242		5.68	3691		5.68	723		38.8	1175		5.68	20499.2
	5.69	-9431		5.69	3686		5.69	748		38.9	1154		5.69	20450.1
	5.7	-9320		5.7	3587		5.7	750		39	1118		5.7	20447.8
	5.71	-9314		5.71	3610		5.71	733		39.1	1159		5.71	20349.5
	5.72	-9263		5.72	3709		5.72	721		39.2	1148		5.72	20461.8
	5.73	-9323		5.73	3712		5.73	736		39.3	1114		5.73	20382.2
	5.74	-9335		5.74	3693		5.74	727		39.4	1085		5.74	20396.3
	5.75	-9416		5.75	3641		5.75	742		39.5	1111		5.75	20396.3
	5.76	-9317		5.76	3687		5.76	694		39.6	1064		5.76	20342.5
	5.77	-9362		5.77	3694		5.77	700		39.7	1093		5.77	20379.9
	5.78	-9251		5.78	3658		5.78	688		39.8	1165		5.78	20417.3
	5.79	-9314		5.79	3756		5.79	731		39.9	1152		5.79	20335.4
	5.8	-9338		5.8	3677		5.8	730		40	1157		5.8	20342.5
	5.81	-9428		5.81	3643		5.81	632		40.1	1200		5.81	20417.3
	5.82	-9350		5.82	3682		5.82	657		40.2	1320		5.82	20323.7
	5.83	-9368		5.83	3629		5.83	702		40.3	1177		5.83	20281.6
	5.84	-9386		5.84	3713		5.84	716		40.4	1165		5.84	20312
	5.85	-9269		5.85	3620		5.85	667		40.5	1118		5.85	20379.9
	5.86	-9461		5.86	3640		5.86	658		40.6	1152		5.86	20379.9
	5.87	-9269		5.87	3704		5.87	672		40.7	1180		5.87	20349.5
	5.88	-9365		5.88	3632		5.88	709		40.8	1162		5.88	20337.8
	5.89	-9368		5.89	3618		5.89	624		40.9	1181		5.89	20365.9
	5.9	-9383		5.9	3590		5.9	684		41	1134		5.9	20326.1
	5.91	-9356		5.91	3685		5.91	667		41.1	1195		5.91	20319.1
	5.92	-9524		5.92	3683		5.92	666		41.2	1072		5.92	20337.8
	5.93	-9404		5.93	3559		5.93	677		41.3	1162		5.93	20347.1
	5.94	-9377		5.94	3563		5.94	644		41.4	1153		5.94	20337.8
	5.95	-9389		5.95	3655		5.95	644		41.5	1140		5.95	20298
	5.96	-9431		5.96	3600		5.96	623		41.6	1169		5.96	20302.7
	5.97	-9380		5.97	3454		5.97	659		41.7	1172		5.97	20330.8
	5.98	-9374		5.98	3541		5.98	602		41.8	1194		5.98	20227.8
	5.99	-9398		5.99	3625		5.99	656		41.9	1215		5.99	20248.9
	6	-9350		6	3526		6	673		42	1194		6	20293.3
	6.01	-9473		6.01	3552		6.01	649		42.1	1193		6.01	20356.5
	6.02	-9359		6.02	3578		6.02	590		42.2	1200		6.02	20248.9
	6.03	-9257		6.03	3586		6.03	666		42.3	1115		6.03	20260.6
	6.04	-9374		6.04	3552		6.04	640		42.4	1230		6.04	20199.7
	6.05	-9488		6.05	3600		6.05	624		42.5	1217		6.05	20255.9
	6.06	-9416		6.06	3562		6.06	643		42.6	1208		6.06	20291
	6.07	-9314		6.07	3648		6.07	610		42.7	1234		6.07	20368.2
	6.08	-9407		6.08	3533		6.08	635		42.8	1210		6.08	20209.1
	6.09	-9485		6.09	3680		6.09	597		42.9	1227		6.09	20204.4
	6.1	-9440		6.1	3531		6.1	609		43	1219		6.1	20363.5
	6.11	-9356		6.11	3552		6.11	608		43.1	1185		6.11	20155.3
	6.12	-9416		6.12	3517		6.12	613		43.2	1197		6.12	20239.5
	6.13	-9485		6.13	3618		6.13	600		43.3	1165		6.13	20188
	6.14	-9464		6.14	3644		6.14	610		43.4	1223		6.14	20183.3
	6.15	-9449		6.15	3436		6.15	559		43.5	1179		6.15	20227.8
	6.16	-9488		6.16	3479		6.16	589		43.6	1136		6.16	20218.4
	6.17	-9386		6.17	3417		6.17	611		43.7	1208		6.17	20190.4
	6.18	-9311		6.18	3479		6.18	572		43.8	1142		6.18	20110.8
	6.19	-9452		6.19	3465		6.19	584		43.9	1155		6.19	20087.4
	6.2	-9488		6.2	3465		6.2	564		44	1175		6.2	20136.5
	6.21	-9452		6.21	3561		6.21	621		44.1	1174		6.21	20188
	6.22	-9443		6.22	3509		6.22	575		44.2	1219		6.22	20113.1
	6.23	-9401		6.23	3519		6.23	593		44.3	1225		6.23	20209.1
	6.24	-9500		6.24	3512		6.24	579		44.4	1149		6.24	20071
	6.25	-9425		6.25	3440		6.25	567		44.5	1140		6.25	20148.2
	6.26	-9449		6.26	3462		6.26	549		44.6	1180		6.26	20047.6
	6.27	-9410		6.27	3515		6.27	526		44.7	1151		6.27	20174
	6.28	-9482		6.28	3499		6.28	575		44.8	1156		6.28	20080.4
	6.29	-9407		6.29	3429		6.29	539		44.9	1209		6.29	20089.7
	6.3	-9380		6.3	3380		6.3	527		45	1126		6.3	20192.7
	6.31	-9509		6.31	3349		6.31	514		45.1	1149		6.31	20068.7
	6.32	-9512		6.32	3395		6.32	562		45.2	1126		6.32	20106.1
	6.33	-9530		6.33	3478		6.33	564		45.3	1113		6.33	20110.8
	6.34	-9554		6.34	3470		6.34	565		45.4	1109		6.34	20103.8
	6.35	-9551		6.35	3411		6.35	587		45.5	1118		6.35	20129.5
	6.36	-9611		6.36	3455		6.36	561		45.6	1174		6.36	20113.1
	6.37	-9557		6.37	3394		6.37	563		45.7	1116		6.37	20141.2
	6.38	-9518		6.38	3488		6.38	540		45.8	1153		6.38	20148.2
	6.39	-9596		6.39	3339		6.39	499		45.9	1160		6.39	20078
	6.4	-9488		6.4	3456		6.4	547		46	1118		6.4	20117.8
	6.41	-9479		6.41	3321		6.41	582		46.1	1069		6.41	20080.4
	6.42	-9497		6.42	3443		6.42	524		46.2	1036		6.42	20061.7
	6.43	-9530		6.43	3531		6.43	515		46.3	1078		6.43	19921.3
	6.44	-9596		6.44	3387		6.44	545		46.4	1054		6.44	19977.4
	6.45	-9581		6.45	3528		6.45	518		46.5	1015		6.45	19951.7
	6.46	-9584		6.46	3376		6.46	565		46.6	1040		6.46	20131.9
	6.47	-9593		6.47	3370		6.47	533		46.7	1056		6.47	20066.3
	6.48	-9647		6.48	3368		6.48	490		46.8	997		6.48	19991.5
	6.49	-9548		6.49	3413		6.49	511		46.9	1029		6.49	20059.3
	6.5	-9629		6.5	3331		6.5	538		47	1014		6.5	20012.5
	6.51	-9491		6.51	3340		6.51	509		47.1	1020		6.51	20061.7
	6.52	-9602		6.52	3346		6.52	560		47.2	893		6.52	20101.4
	6.53	-9581		6.53	3439		6.53	552		47.3	966		6.53	20052.3
	6.54	-9638		6.54	3386		6.54	491		47.4	980		6.54	20000.8
	6.55	-9566		6.55	3360		6.55	549		47.5	1000		6.55	20078
	6.56	-9461		6.56	3368		6.56	525		47.6	897		6.56	20045.3
	6.57	-9512		6.57	3290		6.57	537		47.7	942		6.57	20000.8
	6.58	-9764		6.58	3393		6.58	495		47.8	900		6.58	19998.5
	6.59	-9707		6.59	3274		6.59	491		47.9	892		6.59	19977.4
	6.6	-9611		6.6	3343		6.6	479		48	891		6.6	19998.5
	6.61	-9617		6.61	3433		6.61	546		48.1	904		6.61	20057
	6.62	-9503		6.62	3390		6.62	490		48.2	929		6.62	20110.8
	6.63	-9548		6.63	3368		6.63	473		48.3	789		6.63	19972.7
	6.64	-9632		6.64	3407		6.64	484		48.4	835		6.64	20024.2
	6.65	-9608		6.65	3405		6.65	496		48.5	843		6.65	19961
	6.66	-9653		6.66	3296		6.66	512		48.6	851		6.66	19972.7
	6.67	-9587		6.67	3330		6.67	515		48.7	827		6.67	19970.4
	6.68	-9650		6.68	3257		6.68	490		48.8	818		6.68	19914.2
	6.69	-9695		6.69	3306		6.69	557		48.9	829		6.69	19933
	6.7	-9584		6.7	3386		6.7	516		49	845		6.7	19900.2
	6.71	-9509		6.71	3237		6.71	504		49.1	815		6.71	19893.2
	6.72	-9602		6.72	3404		6.72	493		49.2	840		6.72	19961
	6.73	-9743		6.73	3284		6.73	478		49.3	852		6.73	19947
	6.74	-9704		6.74	3269		6.74	500		49.4	852		6.74	19940
	6.75	-9665		6.75	3281		6.75	458		49.5	871		6.75	19902.5
	6.76	-9710		6.76	3260		6.76	472		49.6	901		6.76	20000.8
	6.77	-9659		6.77	3234		6.77	482		49.7	833		6.77	19916.6
	6.78	-9638		6.78	3255		6.78	484		49.8	848		6.78	19949.3
	6.79	-9590		6.79	3316		6.79	492		49.9	874		6.79	19958.7
	6.8	-9725		6.8	3259		6.8	488		50	891		6.8	19907.2
	6.81	-9659		6.81	3235		6.81	499		50.1	903		6.81	19900.2
	6.82	-9635		6.82	3248		6.82	485		50.2	876		6.82	19841.7
	6.83	-9644		6.83	3255		6.83	510		50.3	860		6.83	19883.8
	6.84	-9782		6.84	3162		6.84	500		50.4	879		6.84	19837
	6.85	-9677		6.85	3241		6.85	473		50.5	965		6.85	19855.7
	6.86	-9779		6.86	3258		6.86	484		50.6	902		6.86	19727
	6.87	-9770		6.87	3222		6.87	489		50.7	946		6.87	19872.1
	6.88	-9719		6.88	3338		6.88	502		50.8	965		6.88	19883.8
	6.89	-9572		6.89	3257		6.89	475		50.9	1014		6.89	19935.3
	6.9	-9641		6.9	3248		6.9	488		51	1038		6.9	19879.1
	6.91	-9707		6.91	3160		6.91	491		51.1	914		6.91	19900.2
	6.92	-9707		6.92	3106		6.92	436		51.2	932		6.92	19855.7
	6.93	-9704		6.93	3253		6.93	490		51.3	883		6.93	19851.1
	6.94	-9713		6.94	3183		6.94	434		51.4	925		6.94	19874.5
	6.95	-9668		6.95	3223		6.95	499		51.5	800		6.95	19848.7
	6.96	-9626		6.96	3099		6.96	442		51.6	897		6.96	19783.2
	6.97	-9728		6.97	3135		6.97	447		51.7	878		6.97	19825.3
	6.98	-9662		6.98	3201		6.98	457		51.8	851		6.98	19848.7
	6.99	-9704		6.99	3197		6.99	463		51.9	793		6.99	19848.7
	7	-9614		7	3144		7	457		52	787		7	19799.6
	7.01	-9743		7.01	3115		7.01	488		52.1	811		7.01	19750.4
	7.02	-9599		7.02	3137		7.02	464		52.2	808		7.02	19776.2
	7.03	-9686		7.03	3193		7.03	446		52.3	752		7.03	19874.5
	7.04	-9659		7.04	3181		7.04	442		52.4	774		7.04	19797.2
	7.05	-9641		7.05	3207		7.05	483		52.5	788		7.05	19818.3
	7.06	-9686		7.06	3267		7.06	437		52.6	743		7.06	19818.3
	7.07	-9809		7.07	3231		7.07	495		52.7	800		7.07	19787.9
	7.08	-9668		7.08	3216		7.08	451		52.8	775		7.08	19806.6
	7.09	-9686		7.09	3188		7.09	443		52.9	810		7.09	19787.9
	7.1	-9746		7.1	3159		7.1	446		53	809		7.1	19846.4
	7.11	-9758		7.11	3164		7.11	452		53.1	798		7.11	19909.6
	7.12	-9785		7.12	3168		7.12	392		53.2	823		7.12	19867.4
	7.13	-9728		7.13	3189		7.13	423		53.3	798		7.13	19883.8
	7.14	-9680		7.14	3223		7.14	445		53.4	778		7.14	19860.4
	7.15	-9728		7.15	3170		7.15	466		53.5	845		7.15	19825.3
	7.16	-9698		7.16	3134		7.16	445		53.6	861		7.16	19787.9
	7.17	-9767		7.17	3136		7.17	426		53.7	825		7.17	19722.4
	7.18	-9737		7.18	3072		7.18	441		53.8	780		7.18	19813.6
	7.19	-9743		7.19	3135		7.19	410		53.9	808		7.19	19808.9
	7.2	-9755		7.2	3032		7.2	454		54	805		7.2	19727
	7.21	-9845		7.21	3104		7.21	400		54.1	684		7.21	19722.4
	7.22	-9707		7.22	3108		7.22	441		54.2	742		7.22	19837
	7.23	-9782		7.23	3119		7.23	426		54.3	768		7.23	19808.9
	7.24	-9731		7.24	3106		7.24	431		54.4	792		7.24	19794.9
	7.25	-9707		7.25	3162		7.25	428		54.5	829		7.25	19752.8
	7.26	-9758		7.26	3008		7.26	397		54.6	742		7.26	19708.3
	7.27	-9755		7.27	3109		7.27	384		54.7	817		7.27	19776.2
	7.28	-9731		7.28	3122		7.28	404		54.8	875		7.28	19783.2
	7.29	-9710		7.29	3119		7.29	415		54.9	782		7.29	19783.2
	7.3	-9662		7.3	3131		7.3	398		55	727		7.3	19736.4
	7.31	-9638		7.31	3113		7.31	417		55.1	720		7.31	19710.7
	7.32	-9659		7.32	3104		7.32	406		55.2	723		7.32	19715.3
	7.33	-9515		7.33	3063		7.33	392		55.3	758		7.33	19745.8
	7.34	-9635		7.34	3070		7.34	443		55.4	757		7.34	19694.3
	7.35	-9725		7.35	3160		7.35	402		55.5	718		7.35	19741.1
	7.36	-9638		7.36	3058		7.36	396		55.6	731		7.36	19764.5
	7.37	-9788		7.37	3047		7.37	425		55.7	690		7.37	19684.9
	7.38	-9716		7.38	2941		7.38	418		55.8	754		7.38	19696.6
	7.39	-9782		7.39	3120		7.39	407		55.9	710		7.39	19748.1
	7.4	-9722		7.4	3032		7.4	429		56	740		7.4	19720
	7.41	-9701		7.41	3024		7.41	424		56.1	808		7.41	19703.6
	7.42	-9809		7.42	3132		7.42	440		56.2	831		7.42	19638.1
	7.43	-9827		7.43	3071		7.43	369		56.3	881		7.43	19776.2
	7.44	-9836		7.44	3124		7.44	376		56.4	858		7.44	19724.7
	7.45	-9782		7.45	3079		7.45	400		56.5	823		7.45	19663.9
	7.46	-9872		7.46	3003		7.46	403		56.6	786		7.46	19652.2
	7.47	-9878		7.47	3109		7.47	425		56.7	755		7.47	19675.6
	7.48	-9788		7.48	2999		7.48	413		56.8	762		7.48	19701.3
	7.49	-9914		7.49	2971		7.49	453		56.9	753		7.49	19663.9
	7.5	-9926		7.5	3058		7.5	424		57	795		7.5	19703.6
	7.51	-9737		7.51	3014		7.51	373		57.1	810		7.51	19691.9
	7.52	-9836		7.52	2912		7.52	384		57.2	717		7.52	19661.5
	7.53	-9881		7.53	3101		7.53	375		57.3	740		7.53	19584.3
	7.54	-9848		7.54	3065		7.54	387		57.4	707		7.54	19708.3
	7.55	-9779		7.55	2996		7.55	410		57.5	815		7.55	19584.3
	7.56	-9896		7.56	2988		7.56	378		57.6	751		7.56	19687.3
	7.57	-9788		7.57	3019		7.57	388		57.7	766		7.57	19703.6
	7.58	-9854		7.58	2935		7.58	401		57.8	781		7.58	19666.2
	7.59	-9893		7.59	2911		7.59	376		57.9	792		7.59	19640.5
	7.6	-9860		7.6	2986		7.6	353		58	726		7.6	19682.6
	7.61	-9770		7.61	3027		7.61	394		58.1	730		7.61	19661.5
	7.62	-9947		7.62	2952		7.62	346		58.2	695		7.62	19598.3
	7.63	-9905		7.63	2987		7.63	389		58.3	772		7.63	19591.3
	7.64	-9905		7.64	2876		7.64	401		58.4	749		7.64	19633.4
	7.65	-9896		7.65	2972		7.65	386		58.5	731		7.65	19661.5
	7.66	-9908		7.66	3031		7.66	384		58.6	735		7.66	19684.9
	7.67	-9950		7.67	2929		7.67	391		58.7	760		7.67	19722.4
	7.68	-9950		7.68	3091		7.68	379		58.8	733		7.68	19703.6
	7.69	-9872		7.69	2998		7.69	375		58.9	808		7.69	19687.3
	7.7	-9818		7.7	2982		7.7	389		59	808		7.7	19703.6
	7.71	-9815		7.71	2960		7.71	387		59.1	838		7.71	19614.7
	7.72	-9872		7.72	2920		7.72	394		59.2	730		7.72	19600.7
	7.73	-9893		7.73	2964		7.73	397		59.3	745		7.73	19610
	7.74	-9812		7.74	2956		7.74	402		59.4	793		7.74	19586.6
	7.75	-9848		7.75	3039		7.75	350		59.5	772		7.75	19717.7
	7.76	-9941		7.76	2927		7.76	374		59.6	752		7.76	19591.3
	7.77	-9821		7.77	2878		7.77	385		59.7	743		7.77	19558.6
	7.78	-9845		7.78	2946		7.78	382		59.8	739		7.78	19666.2
	7.79	-9812		7.79	2974		7.79	367		59.9	704		7.79	19682.6
	7.8	-9794		7.8	2894		7.8	366		60	746		7.8	19610
	7.81	-9932		7.81	2951		7.81	369		60.1	732		7.81	19638.1
	7.82	-9953		7.82	2897		7.82	375		60.2	615		7.82	19612.4
	7.83	-9827		7.83	3012		7.83	364		60.3	647		7.83	19631.1
	7.84	-9869		7.84	2993		7.84	350		60.4	658		7.84	19598.3
	7.85	-9785		7.85	3026		7.85	348		60.5	650		7.85	19605.4
	7.86	-9818		7.86	2952		7.86	393		60.6	637		7.86	19659.2
	7.87	-9878		7.87	2885		7.87	376		60.7	690		7.87	19556.2
	7.88	-9971		7.88	2899		7.88	366		60.8	689		7.88	19645.1
	7.89	-9923		7.89	2932		7.89	368		60.9	725		7.89	19652.2
	7.9	-9917		7.9	2961		7.9	366		61	695		7.9	19640.5
	7.91	-9893		7.91	2942		7.91	346		61.1	706		7.91	19591.3
	7.92	-9911		7.92	2940		7.92	359		61.2	723		7.92	19612.4
	7.93	-9929		7.93	3029		7.93	377		61.3	717		7.93	19600.7
	7.94	-9905		7.94	2962		7.94	375		61.4	659		7.94	19670.9
	7.95	-9935		7.95	2883		7.95	365		61.5	658		7.95	19638.1
	7.96	-9890		7.96	2902		7.96	368		61.6	645		7.96	19579.6
	7.97	-9923		7.97	2932		7.97	359		61.7	628		7.97	19598.3
	7.98	-9833		7.98	2894		7.98	377		61.8	634		7.98	19663.9
	7.99	-9899		7.99	2810		7.99	377		61.9	619		7.99	19553.9
	8	-9929		8	2889		8	346		62	643		8	19631.1
	8.01	-9911		8.01	2879		8.01	382		62.1	640		8.01	19565.6
	8.02	-10004		8.02	2856		8.02	355		62.2	652		8.02	19577.3
	8.03	-9899		8.03	2785		8.03	355		62.3	630		8.03	19617.1
	8.04	-9884		8.04	2894		8.04	333		62.4	688		8.04	19640.5
	8.05	-10001		8.05	2778		8.05	374		62.5	679		8.05	19593.7
	8.06	-9884		8.06	2938		8.06	377		62.6	647		8.06	19565.6
	8.07	-9857		8.07	2865		8.07	370		62.7	680		8.07	19560.9
	8.08	-9881		8.08	2875		8.08	363		62.8	662		8.08	19603
	8.09	-10022		8.09	2880		8.09	360		62.9	620		8.09	19574.9
	8.1	-9875		8.1	2802		8.1	351		63	633		8.1	19605.4
	8.11	-9914		8.11	2793		8.11	364		63.1	637		8.11	19600.7
	8.12	-9959		8.12	2873		8.12	388		63.2	617		8.12	19591.3
	8.13	-9983		8.13	2839		8.13	348		63.3	611		8.13	19586.6
	8.14	-9917		8.14	2909		8.14	353		63.4	669		8.14	19544.5
	8.15	-10004		8.15	2863		8.15	345		63.5	705		8.15	19600.7
	8.16	-9905		8.16	2862		8.16	367		63.6	651		8.16	19577.3
	8.17	-9920		8.17	2813		8.17	334		63.7	700		8.17	19556.2
	8.18	-9962		8.18	2902		8.18	316		63.8	708		8.18	19535.2
	8.19	-9842		8.19	2808		8.19	334		63.9	687		8.19	19572.6
	8.2	-9926		8.2	2793		8.2	355		64	640		8.2	19598.3
	8.21	-9923		8.21	2776		8.21	336		64.1	640		8.21	19549.2
	8.22	-9815		8.22	2800		8.22	312		64.2	666		8.22	19521.1
	8.23	-9992		8.23	2736		8.23	344		64.3	663		8.23	19502.4
	8.24	-9980		8.24	2701		8.24	338		64.4	612		8.24	19574.9
	8.25	-9866		8.25	2894		8.25	337		64.5	655		8.25	19560.9
	8.26	-9914		8.26	2822		8.26	341		64.6	651		8.26	19577.3
	8.27	-9974		8.27	2735		8.27	313		64.7	624		8.27	19633.4
	8.28	-9980		8.28	2817		8.28	333		64.8	699		8.28	19553.9
	8.29	-9923		8.29	2802		8.29	357		64.9	696		8.29	19436.9
	8.3	-9926		8.3	2804		8.3	327		65	697		8.3	19582
	8.31	-9923		8.31	2802		8.31	338		65.1	672		8.31	19467.3
	8.32	-9959		8.32	2787		8.32	345		65.2	674		8.32	19549.2
	8.33	-9935		8.33	2777		8.33	323		65.3	645		8.33	19457.9
	8.34	-9977		8.34	2713		8.34	327		65.4	637		8.34	19535.2
	8.35	-9914		8.35	2777		8.35	327		65.5	615		8.35	19574.9
	8.36	-9983		8.36	2753		8.36	323		65.6	601		8.36	19511.8
	8.37	-9992		8.37	2795		8.37	356		65.7	623		8.37	19549.2
	8.38	-9842		8.38	2715		8.38	377		65.8	595		8.38	19525.8
	8.39	-9905		8.39	2776		8.39	348		65.9	613		8.39	19483.7
	8.4	-9935		8.4	2811		8.4	322		66	624		8.4	19467.3
	8.41	-10001		8.41	2807		8.41	320		66.1	677		8.41	19532.8
	8.42	-9833		8.42	2773		8.42	334		66.2	673		8.42	19553.9
	8.43	-9881		8.43	2760		8.43	303		66.3	599		8.43	19500.1
	8.44	-10049		8.44	2762		8.44	315		66.4	660		8.44	19584.3
	8.45	-9923		8.45	2788		8.45	316		66.5	606		8.45	19457.9
	8.46	-9980		8.46	2724		8.46	336		66.6	593		8.46	19502.4
	8.47	-9857		8.47	2710		8.47	350		66.7	648		8.47	19553.9
	8.48	-9986		8.48	2692		8.48	335		66.8	694		8.48	19528.1
	8.49	-10055		8.49	2726		8.49	299		66.9	650		8.49	19504.7
	8.5	-9887		8.5	2728		8.5	316		67	626		8.5	19518.8
	8.51	-9956		8.51	2855		8.51	334		67.1	591		8.51	19448.6
	8.52	-9878		8.52	2756		8.52	335		67.2	625		8.52	19467.3
	8.53	-9944		8.53	2742		8.53	316		67.3	612		8.53	19434.5
	8.54	-10025		8.54	2676		8.54	324		67.4	621		8.54	19486
	8.55	-10007		8.55	2646		8.55	340		67.5	615		8.55	19551.5
	8.56	-10049		8.56	2764		8.56	337		67.6	606		8.56	19549.2
	8.57	-10085		8.57	2787		8.57	339		67.7	568		8.57	19472
	8.58	-9932		8.58	2628		8.58	313		67.8	550		8.58	19551.5
	8.59	-9959		8.59	2725		8.59	320		67.9	555		8.59	19448.6
	8.6	-10010		8.6	2660		8.6	349		68	529		8.6	19509.4
	8.61	-9995		8.61	2683		8.61	312		68.1	577		8.61	19507.1
	8.62	-10022		8.62	2712		8.62	321		68.2	509		8.62	19476.7
	8.63	-9944		8.63	2771		8.63	339		68.3	579		8.63	19476.7
	8.64	-10025		8.64	2691		8.64	323		68.4	525		8.64	19511.8
	8.65	-9992		8.65	2825		8.65	279		68.5	561		8.65	19467.3
	8.66	-10037		8.66	2733		8.66	307		68.6	621		8.66	19465
	8.67	-10112		8.67	2694		8.67	317		68.7	579		8.67	19549.2
	8.68	-10049		8.68	2750		8.68	337		68.8	581		8.68	19429.9
	8.69	-10094		8.69	2733		8.69	324		68.9	546		8.69	19488.4
	8.7	-10055		8.7	2732		8.7	308		69	561		8.7	19486
	8.71	-10088		8.71	2721		8.71	331		69.1	565		8.71	19455.6
	8.72	-9938		8.72	2599		8.72	357		69.2	528		8.72	19542.2
	8.73	-10031		8.73	2753		8.73	342		69.3	559		8.73	19497.7
	8.74	-10043		8.74	2648		8.74	332		69.4	585		8.74	19481.3
	8.75	-9986		8.75	2729		8.75	313		69.5	574		8.75	19455.6
	8.76	-10040		8.76	2628		8.76	348		69.6	600		8.76	19460.3
	8.77	-10031		8.77	2648		8.77	299		69.7	583		8.77	19465
	8.78	-10067		8.78	2684		8.78	319		69.8	580		8.78	19495.4
	8.79	-10025		8.79	2657		8.79	302		69.9	567		8.79	19411.1
	8.8	-10127		8.8	2710		8.8	306		70	613		8.8	19425.2
	8.81	-10055		8.81	2580		8.81	304		70.1	586		8.81	19415.8
	8.82	-10043		8.82	2650		8.82	301		70.2	519		8.82	19457.9
	8.83	-10085		8.83	2680		8.83	290		70.3	539		8.83	19425.2
	8.84	-10016		8.84	2718		8.84	319		70.4	548		8.84	19434.5
	8.85	-10040		8.85	2638		8.85	287		70.5	560		8.85	19432.2
	8.86	-10031		8.86	2655		8.86	297		70.6	567		8.86	19493
	8.87	-9935		8.87	2639		8.87	302		70.7	586		8.87	19490.7
	8.88	-9971		8.88	2687		8.88	299		70.8	568		8.88	19472
	8.89	-10091		8.89	2660		8.89	290		70.9	549		8.89	19432.2
	8.9	-10136		8.9	2660		8.9	326		71	595		8.9	19493
	8.91	-10043		8.91	2660		8.91	293		71.1	624		8.91	19429.9
	8.92	-10067		8.92	2616		8.92	323		71.2	608		8.92	19420.5
	8.93	-10040		8.93	2627		8.93	283		71.3	613		8.93	19436.9
	8.94	-10091		8.94	2687		8.94	309		71.4	672		8.94	19350.3
	8.95	-10103		8.95	2610		8.95	302		71.5	634		8.95	19406.5
	8.96	-10079		8.96	2645		8.96	289		71.6	663		8.96	19399.4
	8.97	-10070		8.97	2699		8.97	303		71.7	692		8.97	19434.5
	8.98	-10109		8.98	2694		8.98	282		71.8	683		8.98	19439.2
	8.99	-10130		8.99	2609		8.99	317		71.9	666		8.99	19425.2
	9	-10142		9	2614		9	291		72	670		9	19441.6
	9.01	-10073		9.01	2635		9.01	266		72.1	680		9.01	19352.6
	9.02	-10010		9.02	2665		9.02	296		72.2	637		9.02	19394.8
	9.03	-9983		9.03	2584		9.03	310		72.3	646		9.03	19432.2
	9.04	-10043		9.04	2652		9.04	315		72.4	634		9.04	19390.1
	9.05	-10112		9.05	2595		9.05	323		72.5	634		9.05	19357.3
	9.06	-10097		9.06	2623		9.06	285		72.6	557		9.06	19425.2
	9.07	-10055		9.07	2630		9.07	310		72.7	610		9.07	19432.2
	9.08	-10076		9.08	2617		9.08	301		72.8	587		9.08	19453.3
	9.09	-10037		9.09	2618		9.09	287		72.9	631		9.09	19429.9
	9.1	-10022		9.1	2675		9.1	311		73	585		9.1	19441.6
	9.11	-10046		9.11	2624		9.11	275		73.1	563		9.11	19411.1
	9.12	-10049		9.12	2591		9.12	304		73.2	555		9.12	19380.7
	9.13	-10031		9.13	2671		9.13	309		73.3	519		9.13	19462.6
	9.14	-10142		9.14	2530		9.14	310		73.4	577		9.14	19324.6
	9.15	-10103		9.15	2596		9.15	285		73.5	590		9.15	19355
	9.16	-10055		9.16	2537		9.16	306		73.6	642		9.16	19380.7
	9.17	-10025		9.17	2672		9.17	311		73.7	663		9.17	19479
	9.18	-10139		9.18	2630		9.18	276		73.8	630		9.18	19446.2
	9.19	-10124		9.19	2573		9.19	316		73.9	643		9.19	19420.5
	9.2	-10079		9.2	2557		9.2	334		74	624		9.2	19371.4
	9.21	-10088		9.21	2569		9.21	295		74.1	648		9.21	19378.4
	9.22	-9983		9.22	2572		9.22	303		74.2	607		9.22	19399.4
	9.23	-10001		9.23	2636		9.23	278		74.3	597		9.23	19448.6
	9.24	-9998		9.24	2562		9.24	282		74.4	545		9.24	19385.4
	9.25	-9899		9.25	2596		9.25	287		74.5	536		9.25	19378.4
	9.26	-9830		9.26	2544		9.26	283		74.6	495		9.26	19362
	9.27	-9863		9.27	2640		9.27	284		74.7	547		9.27	19399.4
	9.28	-9794		9.28	2505		9.28	290		74.8	524		9.28	19427.5
	9.29	-9698		9.29	2529		9.29	290		74.9	486		9.29	19465
	9.3	-9746		9.3	2603		9.3	290		75	505		9.3	19397.1
	9.31	-9491		9.31	2535		9.31	278		75.1	529		9.31	19413.5
	9.32	-9458		9.32	2540		9.32	293		75.2	512		9.32	19446.2
	9.33	-9350		9.33	2520		9.33	289		75.3	532		9.33	19355
	9.34	-9395		9.34	2530		9.34	299		75.4	569		9.34	19345.6
	9.35	-9398		9.35	2583		9.35	262		75.5	577		9.35	19397.1
	9.36	-9335		9.36	2591		9.36	285		75.6	554		9.36	19357.3
	9.37	-9317		9.37	2541		9.37	278		75.7	501		9.37	19350.3
	9.38	-9386		9.38	2490		9.38	284		75.8	552		9.38	19401.8
	9.39	-9449		9.39	2542		9.39	273		75.9	563		9.39	19415.8
	9.4	-9524		9.4	2552		9.4	266		76	560		9.4	19343.3
	9.41	-9602		9.41	2584		9.41	296		76.1	605		9.41	19362
	9.42	-9632		9.42	2586		9.42	275		76.2	561		9.42	19345.6
	9.43	-9809		9.43	2525		9.43	294		76.3	544		9.43	19369
	9.44	-9782		9.44	2573		9.44	295		76.4	572		9.44	19338.6
	9.45	-9866		9.45	2627		9.45	290		76.5	520		9.45	19352.6
	9.46	-9893		9.46	2528		9.46	289		76.6	559		9.46	19369
	9.47	-9893		9.47	2537		9.47	292		76.7	548		9.47	19338.6
	9.48	-9974		9.48	2563		9.48	263		76.8	562		9.48	19352.6
	9.49	-10010		9.49	2528		9.49	253		76.9	605		9.49	19359.7
	9.5	-10007		9.5	2526		9.5	273		77	595		9.5	19378.4
	9.51	-10040		9.51	2551		9.51	267		77.1	630		9.51	19408.8
	9.52	-10058		9.52	2544		9.52	282		77.2	565		9.52	19385.4
	9.53	-9974		9.53	2618		9.53	239		77.3	554		9.53	19385.4
	9.54	-10130		9.54	2498		9.54	280		77.4	561		9.54	19420.5
	9.55	-10145		9.55	2640		9.55	271		77.5	588		9.55	19413.5
	9.56	-10091		9.56	2533		9.56	298		77.6	582		9.56	19465
	9.57	-10103		9.57	2552		9.57	268		77.7	552		9.57	19350.3
	9.58	-10127		9.58	2505		9.58	287		77.8	566		9.58	19291.8
	9.59	-10115		9.59	2472		9.59	287		77.9	530		9.59	19340.9
	9.6	-10121		9.6	2563		9.6	274		78	528		9.6	19324.6
	9.61	-10130		9.61	2493		9.61	259		78.1	569		9.61	19366.7
	9.62	-10133		9.62	2435		9.62	294		78.2	549		9.62	19383.1
	9.63	-10106		9.63	2480		9.63	282		78.3	549		9.63	19340.9
	9.64	-10097		9.64	2494		9.64	293		78.4	573		9.64	19345.6
	9.65	-10103		9.65	2528		9.65	272		78.5	535		9.65	19415.8
	9.66	-10112		9.66	2571		9.66	270		78.6	553		9.66	19411.1
	9.67	-10118		9.67	2529		9.67	269		78.7	529		9.67	19390.1
	9.68	-10196		9.68	2573		9.68	262		78.8	532		9.68	19420.5
	9.69	-10136		9.69	2525		9.69	264		78.9	521		9.69	19364.3
	9.7	-10172		9.7	2509		9.7	244		79	573		9.7	19315.2
	9.71	-10178		9.71	2507		9.71	265		79.1	536		9.71	19369
	9.72	-10172		9.72	2477		9.72	264		79.2	559		9.72	19301.2
	9.73	-10142		9.73	2517		9.73	243		79.3	543		9.73	19378.4
	9.74	-10160		9.74	2494		9.74	256		79.4	536		9.74	19355
	9.75	-10121		9.75	2454		9.75	279		79.5	516		9.75	19280.1
	9.76	-10121		9.76	2516		9.76	270		79.6	526		9.76	19324.6
	9.77	-10118		9.77	2487		9.77	255		79.7	571		9.77	19366.7
	9.78	-10238		9.78	2523		9.78	261		79.8	534		9.78	19329.2
	9.79	-10094		9.79	2445		9.79	261		79.9	559		9.79	19343.3
	9.8	-10145		9.8	2439		9.8	263		80	528		9.8	19359.7
	9.81	-10178		9.81	2460		9.81	282					9.81	19387.7
	9.82	-10148		9.82	2523		9.82	292					9.82	19333.9
	9.83	-10115		9.83	2532		9.83	281					9.83	19343.3
	9.84	-10148		9.84	2402		9.84	259					9.84	19331.6
	9.85	-10247		9.85	2403		9.85	271					9.85	19362
	9.86	-10199		9.86	2462		9.86	250					9.86	19296.5
	9.87	-10181		9.87	2399		9.87	269					9.87	19326.9
	9.88	-10166		9.88	2443		9.88	275					9.88	19303.5
	9.89	-10175		9.89	2511		9.89	255					9.89	19289.5
	9.9	-10148		9.9	2553		9.9	260					9.9	19340.9
	9.91	-10196		9.91	2456		9.91	265					9.91	19301.2
	9.92	-10103		9.92	2404		9.92	259					9.92	19362
	9.93	-10154		9.93	2481		9.93	266					9.93	19305.8
	9.94	-10115		9.94	2456		9.94	265					9.94	19296.5
	9.95	-10199		9.95	2477		9.95	274					9.95	19312.9
	9.96	-10175		9.96	2415		9.96	241					9.96	19348
	9.97	-10106		9.97	2411		9.97	248					9.97	19373.7
	9.98	-10142		9.98	2458		9.98	287					9.98	19277.8
	9.99	-10172		9.99	2454		9.99	268					9.99	19352.6
	10	-10187		10	2467		10	259					10	19336.3
	10.01	-10196		10.01	2419		10.01	246					10.01	19305.8
	10.02	-10163		10.02	2492		10.02	228					10.02	19350.3
	10.03	-10193		10.03	2465		10.03	251					10.03	19345.6
	10.04	-10088		10.04	2484		10.04	254					10.04	19284.8
	10.05	-10154		10.05	2353		10.05	259					10.05	19418.2
	10.06	-10226		10.06	2388		10.06	249					10.06	19308.2
	10.07	-10169		10.07	2471		10.07	267					10.07	19331.6
	10.08	-10202		10.08	2480		10.08	241					10.08	19322.2
	10.09	-10148		10.09	2410		10.09	258					10.09	19333.9
	10.1	-10085		10.1	2430		10.1	264					10.1	19366.7
	10.11	-10148		10.11	2406		10.11	258					10.11	19261.4
	10.12	-10238		10.12	2379		10.12	281					10.12	19308.2
	10.13	-10217		10.13	2406		10.13	257					10.13	19263.7
	10.14	-10208		10.14	2361		10.14	286					10.14	19317.5
	10.15	-10169		10.15	2438		10.15	258					10.15	19212.2
	10.16	-10124		10.16	2435		10.16	278					10.16	19324.6
	10.17	-10154		10.17	2411		10.17	262					10.17	19287.1
	10.18	-10199		10.18	2443		10.18	247					10.18	19312.9
	10.19	-10157		10.19	2373		10.19	271					10.19	19331.6
	10.2	-10169		10.2	2427		10.2	259					10.2	19319.9
	10.21	-10244		10.21	2457		10.21	296					10.21	19329.2
	10.22	-10154		10.22	2405		10.22	287					10.22	19301.2
	10.23	-10154		10.23	2423		10.23	260					10.23	19261.4
	10.24	-10220		10.24	2456		10.24	237					10.24	19268.4
	10.25	-10175		10.25	2461		10.25	248					10.25	19294.1
	10.26	-10184		10.26	2310		10.26	249					10.26	19319.9
	10.27	-10166		10.27	2530		10.27	256					10.27	19308.2
	10.28	-10166		10.28	2355		10.28	243					10.28	19282.4
	10.29	-10199		10.29	2397		10.29	259					10.29	19390.1
	10.3	-10250		10.3	2354		10.3	276					10.3	19338.6
	10.31	-10250		10.31	2393		10.31	239					10.31	19333.9
	10.32	-10109		10.32	2386		10.32	227					10.32	19343.3
	10.33	-10199		10.33	2457		10.33	257					10.33	19275.4
	10.34	-10193		10.34	2356		10.34	265					10.34	19291.8
	10.35	-10235		10.35	2407		10.35	265					10.35	19282.4
	10.36	-10202		10.36	2403		10.36	240					10.36	19273.1
	10.37	-10190		10.37	2379		10.37	243					10.37	19282.4
	10.38	-10145		10.38	2341		10.38	252					10.38	19296.5
	10.39	-10154		10.39	2415		10.39	279					10.39	19221.6
	10.4	-10124		10.4	2420		10.4	244					10.4	19291.8
	10.41	-10187		10.41	2320		10.41	254					10.41	19303.5
	10.42	-10202		10.42	2390		10.42	243					10.42	19291.8
	10.43	-10166		10.43	2478		10.43	262					10.43	19252
	10.44	-10169		10.44	2301		10.44	231					10.44	19322.2
	10.45	-10160		10.45	2366		10.45	245					10.45	19277.8
	10.46	-10217		10.46	2359		10.46	266					10.46	19289.5
	10.47	-10298		10.47	2394		10.47	245					10.47	19310.5
	10.48	-10118		10.48	2254		10.48	268					10.48	19380.7
	10.49	-10166		10.49	2419		10.49	249					10.49	19308.2
	10.5	-10241		10.5	2366		10.5	243					10.5	19282.4
	10.51	-10187		10.51	2331		10.51	259					10.51	19261.4
	10.52	-10157		10.52	2383		10.52	225					10.52	19294.1
	10.53	-10199		10.53	2380		10.53	232					10.53	19343.3
	10.54	-10253		10.54	2449		10.54	241					10.54	19291.8
	10.55	-10217		10.55	2380		10.55	249					10.55	19263.7
	10.56	-10190		10.56	2298		10.56	272					10.56	19298.8
	10.57	-10280		10.57	2346		10.57	256					10.57	19280.1
	10.58	-10202		10.58	2313		10.58	246					10.58	19275.4
	10.59	-10274		10.59	2373		10.59	229					10.59	19261.4
	10.6	-10223		10.6	2365		10.6	249					10.6	19263.7
	10.61	-10247		10.61	2311		10.61	239					10.61	19338.6
	10.62	-10295		10.62	2337		10.62	251					10.62	19280.1
	10.63	-10232		10.63	2413		10.63	272					10.63	19240.3
	10.64	-10265		10.64	2381		10.64	241					10.64	19184.2
	10.65	-10115		10.65	2372		10.65	226					10.65	19254.4
	10.66	-10205		10.66	2291		10.66	245					10.66	19252
	10.67	-10223		10.67	2293		10.67	226					10.67	19242.7
	10.68	-10178		10.68	2400		10.68	262					10.68	19282.4
	10.69	-10268		10.69	2381		10.69	235					10.69	19254.4
	10.7	-10181		10.7	2325		10.7	252					10.7	19268.4
	10.71	-10238		10.71	2350		10.71	226					10.71	19247.3
	10.72	-10190		10.72	2393		10.72	256					10.72	19245
	10.73	-10214		10.73	2277		10.73	222					10.73	19291.8
	10.74	-10256		10.74	2355		10.74	236					10.74	19263.7
	10.75	-10190		10.75	2375		10.75	226					10.75	19287.1
	10.76	-10241		10.76	2318		10.76	257					10.76	19254.4
	10.77	-10238		10.77	2328		10.77	264					10.77	19315.2
	10.78	-10229		10.78	2300		10.78	259					10.78	19305.8
	10.79	-10256		10.79	2386		10.79	227					10.79	19312.9
	10.8	-10226		10.8	2325		10.8	245					10.8	19259
	10.81	-10217		10.81	2324		10.81	247					10.81	19266.1
	10.82	-10217		10.82	2339		10.82	230					10.82	19212.2
	10.83	-10238		10.83	2396		10.83	244					10.83	19275.4
	10.84	-10208		10.84	2307		10.84	218					10.84	19259
	10.85	-10199		10.85	2355		10.85	232					10.85	19221.6
	10.86	-10328		10.86	2307		10.86	261					10.86	19280.1
	10.87	-10280		10.87	2290		10.87	257					10.87	19277.8
	10.88	-10295		10.88	2282		10.88	243					10.88	19242.7
	10.89	-10223		10.89	2250		10.89	220					10.89	19317.5
	10.9	-10301		10.9	2414		10.9	250					10.9	19259
	10.91	-10376		10.91	2330		10.91	239					10.91	19172.5
	10.92	-10280		10.92	2352		10.92	234					10.92	19174.8
	10.93	-10292		10.93	2329		10.93	238					10.93	19193.5
	10.94	-10226		10.94	2292		10.94	229					10.94	19235.6
	10.95	-10310		10.95	2370		10.95	229					10.95	19179.5
	10.96	-10349		10.96	2396		10.96	239					10.96	19209.9
	10.97	-10298		10.97	2303		10.97	204					10.97	19249.7
	10.98	-10343		10.98	2355		10.98	222					10.98	19298.8
	10.99	-10277		10.99	2323		10.99	248					10.99	19249.7
	11	-10244		11	2341		11	263					11	19205.2
	11.01	-10310		11.01	2348		11.01	268					11.01	19209.9
	11.02	-10319		11.02	2328		11.02	246					11.02	19233.3
	11.03	-10211		11.03	2333		11.03	231					11.03	19252
	11.04	-10166		11.04	2294		11.04	244					11.04	19179.5
	11.05	-10208		11.05	2302		11.05	221					11.05	19238
	11.06	-10229		11.06	2255		11.06	242					11.06	19275.4
	11.07	-10181		11.07	2299		11.07	228					11.07	19268.4
	11.08	-10175		11.08	2286		11.08	250					11.08	19228.6
	11.09	-10274		11.09	2227		11.09	228					11.09	19219.3
	11.1	-10262		11.1	2237		11.1	242					11.1	19259
	11.11	-10283		11.11	2273		11.11	264					11.11	19163.1
	11.12	-10220		11.12	2291		11.12	260					11.12	19205.2
	11.13	-10334		11.13	2320		11.13	260					11.13	19270.7
	11.14	-10214		11.14	2242		11.14	241					11.14	19205.2
	11.15	-10331		11.15	2366		11.15	225					11.15	19296.5
	11.16	-10253		11.16	2253		11.16	226					11.16	19263.7
	11.17	-10253		11.17	2276		11.17	216					11.17	19193.5
	11.18	-10271		11.18	2356		11.18	235					11.18	19223.9
	11.19	-10325		11.19	2316		11.19	236					11.19	19188.8
	11.2	-10349		11.2	2217		11.2	246					11.2	19226.3
	11.21	-10253		11.21	2262		11.21	226					11.21	19219.3
	11.22	-10307		11.22	2216		11.22	231					11.22	19252
	11.23	-10247		11.23	2281		11.23	230					11.23	19312.9
	11.24	-10259		11.24	2363		11.24	235					11.24	19235.6
	11.25	-10337		11.25	2349		11.25	225					11.25	19266.1
	11.26	-10337		11.26	2332		11.26	205					11.26	19216.9
	11.27	-10394		11.27	2349		11.27	231					11.27	19177.1
	11.28	-10253		11.28	2239		11.28	246					11.28	19202.9
	11.29	-10241		11.29	2301		11.29	265					11.29	19256.7
	11.3	-10232		11.3	2249		11.3	241					11.3	19238
	11.31	-10313		11.31	2340		11.31	245					11.31	19221.6
	11.32	-10301		11.32	2339		11.32	219					11.32	19240.3
	11.33	-10223		11.33	2343		11.33	234					11.33	19254.4
	11.34	-10304		11.34	2331		11.34	235					11.34	19193.5
	11.35	-10301		11.35	2295		11.35	225					11.35	19214.6
	11.36	-10217		11.36	2234		11.36	212					11.36	19261.4
	11.37	-10181		11.37	2322		11.37	203					11.37	19240.3
	11.38	-10274		11.38	2225		11.38	221					11.38	19202.9
	11.39	-10220		11.39	2299		11.39	221					11.39	19195.9
	11.4	-10214		11.4	2236		11.4	226					11.4	19221.6
	11.41	-10139		11.41	2230		11.41	218					11.41	19170.1
	11.42	-10238		11.42	2303		11.42	200					11.42	19252
	11.43	-10238		11.43	2209		11.43	213					11.43	19247.3
	11.44	-10262		11.44	2274		11.44	250					11.44	19195.9
	11.45	-10283		11.45	2314		11.45	248					11.45	19205.2
	11.46	-10208		11.46	2207		11.46	248					11.46	19238
	11.47	-10223		11.47	2219		11.47	219					11.47	19219.3
	11.48	-10316		11.48	2299		11.48	257					11.48	19198.2
	11.49	-10238		11.49	2257		11.49	239					11.49	19280.1
	11.5	-10217		11.5	2287		11.5	232					11.5	19200.5
	11.51	-10307		11.51	2252		11.51	236					11.51	19198.2
	11.52	-10238		11.52	2250		11.52	236					11.52	19174.8
	11.53	-10235		11.53	2295		11.53	249					11.53	19165.4
	11.54	-10250		11.54	2281		11.54	227					11.54	19202.9
	11.55	-10262		11.55	2234		11.55	251					11.55	19238
	11.56	-10214		11.56	2223		11.56	268					11.56	19219.3
	11.57	-10211		11.57	2256		11.57	241					11.57	19252
	11.58	-10259		11.58	2294		11.58	219					11.58	19223.9
	11.59	-10304		11.59	2290		11.59	246					11.59	19256.7
	11.6	-10205		11.6	2247		11.6	237					11.6	19205.2
	11.61	-10319		11.61	2283		11.61	242					11.61	19200.5
	11.62	-10277		11.62	2207		11.62	231					11.62	19216.9
	11.63	-10274		11.63	2299		11.63	211					11.63	19233.3
	11.64	-10265		11.64	2254		11.64	228					11.64	19249.7
	11.65	-10199		11.65	2256		11.65	241					11.65	19226.3
	11.66	-10238		11.66	2206		11.66	227					11.66	19205.2
	11.67	-10274		11.67	2246		11.67	231					11.67	19221.6
	11.68	-10253		11.68	2306		11.68	230					11.68	19184.2
	11.69	-10214		11.69	2286		11.69	224					11.69	19209.9
	11.7	-10250		11.7	2310		11.7	221					11.7	19200.5
	11.71	-10247		11.71	2244		11.71	215					11.71	19221.6
	11.72	-10280		11.72	2317		11.72	221					11.72	19174.8
	11.73	-10145		11.73	2250		11.73	245					11.73	19167.8
	11.74	-10199		11.74	2265		11.74	246					11.74	19214.6
	11.75	-10352		11.75	2298		11.75	220					11.75	19202.9
	11.76	-10310		11.76	2214		11.76	227					11.76	19212.2
	11.77	-10289		11.77	2251		11.77	215					11.77	19216.9
	11.78	-10280		11.78	2372		11.78	243					11.78	19149.1
	11.79	-10274		11.79	2211		11.79	198					11.79	19167.8
	11.8	-10253		11.8	2236		11.8	220					11.8	19195.9
	11.81	-10250		11.81	2221		11.81	222					11.81	19163.1
	11.82	-10247		11.82	2267		11.82	221					11.82	19188.8
	11.83	-10211		11.83	2374		11.83	211					11.83	19200.5
	11.84	-10274		11.84	2233		11.84	236					11.84	19188.8
	11.85	-10289		11.85	2237		11.85	233					11.85	19273.1
	11.86	-10292		11.86	2252		11.86	239					11.86	19179.5
	11.87	-10265		11.87	2265		11.87	228					11.87	19202.9
	11.88	-10295		11.88	2228		11.88	225					11.88	19240.3
	11.89	-10319		11.89	2264		11.89	236					11.89	19191.2
	11.9	-10214		11.9	2156		11.9	227					11.9	19228.6
	11.91	-10295		11.91	2157		11.91	218					11.91	19195.9
	11.92	-10277		11.92	2116		11.92	230					11.92	19233.3
	11.93	-10235		11.93	2235		11.93	216					11.93	19214.6
	11.94	-10226		11.94	2169		11.94	214					11.94	19226.3
	11.95	-10214		11.95	2181		11.95	219					11.95	19193.5
	11.96	-10205		11.96	2188		11.96	224					11.96	19200.5
	11.97	-10286		11.97	2197		11.97	237					11.97	19214.6
	11.98	-10331		11.98	2183		11.98	240					11.98	19174.8
	11.99	-10214		11.99	2303		11.99	217					11.99	19151.4
	12	-10154		12	2254		12	224					12	19172.5
	12.01	-10274		12.01	2216		12.01	211					12.01	19167.8
	12.02	-10193		12.02	2199		12.02	220					12.02	19214.6
	12.03	-10274		12.03	2205		12.03	241					12.03	19212.2
	12.04	-10301		12.04	2173		12.04	207					12.04	19242.7
	12.05	-10181		12.05	2204		12.05	241					12.05	19172.5
	12.06	-10232		12.06	2254		12.06	223					12.06	19209.9
	12.07	-10247		12.07	2194		12.07	227					12.07	19195.9
	12.08	-10253		12.08	2189		12.08	242					12.08	19200.5
	12.09	-10292		12.09	2151		12.09	236					12.09	19106.9
	12.1	-10322		12.1	2230		12.1	215					12.1	19247.3
	12.11	-10244		12.11	2218		12.11	257					12.11	19184.2
	12.12	-10283		12.12	2211		12.12	229					12.12	19179.5
	12.13	-10217		12.13	2203		12.13	249					12.13	19216.9
	12.14	-10205		12.14	2192		12.14	229					12.14	19153.7
	12.15	-10283		12.15	2293		12.15	208					12.15	19142
	12.16	-10298		12.16	2155		12.16	226					12.16	19198.2
	12.17	-10334		12.17	2227		12.17	247					12.17	19167.8
	12.18	-10217		12.18	2224		12.18	227					12.18	19165.4
	12.19	-10271		12.19	2239		12.19	249					12.19	19191.2
	12.2	-10202		12.2	2230		12.2	203					12.2	19160.8
	12.21	-10250		12.21	2139		12.21	223					12.21	19226.3
	12.22	-10307		12.22	2073		12.22	206					12.22	19125.7
	12.23	-10268		12.23	2187		12.23	234					12.23	19132.7
	12.24	-10217		12.24	2189		12.24	217					12.24	19214.6
	12.25	-10256		12.25	2155		12.25	196					12.25	19177.1
	12.26	-10235		12.26	2245		12.26	206					12.26	19158.4
	12.27	-10289		12.27	2209		12.27	214					12.27	19167.8
	12.28	-10214		12.28	2132		12.28	226					12.28	19200.5
	12.29	-10184		12.29	2219		12.29	227					12.29	19195.9
	12.3	-10289		12.3	2180		12.3	241					12.3	19118.6
	12.31	-10256		12.31	2201		12.31	223					12.31	19170.1
	12.32	-10250		12.32	2098		12.32	218					12.32	19184.2
	12.33	-10334		12.33	2195		12.33	230					12.33	19191.2
	12.34	-10214		12.34	2262		12.34	249					12.34	19186.5
	12.35	-10235		12.35	2202		12.35	230					12.35	19212.2
	12.36	-10229		12.36	2185		12.36	212					12.36	19219.3
	12.37	-10262		12.37	2169		12.37	208					12.37	19191.2
	12.38	-10253		12.38	2148		12.38	213					12.38	19228.6
	12.39	-10178		12.39	2231		12.39	244					12.39	19137.4
	12.4	-10217		12.4	2220		12.4	221					12.4	19188.8
	12.41	-10253		12.41	2180		12.41	212					12.41	19132.7
	12.42	-10214		12.42	2255		12.42	241					12.42	19163.1
	12.43	-10151		12.43	2215		12.43	212					12.43	19179.5
	12.44	-10175		12.44	2195		12.44	201					12.44	19071.8
	12.45	-10121		12.45	2112		12.45	221					12.45	19146.7
	12.46	-10187		12.46	2203		12.46	232					12.46	19153.7
	12.47	-10121		12.47	2160		12.47	226					12.47	19144.4
	12.48	-10082		12.48	2138		12.48	226					12.48	19146.7
	12.49	-9977		12.49	2216		12.49	190					12.49	19186.5
	12.5	-9800		12.5	2185		12.5	230					12.5	19200.5
	12.51	-9791		12.51	2187		12.51	250					12.51	19109.3
	12.52	-9830		12.52	2222		12.52	220					12.52	19195.9
	12.53	-9782		12.53	2198		12.53	220					12.53	19158.4
	12.54	-9794		12.54	2156		12.54	221					12.54	19125.7
	12.55	-9878		12.55	2120		12.55	197					12.55	19228.6
	12.56	-9878		12.56	2213		12.56	200					12.56	19118.6
	12.57	-9944		12.57	2171		12.57	214					12.57	19149.1
	12.58	-10088		12.58	2197		12.58	230					12.58	19170.1
	12.59	-9941		12.59	2233		12.59	222					12.59	19109.3
	12.6	-9995		12.6	2243		12.6	226					12.6	19172.5
	12.61	-10040		12.61	2185		12.61	222					12.61	19221.6
	12.62	-10139		12.62	2197		12.62	224					12.62	19135
	12.63	-10127		12.63	2223		12.63	216					12.63	19095.2
	12.64	-10124		12.64	2096		12.64	216					12.64	19128
	12.65	-10199		12.65	2151		12.65	216					12.65	19149.1
	12.66	-10148		12.66	2172		12.66	200					12.66	19142
	12.67	-10226		12.67	2262		12.67	213					12.67	19177.1
	12.68	-10220		12.68	2165		12.68	217					12.68	19144.4
	12.69	-10211		12.69	2129		12.69	235					12.69	19132.7
	12.7	-10169		12.7	2209		12.7	207					12.7	19188.8
	12.71	-10088		12.71	2165		12.71	234					12.71	19165.4
	12.72	-10232		12.72	2178		12.72	215					12.72	19200.5
	12.73	-10166		12.73	2110		12.73	246					12.73	19106.9
	12.74	-10352		12.74	2209		12.74	199					12.74	19125.7
	12.75	-10217		12.75	2193		12.75	217					12.75	19177.1
	12.76	-10271		12.76	2170		12.76	226					12.76	19088.2
	12.77	-10247		12.77	2209		12.77	214					12.77	19130.3
	12.78	-10301		12.78	2189		12.78	230					12.78	19144.4
	12.79	-10211		12.79	2252		12.79	229					12.79	19128
	12.8	-10229		12.8	2170		12.8	210					12.8	19156.1
	12.81	-10238		12.81	2279		12.81	224					12.81	19186.5
	12.82	-10202		12.82	2251		12.82	228					12.82	19137.4
	12.83	-10244		12.83	2207		12.83	234					12.83	19099.9
	12.84	-10292		12.84	2177		12.84	221					12.84	19123.3
	12.85	-10220		12.85	2225		12.85	231					12.85	19144.4
	12.86	-10214		12.86	2244		12.86	223					12.86	19160.8
	12.87	-10289		12.87	2246		12.87	218					12.87	19200.5
	12.88	-10229		12.88	2169		12.88	207					12.88	19170.1
	12.89	-10241		12.89	2146		12.89	233					12.89	19198.2
	12.9	-10241		12.9	2206		12.9	238					12.9	19142
	12.91	-10238		12.91	2159		12.91	235					12.91	19104.6
	12.92	-10229		12.92	2214		12.92	223					12.92	19153.7
	12.93	-10217		12.93	2204		12.93	229					12.93	19158.4
	12.94	-10184		12.94	2187		12.94	203					12.94	19167.8
	12.95	-10226		12.95	2158		12.95	230					12.95	19172.5
	12.96	-10151		12.96	2205		12.96	199					12.96	19114
	12.97	-10091		12.97	2145		12.97	224					12.97	19121
	12.98	-10085		12.98	2120		12.98	213					12.98	19156.1
	12.99	-9998		12.99	2198		12.99	212					12.99	19116.3
	13	-10037		13	2244		13	215					13	19081.2
	13.01	-9902		13.01	2117		13.01	220					13.01	19128
	13.02	-9776		13.02	2252		13.02	220					13.02	19158.4
	13.03	-9695		13.03	2216		13.03	215					13.03	19167.8
	13.04	-9671		13.04	2191		13.04	236					13.04	19116.3
	13.05	-9698		13.05	2166		13.05	217					13.05	19158.4
	13.06	-9641		13.06	2168		13.06	235					13.06	19099.9
	13.07	-9671		13.07	2193		13.07	203					13.07	19121
	13.08	-9713		13.08	2201		13.08	188					13.08	19114
	13.09	-9884		13.09	2161		13.09	201					13.09	19158.4
	13.1	-9809		13.1	2170		13.1	216					13.1	19156.1
	13.11	-9878		13.11	2173		13.11	218					13.11	19167.8
	13.12	-9896		13.12	2132		13.12	221					13.12	19118.6
	13.13	-9989		13.13	2242		13.13	208					13.13	19097.6
	13.14	-10061		13.14	2163		13.14	215					13.14	19099.9
	13.15	-10157		13.15	2220		13.15	212					13.15	19125.7
	13.16	-10184		13.16	2200		13.16	209					13.16	19158.4
	13.17	-10190		13.17	2179		13.17	216					13.17	19200.5
	13.18	-10154		13.18	2136		13.18	185					13.18	19142
	13.19	-10220		13.19	2123		13.19	191					13.19	19083.5
	13.2	-10265		13.2	2179		13.2	225					13.2	19160.8
	13.21	-10307		13.21	2145		13.21	214					13.21	19160.8
	13.22	-10265		13.22	2145		13.22	216					13.22	19144.4
	13.23	-10232		13.23	2209		13.23	227					13.23	19146.7
	13.24	-10301		13.24	2154		13.24	236					13.24	19092.9
	13.25	-10256		13.25	2187		13.25	237					13.25	19099.9
	13.26	-10304		13.26	2276		13.26	213					13.26	19128
	13.27	-10274		13.27	2222		13.27	226					13.27	19132.7
	13.28	-10280		13.28	2135		13.28	218					13.28	19069.5
	13.29	-10214		13.29	2145		13.29	222					13.29	19125.7
	13.3	-10313		13.3	2180		13.3	217					13.3	19128
	13.31	-10358		13.31	2188		13.31	215					13.31	19114
	13.32	-10319		13.32	2185		13.32	219					13.32	19102.3
	13.33	-10346		13.33	2163		13.33	213					13.33	19106.9
	13.34	-10340		13.34	2169		13.34	219					13.34	19111.6
	13.35	-10334		13.35	2170		13.35	218					13.35	19104.6
	13.36	-10238		13.36	2166		13.36	219					13.36	19069.5
	13.37	-10346		13.37	2194		13.37	211					13.37	19125.7
	13.38	-10304		13.38	2125		13.38	182					13.38	19158.4
	13.39	-10304		13.39	2144		13.39	200					13.39	19102.3
	13.4	-10286		13.4	2141		13.4	211					13.4	19137.4
	13.41	-10301		13.41	2239		13.41	213					13.41	19160.8
	13.42	-10310		13.42	2182		13.42	207					13.42	19114
	13.43	-10286		13.43	2114		13.43	200					13.43	19153.7
	13.44	-10358		13.44	2167		13.44	219					13.44	19128
	13.45	-10286		13.45	2126		13.45	228					13.45	19095.2
	13.46	-10349		13.46	2196		13.46	223					13.46	19121
	13.47	-10313		13.47	2176		13.47	195					13.47	19062.5
	13.48	-10301		13.48	2216		13.48	214					13.48	19132.7
	13.49	-10265		13.49	2221		13.49	212					13.49	19151.4
	13.5	-10337		13.5	2185		13.5	210					13.5	19153.7
	13.51	-10328		13.51	2229		13.51	204					13.51	19125.7
	13.52	-10373		13.52	2138		13.52	201					13.52	19163.1
	13.53	-10310		13.53	2197		13.53	213					13.53	19135
	13.54	-10388		13.54	2188		13.54	222					13.54	19123.3
	13.55	-10274		13.55	2208		13.55	227					13.55	19121
	13.56	-10400		13.56	2132		13.56	203					13.56	19128
	13.57	-10376		13.57	2216		13.57	233					13.57	19123.3
	13.58	-10325		13.58	2177		13.58	218					13.58	19156.1
	13.59	-10400		13.59	2155		13.59	213					13.59	19181.8
	13.6	-10433		13.6	2138		13.6	200					13.6	19067.2
	13.61	-10379		13.61	2197		13.61	196					13.61	19081.2
	13.62	-10358		13.62	2190		13.62	211					13.62	19085.9
	13.63	-10394		13.63	2209		13.63	210					13.63	19095.2
	13.64	-10346		13.64	2144		13.64	218					13.64	19078.9
	13.65	-10223		13.65	2147		13.65	222					13.65	19118.6
	13.66	-10262		13.66	2282		13.66	200					13.66	19111.6
	13.67	-10304		13.67	2239		13.67	208					13.67	19097.6
	13.68	-10235		13.68	2209		13.68	207					13.68	19116.3
	13.69	-10247		13.69	2119		13.69	217					13.69	19116.3
	13.7	-10271		13.7	2183		13.7	221					13.7	19170.1
	13.71	-10310		13.71	2189		13.71	254					13.71	19109.3
	13.72	-10268		13.72	2197		13.72	218					13.72	19149.1
	13.73	-10220		13.73	2183		13.73	209					13.73	19151.4
	13.74	-10127		13.74	2233		13.74	223					13.74	19069.5
	13.75	-10178		13.75	2256		13.75	231					13.75	19111.6
	13.76	-10103		13.76	2146		13.76	208					13.76	19097.6
	13.77	-10109		13.77	2214		13.77	219					13.77	19156.1
	13.78	-10025		13.78	2256		13.78	190					13.78	19111.6
	13.79	-10070		13.79	2075		13.79	213					13.79	19067.2
	13.8	-10055		13.8	2176		13.8	207					13.8	19144.4
	13.81	-10076		13.81	2204		13.81	217					13.81	19071.8
	13.82	-10082		13.82	2182		13.82	212					13.82	19069.5
	13.83	-10157		13.83	2211		13.83	194					13.83	19081.2
	13.84	-10037		13.84	2179		13.84	191					13.84	19172.5
	13.85	-10130		13.85	2218		13.85	189					13.85	19095.2
	13.86	-10232		13.86	2237		13.86	188					13.86	19121
	13.87	-10247		13.87	2174		13.87	230					13.87	19125.7
	13.88	-10241		13.88	2214		13.88	252					13.88	19085.9
	13.89	-10328		13.89	2174		13.89	210					13.89	19118.6
	13.9	-10259		13.9	2149		13.9	203					13.9	19088.2
	13.91	-10304		13.91	2130		13.91	212					13.91	19069.5
	13.92	-10307		13.92	2175		13.92	221					13.92	19109.3
	13.93	-10316		13.93	2247		13.93	216					13.93	19104.6
	13.94	-10187		13.94	2210		13.94	218					13.94	19095.2
	13.95	-10253		13.95	2175		13.95	217					13.95	19149.1
	13.96	-10238		13.96	2202		13.96	228					13.96	19146.7
	13.97	-10241		13.97	2181		13.97	211					13.97	19121
	13.98	-10169		13.98	2294		13.98	211					13.98	19074.2
	13.99	-10019		13.99	2191		13.99	208					13.99	19090.6
	14	-9983		14	2142		14	189					14	19116.3
	14.01	-9932		14.01	2185		14.01	200					14.01	19060.1
	14.02	-9860		14.02	2172		14.02	212					14.02	19081.2
	14.03	-9686		14.03	2241		14.03	203					14.03	19095.2
	14.04	-9455		14.04	2199		14.04	196					14.04	19104.6
	14.05	-9401		14.05	2130		14.05	213					14.05	19114
	14.06	-9062		14.06	2147		14.06	225					14.06	19111.6
	14.07	-8834		14.07	2122		14.07	197					14.07	19104.6
	14.08	-8555		14.08	2144		14.08	205					14.08	19083.5
	14.09	-8444		14.09	2163		14.09	201					14.09	19125.7
	14.1	-8015		14.1	2094		14.1	207					14.1	19128
	14.11	-8117		14.11	2206		14.11	220					14.11	19099.9
	14.12	-8072		14.12	2139		14.12	199					14.12	19111.6
	14.13	-8129		14.13	2226		14.13	198					14.13	19048.4
	14.14	-8222		14.14	2202		14.14	211					14.14	19116.3
	14.15	-8429		14.15	2183		14.15	206					14.15	19116.3
	14.16	-8579		14.16	2200		14.16	205					14.16	19099.9
	14.17	-8690		14.17	2186		14.17	203					14.17	19114
	14.18	-8945		14.18	2155		14.18	208					14.18	19106.9
	14.19	-9125		14.19	2157		14.19	199					14.19	19025
	14.2	-9398		14.2	2231		14.2	203					14.2	19053.1
	14.21	-9563		14.21	2240		14.21	220					14.21	19076.5
	14.22	-9662		14.22	2177		14.22	192					14.22	19069.5
	14.23	-9779		14.23	2276		14.23	214					14.23	19090.6
	14.24	-9842		14.24	2243		14.24	210					14.24	19081.2
	14.25	-9983		14.25	2182		14.25	199					14.25	19083.5
	14.26	-10055		14.26	2231		14.26	191					14.26	19055.5
	14.27	-10064		14.27	2160		14.27	213					14.27	19062.5
	14.28	-10175		14.28	2253		14.28	185					14.28	19085.9
	14.29	-10148		14.29	2191		14.29	212					14.29	19081.2
	14.3	-10262		14.3	2156		14.3	206					14.3	19088.2
	14.31	-10235		14.31	2198		14.31	200					14.31	19064.8
	14.32	-10280		14.32	2175		14.32	192					14.32	19083.5
	14.33	-10343		14.33	2158		14.33	193					14.33	19064.8
	14.34	-10394		14.34	2083		14.34	202					14.34	19069.5
	14.35	-10355		14.35	2236		14.35	177					14.35	19092.9
	14.36	-10301		14.36	2225		14.36	198					14.36	19083.5
	14.37	-10397		14.37	2139		14.37	210					14.37	19085.9
	14.38	-10340		14.38	2158		14.38	225					14.38	19092.9
	14.39	-10400		14.39	2199		14.39	201					14.39	19085.9
	14.4	-10307		14.4	2210		14.4	194					14.4	19064.8
	14.41	-10388		14.41	2232		14.41	203					14.41	19092.9
	14.42	-10418		14.42	2223		14.42	225					14.42	19128
	14.43	-10370		14.43	2244		14.43	184					14.43	19055.5
	14.44	-10427		14.44	2142		14.44	188					14.44	19160.8
	14.45	-10403		14.45	2221		14.45	217					14.45	19060.1
	14.46	-10421		14.46	2217		14.46	202					14.46	19092.9
	14.47	-10415		14.47	2168		14.47	206					14.47	19064.8
	14.48	-10391		14.48	2187		14.48	217					14.48	19081.2
	14.49	-10454		14.49	2165		14.49	207					14.49	19114
	14.5	-10394		14.5	2216		14.5	185					14.5	19074.2
	14.51	-10442		14.51	2234		14.51	188					14.51	19053.1
	14.52	-10397		14.52	2311		14.52	193					14.52	19025
	14.53	-10331		14.53	2183		14.53	214					14.53	19067.2
	14.54	-10460		14.54	2136		14.54	197					14.54	19076.5
	14.55	-10454		14.55	2268		14.55	219					14.55	19114
	14.56	-10424		14.56	2223		14.56	188					14.56	19048.4
	14.57	-10430		14.57	2192		14.57	191					14.57	19057.8
	14.58	-10430		14.58	2266		14.58	208					14.58	19078.9
	14.59	-10397		14.59	2172		14.59	174					14.59	19062.5
	14.6	-10403		14.6	2256		14.6	184					14.6	19022.7
	14.61	-10337		14.61	2309		14.61	203					14.61	19081.2
	14.62	-10442		14.62	2210		14.62	214					14.62	19034.4
	14.63	-10337		14.63	2169		14.63	197					14.63	19104.6
	14.64	-10442		14.64	2187		14.64	205					14.64	19071.8
	14.65	-10424		14.65	2212		14.65	205					14.65	19041.4
	14.66	-10445		14.66	2166		14.66	201					14.66	19029.7
	14.67	-10448		14.67	2205		14.67	185					14.67	19043.8
	14.68	-10397		14.68	2189		14.68	187					14.68	19099.9
	14.69	-10418		14.69	2224		14.69	201					14.69	19078.9
	14.7	-10490		14.7	2206		14.7	220					14.7	19102.3
	14.71	-10502		14.71	2182		14.71	221					14.71	19071.8
	14.72	-10448		14.72	2266		14.72	202					14.72	19062.5
	14.73	-10379		14.73	2275		14.73	228					14.73	19043.8
	14.74	-10409		14.74	2232		14.74	219					14.74	19029.7
	14.75	-10457		14.75	2245		14.75	186					14.75	19085.9
	14.76	-10457		14.76	2176		14.76	212					14.76	19081.2
	14.77	-10439		14.77	2220		14.77	197					14.77	19083.5
	14.78	-10463		14.78	2304		14.78	217					14.78	19114
	14.79	-10457		14.79	2230		14.79	204					14.79	19097.6
	14.8	-10403		14.8	2293		14.8	207					14.8	19062.5
	14.81	-10460		14.81	2120		14.81	207					14.81	19085.9
	14.82	-10427		14.82	2157		14.82	207					14.82	19085.9
	14.83	-10427		14.83	2211		14.83	200					14.83	19118.6
	14.84	-10421		14.84	2265		14.84	186					14.84	19095.2
	14.85	-10472		14.85	2216		14.85	190					14.85	19067.2
	14.86	-10409		14.86	2231		14.86	206					14.86	19081.2
	14.87	-10439		14.87	2209		14.87	200					14.87	19041.4
	14.88	-10454		14.88	2234		14.88	195					14.88	19106.9
	14.89	-10439		14.89	2235		14.89	191					14.89	19106.9
	14.9	-10439		14.9	2250		14.9	188					14.9	19081.2
	14.91	-10313		14.91	2232		14.91	185					14.91	19064.8
	14.92	-10373		14.92	2194		14.92	199					14.92	19064.8
	14.93	-10361		14.93	2283		14.93	182					14.93	19099.9
	14.94	-10385		14.94	2116		14.94	195					14.94	19114
	14.95	-10352		14.95	2187		14.95	190					14.95	19083.5
	14.96	-10376		14.96	2270		14.96	195					14.96	19074.2
	14.97	-10457		14.97	2184		14.97	191					14.97	19123.3
	14.98	-10454		14.98	2262		14.98	199					14.98	19111.6
	14.99	-10418		14.99	2247		14.99	181					14.99	19109.3
	15	-10406		15	2260		15	196					15	19088.2
	15.01	-10442		15.01	2213		15.01	207					15.01	19125.7
	15.02	-10427		15.02	2200		15.02	216					15.02	19011
	15.03	-10367		15.03	2165		15.03	190					15.03	19064.8
	15.04	-10430		15.04	2180		15.04	196					15.04	19043.8
	15.05	-10466		15.05	2245		15.05	203					15.05	19041.4
	15.06	-10442		15.06	2252		15.06	204					15.06	19062.5
	15.07	-10469		15.07	2187		15.07	186					15.07	19067.2
	15.08	-10424		15.08	2209		15.08	200					15.08	19081.2
	15.09	-10433		15.09	2148		15.09	190					15.09	19071.8
	15.1	-10421		15.1	2178		15.1	212					15.1	19071.8
	15.11	-10514		15.11	2159		15.11	216					15.11	19081.2
	15.12	-10448		15.12	2260		15.12	173					15.12	19011
	15.13	-10457		15.13	2229		15.13	205					15.13	19062.5
	15.14	-10460		15.14	2235		15.14	218					15.14	19078.9
	15.15	-10493		15.15	2222		15.15	224					15.15	19018
	15.16	-10448		15.16	2185		15.16	215					15.16	19078.9
	15.17	-10475		15.17	2238		15.17	226					15.17	19015.7
	15.18	-10514		15.18	2146		15.18	223					15.18	19032.1
	15.19	-10463		15.19	2109		15.19	212					15.19	19064.8
	15.2	-10454		15.2	2164		15.2	213					15.2	19083.5
	15.21	-10502		15.21	2254		15.21	199					15.21	19069.5
	15.22	-10457		15.22	2272		15.22	203					15.22	19018
	15.23	-10481		15.23	2192		15.23	198					15.23	19088.2
	15.24	-10460		15.24	2219		15.24	180					15.24	18999.3
	15.25	-10448		15.25	2207		15.25	174					15.25	19083.5
	15.26	-10445		15.26	2150		15.26	192					15.26	19053.1
	15.27	-10496		15.27	2201		15.27	227					15.27	18994.6
	15.28	-10445		15.28	2212		15.28	181					15.28	19020.4
	15.29	-10457		15.29	2253		15.29	208					15.29	19074.2
	15.3	-10382		15.3	2174		15.3	173					15.3	19053.1
	15.31	-10409		15.31	2240		15.31	222					15.31	19050.8
	15.32	-10331		15.32	2312		15.32	169					15.32	19041.4
	15.33	-10283		15.33	2240		15.33	186					15.33	19060.1
	15.34	-10223		15.34	2225		15.34	217					15.34	19025
	15.35	-10256		15.35	2155		15.35	190					15.35	19001.6
	15.36	-10181		15.36	2289		15.36	199					15.36	19032.1
	15.37	-10181		15.37	2273		15.37	193					15.37	19029.7
	15.38	-10082		15.38	2279		15.38	190					15.38	19074.2
	15.39	-10070		15.39	2226		15.39	212					15.39	19039.1
	15.4	-10136		15.4	2190		15.4	209					15.4	19083.5
	15.41	-10073		15.41	2201		15.41	204					15.41	19083.5
	15.42	-10094		15.42	2237		15.42	217					15.42	19006.3
	15.43	-10145		15.43	2239		15.43	214					15.43	19097.6
	15.44	-10202		15.44	2198		15.44	201					15.44	19095.2
	15.45	-10208		15.45	2256		15.45	174					15.45	19060.1
	15.46	-10247		15.46	2261		15.46	197					15.46	19034.4
	15.47	-10277		15.47	2165		15.47	173					15.47	19057.8
	15.48	-10316		15.48	2266		15.48	197					15.48	19055.5
	15.49	-10262		15.49	2260		15.49	191					15.49	19004
	15.5	-10211		15.5	2286		15.5	214					15.5	19092.9
	15.51	-10241		15.51	2325		15.51	199					15.51	19060.1
	15.52	-10223		15.52	2175		15.52	200					15.52	19053.1
	15.53	-10166		15.53	2218		15.53	186					15.53	19078.9
	15.54	-10175		15.54	2225		15.54	204					15.54	19092.9
	15.55	-10208		15.55	2201		15.55	172					15.55	19099.9
	15.56	-10181		15.56	2291		15.56	191					15.56	19064.8
	15.57	-10094		15.57	2297		15.57	207					15.57	19083.5
	15.58	-10121		15.58	2238		15.58	200					15.58	19130.3
	15.59	-10187		15.59	2220		15.59	203					15.59	19011
	15.6	-10271		15.6	2171		15.6	193					15.6	19055.5
	15.61	-10280		15.61	2252		15.61	201					15.61	19046.1
	15.62	-10283		15.62	2214		15.62	182					15.62	19071.8
	15.63	-10355		15.63	2233		15.63	181					15.63	19088.2
	15.64	-10301		15.64	2187		15.64	195					15.64	19004
	15.65	-10379		15.65	2241		15.65	196					15.65	19076.5
	15.66	-10388		15.66	2222		15.66	184					15.66	19034.4
	15.67	-10472		15.67	2135		15.67	225					15.67	19001.6
	15.68	-10406		15.68	2282		15.68	183					15.68	19011
	15.69	-10457		15.69	2260		15.69	198					15.69	19060.1
	15.7	-10451		15.7	2217		15.7	202					15.7	19020.4
	15.71	-10490		15.71	2257		15.71	210					15.71	19032.1
	15.72	-10532		15.72	2307		15.72	192					15.72	19025
	15.73	-10517		15.73	2219		15.73	178					15.73	19039.1
	15.74	-10580		15.74	2310		15.74	213					15.74	19029.7
	15.75	-10541		15.75	2230		15.75	238					15.75	19032.1
	15.76	-10526		15.76	2268		15.76	190					15.76	19034.4
	15.77	-10529		15.77	2214		15.77	178					15.77	19076.5
	15.78	-10538		15.78	2264		15.78	195					15.78	19048.4
	15.79	-10550		15.79	2268		15.79	191					15.79	19036.7
	15.8	-10565		15.8	2188		15.8	194					15.8	19055.5
	15.81	-10526		15.81	2190		15.81	204					15.81	19013.3
	15.82	-10520		15.82	2200		15.82	187					15.82	19043.8
	15.83	-10556		15.83	2258		15.83	199					15.83	19092.9
	15.84	-10508		15.84	2207		15.84	190					15.84	19071.8
	15.85	-10556		15.85	2254		15.85	205					15.85	19074.2
	15.86	-10559		15.86	2287		15.86	181					15.86	19041.4
	15.87	-10535		15.87	2355		15.87	196					15.87	19001.6
	15.88	-10559		15.88	2280		15.88	196					15.88	19055.5
	15.89	-10535		15.89	2256		15.89	225					15.89	19027.4
	15.9	-10535		15.9	2197		15.9	189					15.9	19018
	15.91	-10541		15.91	2152		15.91	214					15.91	19048.4
	15.92	-10556		15.92	2220		15.92	199					15.92	19095.2
	15.93	-10565		15.93	2256		15.93	205					15.93	19078.9
	15.94	-10598		15.94	2250		15.94	194					15.94	19060.1
	15.95	-10550		15.95	2227		15.95	211					15.95	19032.1
	15.96	-10487		15.96	2132		15.96	200					15.96	18987.6
	15.97	-10538		15.97	2203		15.97	195					15.97	19004
	15.98	-10565		15.98	2237		15.98	196					15.98	19039.1
	15.99	-10553		15.99	2247		15.99	177					15.99	19041.4
	16	-10598		16	2276		16	200					16	19015.7
	16.01	-10577		16.01	2198		16.01	188					16.01	19043.8
	16.02	-10541		16.02	2260		16.02	184					16.02	19025
	16.03	-10532		16.03	2211		16.03	171					16.03	19011
	16.04	-10574		16.04	2197		16.04	188					16.04	19071.8
	16.05	-10505		16.05	2210		16.05	177					16.05	19062.5
	16.06	-10538		16.06	2220		16.06	216					16.06	19050.8
	16.07	-10496		16.07	2222		16.07	208					16.07	19020.4
	16.08	-10502		16.08	2224		16.08	220					16.08	19027.4
	16.09	-10508		16.09	2184		16.09	197					16.09	19036.7
	16.1	-10535		16.1	2282		16.1	209					16.1	19055.5
	16.11	-10550		16.11	2312		16.11	191					16.11	19071.8
	16.12	-10493		16.12	2222		16.12	189					16.12	19060.1
	16.13	-10538		16.13	2218		16.13	210					16.13	19013.3
	16.14	-10529		16.14	2275		16.14	188					16.14	19043.8
	16.15	-10538		16.15	2234		16.15	203					16.15	19015.7
	16.16	-10592		16.16	2202		16.16	178					16.16	19046.1
	16.17	-10559		16.17	2188		16.17	202					16.17	19027.4
	16.18	-10451		16.18	2199		16.18	184					16.18	19053.1
	16.19	-10538		16.19	2176		16.19	183					16.19	19069.5
	16.2	-10565		16.2	2222		16.2	192					16.2	19081.2
	16.21	-10538		16.21	2215		16.21	207					16.21	19004
	16.22	-10559		16.22	2171		16.22	216					16.22	19018
	16.23	-10547		16.23	2287		16.23	211					16.23	19029.7
	16.24	-10532		16.24	2328		16.24	228					16.24	19069.5
	16.25	-10535		16.25	2238		16.25	182					16.25	19043.8
	16.26	-10586		16.26	2263		16.26	214					16.26	19043.8
	16.27	-10532		16.27	2194		16.27	180					16.27	19027.4
	16.28	-10589		16.28	2229		16.28	196					16.28	19015.7
	16.29	-10532		16.29	2148		16.29	200					16.29	18994.6
	16.3	-10523		16.3	2133		16.3	193					16.3	19060.1
	16.31	-10547		16.31	2160		16.31	222					16.31	19060.1
	16.32	-10505		16.32	2255		16.32	207					16.32	19036.7
	16.33	-10526		16.33	2166		16.33	195					16.33	19069.5
	16.34	-10484		16.34	2260		16.34	186					16.34	19008.7
	16.35	-10553		16.35	2220		16.35	210					16.35	19069.5
	16.36	-10547		16.36	2171		16.36	211					16.36	19053.1
	16.37	-10598		16.37	2229		16.37	191					16.37	19018
	16.38	-10610		16.38	2214		16.38	198					16.38	18985.3
	16.39	-10550		16.39	2276		16.39	219					16.39	19006.3
	16.4	-10520		16.4	2142		16.4	185					16.4	18994.6
	16.41	-10562		16.41	2204		16.41	184					16.41	19011
	16.42	-10619		16.42	2144		16.42	196					16.42	19029.7
	16.43	-10562		16.43	2211		16.43	214					16.43	18987.6
	16.44	-10553		16.44	2240		16.44	209					16.44	18980.6
	16.45	-10592		16.45	2243		16.45	199					16.45	19004
	16.46	-10604		16.46	2212		16.46	203					16.46	19001.6
	16.47	-10568		16.47	2179		16.47	188					16.47	19048.4
	16.48	-10583		16.48	2213		16.48	182					16.48	18985.3
	16.49	-10544		16.49	2197		16.49	188					16.49	18940.8
	16.5	-10544		16.5	2234		16.5	208					16.5	19001.6
	16.51	-10523		16.51	2210		16.51	200					16.51	18975.9
	16.52	-10505		16.52	2158		16.52	194					16.52	18997
	16.53	-10583		16.53	2265		16.53	210					16.53	19001.6
	16.54	-10520		16.54	2316		16.54	202					16.54	18989.9
	16.55	-10547		16.55	2171		16.55	179					16.55	19053.1
	16.56	-10577		16.56	2293		16.56	180					16.56	19039.1
	16.57	-10577		16.57	2202		16.57	188					16.57	19036.7
	16.58	-10595		16.58	2212		16.58	196					16.58	19062.5
	16.59	-10550		16.59	2197		16.59	205					16.59	19001.6
	16.6	-10610		16.6	2253		16.6	188					16.6	19027.4
	16.61	-10598		16.61	2141		16.61	199					16.61	19046.1
	16.62	-10604		16.62	2186		16.62	198					16.62	19018
	16.63	-10589		16.63	2228		16.63	192					16.63	19041.4
	16.64	-10556		16.64	2161		16.64	192					16.64	18978.2
	16.65	-10535		16.65	2196		16.65	188					16.65	18992.3
	16.66	-10529		16.66	2248		16.66	185					16.66	19004
	16.67	-10592		16.67	2203		16.67	187					16.67	19006.3
	16.68	-10586		16.68	2253		16.68	187					16.68	19011
	16.69	-10586		16.69	2263		16.69	184					16.69	19015.7
	16.7	-10601		16.7	2219		16.7	183					16.7	18943.1
	16.71	-10580		16.71	2192		16.71	178					16.71	19053.1
	16.72	-10580		16.72	2207		16.72	177					16.72	18989.9
	16.73	-10568		16.73	2242		16.73	202					16.73	19006.3
	16.74	-10592		16.74	2241		16.74	211					16.74	18966.5
	16.75	-10547		16.75	2266		16.75	205					16.75	19018
	16.76	-10628		16.76	2160		16.76	200					16.76	19004
	16.77	-10580		16.77	2211		16.77	169					16.77	19008.7
	16.78	-10469		16.78	2190		16.78	178					16.78	19022.7
	16.79	-10574		16.79	2124		16.79	189					16.79	19022.7
	16.8	-10574		16.8	2231		16.8	186					16.8	19008.7
	16.81	-10592		16.81	2263		16.81	205					16.81	19001.6
	16.82	-10529		16.82	2215		16.82	212					16.82	18985.3
	16.83	-10532		16.83	2199		16.83	174					16.83	18989.9
	16.84	-10562		16.84	2218		16.84	196					16.84	19018
	16.85	-10553		16.85	2207		16.85	206					16.85	18999.3
	16.86	-10577		16.86	2200		16.86	220					16.86	19004
	16.87	-10568		16.87	2239		16.87	213					16.87	19011
	16.88	-10496		16.88	2304		16.88	207					16.88	18999.3
	16.89	-10535		16.89	2207		16.89	215					16.89	19020.4
	16.9	-10544		16.9	2220		16.9	183					16.9	19013.3
	16.91	-10526		16.91	2209		16.91	199					16.91	19039.1
	16.92	-10568		16.92	2254		16.92	217					16.92	19015.7
	16.93	-10511		16.93	2218		16.93	193					16.93	19022.7
	16.94	-10562		16.94	2256		16.94	180					16.94	18959.5
	16.95	-10547		16.95	2170		16.95	194					16.95	19022.7
	16.96	-10583		16.96	2227		16.96	210					16.96	19006.3
	16.97	-10574		16.97	2224		16.97	205					16.97	18978.2
	16.98	-10544		16.98	2119		16.98	197					16.98	18968.9
	16.99	-10466		16.99	2252		16.99	191					16.99	19034.4
	17	-10556		17	2247		17	202					17	18999.3
	17.01	-10577		17.01	2226		17.01	194					17.01	18975.9
	17.02	-10538		17.02	2260		17.02	171					17.02	18997
	17.03	-10565		17.03	2218		17.03	193					17.03	18964.2
	17.04	-10493		17.04	2178		17.04	184					17.04	18980.6
	17.05	-10535		17.05	2248		17.05	207					17.05	18964.2
	17.06	-10484		17.06	2254		17.06	176					17.06	19018
	17.07	-10475		17.07	2179		17.07	193					17.07	19067.2
	17.08	-10490		17.08	2251		17.08	177					17.08	19018
	17.09	-10481		17.09	2259		17.09	188					17.09	18992.3
	17.1	-10433		17.1	2269		17.1	179					17.1	18999.3
	17.11	-10529		17.11	2176		17.11	198					17.11	19015.7
	17.12	-10466		17.12	2268		17.12	174					17.12	19006.3
	17.13	-10427		17.13	2238		17.13	200					17.13	18982.9
	17.14	-10427		17.14	2162		17.14	181					17.14	19055.5
	17.15	-10331		17.15	2279		17.15	185					17.15	18994.6
	17.16	-10304		17.16	2239		17.16	183					17.16	18997
	17.17	-10226		17.17	2174		17.17	186					17.17	18999.3
	17.18	-10181		17.18	2188		17.18	194					17.18	19029.7
	17.19	-10094		17.19	2249		17.19	187					17.19	19029.7
	17.2	-10052		17.2	2233		17.2	169					17.2	19064.8
	17.21	-10007		17.21	2288		17.21	189					17.21	19004
	17.22	-9959		17.22	2164		17.22	196					17.22	18945.5
	17.23	-10019		17.23	2204		17.23	171					17.23	19029.7
	17.24	-10025		17.24	2159		17.24	203					17.24	18994.6
	17.25	-10094		17.25	2251		17.25	194					17.25	18968.9
	17.26	-10094		17.26	2240		17.26	206					17.26	18992.3
	17.27	-10199		17.27	2189		17.27	177					17.27	19018
	17.28	-10157		17.28	2206		17.28	193					17.28	19013.3
	17.29	-10247		17.29	2276		17.29	195					17.29	18989.9
	17.3	-10292		17.3	2261		17.3	204					17.3	18964.2
	17.31	-10319		17.31	2304		17.31	197					17.31	19008.7
	17.32	-10445		17.32	2156		17.32	177					17.32	18999.3
	17.33	-10436		17.33	2130		17.33	168					17.33	19041.4
	17.34	-10433		17.34	2268		17.34	179					17.34	18999.3
	17.35	-10421		17.35	2234		17.35	179					17.35	19050.8
	17.36	-10505		17.36	2158		17.36	183					17.36	19032.1
	17.37	-10508		17.37	2258		17.37	202					17.37	19032.1
	17.38	-10484		17.38	2262		17.38	184					17.38	19048.4
	17.39	-10547		17.39	2185		17.39	187					17.39	19046.1
	17.4	-10505		17.4	2211		17.4	173					17.4	19046.1
	17.41	-10550		17.41	2196		17.41	178					17.41	19036.7
	17.42	-10526		17.42	2279		17.42	182					17.42	18952.5
	17.43	-10586		17.43	2307		17.43	207					17.43	19022.7
	17.44	-10583		17.44	2162		17.44	178					17.44	19032.1
	17.45	-10562		17.45	2224		17.45	188					17.45	18997
	17.46	-10562		17.46	2218		17.46	175					17.46	19020.4
	17.47	-10544		17.47	2154		17.47	202					17.47	19046.1
	17.48	-10535		17.48	2195		17.48	196					17.48	19006.3
	17.49	-10604		17.49	2222		17.49	198					17.49	18999.3
	17.5	-10535		17.5	2225		17.5	185					17.5	18992.3
	17.51	-10571		17.51	2207		17.51	194					17.51	19008.7
	17.52	-10553		17.52	2192		17.52	189					17.52	19048.4
	17.53	-10574		17.53	2329		17.53	189					17.53	19020.4
	17.54	-10568		17.54	2309		17.54	198					17.54	18966.5
	17.55	-10574		17.55	2266		17.55	182					17.55	18973.6
	17.56	-10592		17.56	2195		17.56	181					17.56	18994.6
	17.57	-10574		17.57	2239		17.57	210					17.57	18994.6
	17.58	-10550		17.58	2196		17.58	181					17.58	19050.8
	17.59	-10580		17.59	2203		17.59	228					17.59	19029.7
	17.6	-10574		17.6	2165		17.6	195					17.6	18994.6
	17.61	-10619		17.61	2228		17.61	192					17.61	19053.1
	17.62	-10562		17.62	2225		17.62	207					17.62	18968.9
	17.63	-10607		17.63	2227		17.63	216					17.63	18968.9
	17.64	-10565		17.64	2257		17.64	199					17.64	18989.9
	17.65	-10565		17.65	2213		17.65	213					17.65	19013.3
	17.66	-10574		17.66	2271		17.66	189					17.66	18964.2
	17.67	-10529		17.67	2301		17.67	185					17.67	18982.9
	17.68	-10598		17.68	2232		17.68	211					17.68	18964.2
	17.69	-10547		17.69	2266		17.69	182					17.69	18966.5
	17.7	-10556		17.7	2167		17.7	167					17.7	18987.6
	17.71	-10547		17.71	2198		17.71	180					17.71	19025
	17.72	-10523		17.72	2263		17.72	211					17.72	18968.9
	17.73	-10511		17.73	2228		17.73	210					17.73	19067.2
	17.74	-10529		17.74	2254		17.74	190					17.74	19013.3
	17.75	-10589		17.75	2335		17.75	180					17.75	18994.6
	17.76	-10568		17.76	2237		17.76	190					17.76	19020.4
	17.77	-10457		17.77	2299		17.77	180					17.77	19036.7
	17.78	-10466		17.78	2285		17.78	179					17.78	18973.6
	17.79	-10367		17.79	2232		17.79	206					17.79	19015.7
	17.8	-10319		17.8	2188		17.8	186					17.8	19013.3
	17.81	-10346		17.81	2186		17.81	206					17.81	18975.9
	17.82	-10289		17.82	2202		17.82	208					17.82	18987.6
	17.83	-10223		17.83	2265		17.83	202					17.83	19001.6
	17.84	-10259		17.84	2204		17.84	194					17.84	19039.1
	17.85	-10136		17.85	2286		17.85	208					17.85	19022.7
	17.86	-10211		17.86	2317		17.86	215					17.86	19013.3
	17.87	-10226		17.87	2226		17.87	190					17.87	19032.1
	17.88	-10319		17.88	2267		17.88	217					17.88	18959.5
	17.89	-10217		17.89	2185		17.89	201					17.89	19020.4
	17.9	-10238		17.9	2243		17.9	205					17.9	18997
	17.91	-10259		17.91	2143		17.91	226					17.91	19064.8
	17.92	-10367		17.92	2071		17.92	188					17.92	19008.7
	17.93	-10325		17.93	2139		17.93	205					17.93	19013.3
	17.94	-10373		17.94	2243		17.94	198					17.94	19025
	17.95	-10364		17.95	2261		17.95	197					17.95	19004
	17.96	-10451		17.96	2158		17.96	205					17.96	18957.2
	17.97	-10388		17.97	2272		17.97	188					17.97	19039.1
	17.98	-10367		17.98	2254		17.98	200					17.98	18994.6
	17.99	-10481		17.99	2273		17.99	203					17.99	18985.3
	18	-10502		18	2252		18	204					18	18938.5
	18.01	-10547		18.01	2253		18.01	185					18.01	18978.2
	18.02	-10478		18.02	2246		18.02	230					18.02	19006.3
	18.03	-10532		18.03	2229		18.03	193					18.03	18973.6
	18.04	-10529		18.04	2286		18.04	217					18.04	19039.1
	18.05	-10559		18.05	2207		18.05	206					18.05	19032.1
	18.06	-10598		18.06	2200		18.06	199					18.06	19008.7
	18.07	-10559		18.07	2221		18.07	191					18.07	18978.2
	18.08	-10508		18.08	2233		18.08	221					18.08	18959.5
	18.09	-10583		18.09	2259		18.09	210					18.09	18971.2
	18.1	-10535		18.1	2256		18.1	196					18.1	18997
	18.11	-10616		18.11	2221		18.11	205					18.11	18994.6
	18.12	-10643		18.12	2202		18.12	206					18.12	19011
	18.13	-10610		18.13	2256		18.13	197					18.13	18997
	18.14	-10544		18.14	2305		18.14	200					18.14	18985.3
	18.15	-10574		18.15	2264		18.15	213					18.15	18994.6
	18.16	-10613		18.16	2290		18.16	187					18.16	18952.5
	18.17	-10607		18.17	2227		18.17	189					18.17	18964.2
	18.18	-10550		18.18	2185		18.18	207					18.18	19001.6
	18.19	-10622		18.19	2214		18.19	218					18.19	18992.3
	18.2	-10592		18.2	2220		18.2	214					18.2	18964.2
	18.21	-10637		18.21	2198		18.21	213					18.21	18980.6
	18.22	-10613		18.22	2212		18.22	205					18.22	18985.3
	18.23	-10622		18.23	2281		18.23	207					18.23	18957.2
	18.24	-10607		18.24	2224		18.24	184					18.24	18952.5
	18.25	-10631		18.25	2215		18.25	184					18.25	18989.9
	18.26	-10628		18.26	2240		18.26	205					18.26	18992.3
	18.27	-10595		18.27	2229		18.27	208					18.27	18947.8
	18.28	-10586		18.28	2259		18.28	216					18.28	18980.6
	18.29	-10574		18.29	2262		18.29	182					18.29	18987.6
	18.3	-10580		18.3	2189		18.3	204					18.3	18978.2
	18.31	-10583		18.31	2294		18.31	189					18.31	18966.5
	18.32	-10604		18.32	2273		18.32	189					18.32	18982.9
	18.33	-10550		18.33	2273		18.33	198					18.33	18929.1
	18.34	-10637		18.34	2262		18.34	183					18.34	18964.2
	18.35	-10598		18.35	2256		18.35	207					18.35	18975.9
	18.36	-10589		18.36	2274		18.36	209					18.36	18959.5
	18.37	-10601		18.37	2230		18.37	225					18.37	18987.6
	18.38	-10577		18.38	2255		18.38	186					18.38	18985.3
	18.39	-10652		18.39	2265		18.39	201					18.39	18999.3
	18.4	-10646		18.4	2215		18.4	205					18.4	18936.1
	18.41	-10610		18.41	2287		18.41	224					18.41	18929.1
	18.42	-10556		18.42	2315		18.42	204					18.42	18945.5
	18.43	-10613		18.43	2285		18.43	209					18.43	18954.8
	18.44	-10613		18.44	2291		18.44	169					18.44	19011
	18.45	-10568		18.45	2242		18.45	203					18.45	18987.6
	18.46	-10586		18.46	2280		18.46	197					18.46	18966.5
	18.47	-10601		18.47	2268		18.47	195					18.47	18954.8
	18.48	-10586		18.48	2283		18.48	192					18.48	18975.9
	18.49	-10592		18.49	2258		18.49	205					18.49	18929.1
	18.5	-10631		18.5	2288		18.5	174					18.5	19006.3
	18.51	-10616		18.51	2247		18.51	199					18.51	19015.7
	18.52	-10643		18.52	2357		18.52	220					18.52	19036.7
	18.53	-10577		18.53	2204		18.53	190					18.53	18999.3
	18.54	-10520		18.54	2296		18.54	206					18.54	19015.7
	18.55	-10619		18.55	2281		18.55	203					18.55	18987.6
	18.56	-10625		18.56	2290		18.56	182					18.56	19022.7
	18.57	-10625		18.57	2297		18.57	159					18.57	19015.7
	18.58	-10535		18.58	2302		18.58	196					18.58	19018
	18.59	-10541		18.59	2302		18.59	187					18.59	18966.5
	18.6	-10601		18.6	2291		18.6	183					18.6	18954.8
	18.61	-10556		18.61	2349		18.61	169					18.61	18985.3
	18.62	-10568		18.62	2239		18.62	179					18.62	18919.7
	18.63	-10592		18.63	2288		18.63	162					18.63	18985.3
	18.64	-10568		18.64	2287		18.64	173					18.64	18997
	18.65	-10601		18.65	2300		18.65	184					18.65	18980.6
	18.66	-10541		18.66	2256		18.66	177					18.66	18938.5
	18.67	-10547		18.67	2289		18.67	195					18.67	18926.8
	18.68	-10502		18.68	2200		18.68	190					18.68	18997
	18.69	-10526		18.69	2312		18.69	190					18.69	18959.5
	18.7	-10526		18.7	2260		18.7	168					18.7	18968.9
	18.71	-10472		18.71	2260		18.71	202					18.71	19013.3
	18.72	-10439		18.72	2250		18.72	194					18.72	18964.2
	18.73	-10355		18.73	2232		18.73	209					18.73	18961.9
	18.74	-10349		18.74	2256		18.74	195					18.74	18975.9
	18.75	-10313		18.75	2294		18.75	184					18.75	18985.3
	18.76	-10262		18.76	2282		18.76	171					18.76	18966.5
	18.77	-10262		18.77	2313		18.77	184					18.77	18985.3
	18.78	-10211		18.78	2332		18.78	195					18.78	18978.2
	18.79	-10268		18.79	2231		18.79	181					18.79	18973.6
	18.8	-10298		18.8	2271		18.8	187					18.8	18959.5
	18.81	-10334		18.81	2222		18.81	180					18.81	19006.3
	18.82	-10328		18.82	2300		18.82	174					18.82	18994.6
	18.83	-10319		18.83	2249		18.83	180					18.83	18924.4
	18.84	-10265		18.84	2286		18.84	192					18.84	18933.8
	18.85	-10331		18.85	2238		18.85	179					18.85	19001.6
	18.86	-10355		18.86	2233		18.86	182					18.86	18945.5
	18.87	-10385		18.87	2271		18.87	191					18.87	18938.5
	18.88	-10388		18.88	2297		18.88	163					18.88	18961.9
	18.89	-10409		18.89	2232		18.89	177					18.89	18992.3
	18.9	-10454		18.9	2255		18.9	185					18.9	18954.8
	18.91	-10472		18.91	2219		18.91	173					18.91	18968.9
	18.92	-10448		18.92	2220		18.92	182					18.92	18971.2
	18.93	-10547		18.93	2244		18.93	198					18.93	18954.8
	18.94	-10583		18.94	2258		18.94	183					18.94	18952.5
	18.95	-10556		18.95	2268		18.95	178					18.95	19018
	18.96	-10601		18.96	2216		18.96	193					18.96	18945.5
	18.97	-10535		18.97	2188		18.97	166					18.97	18938.5
	18.98	-10544		18.98	2218		18.98	198					18.98	19015.7
	18.99	-10556		18.99	2286		18.99	221					18.99	18936.1
	19	-10583		19	2256		19	219					19	18971.2
	19.01	-10592		19.01	2243		19.01	186					19.01	18989.9
	19.02	-10589		19.02	2257		19.02	181					19.02	18954.8
	19.03	-10610		19.03	2265		19.03	204					19.03	18978.2
	19.04	-10637		19.04	2218		19.04	198					19.04	19015.7
	19.05	-10613		19.05	2284		19.05	191					19.05	18978.2
	19.06	-10634		19.06	2255		19.06	196					19.06	18987.6
	19.07	-10664		19.07	2217		19.07	176					19.07	18940.8
	19.08	-10661		19.08	2255		19.08	188					19.08	18957.2
	19.09	-10586		19.09	2253		19.09	208					19.09	18975.9
	19.1	-10649		19.1	2279		19.1	201					19.1	19011
	19.11	-10625		19.11	2334		19.11	196					19.11	18952.5
	19.12	-10658		19.12	2259		19.12	195					19.12	18966.5
	19.13	-10673		19.13	2268		19.13	184					19.13	19001.6
	19.14	-10601		19.14	2263		19.14	191					19.14	18931.4
	19.15	-10598		19.15	2263		19.15	184					19.15	18989.9
	19.16	-10637		19.16	2254		19.16	207					19.16	18975.9
	19.17	-10598		19.17	2249		19.17	188					19.17	18982.9
	19.18	-10607		19.18	2239		19.18	191					19.18	18961.9
	19.19	-10625		19.19	2277		19.19	186					19.19	18933.8
	19.2	-10637		19.2	2321		19.2	182					19.2	18966.5
	19.21	-10604		19.21	2231		19.21	187					19.21	18980.6
	19.22	-10640		19.22	2209		19.22	205					19.22	18989.9
	19.23	-10667		19.23	2232		19.23	194					19.23	18973.6
	19.24	-10658		19.24	2242		19.24	182					19.24	19006.3
	19.25	-10658		19.25	2269		19.25	191					19.25	18943.1
	19.26	-10661		19.26	2241		19.26	188					19.26	18964.2
	19.27	-10646		19.27	2262		19.27	198					19.27	18940.8
	19.28	-10613		19.28	2261		19.28	194					19.28	18945.5
	19.29	-10601		19.29	2265		19.29	201					19.29	18997
	19.3	-10640		19.3	2259		19.3	189					19.3	19036.7
	19.31	-10673		19.31	2201		19.31	175					19.31	18959.5
	19.32	-10634		19.32	2305		19.32	195					19.32	18985.3
	19.33	-10631		19.33	2271		19.33	181					19.33	18982.9
	19.34	-10676		19.34	2202		19.34	173					19.34	18957.2
	19.35	-10634		19.35	2171		19.35	180					19.35	18982.9
	19.36	-10637		19.36	2246		19.36	180					19.36	19001.6
	19.37	-10622		19.37	2235		19.37	176					19.37	18940.8
	19.38	-10586		19.38	2209		19.38	190					19.38	18959.5
	19.39	-10625		19.39	2233		19.39	190					19.39	18980.6
	19.4	-10697		19.4	2263		19.4	191					19.4	18997
	19.41	-10643		19.41	2303		19.41	207					19.41	18987.6
	19.42	-10700		19.42	2260		19.42	188					19.42	18999.3
	19.43	-10607		19.43	2190		19.43	184					19.43	18957.2
	19.44	-10586		19.44	2352		19.44	200					19.44	18950.2
	19.45	-10628		19.45	2283		19.45	191					19.45	18982.9
	19.46	-10661		19.46	2289		19.46	208					19.46	18957.2
	19.47	-10670		19.47	2178		19.47	200					19.47	18994.6
	19.48	-10601		19.48	2231		19.48	196					19.48	18959.5
	19.49	-10631		19.49	2255		19.49	185					19.49	18968.9
	19.5	-10667		19.5	2281		19.5	209					19.5	18943.1
	19.51	-10679		19.51	2324		19.51	198					19.51	18947.8
	19.52	-10628		19.52	2281		19.52	185					19.52	18980.6
	19.53	-10688		19.53	2286		19.53	198					19.53	18975.9
	19.54	-10673		19.54	2321		19.54	179					19.54	18989.9
	19.55	-10652		19.55	2201		19.55	196					19.55	18947.8
	19.56	-10631		19.56	2283		19.56	173					19.56	18975.9
	19.57	-10628		19.57	2234		19.57	206					19.57	18978.2
	19.58	-10646		19.58	2316		19.58	168					19.58	18980.6
	19.59	-10628		19.59	2280		19.59	184					19.59	18957.2
	19.6	-10697		19.6	2277		19.6	177					19.6	18950.2
	19.61	-10655		19.61	2301		19.61	188					19.61	18940.8
	19.62	-10637		19.62	2260		19.62	208					19.62	18950.2
	19.63	-10643		19.63	2262		19.63	201					19.63	18950.2
	19.64	-10631		19.64	2307		19.64	196					19.64	18968.9
	19.65	-10664		19.65	2319		19.65	196					19.65	18938.5
	19.66	-10688		19.66	2236		19.66	200					19.66	18961.9
	19.67	-10676		19.67	2323		19.67	209					19.67	18997
	19.68	-10667		19.68	2308		19.68	195					19.68	18957.2
	19.69	-10664		19.69	2316		19.69	185					19.69	18966.5
	19.7	-10682		19.7	2313		19.7	189					19.7	18954.8
	19.71	-10682		19.71	2308		19.71	181					19.71	18950.2
	19.72	-10691		19.72	2337		19.72	182					19.72	18933.8
	19.73	-10682		19.73	2215		19.73	157					19.73	18952.5
	19.74	-10667		19.74	2350		19.74	197					19.74	18961.9
	19.75	-10655		19.75	2207		19.75	189					19.75	18933.8
	19.76	-10709		19.76	2246		19.76	175					19.76	18959.5
	19.77	-10634		19.77	2311		19.77	195					19.77	19006.3
	19.78	-10631		19.78	2317		19.78	179					19.78	18940.8
	19.79	-10643		19.79	2286		19.79	219					19.79	18903.4
	19.8	-10688		19.8	2311		19.8	204					19.8	18931.4
	19.81	-10670		19.81	2360		19.81	200					19.81	18985.3
	19.82	-10691		19.82	2224		19.82	200					19.82	18975.9
	19.83	-10652		19.83	2273		19.83	165					19.83	18959.5
	19.84	-10649		19.84	2307		19.84	198					19.84	18919.7
	19.85	-10691		19.85	2327		19.85	200					19.85	18954.8
	19.86	-10694		19.86	2303		19.86	222					19.86	18950.2
	19.87	-10679		19.87	2344		19.87	187					19.87	18968.9
	19.88	-10664		19.88	2350		19.88	190					19.88	18940.8
	19.89	-10691		19.89	2398		19.89	195					19.89	18945.5
	19.9	-10673		19.9	2300		19.9	192					19.9	18999.3
	19.91	-10628		19.91	2276		19.91	183					19.91	18950.2
	19.92	-10649		19.92	2324		19.92	200					19.92	18910.4
	19.93	-10676		19.93	2370		19.93	212					19.93	18938.5
	19.94	-10676		19.94	2336		19.94	185					19.94	18968.9
	19.95	-10691		19.95	2214		19.95	171					19.95	18933.8
	19.96	-10610		19.96	2308		19.96	191					19.96	18945.5
	19.97	-10640		19.97	2295		19.97	200					19.97	18978.2
	19.98	-10667		19.98	2346		19.98	184					19.98	18957.2
	19.99	-10685		19.99	2225		19.99	194					19.99	18973.6
	20	-10640		20	2250		20	219					20	18973.6
	20.01	-10724		20.01	2302		20.01	184					20.01	18978.2
	20.02	-10676		20.02	2275		20.02	167					20.02	18917.4
	20.03	-10625		20.03	2384		20.03	179					20.03	18966.5
	20.04	-10646		20.04	2334		20.04	185					20.04	18973.6
	20.05	-10673		20.05	2263		20.05	200					20.05	18971.2
	20.06	-10652		20.06	2287		20.06	209					20.06	18978.2
	20.07	-10634		20.07	2311		20.07	187					20.07	18938.5
	20.08	-10628		20.08	2278		20.08	182					20.08	18943.1
	20.09	-10478		20.09	2328		20.09	199					20.09	18978.2
	20.1	-10487		20.1	2301		20.1	189					20.1	18982.9
	20.11	-10331		20.11	2355		20.11	188					20.11	18954.8
	20.12	-10106		20.12	2335		20.12	190					20.12	18943.1
	20.13	-9866		20.13	2359		20.13	179					20.13	18971.2
	20.14	-9923		20.14	2317		20.14	192					20.14	18964.2
	20.15	-10046		20.15	2229		20.15	194					20.15	18901
	20.16	-10037		20.16	2276		20.16	181					20.16	18997
	20.17	-10118		20.17	2376		20.17	182					20.17	18945.5
	20.18	-10358		20.18	2305		20.18	199					20.18	18945.5
	20.19	-10442		20.19	2413		20.19	200					20.19	18961.9
	20.2	-10565		20.2	2348		20.2	196					20.2	19025
	20.21	-10637		20.21	2284		20.21	186					20.21	18959.5
	20.22	-10628		20.22	2316		20.22	182					20.22	19025
	20.23	-10655		20.23	2346		20.23	203					20.23	18968.9
	20.24	-10661		20.24	2326		20.24	201					20.24	18985.3
	20.25	-10676		20.25	2361		20.25	174					20.25	18952.5
	20.26	-10613		20.26	2290		20.26	197					20.26	18912.7
	20.27	-10631		20.27	2307		20.27	177					20.27	18943.1
	20.28	-10619		20.28	2302		20.28	169					20.28	18910.4
	20.29	-10643		20.29	2373		20.29	189					20.29	18919.7
	20.3	-10682		20.3	2314		20.3	188					20.3	18980.6
	20.31	-10658		20.31	2313		20.31	189					20.31	18982.9
	20.32	-10667		20.32	2301		20.32	180					20.32	18940.8
	20.33	-10664		20.33	2336		20.33	194					20.33	18973.6
	20.34	-10649		20.34	2305		20.34	180					20.34	18968.9
	20.35	-10661		20.35	2313		20.35	187					20.35	18961.9
	20.36	-10718		20.36	2376		20.36	193					20.36	18954.8
	20.37	-10691		20.37	2306		20.37	179					20.37	18966.5
	20.38	-10700		20.38	2371		20.38	192					20.38	18940.8
	20.39	-10679		20.39	2329		20.39	182					20.39	18982.9
	20.4	-10637		20.4	2351		20.4	196					20.4	18952.5
	20.41	-10637		20.41	2283		20.41	186					20.41	18931.4
	20.42	-10682		20.42	2396		20.42	214					20.42	18933.8
	20.43	-10685		20.43	2237		20.43	200					20.43	18933.8
	20.44	-10670		20.44	2343		20.44	201					20.44	18922.1
	20.45	-10706		20.45	2441		20.45	178					20.45	18908
	20.46	-10670		20.46	2257		20.46	179					20.46	18987.6
	20.47	-10706		20.47	2454		20.47	199					20.47	18947.8
	20.48	-10697		20.48	2365		20.48	187					20.48	18978.2
	20.49	-10616		20.49	2427		20.49	193					20.49	18992.3
	20.5	-10613		20.5	2311		20.5	189					20.5	18978.2
	20.51	-10628		20.51	2368		20.51	192					20.51	18926.8
	20.52	-10631		20.52	2311		20.52	170					20.52	18961.9
	20.53	-10619		20.53	2283		20.53	181					20.53	18957.2
	20.54	-10601		20.54	2338		20.54	196					20.54	18966.5
	20.55	-10592		20.55	2400		20.55	218					20.55	18968.9
	20.56	-10628		20.56	2318		20.56	203					20.56	18968.9
	20.57	-10622		20.57	2358		20.57	176					20.57	18947.8
	20.58	-10634		20.58	2365		20.58	163					20.58	18922.1
	20.59	-10553		20.59	2355		20.59	174					20.59	18973.6
	20.6	-10565		20.6	2315		20.6	198					20.6	18910.4
	20.61	-10589		20.61	2379		20.61	196					20.61	18933.8
	20.62	-10589		20.62	2309		20.62	184					20.62	18957.2
	20.63	-10571		20.63	2353		20.63	173					20.63	18926.8
	20.64	-10613		20.64	2356		20.64	181					20.64	18940.8
	20.65	-10577		20.65	2334		20.65	197					20.65	18924.4
	20.66	-10574		20.66	2396		20.66	221					20.66	18975.9
	20.67	-10526		20.67	2369		20.67	203					20.67	18992.3
	20.68	-10601		20.68	2375		20.68	189					20.68	18957.2
	20.69	-10553		20.69	2310		20.69	207					20.69	18926.8
	20.7	-10598		20.7	2318		20.7	193					20.7	18964.2
	20.71	-10574		20.71	2313		20.71	199					20.71	18961.9
	20.72	-10592		20.72	2331		20.72	186					20.72	18959.5
	20.73	-10601		20.73	2288		20.73	173					20.73	18945.5
	20.74	-10532		20.74	2346		20.74	192					20.74	18931.4
	20.75	-10517		20.75	2349		20.75	202					20.75	18929.1
	20.76	-10529		20.76	2309		20.76	211					20.76	18966.5
	20.77	-10463		20.77	2345		20.77	200					20.77	18936.1
	20.78	-10427		20.78	2230		20.78	207					20.78	19004
	20.79	-10382		20.79	2277		20.79	187					20.79	18929.1
	20.8	-10388		20.8	2406		20.8	196					20.8	18940.8
	20.81	-10433		20.81	2334		20.81	191					20.81	18989.9
	20.82	-10367		20.82	2338		20.82	192					20.82	18964.2
	20.83	-10445		20.83	2319		20.83	200					20.83	18992.3
	20.84	-10289		20.84	2311		20.84	199					20.84	18938.5
	20.85	-10049		20.85	2321		20.85	191					20.85	18978.2
	20.86	-9872		20.86	2318		20.86	212					20.86	18954.8
	20.87	-9806		20.87	2333		20.87	205					20.87	18912.7
	20.88	-9986		20.88	2337		20.88	208					20.88	18915.1
	20.89	-10082		20.89	2399		20.89	186					20.89	18957.2
	20.9	-10136		20.9	2348		20.9	189					20.9	18938.5
	20.91	-10259		20.91	2369		20.91	206					20.91	18954.8
	20.92	-10232		20.92	2245		20.92	180					20.92	18957.2
	20.93	-10301		20.93	2263		20.93	186					20.93	18931.4
	20.94	-10394		20.94	2341		20.94	178					20.94	18929.1
	20.95	-10505		20.95	2337		20.95	187					20.95	18919.7
	20.96	-10541		20.96	2389		20.96	186					20.96	18912.7
	20.97	-10571		20.97	2355		20.97	177					20.97	18957.2
	20.98	-10631		20.98	2333		20.98	199					20.98	18964.2
	20.99	-10574		20.99	2314		20.99	186					20.99	18931.4
	21	-10640		21	2288		21	189					21	18999.3
	21.01	-10676		21.01	2317		21.01	185					21.01	18978.2
	21.02	-10694		21.02	2320		21.02	209					21.02	18961.9
	21.03	-10640		21.03	2410		21.03	183					21.03	18938.5
	21.04	-10691		21.04	2383		21.04	187					21.04	18943.1
	21.05	-10658		21.05	2319		21.05	170					21.05	18933.8
	21.06	-10676		21.06	2361		21.06	195					21.06	18954.8
	21.07	-10667		21.07	2329		21.07	220					21.07	18971.2
	21.08	-10673		21.08	2304		21.08	184					21.08	18950.2
	21.09	-10670		21.09	2393		21.09	189					21.09	18961.9
	21.1	-10676		21.1	2372		21.1	203					21.1	18933.8
	21.11	-10670		21.11	2337		21.11	193					21.11	18952.5
	21.12	-10658		21.12	2371		21.12	182					21.12	18943.1
	21.13	-10592		21.13	2302		21.13	203					21.13	18933.8
	21.14	-10610		21.14	2384		21.14	198					21.14	18985.3
	21.15	-10583		21.15	2435		21.15	219					21.15	18940.8
	21.16	-10592		21.16	2366		21.16	221					21.16	18936.1
	21.17	-10607		21.17	2427		21.17	174					21.17	19004
	21.18	-10604		21.18	2320		21.18	232					21.18	18997
	21.19	-10586		21.19	2340		21.19	208					21.19	18919.7
	21.2	-10592		21.2	2383		21.2	180					21.2	18919.7
	21.21	-10577		21.21	2356		21.21	206					21.21	18940.8
	21.22	-10553		21.22	2360		21.22	207					21.22	18961.9
	21.23	-10523		21.23	2331		21.23	216					21.23	18924.4
	21.24	-10535		21.24	2320		21.24	245					21.24	18912.7
	21.25	-10547		21.25	2305		21.25	246					21.25	18931.4
	21.26	-10577		21.26	2308		21.26	223					21.26	18968.9
	21.27	-10562		21.27	2355		21.27	263					21.27	18959.5
	21.28	-10508		21.28	2329		21.28	242					21.28	18915.1
	21.29	-10580		21.29	2311		21.29	260					21.29	18959.5
	21.3	-10538		21.3	2369		21.3	313					21.3	18931.4
	21.31	-10550		21.31	2272		21.31	364					21.31	18945.5
	21.32	-10550		21.32	2380		21.32	455					21.32	18954.8
	21.33	-10568		21.33	2356		21.33	520					21.33	18924.4
	21.34	-10604		21.34	2347		21.34	496					21.34	18971.2
	21.35	-10607		21.35	2301		21.35	461					21.35	18929.1
	21.36	-10562		21.36	2368		21.36	464					21.36	18929.1
	21.37	-10583		21.37	2415		21.37	464					21.37	18975.9
	21.38	-10628		21.38	2386		21.38	469					21.38	18926.8
	21.39	-10631		21.39	2388		21.39	432					21.39	18903.4
	21.4	-10640		21.4	2338		21.4	365					21.4	18929.1
	21.41	-10628		21.41	2342		21.41	335					21.41	18931.4
	21.42	-10601		21.42	2390		21.42	310					21.42	18924.4
	21.43	-10625		21.43	2306		21.43	323					21.43	18940.8
	21.44	-10670		21.44	2345		21.44	276					21.44	18926.8
	21.45	-10619		21.45	2293		21.45	263					21.45	18952.5
	21.46	-10631		21.46	2385		21.46	256					21.46	18982.9
	21.47	-10613		21.47	2288		21.47	252					21.47	18922.1
	21.48	-10661		21.48	2317		21.48	261					21.48	18959.5
	21.49	-10631		21.49	2197		21.49	204					21.49	18926.8
	21.5	-10658		21.5	2358		21.5	212					21.5	18985.3
	21.51	-10652		21.51	2418		21.51	234					21.51	18940.8
	21.52	-10664		21.52	2387		21.52	215					21.52	18938.5
	21.53	-10652		21.53	2346		21.53	197					21.53	18933.8
	21.54	-10634		21.54	2300		21.54	210					21.54	18919.7
	21.55	-10613		21.55	2364		21.55	199					21.55	18936.1
	21.56	-10631		21.56	2377		21.56	190					21.56	18933.8
	21.57	-10664		21.57	2390		21.57	194					21.57	18933.8
	21.58	-10610		21.58	2346		21.58	169					21.58	18894
	21.59	-10655		21.59	2255		21.59	189					21.59	18964.2
	21.6	-10658		21.6	2389		21.6	209					21.6	18943.1
	21.61	-10607		21.61	2382		21.61	181					21.61	18931.4
	21.62	-10640		21.62	2469		21.62	192					21.62	18865.9
	21.63	-10649		21.63	2330		21.63	198					21.63	18917.4
	21.64	-10667		21.64	2337		21.64	186					21.64	18929.1
	21.65	-10682		21.65	2377		21.65	192					21.65	18922.1
	21.66	-10649		21.66	2339		21.66	174					21.66	18961.9
	21.67	-10697		21.67	2413		21.67	202					21.67	18894
	21.68	-10661		21.68	2370		21.68	195					21.68	18933.8
	21.69	-10673		21.69	2308		21.69	187					21.69	18961.9
	21.7	-10694		21.7	2376		21.7	233					21.7	18894
	21.71	-10616		21.71	2331		21.71	211					21.71	18938.5
	21.72	-10631		21.72	2339		21.72	199					21.72	18950.2
	21.73	-10673		21.73	2323		21.73	195					21.73	18919.7
	21.74	-10676		21.74	2358		21.74	208					21.74	18945.5
	21.75	-10640		21.75	2396		21.75	201					21.75	18905.7
	21.76	-10697		21.76	2425		21.76	162					21.76	18959.5
	21.77	-10685		21.77	2428		21.77	203					21.77	18884.6
	21.78	-10676		21.78	2395		21.78	197					21.78	18947.8
	21.79	-10724		21.79	2329		21.79	190					21.79	18950.2
	21.8	-10703		21.8	2352		21.8	199					21.8	18954.8
	21.81	-10727		21.81	2268		21.81	186					21.81	18954.8
	21.82	-10688		21.82	2358		21.82	204					21.82	18952.5
	21.83	-10661		21.83	2329		21.83	204					21.83	18922.1
	21.84	-10742		21.84	2335		21.84	187					21.84	18926.8
	21.85	-10703		21.85	2320		21.85	210					21.85	18898.7
	21.86	-10688		21.86	2317		21.86	223					21.86	18968.9
	21.87	-10700		21.87	2283		21.87	195					21.87	18938.5
	21.88	-10682		21.88	2330		21.88	188					21.88	18975.9
	21.89	-10682		21.89	2331		21.89	210					21.89	18917.4
	21.9	-10685		21.9	2388		21.9	183					21.9	18910.4
	21.91	-10685		21.91	2369		21.91	215					21.91	18964.2
	21.92	-10676		21.92	2405		21.92	197					21.92	18922.1
	21.93	-10703		21.93	2377		21.93	192					21.93	18940.8
	21.94	-10691		21.94	2438		21.94	178					21.94	18952.5
	21.95	-10742		21.95	2336		21.95	204					21.95	18917.4
	21.96	-10670		21.96	2333		21.96	188					21.96	18936.1
	21.97	-10718		21.97	2451		21.97	198					21.97	18915.1
[truncated: 5,803 more rows]

## Sheet: Figure 3b
P/P0	450-ads	P/P0	450-des	P/P0	600-ads	P/P0	600-des	P/P0	800-ads	P/P0	800-des	P/P0	950-ads	P/P0	950-des	P/P0	1100-ads	P/P0	1100-des
0.00291	2.296			0.00257	26.499	0.95467	78.433	0.00251	199.463	0.94902	353.445	0.01076	183.454	0.95463	339.314	0.00279	469.703	0.95346	1140.67
0.00311	2.3588			0.00321	28.5352	0.88033	72.2543	0.00314	203.141	0.87973	340.441	0.01466	188.972	0.87975	317.883	0.00382	483.841	0.88179	1057.71
0.00479	2.5513			0.00523	30.5816	0.87514	71.7526	0.00551	212.379	0.8747	340.423	0.01935	194.679	0.87511	317.566	0.00709	510.718	0.86602	1050.19
0.00684	2.7854			0.00703	31.5893	0.84518	69.9611	0.00696	216.413	0.84701	337.709	0.02468	199.826	0.84566	313.762	0.0078	515.323	0.8441	1037.88
0.00987	3.0002	0.95627	31.7182	0.01035	33.8692	0.81798	69.5067	0.01015	223.408	0.82126	335.511	0.02998	204.254	0.81843	311.276	0.01022	528.623	0.81876	1029.38
0.01642	3.3691	0.87929	23.87	0.01506	34.8047	0.79306	68.2774	0.01251	227.524	0.79437	333.7	0.03559	208.272	0.79301	309.397	0.01447	547.524	0.79456	1020.91
0.02215	3.5672	0.87203	24.3585	0.02035	35.6221	0.75201	67.4772	0.02002	237.318	0.75016	331.068	0.04095	211.792	0.75155	306.254	0.01946	565.853	0.73201	1005.6
0.0275	3.7514	0.8447	23.0398	0.02564	36.3454	0.72108	66.3273	0.02337	240.795	0.71835	329.536	0.04709	215.205	0.71909	304.099	0.0248	582.474	0.72616	1003.5
0.03269	3.8501	0.8183	22.1246	0.03116	36.9038	0.6948	65.9758	0.02756	244.52	0.69318	328.188	0.05232	217.866	0.69225	302.904	0.03027	597.216	0.69683	998.264
0.03798	3.9772	0.79186	21.5092	0.03631	37.4838	0.63281	64.1391	0.03246	248.204	0.65083	326.399	0.0578	220.24	0.65112	299.238	0.0356	610.841	0.65253	989.231
0.04325	4.0675	0.74951	20.1646	0.04179	37.8909	0.59699	63.6437	0.0377	251.696	0.60213	324.142	0.06694	223.7	0.58145	294.663	0.04104	623.309	0.58261	975.421
0.04828	4.1954	0.71994	19.2346	0.04755	38.3531	0.53226	61.864	0.04484	255.559	0.53157	321.04	0.07734	227.349	0.54678	292.778	0.04727	636.223	0.54789	968.183
0.05333	4.2351	0.69193	19.0434	0.05282	38.7698	0.49709	61.1407	0.05037	258.553	0.49629	319.491	0.08757	230.325	0.50212	289.83	0.0526	646.712	0.50254	959.365
0.05824	4.3467	0.6499	17.8744	0.05765	39.1008	0.43501	55.4081	0.05607	260.832	0.44682	298.526	0.10252	233.761	0.43685	270.52	0.05771	656.521	0.43736	881.843
0.06844	4.4349	0.60088	16.9483	0.06807	39.4877	0.39973	54.1663	0.06556	263.913	0.40114	295.374	0.15036	241.507	0.39861	267.714	0.06703	672.42	0.39992	871.819
0.07847	4.6307	0.55208	15.8713	0.07773	39.9954	0.3339	52.1264	0.07591	266.71	0.35218	292.493	0.20093	246.75	0.35154	264.633	0.07692	687.448	0.35226	860.753
0.08832	4.7478	0.50182	14.625	0.08823	40.2925	0.29808	51.0201	0.08665	268.877	0.28279	288.397	0.25234	249.977	0.28158	259.788	0.08753	701.486	0.28389	844.044
0.10381	4.9611	0.43096	13.2147	0.10291	40.9207	0.23153	49.6541	0.1017	271.375	0.24798	286.179	0.30096	253.188	0.24589	257.155	0.1023	719.297	0.24798	832.523
0.15279	5.6034	0.39508	12.3319	0.1528	42.2235	0.19782	48.6314	0.149	276.656	0.18246	281.41	0.35198	256.675	0.20235	252.896	0.14984	760.538	0.18325	805.354
0.20234	6.1611	0.35026	11.4761	0.20067	43.6723	0.13304	46.7869	0.19893	280.797	0.1485	278.444	0.40026	259.901	0.13368	244.445	0.20024	788.035	0.14945	783.093
0.25303	6.7928	0.30149	10.5734	0.25138	45.0878	0.09896	45.5978	0.2504	284.445	0.08553	269.954	0.45133	263.036	0.09929	236.882	0.25104	806.932	0.08616	717.293
0.30177	7.3234	0.25098	9.4331	0.3005	46.1245	0.06452	44.2664	0.30078	287.279	0.06262	264.086	0.50081	266.11	0.06567	225.965	0.30202	820.277	0.06243	680.402
0.35249	8.0017	0.18261	7.739	0.34996	47.8036	0.04665	43.3687	0.35044	290.176	0.04877	258.83	0.55102	268.89	0.04863	217.275	0.3533	831.706	0.04763	651.649
0.40121	8.5407	0.146	6.912	0.40315	48.9681	0.04411	43.2205	0.39986	292.457	0.04656	257.817	0.60099	272.876	0.04644	215.736	0.40175	842.308	0.04549	646.698
0.45603	10.5019	0.10096	5.7689	0.45233	49.9643	0.04133	43.0239	0.4504	295.629	0.04399	256.546	0.65229	276.621	0.04372	213.76	0.45143	852.165	0.04282	641.134
0.50389	11.0912	0.06317	4.7034	0.50004	51.7569	0.03798	42.8297	0.50103	297.964	0.04102	255.08	0.70256	280.171	0.04023	211.437	0.50167	863.193	0.03992	634.167
0.55258	11.8359	0.04532	4.0697	0.55244	52.8626	0.03444	42.5439	0.54861	301.012	0.02998	247.867	0.72472	284.706	0.03696	208.588	0.55253	874.908	0.03659	626.624
0.60339	12.6157	0.04327	4.0009	0.60219	54.0558	0.0306	42.3059	0.60004	303.306	0.0281	246.352	0.7518	287.044	0.0237	197.501	0.60321	885.621	0.02353	590.799
0.65003	13.7516	0.04062	3.8594	0.64996	56.0288	0.02644	41.9152	0.64842	307.116	0.02576	244.335	0.77759	290.158	0.02169	195.047	0.65205	898.583	0.02158	584.278
0.70084	14.7073	0.03733	3.73	0.70093	57.4934	0.0222	41.5799	0.70043	310.186	0.01713	235.35	0.80141	293.382	0.01935	192.165	0.70275	912.834	0.01902	575.876
0.72748	15.8206	0.03361	3.546	0.72593	59.1202	0.01132	40.3199	0.72832	311.629	0.01545	233.213	0.82763	297.206	0.01658	188.611	0.72834	921.706	0.01628	566.078
0.75427	16.4467	0.02955	3.3814	0.75238	60.0269	0.00934	39.9883	0.74881	314.803	0.01036	225.108	0.85184	301.144	0.01045	179.853	0.752	930.789	0.01038	540.598
0.77748	17.6395	0.025	3.1256	0.7777	60.8988			0.77649	316.209			0.87581	306.578			0.77759	941.492
0.80248	18.3591	0.02049	2.9072	0.79956	62.9327			0.80685	320.539			0.90127	312.815			0.80214	952.599
0.8278	19.8847	0.01609	2.5776	0.82645	64.0532			0.82757	321.865							0.82721	966.41
0.85147	20.7891	0.00851	1.9443	0.84939	66.4323			0.85517	327.216							0.85223	982.57
0.87459	22.5966			0.87659	68.089			0.87479	329.411							0.8757	1003.62
0.90061	24.1403			0.89891	71.0579			0.90325	336.349							0.89894	1028.7
0.95627	31.7182			0.95467	78.433			0.94902	353.445							0.95346	1140.67

## Sheet: Figure 3c
450 degree	X	Y	600 degree	X	Y	800 degree	X	Y	950 degree	X	Y	1100 degree	X	Y
	pore width	pore volume		pore width	pore volume		pore width	pore volume		pore width	pore volume		pore width	pore volume
	1.4525	0		0.966	0.10098		0.966	0.23945		1.144	0.23858		0.966	0.47752
	1.5033	0		1.007	0.10329		1.007	0.20617		1.193	0.20111		1.007	0.41064
	1.556	0		1.051	0.09353		1.051	0.20183		1.245	0.16999		1.051	0.38811
	1.6104	0		1.096	0.07773		1.096	0.23872		1.299	0.15733		1.096	0.45278
	1.6668	0		1.144	0.0452		1.144	0.25675		1.356	0.13878		1.144	0.51877
	1.7251	0		1.193	0.01683		1.193	0.23694		1.416	0.1024		1.193	0.55481
	1.7855	0		1.245	0.00594		1.245	0.18773		1.478	0.05877		1.245	0.52104
	1.848	0		1.299	0.00917		1.299	0.16181		1.543	0.02985		1.299	0.49697
	1.9127	0		1.356	0.01397		1.356	0.13234		1.611	0.0152		1.356	0.44278
	1.9796	0		1.416	0.01254		1.416	0.08628		1.682	0.00354		1.416	0.32535
	2.0489	0		1.478	0.00532		1.478	0.02579		1.756	0		1.478	0.20009
	2.1206	0		1.543	0		1.543	0.00163		1.834	0.00452		1.543	0.10663
	2.1948	0		1.611	0		1.611	0		1.915	0.00311		1.611	0.08493
	2.2717	0		1.682	0		1.682	6.9259e-05		2	0.00887		1.682	0.07059
	2.3512	0		1.756	0		1.756	0		2.1206	0.02108		1.756	0.03026
	2.4335	0		1.834	0		1.834	0		2.1948	0.06458		1.834	0.07123
	2.5186	0		1.915	0		1.915	0		2.2717	0.08271		1.915	0.05261
	2.6068	0		2	0.0004647		2	0.00308		2.3512	0.08799		2	0.05656
	2.698	0		2.1206	0.00139		2.1206	0.03626		2.4335	0.08099		2.1206	0.11866
	2.7925	0		2.1948	0.00247		2.1948	0.09579		2.5186	0.06655		2.1948	0.36123
	2.8902	0		2.2717	0.00046806		2.2717	0.08942		2.6068	0.0508		2.2717	0.44914
	2.9914	0		2.3512	0		2.3512	0.06391		2.698	0.0369		2.3512	0.47269
	3.0961	0		2.4335	0		2.4335	0.03778		2.7925	0.02371		2.4335	0.46179
	3.2044	0		2.5186	0		2.5186	0.01888		2.8902	0.00969		2.5186	0.42449
	3.3166	0		2.6068	0		2.6068	0.00714		2.9914	0		2.6068	0.36596
	3.4326	0		2.698	0		2.698	0.00317		3.0961	0		2.698	0.2985
	3.5528	0		2.7925	0		2.7925	0.00209		3.2044	0		2.7925	0.22785
	3.6771	0		2.8902	0		2.8902	0.00045707		3.3166	0		2.8902	0.15593
	3.8058	0		2.9914	0		2.9914	0		3.4326	0		2.9914	0.11862
	3.939	0		3.0961	0.00211		3.0961	0.0023		3.5528	0		3.0961	0.1258
	4.0769	0.00295		3.2044	0.00471		3.2044	0.00585		3.6771	0.00501		3.2044	0.1069
	4.2196	0.00836		3.3166	0.0045		3.3166	0.00554		3.8058	0.0115		3.3166	0.08226
	4.3673	0.01209		3.4326	0.00245		3.4326	0.0038		3.939	0.01511		3.4326	0.05504
	4.5201	0.01105		3.5528	0.00114		3.5528	0.00245		4.0769	0.01696		3.5528	0.03606
	4.6784	0.00712		3.6771	0.00426		3.6771	0.0039		4.2196	0.01553		3.6771	0.03025
	4.8421	0.00353		3.8058	0.01197		3.8058	0.00948		4.3673	0.01349		3.8058	0.03177
	5.0116	0.00162		3.939	0.01266		3.939	0.00895		4.5201	0.01256		3.939	0.03658
	5.187	0.00138		4.0769	0.00648		4.0769	0.00403		4.6784	0.009		4.0769	0.04509
	5.369	0.00219		4.2196	0.0031		4.2196	0.0112		4.8421	0.00518		4.2196	0.0389
	5.556	0.00331		4.3673	0.00416		4.3673	0.01807		5.0116	0.00918		4.3673	0.03294
	5.751	0.00375		4.5201	0.01305		4.5201	0.00904		5.187	0.01397		4.5201	0.04354
	5.952	0.00335		4.6784	0.01331		4.6784	0.00684		5.369	0.01341		4.6784	0.04529
	6.16	0.00253		4.8421	0.00427		4.8421	0.01697		5.556	0.01084		4.8421	0.04807
	6.376	0.00212		5.0116	0.00207		5.0116	0.0109		5.751	0.00856		5.0116	0.03755
	6.599	0.00258		5.187	0.00165		5.187	0		5.952	0.00662		5.187	0.01723
	6.83	0.00357		5.369	0.00233		5.369	0.00074064		6.16	0.00437		5.369	0.01274
	7.069	0.0041		5.556	0.0078		5.556	0.01405		6.376	0.00166		5.556	0.02952
	7.317	0.00383		5.751	0.00926		5.751	0.01558		6.599	0.00438		5.751	0.03257
	7.573	0.00356		5.952	0.00697		5.952	0.01175		6.83	0.02166		5.952	0.0293
	7.8379	0.00373		6.16	0.00338		6.16	0.00663		7.069	0.03063		6.16	0.03094
	8.1122	0.00368		6.376	0.00176		6.376	0.00468		7.317	0.01329		6.376	0.02623
	8.3961	0.00301		6.599	0.00212		6.599	0.00383		7.573	0.00563		6.599	0.02264
	8.69	0.00235		6.83	0.00785		6.83	0.00189		7.8379	0.00844		6.83	0.02984
	8.9941	0.00244		7.069	0.01025		7.069	0.00070615		8.1122	0.00945		7.069	0.03559
	9.3089	0.00314		7.317	0.00445		7.317	0.01567		8.3961	0.00907		7.317	0.03439
	9.6347	0.0035		7.573	0.00229		7.573	0.01926		8.69	0.00869		7.573	0.03422
	9.972	0.00303		7.8379	0.00152		7.8379	0.00124		8.9941	0.00796		7.8379	0.03314
	10.321	0.00215		8.1122	0.00108		8.1122	0		9.3089	0.00791		8.1122	0.02894
	10.682	0.00167		8.3961	0.00572		8.3961	0.0074		9.6347	0.00767		8.3961	0.02635
	11.056	0.00194		8.69	0.00888		8.69	0.01179		9.972	0.00683		8.69	0.02456
	11.443	0.00265		8.9941	0.00582		8.9941	0.0104		10.321	0.00723		8.9941	0.02272
	11.8436	0.00301		9.3089	0.00166		9.3089	0.00449		10.682	0.00676		9.3089	0.02782
	12.2581	0.00274		9.6347	0.00121		9.6347	0.00037029		11.056	0.00625		9.6347	0.02799
	12.6871	0.00212		9.972	0.00284		9.972	0.00251		11.443	0.00832		9.972	0.02499
	13.1312	0.00155		10.321	0.00605		10.321	0.0103		11.8436	0.00857		10.321	0.0288
	13.5908	0.00118		10.682	0.00601		10.682	0.01047		12.2581	0.00676		10.682	0.02675
	14.0664	0.00107		11.056	0.00408		11.056	0.0088		12.6871	0.00559		11.056	0.02305
	14.5588	0.00132		11.443	0.00212		11.443	0.00552		13.1312	0.0064		11.443	0.03203
	15.0683	0.0019		11.8436	0.00194		11.8436	0.00297		13.5908	0.00565		11.8436	0.03305
	15.5957	0.00237		12.2581	0.0014		12.2581	0.00191		14.0664	0.00493		12.2581	0.02556
	16.1416	0.0025		12.6871	0.00145		12.6871	0.00355		14.5588	0.00435		12.6871	0.02186
	16.7065	0.00238		13.1312	0.00388		13.1312	0.00713		15.0683	0.00677		13.1312	0.02917
	17.2912	0.00216		13.5908	0.00364		13.5908	0.0061		15.5957	0.00906		13.5908	0.02485
	17.8964	0.00191		14.0664	0.0034		14.0664	0.00575		16.1416	0.00879		14.0664	0.02199
	18.5228	0.00167		14.5588	0.00305		14.5588	0.00496		16.7065	0.00827		14.5588	0.02139
	19.1711	0.00152		15.0683	0.00318		15.0683	0.00524		17.2912	0.00783		15.0683	0.04119
	19.8421	0.00148		15.5957	0.00244		15.5957	0.00632		17.8964	0.00694		15.5957	0.03838
	20.5366	0.0014		16.1416	0.0023		16.1416	0.00656		18.5228	0.00634		16.1416	0.03595
	21.2553	0.00122		16.7065	0.0022		16.7065	0.00622		19.1711	0.00487		16.7065	0.03427
	21.9993	0.00118		17.2912	0.00208		17.2912	0.00592		19.8421	0.00539		17.2912	0.03255
	22.7693	0.00114		17.8964	0.00183		17.8964	0.0052		20.5366	0.00586		17.8964	0.02854
	23.5662	0.0009035		18.5228	0.00171		18.5228	0.00496		21.2553	0.00363		18.5228	0.02667
	24.391	0.00050281		19.1711	0.00127		19.1711	0.00363		21.9993	0.00405		19.1711	0.01987
				19.8421	0.00142		19.8421	0.00404		22.7693	0.00471		19.8421	0.02214
				20.5366	0.00159		20.5366	0.00459		23.5662	0.00462		20.5366	0.02483
				21.2553	0.00093072		21.2553	0.00255					21.2553	0.01452
				21.9993	0.00109		21.9993	0.00533					21.9993	0.01701
				22.7693	0.00123								22.7693	0.01922
				23.5662	0.00126								23.5662	0.01947

## Sheet: Figure 3d
C1s
600 degree	BE_c.dat	297.828 - 277.878_1_c.dat	297.828 - 277.878_2_c.dat	297.828 - 277.878_3_c.dat	297.828 - 277.878_4_c.dat	Background_c.dat	Envelope_c.dat	800 degree	BE_c 1s scan.dat	297.986 - 277.986_1_c 1s scan.dat	297.986 - 277.986_2_c 1s scan.dat	297.986 - 277.986_3_c 1s scan.dat	297.986 - 277.986_4_c 1s scan.dat	Background_c 1s scan.dat	Envelope_c 1s scan.dat	950 degree	BE_c.dat	298.084 - 278.084_1_c.dat	298.084 - 278.084_2_c.dat	298.084 - 278.084_3_c.dat	298.084 - 278.084_4_c.dat	298.084 - 278.084_5_c.dat	Background_c.dat	Envelope_c.dat	1100 degree	BE_c.dat	298.102 - 278.152_1_c.dat	298.102 - 278.152_2_c.dat	298.102 - 278.152_3_c.dat	298.102 - 278.152_4_c.dat	298.102 - 278.152_5_c.dat	Background_c.dat	Envelope_c.dat
	297.887	1412.78	1410.5	1409.59	1409.55	1409.09	1415.14		298.06	1263.54	1260.71	1259.82	1259.8	1259.09	1266.6		298.08	1366.21	1362.94	1362.1	1362.02	1361.91	1361.36	1369.73		298.084	1274.47	1271.64	1271	1271.03	1271.05	1270.45	1277.39
	297.837	1475.31	1473.01	1472.09	1472.05	1471.59	1477.69		298.01	1307.89	1305.04	1304.15	1304.13	1303.41	1310.99		298.03	1306.03	1302.73	1301.88	1301.8	1301.7	1301.14	1309.58		298.034	1364.28	1361.43	1360.78	1360.82	1360.84	1360.23	1367.23
	297.787	1425.34	1423.02	1422.1	1422.06	1421.59	1427.75		297.96	1249.97	1247.1	1246.2	1246.18	1245.45	1253.09		297.98	1406.07	1402.74	1401.89	1401.81	1401.71	1401.14	1409.65		297.984	1368.86	1365.98	1365.33	1365.36	1365.38	1364.77	1371.83
	297.737	1464.01	1461.68	1460.74	1460.7	1460.23	1466.44		297.91	1285.23	1282.34	1281.43	1281.42	1280.68	1288.38		297.93	1417.46	1414.12	1413.26	1413.18	1413.07	1412.5	1421.09		297.934	1285.94	1283.04	1282.38	1282.42	1282.44	1281.82	1288.94
	297.687	1499.26	1496.91	1495.97	1495.92	1495.45	1501.71		297.86	1239.82	1236.91	1235.99	1235.98	1235.23	1243		297.88	1395.91	1392.54	1391.67	1391.6	1391.49	1390.91	1399.57		297.884	1318.92	1316	1315.34	1315.37	1315.4	1314.77	1321.96
	297.637	1429.98	1427.61	1426.67	1426.62	1426.14	1432.45		297.81	1247.8	1244.87	1243.95	1243.93	1243.18	1251.02		297.83	1294.81	1291.41	1290.54	1290.47	1290.36	1289.77	1298.51		297.834	1296.23	1293.29	1292.63	1292.66	1292.69	1292.05	1299.3
	297.587	1452.73	1450.34	1449.39	1449.34	1448.86	1455.23		297.76	1255.8	1252.84	1251.92	1251.9	1251.14	1259.04		297.78	1333.49	1330.07	1329.19	1329.11	1329.01	1328.41	1337.23		297.784	1356.48	1353.52	1352.85	1352.89	1352.92	1352.27	1359.58
	297.537	1387.99	1385.59	1384.63	1384.58	1384.09	1390.51		297.71	1219.46	1216.49	1215.55	1215.54	1214.77	1222.74		297.73	1380.12	1376.67	1375.79	1375.71	1375.61	1375	1383.89		297.734	1313.34	1310.35	1309.68	1309.71	1309.75	1309.09	1316.47
	297.487	1411.88	1409.46	1408.49	1408.44	1407.95	1414.43		297.66	1252.46	1249.46	1248.52	1248.51	1247.73	1255.77		297.68	1360.84	1357.37	1356.47	1356.4	1356.29	1355.68	1364.65		297.684	1372.46	1369.46	1368.78	1368.81	1368.85	1368.18	1375.63
	297.437	1478.96	1476.52	1475.55	1475.5	1475	1481.53		297.61	1257.04	1254.02	1253.07	1253.06	1252.27	1260.38		297.63	1349.52	1346.02	1345.12	1345.05	1344.94	1344.32	1353.37		297.634	1259.99	1256.97	1256.28	1256.31	1256.36	1255.68	1263.2
	297.387	1417.63	1415.18	1414.2	1414.14	1413.64	1420.23		297.56	1286.63	1283.58	1282.63	1282.62	1281.82	1290		297.58	1430.24	1426.72	1425.81	1425.74	1425.63	1425	1434.13		297.584	1324.8	1321.75	1321.06	1321.09	1321.14	1320.45	1328.03
	297.337	1458.57	1456.1	1455.11	1455.06	1454.55	1461.2		297.51	1224.17	1221.1	1220.14	1220.13	1219.32	1227.57		297.53	1360.96	1357.41	1356.5	1356.42	1356.32	1355.68	1364.9		297.534	1378.24	1375.17	1374.48	1374.51	1374.56	1373.86	1381.51
	297.287	1501.78	1499.29	1498.3	1498.24	1497.73	1504.43		297.46	1311.7	1308.62	1307.64	1307.64	1306.82	1315.14		297.48	1317.82	1314.24	1313.33	1313.25	1313.15	1312.5	1321.8		297.484	1280.55	1277.46	1276.76	1276.79	1276.85	1276.14	1283.86
	297.237	1522.27	1519.76	1518.76	1518.7	1518.18	1524.94		297.41	1279.92	1276.81	1275.83	1275.83	1275	1283.4		297.43	1270.14	1266.53	1265.6	1265.53	1265.43	1264.77	1274.15		297.434	1316.95	1313.83	1313.13	1313.16	1313.22	1312.5	1320.3
	297.187	1355.26	1352.73	1351.73	1351.66	1351.14	1357.96		297.36	1190.19	1187.06	1186.07	1186.07	1185.23	1193.7		297.38	1355.41	1351.78	1350.84	1350.77	1350.67	1350	1359.47		297.384	1345.4	1342.25	1341.55	1341.58	1341.64	1340.91	1348.78
	297.137	1434.83	1432.29	1431.27	1431.21	1430.68	1437.56		297.31	1265.23	1262.07	1261.08	1261.08	1260.23	1268.78		297.33	1297.5	1293.84	1292.9	1292.83	1292.73	1292.05	1301.61		297.334	1337.47	1334.31	1333.6	1333.62	1333.69	1332.95	1340.89
	297.087	1395.1	1392.53	1391.51	1391.45	1390.91	1397.85		297.26	1309.59	1306.41	1305.41	1305.41	1304.55	1313.17		297.28	1368	1364.31	1363.36	1363.29	1363.19	1362.5	1372.14		297.284	1317.06	1313.87	1313.16	1313.18	1313.26	1312.5	1320.52
	297.037	1366.72	1364.14	1363.11	1363.04	1362.5	1369.51		297.21	1219.85	1216.65	1215.64	1215.64	1214.77	1223.47		297.23	1396.45	1392.73	1391.78	1391.71	1391.61	1390.91	1400.64		297.234	1319.37	1316.15	1315.43	1315.46	1315.54	1314.77	1322.86
	296.987	1391.76	1389.15	1388.11	1388.05	1387.5	1394.57		297.16	1180.12	1176.9	1175.88	1175.88	1175	1183.78		297.18	1462.41	1458.66	1457.7	1457.63	1457.53	1456.82	1466.64		297.184	1363.72	1360.48	1359.76	1359.78	1359.87	1359.09	1367.26
	296.937	1449.74	1447.12	1446.07	1446	1445.45	1452.58		297.11	1205.17	1201.91	1200.89	1200.89	1200	1208.86		297.13	1388.58	1384.81	1383.84	1383.77	1383.67	1382.95	1392.87		297.134	1321.72	1318.46	1317.73	1317.75	1317.84	1317.05	1325.3
	296.887	1380.47	1377.82	1376.77	1376.7	1376.14	1383.34		297.06	1297.26	1293.98	1292.95	1292.95	1292.05	1300.99		297.08	1353.73	1349.93	1348.95	1348.88	1348.79	1348.05	1358.06		297.084	1353.57	1350.28	1349.55	1349.57	1349.67	1348.86	1357.19
	296.837	1412.32	1409.65	1408.59	1408.51	1407.95	1415.21		297.01	1242.75	1239.45	1238.4	1238.41	1237.5	1246.52		297.03	1353.77	1349.94	1348.95	1348.88	1348.79	1348.05	1358.15		297.034	1286.57	1283.25	1282.52	1282.54	1282.64	1281.82	1290.23
	296.787	1469.17	1466.48	1465.42	1465.34	1464.77	1472.1		296.96	1170.07	1166.73	1165.68	1165.7	1164.77	1173.87		296.98	1353.73	1349.86	1348.87	1348.8	1348.71	1347.95	1358.15		296.984	1277.52	1274.17	1273.44	1273.45	1273.56	1272.73	1281.22
	296.737	1416.94	1414.23	1413.15	1413.08	1412.5	1419.9		296.91	1218.98	1215.62	1214.56	1214.58	1213.64	1222.83		296.93	1353.72	1349.83	1348.82	1348.76	1348.67	1347.9	1358.2		296.934	1235.51	1232.14	1231.39	1231.41	1231.53	1230.68	1239.26
	296.687	1436.3	1433.57	1432.48	1432.4	1431.82	1439.29		296.86	1205.38	1202	1200.93	1200.95	1200	1209.27		296.88	1353.61	1349.69	1348.68	1348.62	1348.53	1347.75	1358.15		296.884	1307.14	1303.74	1302.99	1303.01	1303.13	1302.27	1310.93
	296.637	1402.25	1399.49	1398.4	1398.32	1397.73	1405.27		296.81	1184.98	1181.57	1180.49	1180.51	1179.55	1188.91		296.83	1353.62	1349.67	1348.65	1348.59	1348.5	1347.7	1358.2		296.834	1319.68	1316.26	1315.5	1315.52	1315.64	1314.77	1323.52
	296.587	1396.6	1393.83	1392.73	1392.65	1392.05	1399.66		296.76	1230.48	1227.04	1225.95	1225.97	1225	1234.45		296.78	1353.65	1349.67	1348.64	1348.58	1348.5	1347.69	1358.29		296.784	1239.04	1235.59	1234.83	1234.84	1234.98	1234.09	1242.92
	296.537	1384.14	1381.34	1380.24	1380.15	1379.55	1387.23		296.71	1218.02	1214.56	1213.47	1213.49	1212.5	1222.04		296.73	1353.65	1349.63	1348.6	1348.54	1348.46	1347.64	1358.34		296.734	1319.76	1316.28	1315.52	1315.53	1315.67	1314.77	1323.69
	296.487	1368.27	1365.45	1364.34	1364.25	1363.64	1371.39		296.66	1247.62	1244.13	1243.03	1243.05	1242.05	1251.68		296.68	1353.67	1349.62	1348.57	1348.52	1348.44	1347.6	1358.41		296.684	1308.44	1304.94	1304.17	1304.18	1304.33	1303.41	1312.42
	296.437	1393.31	1390.47	1389.35	1389.26	1388.64	1396.47		296.61	1245.39	1241.87	1240.76	1240.79	1239.77	1249.49		296.63	1353.71	1349.63	1348.58	1348.52	1348.45	1347.59	1358.51		296.634	1328.94	1325.4	1324.63	1324.64	1324.8	1323.86	1332.97
	296.387	1371.76	1368.9	1367.77	1367.67	1367.05	1374.95		296.56	1263.61	1260.07	1258.95	1258.98	1257.95	1267.76		296.58	1353.74	1349.62	1348.56	1348.51	1348.43	1347.57	1358.6		296.584	1278.98	1275.42	1274.64	1274.65	1274.81	1273.86	1283.06
	296.337	1352.48	1349.6	1348.46	1348.36	1347.73	1355.71		296.51	1237.53	1233.96	1232.83	1232.86	1231.82	1241.73		296.53	1353.76	1349.61	1348.54	1348.49	1348.41	1347.53	1358.67		296.534	1343.8	1340.21	1339.43	1339.44	1339.61	1338.64	1347.93
	296.287	1443.44	1440.52	1439.38	1439.28	1438.64	1446.69		296.46	1237.58	1233.98	1232.84	1232.88	1231.82	1241.82		296.48	1353.77	1349.59	1348.51	1348.46	1348.39	1347.5	1358.75		296.484	1342.71	1339.09	1338.3	1338.31	1338.49	1337.5	1346.89
	296.237	1415.07	1412.13	1410.98	1410.87	1410.23	1418.36		296.41	1217.17	1213.54	1212.39	1212.43	1211.36	1221.46		296.43	1353.68	1349.46	1348.37	1348.32	1348.25	1347.34	1358.71		296.434	1309.8	1306.15	1305.36	1305.36	1305.55	1304.55	1314.04
	296.187	1402.61	1399.65	1398.49	1398.38	1397.73	1405.94		296.36	1227.46	1223.79	1222.63	1222.68	1221.59	1231.79		296.38	1353.72	1349.47	1348.37	1348.32	1348.26	1347.33	1358.81		296.384	1296.21	1292.53	1291.74	1291.73	1291.93	1290.91	1300.5
	296.137	1391.28	1388.3	1387.13	1387.02	1386.36	1394.65		296.31	1184.33	1180.64	1179.47	1179.51	1178.41	1188.71		296.33	1353.72	1349.43	1348.33	1348.28	1348.22	1347.28	1358.88		296.334	1280.34	1276.63	1275.84	1275.83	1276.04	1275	1284.69
	296.087	1367.47	1364.46	1363.28	1363.17	1362.5	1370.87		296.26	1242.33	1238.61	1237.43	1237.48	1236.36	1246.76		296.28	1353.76	1349.44	1348.32	1348.28	1348.22	1347.26	1358.98		296.284	1362.21	1358.47	1357.67	1357.66	1357.88	1356.82	1366.61
	296.037	1333.42	1330.39	1329.2	1329.08	1328.41	1336.87		296.21	1165.11	1161.36	1160.17	1160.22	1159.09	1169.59		296.23	1353.77	1349.41	1348.29	1348.24	1348.19	1347.21	1359.05		296.234	1290.67	1286.9	1286.09	1286.08	1286.31	1285.23	1295.13
	295.987	1374.38	1371.32	1370.12	1370	1369.32	1377.86		296.16	1218.58	1214.79	1213.59	1213.65	1212.5	1223.11		296.18	1353.75	1349.35	1348.22	1348.18	1348.13	1347.13	1359.1		296.184	1363.44	1359.63	1358.82	1358.81	1359.05	1357.95	1367.96
	295.937	1363.05	1359.97	1358.76	1358.64	1357.95	1366.57		296.11	1176.58	1172.76	1171.56	1171.62	1170.45	1181.17		296.13	1353.7	1349.27	1348.13	1348.09	1348.04	1347.03	1359.12		296.134	1291.9	1288.06	1287.25	1287.23	1287.48	1286.36	1296.48
	295.887	1427.88	1424.77	1423.55	1423.43	1422.73	1431.44		296.06	1182.32	1178.48	1177.26	1177.32	1176.14	1186.97		296.08	1353.74	1349.27	1348.12	1348.08	1348.04	1347.01	1359.23		296.084	1345.35	1341.49	1340.67	1340.65	1340.91	1339.77	1350
	295.837	1410.88	1407.74	1406.52	1406.39	1405.68	1414.48		296.01	1167.6	1163.72	1162.49	1162.56	1161.36	1172.29		296.03	1353.78	1349.28	1348.11	1348.08	1348.04	1346.99	1359.34		296.034	1374.95	1371.05	1370.23	1370.21	1370.49	1369.32	1379.66
	295.787	1400.7	1397.53	1396.3	1396.16	1395.45	1404.34		295.96	1194.94	1191.03	1189.79	1189.86	1188.64	1199.69		295.98	1353.84	1349.29	1348.12	1348.09	1348.05	1346.98	1359.46		295.984	1359.1	1355.16	1354.33	1354.31	1354.6	1353.41	1363.86
	295.737	1378.02	1374.83	1373.59	1373.45	1372.73	1381.71		295.91	1224.53	1220.59	1219.34	1219.41	1218.18	1229.34		295.93	1353.79	1349.2	1348.02	1347.99	1347.96	1346.87	1359.48		295.934	1410.29	1406.32	1405.49	1405.46	1405.76	1404.55	1415.12
	295.687	1434.89	1431.67	1430.42	1430.28	1429.55	1438.62		295.86	1195.05	1191.08	1189.81	1189.89	1188.64	1199.92		295.88	1353.79	1349.17	1347.97	1347.95	1347.92	1346.81	1359.57		295.884	1395.56	1391.56	1390.72	1390.69	1391.01	1389.77	1400.46
	295.637	1401.98	1398.74	1397.48	1397.33	1396.59	1405.76		295.81	1191.7	1187.69	1186.42	1186.5	1185.23	1196.62		295.83	1353.81	1349.15	1347.94	1347.92	1347.9	1346.76	1359.66		295.834	1370.61	1366.58	1365.74	1365.7	1366.03	1364.77	1375.58
	295.587	1382.71	1379.44	1378.17	1378.02	1377.27	1386.53		295.76	1195.17	1191.13	1189.84	1189.93	1188.64	1200.15		295.78	1353.8	1349.1	1347.89	1347.87	1347.85	1346.69	1359.73		295.784	1371.8	1367.74	1366.89	1366.86	1367.2	1365.91	1376.84
	295.537	1396.41	1393.1	1391.82	1391.67	1390.91	1400.27		295.71	1156.59	1152.51	1151.22	1151.31	1150	1161.63		295.73	1353.85	1349.11	1347.88	1347.86	1347.86	1346.67	1359.86		295.734	1380.95	1376.84	1375.99	1375.96	1376.31	1375	1386.06
	295.487	1379.41	1376.08	1374.79	1374.63	1373.86	1383.32		295.66	1166.88	1162.77	1161.47	1161.56	1160.23	1171.99		295.68	1353.91	1349.12	1347.89	1347.87	1347.87	1346.67	1360		295.684	1316.24	1312.09	1311.24	1311.2	1311.57	1310.23	1321.42
	295.437	1319.24	1315.88	1314.58	1314.42	1313.64	1323.2		295.61	1163.53	1159.39	1158.07	1158.17	1156.82	1168.7		295.63	1353.86	1349.03	1347.79	1347.78	1347.78	1346.55	1360.03		295.634	1440.15	1435.97	1435.12	1435.07	1435.46	1434.09	1445.41
	295.387	1423.83	1420.44	1419.14	1418.97	1418.18	1427.84		295.56	1195.42	1191.23	1189.91	1190.01	1188.64	1200.65		295.58	1353.85	1348.98	1347.72	1347.71	1347.73	1346.47	1360.11		295.584	1366.35	1362.13	1361.27	1361.22	1361.63	1360.23	1371.69
	295.337	1338.66	1335.24	1333.92	1333.75	1332.95	1342.71		295.51	1222.75	1218.53	1217.19	1217.31	1215.91	1228.05		295.53	1353.82	1348.91	1347.64	1347.63	1347.65	1346.37	1360.16		295.534	1318.67	1314.42	1313.56	1313.51	1313.93	1312.5	1324.09
	295.287	1396.67	1393.22	1391.9	1391.72	1390.91	1400.78		295.46	1215.99	1211.74	1210.39	1210.51	1209.09	1221.36		295.48	1353.77	1348.81	1347.53	1347.53	1347.56	1346.25	1360.2		295.484	1399.41	1395.12	1394.25	1394.2	1394.64	1393.18	1404.91
	295.237	1410.37	1406.89	1405.55	1405.37	1404.55	1414.53		295.41	1144.47	1140.18	1138.82	1138.94	1137.5	1149.9		295.43	1353.83	1348.83	1347.53	1347.54	1347.57	1346.24	1360.35		295.434	1408.56	1404.24	1403.36	1403.3	1403.77	1402.27	1414.15
	295.187	1452.46	1448.95	1447.61	1447.42	1446.59	1456.68		295.36	1164.99	1160.66	1159.28	1159.41	1157.95	1170.49		295.38	1353.85	1348.81	1347.5	1347.51	1347.55	1346.19	1360.47		295.384	1488.17	1483.81	1482.93	1482.86	1483.35	1481.82	1493.84
	295.137	1404.79	1401.25	1399.9	1399.7	1398.86	1409.06		295.31	1128.7	1124.33	1122.94	1123.08	1121.59	1134.27		295.33	1353.8	1348.72	1347.4	1347.41	1347.46	1346.07	1360.52		295.334	1384.82	1380.42	1379.54	1379.47	1379.98	1378.41	1390.58
	295.087	1308.26	1304.69	1303.32	1303.12	1302.27	1312.58		295.26	1154.91	1150.5	1149.1	1149.24	1147.73	1160.55		295.28	1353.82	1348.69	1347.36	1347.38	1347.44	1346.02	1360.64		295.284	1396.24	1391.8	1390.91	1390.84	1391.37	1389.77	1402.09
	295.037	1380.99	1377.39	1376.01	1375.81	1374.95	1385.37		295.21	1197.01	1192.57	1191.16	1191.31	1189.77	1202.73		295.23	1353.9	1348.72	1347.37	1347.4	1347.47	1346.01	1360.81		295.234	1389.49	1385	1384.11	1384.03	1384.59	1382.95	1395.42
	294.987	1380.99	1377.35	1375.97	1375.76	1374.88	1385.43		295.16	1190.26	1185.78	1184.36	1184.51	1182.95	1196.06		295.18	1353.95	1348.73	1347.37	1347.4	1347.48	1345.99	1360.96		295.184	1350.92	1346.4	1345.5	1345.42	1346	1344.32	1356.95
	294.937	1380.99	1377.32	1375.93	1375.71	1374.82	1385.48		295.11	1109.65	1105.13	1103.69	1103.86	1102.27	1115.53		295.13	1353.98	1348.7	1347.33	1347.37	1347.46	1345.94	1361.09		295.134	1413.49	1408.92	1408.02	1407.93	1408.54	1406.82	1419.62
	294.887	1380.91	1377.21	1375.81	1375.58	1374.68	1385.46		295.06	1169.53	1164.96	1163.51	1163.68	1162.07	1175.48		295.08	1353.9	1348.58	1347.2	1347.24	1347.35	1345.79	1361.13		295.084	1462.41	1457.8	1456.9	1456.81	1457.44	1455.68	1468.64
	294.837	1380.88	1377.15	1375.74	1375.5	1374.59	1385.49		295.01	1169.56	1164.96	1163.49	1163.67	1162.03	1175.59		295.03	1353.94	1348.58	1347.18	1347.23	1347.34	1345.75	1361.28		295.034	1439.75	1435.09	1434.19	1434.09	1434.75	1432.95	1446.07
	294.787	1380.81	1377.04	1375.62	1375.38	1374.46	1385.48		294.96	1169.64	1164.99	1163.51	1163.7	1162.03	1175.75		294.98	1353.92	1348.5	1347.09	1347.14	1347.27	1345.64	1361.37		294.984	1418.22	1413.53	1412.62	1412.52	1413.2	1411.36	1424.66
	294.737	1380.87	1377.06	1375.63	1375.38	1374.45	1385.61		294.91	1169.69	1165	1163.51	1163.71	1162.01	1175.89		294.93	1353.9	1348.43	1347.01	1347.07	1347.21	1345.54	1361.46		294.934	1410.29	1405.55	1404.64	1404.53	1405.25	1403.35	1416.83
	294.687	1380.91	1377.06	1375.62	1375.36	1374.42	1385.7		294.86	1169.71	1164.98	1163.48	1163.68	1161.95	1175.99		294.88	1353.95	1348.43	1347	1347.06	1347.22	1345.51	1361.63		294.884	1410.32	1405.54	1404.62	1404.5	1405.26	1403.32	1416.98
	294.637	1380.97	1377.09	1375.64	1375.37	1374.41	1385.83		294.81	1169.77	1165	1163.48	1163.69	1161.93	1176.14		294.83	1353.98	1348.41	1346.96	1347.03	1347.21	1345.45	1361.79		294.834	1410.34	1405.51	1404.6	1404.47	1405.26	1403.27	1417.11
	294.587	1380.92	1377.01	1375.55	1375.28	1374.3	1385.85		294.76	1169.78	1164.96	1163.42	1163.65	1161.86	1176.23		294.78	1354.02	1348.39	1346.93	1347.01	1347.2	1345.4	1361.95		294.784	1410.4	1405.52	1404.61	1404.47	1405.29	1403.25	1417.28
	294.537	1380.9	1376.95	1375.48	1375.2	1374.21	1385.9		294.71	1169.86	1164.99	1163.44	1163.68	1161.85	1176.4		294.73	1353.95	1348.28	1346.8	1346.89	1347.09	1345.25	1362.01		294.734	1410.39	1405.47	1404.55	1404.41	1405.26	1403.17	1417.39
	294.487	1380.83	1376.84	1375.36	1375.07	1374.07	1385.9		294.66	1169.87	1164.96	1163.4	1163.65	1161.79	1176.51		294.68	1354.04	1348.31	1346.82	1346.91	1347.13	1345.25	1362.23		294.684	1410.41	1405.44	1404.52	1404.37	1405.27	1403.12	1417.55
	294.437	1380.82	1376.79	1375.3	1375	1373.99	1385.96		294.61	1169.88	1164.93	1163.35	1163.61	1161.72	1176.62		294.63	1354.12	1348.33	1346.83	1346.93	1347.17	1345.24	1362.44		294.634	1410.39	1405.38	1404.45	1404.3	1405.24	1403.02	1417.66
	294.387	1380.82	1376.75	1375.26	1374.95	1373.92	1386.03		294.56	1169.85	1164.85	1163.26	1163.53	1161.6	1176.69		294.58	1354.2	1348.36	1346.84	1346.95	1347.21	1345.22	1362.67		294.584	1410.37	1405.31	1404.38	1404.22	1405.2	1402.93	1417.77
	294.337	1380.88	1376.78	1375.27	1374.95	1373.91	1386.17		294.51	1169.89	1164.84	1163.24	1163.52	1161.56	1176.83		294.53	1354.2	1348.31	1346.78	1346.89	1347.18	1345.13	1362.82		294.534	1410.41	1405.3	1404.37	1404.2	1405.22	1402.89	1417.94
	294.287	1380.89	1376.74	1375.23	1374.9	1373.84	1386.25		294.46	1169.9	1164.8	1163.18	1163.47	1161.47	1176.93		294.48	1354.29	1348.34	1346.79	1346.92	1347.23	1345.13	1363.05		294.484	1410.47	1405.31	1404.37	1404.2	1405.27	1402.87	1418.14
	294.237	1380.92	1376.74	1375.21	1374.88	1373.8	1386.36		294.41	1169.92	1164.77	1163.14	1163.44	1161.4	1177.06		294.43	1354.33	1348.31	1346.75	1346.88	1347.22	1345.07	1363.23		294.434	1410.54	1405.32	1404.39	1404.2	1405.33	1402.86	1418.36
	294.187	1380.97	1376.75	1375.21	1374.86	1373.77	1386.49		294.36	1169.99	1164.79	1163.14	1163.46	1161.38	1177.23		294.38	1354.34	1348.27	1346.69	1346.84	1347.19	1344.98	1363.4		294.384	1410.54	1405.28	1404.35	1404.15	1405.33	1402.78	1418.52
	294.137	1380.99	1376.72	1375.18	1374.82	1373.71	1386.59		294.31	1170.02	1164.77	1163.11	1163.45	1161.32	1177.38		294.33	1354.34	1348.21	1346.62	1346.77	1347.16	1344.88	1363.57		294.334	1410.54	1405.23	1404.3	1404.09	1405.33	1402.7	1418.67
	294.087	1380.91	1376.6	1375.05	1374.68	1373.55	1386.59		294.26	1170.03	1164.74	1163.06	1163.41	1161.25	1177.5		294.28	1354.33	1348.15	1346.54	1346.7	1347.12	1344.78	1363.73		294.284	1410.57	1405.21	1404.27	1404.06	1405.35	1402.65	1418.86
	294.037	1380.91	1376.56	1375	1374.62	1373.47	1386.68		294.21	1170.1	1164.75	1163.06	1163.42	1161.22	1177.68		294.23	1354.42	1348.17	1346.55	1346.72	1347.17	1344.76	1363.99		294.234	1410.64	1405.22	1404.28	1404.05	1405.41	1402.63	1419.09
	293.987	1380.96	1376.56	1374.99	1374.59	1373.43	1386.81		294.16	1170.11	1164.71	1163	1163.37	1161.13	1177.8		294.18	1354.43	1348.11	1346.47	1346.66	1347.14	1344.66	1364.17		294.184	1410.57	1405.09	1404.16	1403.92	1405.34	1402.47	1419.2
	293.937	1380.93	1376.49	1374.91	1374.5	1373.32	1386.87		294.11	1170.18	1164.73	1163	1163.4	1161.11	1178		294.13	1354.51	1348.13	1346.48	1346.67	1347.18	1344.64	1364.43		294.134	1410.56	1405.03	1404.09	1403.84	1405.34	1402.37	1419.37
	293.887	1380.89	1376.41	1374.82	1374.39	1373.19	1386.93		294.06	1170.19	1164.68	1162.94	1163.36	1161.01	1178.13		294.08	1354.61	1348.17	1346.5	1346.71	1347.27	1344.63	1364.73		294.084	1410.62	1405.04	1404.11	1403.84	1405.42	1402.35	1419.62
	293.837	1380.89	1376.37	1374.78	1374.33	1373.11	1387.02		294.01	1170.27	1164.72	1162.96	1163.39	1161	1178.35		294.03	1354.59	1348.09	1346.4	1346.62	1347.22	1344.5	1364.91		294.034	1410.59	1404.95	1404.02	1403.74	1405.38	1402.23	1419.77
	293.787	1380.82	1376.25	1374.65	1374.19	1372.96	1387.05		293.96	1170.36	1164.75	1162.97	1163.42	1160.98	1178.56		293.98	1354.67	1348.11	1346.4	1346.64	1347.28	1344.48	1365.19		293.984	1410.49	1404.79	1403.86	1403.57	1405.3	1402.03	1419.88
	293.737	1380.87	1376.26	1374.65	1374.18	1372.92	1387.2		293.91	1170.4	1164.73	1162.94	1163.41	1160.91	1178.73		293.93	1354.71	1348.07	1346.35	1346.6	1347.29	1344.4	1365.43		293.934	1410.51	1404.76	1403.83	1403.53	1405.35	1401.96	1420.12
	293.687	1380.96	1376.3	1374.68	1374.19	1372.91	1387.39		293.86	1170.5	1164.78	1162.97	1163.46	1160.91	1178.97		293.88	1354.71	1348	1346.27	1346.54	1347.26	1344.29	1365.64		293.884	1410.57	1404.75	1403.83	1403.51	1405.43	1401.92	1420.4
	293.637	1381.01	1376.29	1374.68	1374.17	1372.87	1387.54		293.81	1170.56	1164.77	1162.95	1163.46	1160.86	1179.16		293.83	1354.7	1347.92	1346.17	1346.45	1347.24	1344.15	1365.86		293.834	1410.61	1404.73	1403.81	1403.48	1405.49	1401.87	1420.66
	293.587	1380.96	1376.2	1374.57	1374.04	1372.72	1387.6		293.76	1170.63	1164.79	1162.95	1163.49	1160.82	1179.39		293.78	1354.69	1347.85	1346.08	1346.38	1347.22	1344.03	1366.1		293.784	1410.67	1404.74	1403.83	1403.47	1405.59	1401.84	1420.95
	293.537	1381	1376.19	1374.56	1374.02	1372.68	1387.75		293.71	1170.73	1164.84	1162.98	1163.54	1160.82	1179.64		293.73	1354.67	1347.76	1345.97	1346.28	1347.19	1343.89	1366.31		293.734	1410.7	1404.7	1403.79	1403.42	1405.65	1401.76	1421.22
	293.487	1381.01	1376.15	1374.51	1373.95	1372.58	1387.87		293.66	1170.74	1164.79	1162.91	1163.49	1160.71	1179.8		293.68	1354.78	1347.79	1345.99	1346.32	1347.29	1343.88	1366.67		293.684	1410.59	1404.53	1403.62	1403.24	1405.6	1401.55	1421.38
	293.437	1381.11	1376.2	1374.55	1373.97	1372.58	1388.08		293.61	1170.8	1164.78	1162.89	1163.49	1160.65	1180.01		293.63	1354.76	1347.69	1345.87	1346.22	1347.25	1343.73	1366.89		293.634	1410.58	1404.46	1403.56	1403.15	1405.65	1401.43	1421.65
	293.387	1381.13	1376.17	1374.52	1373.92	1372.51	1388.23		293.56	1170.88	1164.8	1162.88	1163.52	1160.61	1180.24		293.58	1354.7	1347.57	1345.72	1346.1	1347.21	1343.54	1367.12		293.584	1410.52	1404.33	1403.44	1403.02	1405.64	1401.27	1421.87
	293.337	1381.2	1376.18	1374.54	1373.9	1372.47	1388.41		293.51	1170.97	1164.82	1162.89	1163.56	1160.58	1180.5		293.53	1354.73	1347.52	1345.66	1346.06	1347.25	1343.44	1367.45		293.534	1410.48	1404.23	1403.35	1402.9	1405.66	1401.13	1422.11
	293.287	1381.28	1376.21	1374.56	1373.9	1372.45	1388.62		293.46	1171.02	1164.81	1162.86	1163.56	1160.51	1180.72		293.48	1354.72	1347.44	1345.56	1345.97	1347.26	1343.3	1367.73		293.484	1410.39	1404.07	1403.19	1402.73	1405.65	1400.92	1422.33
	293.237	1381.33	1376.21	1374.56	1373.88	1372.39	1388.8		293.41	1171.1	1164.83	1162.86	1163.6	1160.47	1180.98		293.43	1354.78	1347.41	1345.51	1345.95	1347.33	1343.23	1368.08		293.434	1410.39	1404	1403.13	1402.65	1405.76	1400.81	1422.68
	293.187	1381.34	1376.17	1374.51	1373.8	1372.29	1388.94		293.36	1171.18	1164.84	1162.86	1163.62	1160.42	1181.23		293.38	1354.79	1347.35	1345.43	1345.89	1347.35	1343.1	1368.4		293.384	1410.27	1403.81	1402.96	1402.44	1405.74	1400.58	1422.91
	293.137	1381.3	1376.07	1374.41	1373.68	1372.14	1389.03		293.31	1171.27	1164.87	1162.86	1163.65	1160.38	1181.5		293.33	1354.84	1347.31	1345.38	1345.87	1347.44	1343.01	1368.8		293.334	1410.18	1403.65	1402.81	1402.27	1405.77	1400.38	1423.18
	293.087	1381.4	1376.11	1374.46	1373.69	1372.13	1389.28		293.26	1171.36	1164.89	1162.86	1163.7	1160.34	1181.78		293.28	1354.85	1347.25	1345.29	1345.81	1347.52	1342.89	1369.19		293.284	1410.21	1403.61	1402.79	1402.22	1405.9	1400.29	1423.57
	293.037	1381.4	1376.06	1374.4	1373.61	1372.02	1389.42		293.21	1171.42	1164.88	1162.83	1163.71	1160.26	1182.04		293.23	1354.82	1347.14	1345.16	1345.71	1347.55	1342.71	1369.53		293.234	1410.15	1403.48	1402.67	1402.08	1405.99	1400.11	1423.92
	292.987	1381.48	1376.08	1374.43	1373.61	1371.99	1389.65		293.16	1171.53	1164.93	1162.87	1163.78	1160.25	1182.36		293.18	1354.74	1346.97	1344.97	1345.54	1347.52	1342.48	1369.82		293.184	1409.98	1403.23	1402.43	1401.81	1406.01	1399.81	1424.21
	292.937	1381.54	1376.09	1374.43	1373.58	1371.93	1389.86		293.11	1171.65	1164.98	1162.9	1163.86	1160.23	1182.69		293.13	1354.68	1346.82	1344.81	1345.41	1347.51	1342.27	1370.14		293.134	1409.96	1403.14	1402.36	1401.71	1406.19	1399.67	1424.67
	292.887	1381.53	1376.01	1374.36	1373.47	1371.79	1390		293.06	1171.68	1164.93	1162.83	1163.83	1160.11	1182.93		293.08	1354.69	1346.75	1344.71	1345.35	1347.62	1342.13	1370.6		293.084	1409.85	1402.96	1402.19	1401.51	1406.28	1399.44	1425.03
	292.837	1381.6	1376.02	1374.38	1373.45	1371.74	1390.24		293.01	1171.82	1165	1162.88	1163.92	1160.11	1183.28		293.03	1354.63	1346.6	1344.54	1345.22	1347.7	1341.92	1371.03		293.034	1409.72	1402.76	1402.01	1401.3	1406.36	1399.19	1425.39
	292.787	1381.71	1376.07	1374.44	1373.47	1371.72	1390.52		292.96	1171.94	1165.04	1162.9	1164.01	1160.09	1183.64		292.98	1354.54	1346.43	1344.35	1345.06	1347.75	1341.67	1371.43		292.984	1409.48	1402.43	1401.71	1400.96	1406.39	1398.81	1425.72
	292.737	1381.82	1376.11	1374.49	1373.48	1371.7	1390.8		292.91	1172.06	1165.09	1162.93	1164.09	1160.06	1184		292.93	1354.61	1346.4	1344.3	1345.04	1347.95	1341.58	1371.99		292.934	1409.37	1402.24	1401.53	1400.75	1406.65	1398.56	1426.29
	292.687	1381.88	1376.12	1374.5	1373.45	1371.64	1391.03		292.86	1172.15	1165.11	1162.93	1164.15	1160	1184.34		292.88	1354.52	1346.21	1344.09	1344.87	1347.98	1341.32	1372.39		292.884	1409.33	1402.12	1401.45	1400.62	1407	1398.39	1426.95
	292.637	1381.91	1376.08	1374.47	1373.38	1371.53	1391.25		292.81	1172.29	1165.17	1162.97	1164.24	1159.98	1184.73		292.83	1354.5	1346.1	1343.96	1344.79	1348.17	1341.14	1372.97		292.834	1409.08	1401.79	1401.15	1400.27	1407.12	1398.01	1427.39
	292.587	1382.02	1376.12	1374.52	1373.39	1371.5	1391.55		292.76	1172.36	1165.17	1162.94	1164.27	1159.9	1185.06		292.78	1354.44	1345.95	1343.78	1344.66	1348.4	1340.91	1373.61		292.784	1409.06	1401.69	1401.08	1400.16	1407.48	1397.85	1428.07
	292.537	1382.14	1376.17	1374.6	1373.4	1371.48	1391.87		292.71	1172.48	1165.2	1162.95	1164.35	1159.85	1185.43		292.73	1354.36	1345.78	1343.59	1344.51	1348.62	1340.66	1374.22		292.734	1408.96	1401.5	1400.91	1399.96	1407.94	1397.6	1428.87
	292.487	1382.25	1376.22	1374.67	1373.41	1371.45	1392.18		292.66	1172.54	1165.17	1162.92	1164.39	1159.75	1185.78		292.68	1354.33	1345.65	1343.44	1344.4	1348.89	1340.45	1374.9		292.684	1408.62	1401.07	1400.51	1399.51	1408.41	1397.11	1429.68
	292.437	1382.38	1376.28	1374.75	1373.45	1371.45	1392.52		292.61	1172.64	1165.2	1162.92	1164.48	1159.68	1186.19		292.63	1354.3	1345.51	1343.27	1344.3	1349.14	1340.24	1375.58		292.634	1408.47	1400.83	1400.31	1399.25	1409.05	1396.81	1430.69
	292.387	1382.51	1376.35	1374.83	1373.48	1371.43	1392.87		292.56	1172.8	1165.29	1162.99	1164.62	1159.68	1186.65		292.58	1354.15	1345.26	1343	1344.09	1349.39	1339.9	1376.28		292.584	1408.34	1400.61	1400.14	1399.02	1409.36	1396.53	1431.36
	292.337	1382.63	1376.4	1374.9	1373.49	1371.4	1393.21		292.51	1172.88	1165.28	1162.96	1164.67	1159.59	1187.04		292.53	1353.97	1344.97	1342.69	1343.84	1349.89	1339.53	1377.23		292.534	1408.2	1400.39	1399.96	1398.79	1410.21	1396.24	1432.58
	292.287	1382.76	1376.45	1374.99	1373.5	1371.37	1393.58		292.46	1173.01	1165.32	1162.98	1164.76	1159.53	1187.47		292.48	1353.91	1344.82	1342.51	1343.72	1350.51	1339.29	1378.31		292.484	1407.98	1400.07	1399.68	1398.46	1411.15	1395.86	1433.91
	292.237	1382.8	1376.41	1374.99	1373.43	1371.26	1393.87		292.41	1173.19	1165.41	1163.04	1164.94	1159.53	1187.99		292.43	1353.76	1344.56	1342.23	1343.5	1350.67	1338.94	1378.94		292.434	1407.74	1399.73	1399.39	1398.1	1412.3	1395.45	1435.45
	292.187	1382.92	1376.46	1375.08	1373.44	1371.22	1394.24		292.36	1173.31	1165.43	1163.06	1165.07	1159.47	1188.48		292.38	1353.73	1344.41	1342.06	1343.4	1351.44	1338.71	1380.2		292.384	1407.59	1399.5	1399.22	1397.85	1413.82	1395.15	1437.39
	292.137	1383.06	1376.53	1375.18	1373.47	1371.2	1394.64		292.31	1173.44	1165.48	1163.09	1165.21	1159.41	1188.99		292.33	1353.64	1344.21	1341.83	1343.26	1352.3	1338.41	1381.58		292.334	1407.47	1399.28	1399.07	1397.62	1415.7	1394.86	1439.7
	292.087	1383.22	1376.61	1375.29	1373.51	1371.19	1395.06		292.26	1173.62	1165.58	1163.17	1165.4	1159.41	1189.54		292.28	1353.48	1343.94	1341.55	1343.05	1353.29	1338.05	1383.1		292.284	1407.07	1398.78	1398.63	1397.11	1417.7	1394.29	1442.13
	292.037	1383.31	1376.62	1375.36	1373.48	1371.11	1395.45		292.21	1173.74	1165.61	1163.17	1165.51	1159.33	1190.05		292.23	1353.34	1343.69	1341.27	1342.86	1354.52	1337.7	1384.87		292.234	1406.68	1398.29	1398.19	1396.6	1420.19	1393.72	1445.07
	291.987	1383.4	1376.63	1375.43	1373.45	1371.02	1395.84		292.16	1173.79	1165.55	1163.1	1165.55	1159.17	1190.48		292.18	1353.17	1343.41	1340.96	1342.63	1356.01	1337.32	1386.89		292.184	1406.5	1398	1397.97	1396.29	1423.48	1393.35	1448.83
	291.937	1383.57	1376.71	1375.59	1373.49	1371.02	1396.31		292.11	1173.96	1165.62	1163.15	1165.78	1159.14	1191.1		292.13	1353.04	1343.14	1340.68	1342.44	1357.85	1336.96	1389.3		292.134	1406.13	1397.53	1397.6	1395.81	1427.29	1392.81	1453.13
	291.887	1383.7	1376.78	1375.71	1373.52	1370.98	1396.77		292.06	1174.08	1165.64	1163.16	1165.95	1159.04	1191.69		292.08	1352.91	1342.89	1340.4	1342.29	1360.11	1336.61	1392.17		292.084	1405.7	1396.99	1397.16	1395.26	1431.86	1392.19	1458.2
	291.837	1383.89	1376.88	1375.87	1373.58	1370.98	1397.28		292.01	1174.18	1165.66	1163.16	1166.12	1158.94	1192.28		292.03	1352.8	1342.67	1340.15	1342.15	1362.88	1336.27	1395.57		292.034	1405.47	1396.66	1396.92	1394.92	1437.61	1391.78	1464.45
	291.787	1384.07	1376.97	1376.03	1373.62	1370.96	1397.8		291.96	1174.19	1165.58	1163.06	1166.18	1158.74	1192.79		291.98	1352.61	1342.35	1339.81	1341.93	1366.15	1335.85	1399.46		291.984	1405.16	1396.24	1396.58	1394.48	1444.38	1391.27	1471.75
	291.737	1384.24	1377.05	1376.23	1373.66	1370.94	1398.36		291.91	1174.37	1165.65	1163.1	1166.4	1158.69	1193.45		291.93	1352.54	1342.16	1339.6	1341.83	1370.22	1335.54	1404.17		291.934	1404.7	1395.66	1396.1	1393.89	1452.28	1390.61	1480.2
	291.687	1384.39	1377.11	1376.4	1373.67	1370.89	1398.9		291.86	1174.43	1165.59	1163.03	1166.51	1158.52	1194.02		291.88	1352.39	1341.86	1339.28	1341.63	1375	1335.14	1409.61		291.884	1404.39	1395.24	1395.82	1393.45	1461.78	1390.09	1490.3
	291.637	1384.56	1377.19	1376.6	1373.72	1370.86	1399.47		291.81	1174.52	1165.57	1163	1166.76	1158.38	1194.73		291.83	1352.13	1341.48	1338.86	1341.39	1380.61	1334.63	1415.95		291.834	1403.96	1394.7	1395.42	1392.89	1472.79	1389.46	1501.91
	291.587	1384.6	1377.16	1376.67	1373.64	1370.71	1399.93		291.76	1174.67	1165.63	1163.05	1167.06	1158.29	1195.53		291.78	1351.97	1341.19	1338.55	1341.24	1387.39	1334.22	1423.48		291.784	1403.76	1394.38	1395.25	1392.57	1485.8	1389.06	1515.52
	291.537	1384.73	1377.19	1376.79	1373.62	1370.62	1400.48		291.71	1174.73	1165.59	1163	1167.28	1158.12	1196.24		291.73	1351.86	1340.95	1338.29	1341.14	1395.43	1333.85	1432.27		291.734	1403.42	1393.91	1394.91	1392.09	1500.56	1388.49	1530.93
	291.487	1384.94	1377.3	1377.09	1373.69	1370.61	1401.19		291.66	1174.82	1165.56	1162.95	1167.5	1157.95	1196.98		291.68	1351.71	1340.66	1337.98	1340.99	1404.79	1333.43	1442.39		291.684	1402.92	1393.29	1394.44	1391.46	1517.2	1387.77	1548.23
	291.437	1385.09	1377.35	1377.34	1373.69	1370.54	1401.86		291.61	1174.86	1165.49	1162.86	1167.67	1157.73	1197.68		291.63	1351.56	1340.36	1337.65	1340.84	1415.64	1333.01	1454.03		291.634	1402.47	1392.72	1394.08	1390.87	1535.99	1387.1	1567.75
	291.387	1385.27	1377.43	1377.61	1373.72	1370.49	1402.56		291.56	1174.96	1165.46	1162.82	1167.98	1157.57	1198.52		291.58	1351.33	1339.98	1337.25	1340.69	1428.05	1332.5	1467.32		291.584	1402.02	1392.15	1393.72	1390.28	1556.91	1386.42	1589.4
	291.337	1385.35	1377.43	1377.79	1373.67	1370.35	1403.19		291.51	1175.06	1165.44	1162.81	1168.44	1157.4	1199.53		291.53	1351.08	1339.59	1336.84	1340.53	1442.18	1331.96	1482.38		291.534	1401.47	1391.47	1393.26	1389.61	1579.81	1385.65	1613.05
	291.287	1385.44	1377.42	1377.96	1373.62	1370.2	1403.84		291.46	1175.09	1165.37	1162.74	1168.83	1157.18	1200.51		291.48	1350.65	1339.02	1336.25	1340.18	1457.97	1331.25	1499.09		291.484	1401.04	1390.9	1392.89	1389.03	1604.77	1384.96	1638.8
	291.237	1385.68	1377.55	1378.35	1373.7	1370.19	1404.71		291.41	1175.12	1165.3	1162.65	1169.21	1156.93	1201.47		291.43	1350.41	1338.64	1335.85	1340.02	1475.83	1330.72	1517.88		291.434	1400.54	1390.27	1392.5	1388.39	1631.45	1384.21	1666.3
	291.187	1385.82	1377.58	1378.75	1373.68	1370.08	1405.6		291.36	1175.35	1165.4	1162.75	1169.76	1156.87	1202.65		291.38	1350.19	1338.24	1335.43	1339.84	1495.57	1330.18	1538.57		291.384	1400.01	1389.61	1392.17	1387.71	1659.6	1383.43	1695.39
	291.137	1385.9	1377.55	1379.09	1373.6	1369.9	1406.42		291.31	1175.41	1165.32	1162.66	1170.13	1156.62	1203.64		291.33	1349.92	1337.8	1334.97	1339.78	1517.09	1329.59	1561.21		291.334	1399.54	1389	1391.91	1387.09	1688.95	1382.7	1725.67
	291.087	1386.01	1377.56	1379.46	1373.57	1369.76	1407.31		291.26	1175.58	1165.36	1162.7	1170.98	1156.5	1205.12		291.28	1349.71	1337.44	1334.59	1339.78	1540.38	1329.06	1585.68		291.284	1399.07	1388.38	1391.64	1386.49	1718.98	1381.97	1756.66
	291.037	1386.16	1377.62	1379.86	1373.58	1369.65	1408.26		291.21	1175.78	1165.42	1162.79	1172.01	1156.39	1206.83		291.23	1349.45	1337.03	1334.16	1339.73	1565.16	1328.48	1611.62		291.234	1398.53	1387.7	1391.28	1385.8	1749.08	1381.16	1787.76
	290.987	1386.31	1377.65	1380.23	1373.56	1369.51	1409.2		291.16	1175.85	1165.4	1162.77	1172.93	1156.16	1208.45		291.18	1349.04	1336.46	1333.58	1339.53	1591.04	1327.74	1638.69		291.184	1397.94	1386.96	1390.93	1385.05	1778.68	1380.28	1818.45
	290.937	1386.45	1377.68	1381.02	1373.53	1369.37	1410.56		291.11	1175.85	1165.28	1162.66	1173.23	1155.86	1209.45		291.13	1348.74	1335.97	1333.08	1339.4	1617.93	1327.08	1666.79		291.134	1397.37	1386.24	1390.81	1384.31	1807.23	1379.42	1848.27
	290.887	1386.6	1377.7	1381.82	1373.51	1369.23	1411.94		291.06	1176.02	1165.3	1162.69	1174.36	1155.68	1211.33		291.08	1348.45	1335.5	1332.58	1339.56	1645.36	1326.44	1695.7		291.084	1396.96	1385.68	1390.85	1383.76	1834.2	1378.73	1876.52
	290.837	1386.81	1377.79	1382.25	1373.56	1369.15	1412.96		291.01	1176.08	1165.22	1162.61	1175.56	1155.4	1213.28		291.03	1348.16	1335.04	1332.12	1339.75	1672.83	1325.78	1724.77		291.034	1396.31	1384.88	1390.64	1382.98	1858.51	1377.79	1902.14
	290.787	1386.99	1377.88	1383.16	1373.6	1369.04	1414.5		290.96	1176.14	1165.13	1162.55	1176.97	1155.11	1215.46		290.98	1347.85	1334.57	1331.64	1339.93	1699.81	1325.11	1753.35		290.984	1395.91	1384.32	1390.66	1382.41	1879.97	1377.07	1924.98
	290.737	1387.21	1377.99	1384.22	1373.66	1368.95	1416.24		290.91	1176.28	1165.13	1162.6	1178.71	1154.89	1218.03		290.93	1347.59	1334.15	1331.2	1340.16	1725.8	1324.49	1780.93		290.934	1395.41	1383.66	1390.74	1381.75	1897.69	1376.26	1944.23
	290.687	1387.4	1378.05	1385.41	1373.67	1368.8	1418.11		290.86	1176.31	1165.06	1162.56	1180.65	1154.58	1220.83		290.88	1347.3	1333.64	1330.69	1340.31	1750.08	1323.79	1806.86		290.884	1394.92	1383.01	1391.28	1381.1	1911.26	1375.44	1959.79
	290.637	1387.7	1378.21	1386.92	1373.78	1368.77	1420.3		290.81	1176.35	1164.96	1162.49	1182.93	1154.25	1223.98		290.83	1347.05	1333.18	1330.22	1341.03	1772.2	1323.13	1831.15		290.834	1394.31	1382.23	1391.7	1380.33	1920.15	1374.51	1970.68
	290.587	1387.72	1378.1	1388.4	1373.63	1368.46	1422.47		290.76	1176.44	1164.89	1162.46	1185.66	1153.94	1227.62		290.78	1346.68	1332.63	1329.67	1341.82	1791.44	1322.35	1852.84		290.784	1393.83	1381.59	1391.7	1379.73	1924.32	1373.71	1976.34
	290.537	1387.81	1378.09	1390.25	1373.59	1368.22	1425.07		290.71	1176.52	1164.8	1162.4	1188.86	1153.62	1231.74		290.73	1346.53	1332.3	1329.35	1342.14	1807.63	1321.78	1870.79		290.734	1393.38	1380.96	1392.47	1379.11	1923.49	1372.89	1977.84
	290.487	1387.94	1378.11	1392.48	1373.57	1368	1428.09		290.66	1176.57	1164.69	1162.38	1192.63	1153.27	1236.48		290.68	1346.17	1331.76	1328.81	1343.04	1819.9	1321.01	1885.62		290.684	1392.87	1380.26	1393.42	1378.43	1917.61	1372.01	1974.53
	290.437	1388.02	1378.04	1395.04	1373.46	1367.69	1431.48		290.61	1176.73	1164.72	1162.51	1197.19	1153.02	1242.08		290.63	1345.84	1331.2	1328.26	1344.19	1828.08	1320.22	1896.67		290.634	1392.33	1379.55	1394.67	1377.73	1906.86	1371.11	1966.69
	290.387	1388.28	1378.16	1398.3	1373.54	1367.57	1435.56		290.56	1176.77	1164.65	1162.52	1202.41	1152.66	1248.37		290.58	1345.53	1330.66	1327.73	1345.66	1831.96	1319.45	1903.74		290.584	1391.76	1378.81	1396.26	1377.01	1891.53	1370.18	1954.64
	290.337	1388.42	1378.16	1402.03	1373.5	1367.33	1440.12		290.51	1176.89	1164.61	1162.56	1208.58	1152.33	1255.65		290.53	1345.26	1330.19	1327.27	1347.54	1831.44	1318.71	1906.88		290.534	1391.28	1378.13	1398.38	1376.41	1872.11	1369.32	1939.02
	290.287	1388.61	1378.21	1406.5	1373.55	1367.14	1445.47		290.46	1176.96	1164.5	1162.53	1215.72	1151.93	1263.92		290.48	1344.86	1329.6	1326.72	1349.76	1826.35	1317.84	1905.93		290.484	1390.72	1377.37	1400.95	1375.68	1848.92	1368.34	1920.27
	290.237	1388.79	1378.3	1411.77	1373.62	1366.93	1451.69		290.41	1177.11	1164.47	1162.59	1224.13	1151.62	1273.46		290.43	1344.51	1329.05	1326.2	1352.57	1816.98	1317.02	1901.25		290.434	1390.24	1376.7	1404.28	1375.04	1822.76	1367.45	1899.24
	290.187	1388.94	1378.3	1417.88	1373.61	1366.64	1458.82		290.36	1177.09	1164.27	1162.61	1233.69	1151.12	1284.3		290.38	1344.14	1328.44	1325.62	1355.99	1803.45	1316.13	1893.14		290.384	1389.67	1375.94	1408.33	1374.31	1794.11	1366.46	1876.51
	290.137	1389.05	1378.26	1425	1373.54	1366.3	1466.95		290.31	1177.14	1164.21	1162.73	1244.81	1150.7	1296.79		290.33	1343.88	1327.91	1325.12	1360.3	1786.25	1315.32	1882.17		290.334	1389.08	1375.15	1413.32	1373.58	1763.69	1365.45	1853.01
	290.087	1388.98	1378.04	1433.15	1373.3	1365.78	1476.12		290.26	1177.22	1164.17	1162.87	1257.58	1150.3	1310.93		290.28	1343.66	1327.48	1324.75	1365.62	1765.77	1314.57	1869		290.284	1388.73	1374.6	1419.69	1373.14	1732.43	1364.68	1829.88
	290.037	1389.16	1378.06	1442.87	1373.33	1365.51	1486.89		290.21	1177.29	1164.06	1162.93	1272.06	1149.83	1326.86		290.23	1343.3	1326.91	1324.25	1371.93	1742.34	1313.67	1854.07		290.234	1388.3	1373.95	1427.27	1372.57	1700.6	1363.76	1807.63
	289.987	1389.25	1378.04	1453.99	1373.37	1365.15	1499.2		290.16	1177.22	1163.8	1162.85	1288.33	1149.21	1344.57		290.18	1342.76	1326.16	1323.58	1379.4	1716.46	1312.58	1838.03		290.184	1387.82	1373.27	1436.36	1371.96	1668.89	1362.81	1787.06
	289.937	1389.43	1378.1	1466.77	1373.46	1364.84	1513.24		290.11	1177.25	1163.63	1162.91	1306.72	1148.68	1364.46		290.13	1342.5	1325.64	1323.13	1388.66	1689.14	1311.73	1822.15		290.134	1387.18	1372.41	1447.08	1371.17	1637.7	1361.69	1768.79
	289.887	1389.49	1378	1481.14	1373.4	1364.38	1528.9		290.06	1177.23	1163.44	1163.19	1327.21	1148.11	1386.75		290.08	1342.14	1324.99	1322.56	1399.59	1660.59	1310.75	1806.89		290.084	1386.62	1371.64	1459.9	1370.51	1607.73	1360.65	1753.8
	289.837	1389.69	1378.03	1497.46	1373.47	1364.05	1546.52		290.01	1177.31	1163.43	1163.58	1350	1147.64	1411.4		290.03	1341.94	1324.54	1322.22	1412.74	1631.65	1309.91	1793.44		290.034	1386.09	1370.89	1475	1369.95	1579.29	1359.63	1742.72
	289.787	1389.96	1378.14	1515.77	1373.6	1363.78	1566.12		289.96	1177.29	1163.28	1163.84	1374.89	1147.04	1438.18		289.98	1341.73	1324.12	1321.95	1428.21	1602.72	1309.08	1782.41		289.984	1385.62	1370.19	1492.6	1369.4	1552.63	1358.6	1736.02
	289.737	1390.07	1378.1	1535.86	1373.77	1363.36	1587.71		289.91	1177.45	1163.24	1164.2	1402.09	1146.54	1467.35		289.93	1341.38	1323.55	1321.54	1446.13	1574.12	1308.11	1774.3		289.934	1385.14	1369.47	1512.86	1368.82	1527.92	1357.56	1733.98
	289.687	1390.1	1378.07	1557.81	1373.91	1362.87	1611.3		289.86	1177.39	1162.97	1164.34	1431.18	1145.82	1498.42		289.88	1341.11	1323	1321.15	1466.9	1546.44	1307.15	1770		289.884	1384.64	1368.74	1535.98	1368.23	1505.29	1356.5	1736.87
	289.637	1390.25	1378.05	1581.66	1374.06	1362.38	1636.87		289.81	1177.5	1162.87	1164.92	1462.43	1145.27	1531.92		289.83	1340.93	1322.5	1320.8	1490.79	1520.03	1306.24	1770.09		289.834	1384.08	1367.96	1562.03	1367.65	1484.72	1355.39	1744.87
	289.587	1390.32	1377.95	1607.19	1374.14	1361.82	1664.13		289.76	1177.48	1162.72	1165.83	1495.33	1144.59	1567.6		289.78	1340.67	1321.96	1320.49	1517.84	1495.05	1305.24	1775.03		289.784	1383.56	1367.19	1591.11	1367.23	1466.28	1354.29	1758.19
	289.537	1390.29	1377.75	1634.19	1374.12	1361.16	1692.86		289.71	1177.42	1162.58	1166.7	1529.7	1143.87	1604.8		289.73	1340.42	1321.49	1320.33	1548.28	1471.78	1304.27	1785.24		289.734	1383.06	1366.45	1623.14	1366.76	1449.81	1353.14	1776.63
	289.487	1390.22	1377.51	1662.49	1374.24	1360.46	1723.08		289.66	1177.29	1162.32	1166.66	1565.08	1143.01	1642.3		289.68	1340.17	1321.02	1320.16	1582.15	1450.34	1303.28	1800.7		289.684	1382.56	1365.7	1658.02	1366.29	1435.25	1352	1799.84
	289.437	1390.17	1377.39	1691.81	1374.73	1359.78	1754.77		289.61	1177.35	1162.17	1167.68	1601.33	1142.28	1681.68		289.63	1339.79	1320.35	1319.81	1619.24	1430.59	1302.11	1821.32		289.634	1381.95	1364.84	1695.38	1365.7	1422.36	1350.73	1827.3
	289.387	1390.21	1377.33	1721.78	1375.25	1359.11	1787.23		289.56	1177.31	1161.92	1168.82	1637.74	1141.44	1721.46		289.58	1339.68	1319.89	1319.65	1659.76	1412.93	1301.14	1847.34		289.584	1381.38	1364.03	1735.01	1365.27	1411.13	1349.51	1858.78
	289.337	1390.32	1377.27	1751.94	1375.24	1358.46	1819.4		289.51	1177.24	1161.63	1170.22	1673.87	1140.57	1761.24		289.53	1339.33	1319.23	1319.43	1703.02	1396.86	1299.93	1878.17		289.534	1380.91	1363.29	1776.45	1365.21	1401.43	1348.37	1893.82
	289.287	1390.27	1377.05	1781.64	1375.76	1357.65	1851.78		289.46	1177.01	1161.35	1171.81	1709.01	1139.56	1800.52		289.48	1338.97	1318.65	1319.51	1748.86	1382.55	1298.71	1913.73		289.484	1380.3	1362.44	1818.78	1364.92	1392.79	1347	1931.24
	289.237	1390.16	1376.79	1810.44	1376.42	1356.78	1883.45		289.41	1176.82	1161.14	1173.82	1742.75	1138.57	1838.84		289.43	1338.53	1317.98	1319.51	1796.66	1369.81	1297.4	1952.9		289.434	1379.95	1361.83	1861.73	1364.89	1385.52	1345.88	1970.4
	289.187	1390.06	1376.59	1837.84	1377.31	1355.92	1914.04		289.36	1176.62	1160.81	1176.18	1774.32	1137.45	1875.58		289.38	1338.09	1317.27	1319.46	1845.8	1358.54	1296.05	1994.98		289.384	1379.55	1361.18	1904.19	1364.8	1379.18	1344.72	2010.03
	289.137	1390.03	1376.56	1863.31	1378.52	1355.1	1943.12		289.31	1176.6	1160.59	1179.22	1803.37	1136.46	1910.41		289.33	1337.76	1316.55	1319.4	1895.51	1348.64	1294.68	2039.12		289.334	1379	1360.37	1945.13	1364.83	1373.5	1343.39	2049.25
	289.087	1390.2	1376.59	1886.32	1380.12	1354.34	1970.22		289.26	1176.46	1160.26	1182.81	1829.06	1135.35	1942.55		289.28	1337.44	1315.89	1319.63	1944.91	1339.98	1293.33	2084.52		289.284	1378.54	1359.63	1983.83	1365.57	1368.59	1342.14	2087.61
	289.037	1390.22	1376.48	1906.14	1381.98	1353.43	1994.52		289.21	1176.3	1159.92	1187.15	1850.96	1134.22	1971.69		289.23	1337.07	1315.32	1320.64	1992.97	1332.36	1291.94	2130.62		289.234	1378.16	1358.99	2019.23	1366.28	1364.24	1340.84	2123.53
	288.987	1390.21	1376.33	1922.41	1384.29	1352.5	2015.75		289.16	1176.01	1159.73	1192.25	1868.48	1132.95	1997.62		289.18	1336.66	1314.71	1321.6	2038.64	1325.65	1290.5	2175.28		289.184	1377.82	1358.41	2050.49	1366.23	1360.42	1339.6	2154.99
	288.937	1390.19	1376.18	1934.74	1387.15	1351.55	2033.61		289.11	1175.86	1159.68	1198.55	1881.49	1131.83	2020.1		289.13	1336.32	1314.12	1321.6	2080.94	1319.79	1289.09	2216.43		289.134	1377.35	1357.68	2076.57	1367.18	1356.87	1338.21	2182.81
	288.887	1390.15	1376.28	1942.82	1390.66	1350.58	2048.16		289.06	1175.85	1159.55	1206	1889.47	1130.63	2038.98		289.08	1336.11	1313.5	1322.92	2118.76	1314.59	1287.64	2255.32		289.084	1377.1	1357.18	2097.08	1368.73	1353.88	1337.04	2205.78
	288.837	1390.26	1376.39	1946.41	1394.94	1349.6	2059.2		289.01	1175.74	1159.3	1214.71	1892.18	1129.31	2054		289.03	1335.81	1312.84	1324.57	2151.04	1309.89	1286.1	2289.76		289.034	1376.67	1356.47	2110.96	1370.53	1350.95	1335.66	2222.92
	288.787	1390.34	1376.4	1945.34	1400.05	1348.53	2066.55		288.96	1175.61	1159.04	1225	1889.64	1127.98	2065.35		288.98	1335.61	1312.5	1326.87	2177.13	1305.79	1284.66	2319.26		288.984	1376.38	1355.96	2118	1372.89	1348.24	1334.28	2234.36
	288.737	1390.31	1376.31	1939.6	1406.11	1347.35	2070.29		288.91	1175.55	1159	1237.14	1881.94	1126.71	2073.49		288.93	1335.25	1312	1329.64	2196.02	1301.95	1283.06	2342.61		288.934	1376.05	1355.4	2117.91	1375.88	1345.66	1332.84	2239.53
	288.687	1390.5	1376.44	1929.6	1413.61	1346.38	2070.99		288.86	1175.38	1159.17	1251.16	1869.05	1125.33	2078.77		288.88	1334.96	1311.53	1333.22	2207.37	1298.49	1281.5	2359.57		288.884	1375.51	1354.64	2110.49	1379.5	1343.44	1331.2	2238.76
	288.637	1390.58	1376.7	1915.26	1422.39	1345.32	2068.98		288.81	1175.39	1159.48	1267.53	1851.47	1124.08	2081.63		288.83	1334.79	1310.94	1337.63	2210.65	1295.21	1279.82	2369.93		288.834	1375.08	1353.98	2096.22	1384.23	1340.96	1329.67	2231.78
	288.587	1390.8	1377.26	1897.05	1432.77	1344.29	2065		288.76	1175.37	1159.49	1286.03	1829.12	1122.54	2082.39		288.78	1334.62	1310.4	1343.15	2205.83	1292.14	1278.13	2373.61		288.784	1374.76	1353.4	2075.42	1390.22	1338.54	1328.2	2219.55
	288.537	1391.04	1377.63	1875.11	1444.7	1343.08	2059.24		288.71	1175.45	1159.6	1307.23	1802.83	1121.09	2081.83		288.73	1334.54	1310.31	1350.12	2193.11	1289.38	1276.54	2371.29		288.734	1374.69	1353.2	2048.64	1397.71	1336.41	1326.78	2203.51
	288.487	1391.43	1378.14	1850.28	1458.68	1342.01	2052.5		288.66	1175.44	1159.62	1331.14	1772.92	1119.56	2080.45		288.68	1334.49	1310.26	1358.73	2172.72	1286.8	1274.98	2363.08		288.684	1374.46	1352.83	2016.36	1406.74	1334.33	1325.21	2183.86
	288.437	1391.74	1378.58	1822.85	1474.66	1340.87	2045.22		288.61	1175.49	1160.24	1358.05	1740.11	1118.09	2079.63		288.63	1334.37	1310.13	1369.17	2145.1	1284.65	1273.35	2350.04		288.634	1374.24	1352.48	1979.58	1417.77	1332.26	1323.66	2161.71
	288.387	1392.22	1379.25	1793.62	1493.02	1339.9	2038.41		288.56	1175.53	1161.23	1387.98	1704.91	1116.6	2079.85		288.58	1334.64	1310.04	1381.87	2111.02	1282.18	1271.74	2332.78		288.584	1374.16	1352.26	1939.3	1431.24	1330.31	1322.23	2138.37
	288.337	1392.48	1380.58	1762.77	1513.48	1338.71	2033.18		288.51	1175.68	1162.14	1420.93	1667.87	1115.03	2081.52		288.53	1334.85	1309.88	1397.08	2071.24	1279.65	1270.07	2312.41		288.534	1373.99	1351.91	1896.21	1447.2	1328.21	1320.64	2114.96
	288.287	1393.06	1381.86	1731.02	1536.29	1337.47	2029.83		288.46	1175.99	1162.97	1456.86	1629.6	1113.38	2085.28		288.48	1334.98	1310.32	1415.19	2026.7	1277.27	1268.32	2291.16		288.484	1373.93	1351.95	1851.27	1466.03	1326.09	1318.92	2093.59
	288.237	1393.75	1383.19	1699	1561.58	1336.27	2028.7		288.41	1176.28	1163.76	1495.76	1590.74	1111.7	2091.45		288.43	1335.31	1310.96	1436.86	1978.73	1275.26	1266.78	2270		288.434	1374.02	1352.12	1805.69	1488.35	1324.18	1317.34	2074.99
	288.187	1394.43	1384.52	1667.17	1589.25	1335.08	2030.13		288.36	1176.7	1164.7	1537.63	1552	1110.15	2100.56		288.38	1335.42	1311.39	1462.09	1927.94	1273.03	1265.02	2249.8		288.384	1374.12	1352.3	1760.19	1514.37	1322.29	1315.77	2060.18
	288.137	1395.09	1385.82	1635.95	1619.2	1333.86	2034.47		288.31	1176.97	1167.24	1581.9	1513.61	1108.46	2114.34		288.33	1335.98	1311.81	1491.5	1875.63	1270.8	1263.26	2232.7		288.334	1374.18	1352.46	1715.51	1544.34	1320.37	1314.17	2050.16
	288.087	1395.69	1388.41	1605.68	1651.2	1332.59	2043.21		288.26	1177.33	1170.21	1628.47	1476.25	1106.85	2131.72		288.28	1336.57	1312.22	1525.43	1822.77	1268.55	1261.48	2219.63		288.284	1374.35	1352.67	1672.34	1578.54	1318.44	1312.57	2046.06
	288.037	1396.62	1391.85	1576.79	1685.1	1331.37	2056.26		288.21	1178.15	1173.19	1676.8	1440.22	1105.24	2152.63		288.23	1337.24	1313.88	1564.29	1770.37	1266.47	1259.77	2213.14		288.234	1374.68	1353.69	1631.05	1616.98	1316.41	1310.8	2049.62
	287.987	1397.9	1395.3	1549.49	1720.54	1330.16	2072.76		288.16	1179.04	1173.96	1726.23	1405.72	1103.53	2174.37		288.18	1337.79	1315.55	1608.15	1719.07	1264.36	1257.96	2213.08		288.184	1375.1	1354.8	1592.33	1659.99	1314.5	1309.11	2060.26
	287.937	1399.06	1396.62	1523.83	1756.94	1328.83	2089.96		288.11	1179.95	1177.61	1776.26	1373.12	1101.83	2201.45		288.13	1338.31	1317.19	1657.2	1669.65	1262.22	1256.11	2220.13		288.134	1375.46	1355.86	1556.33	1707.35	1312.54	1307.38	2078.03
	287.887	1400.31	1400.83	1500.13	1794	1327.58	2112.51		288.06	1180.67	1181.8	1825.95	1342.38	1099.93	2230.99		288.08	1339.52	1318.97	1711.67	1622.84	1260.22	1254.41	2235.6		288.084	1375.85	1356.94	1523.3	1758.94	1310.61	1305.67	2102.98
	287.837	1401.44	1405.73	1478.26	1830.95	1326.23	2137.7		288.01	1181.54	1187.02	1874.88	1313.96	1098.19	2262.82		288.03	1340.49	1320.37	1770.88	1578.55	1257.84	1252.32	2258.87		288.034	1376.39	1358.18	1493.29	1814.36	1308.67	1303.95	2135.09
	287.787	1402.7	1411.71	1458.44	1867.37	1324.98	2165.28		287.96	1182.32	1193.21	1921.98	1287.67	1096.36	2296.08		287.98	1341.64	1324.3	1835.06	1537.64	1255.66	1250.4	2292.69		287.984	1377.21	1361.45	1466.11	1872.88	1306.59	1302.06	2176.02
	287.737	1404.78	1418.74	1440.42	1902.37	1323.63	2195.43		287.91	1184.01	1200.6	1966.45	1263.56	1094.49	2331.14		287.93	1342.59	1328.64	1903.34	1499.9	1253.35	1248.3	2334.64		287.934	1378.07	1364.76	1441.88	1933.98	1304.57	1300.2	2222.46
	287.687	1406.84	1427.16	1424.23	1935.34	1322.27	2226.77		287.86	1185.64	1209.37	2007.38	1241.54	1092.53	2366.34		287.88	1343.46	1330.09	1975.12	1465.51	1250.96	1246.11	2380.71		287.884	1378.76	1365.75	1420.25	1996.51	1302.38	1298.17	2270.96
	287.637	1408.89	1437.21	1409.74	1965.57	1320.88	2258.77		287.81	1187.4	1220.01	2044.19	1221.74	1090.69	2401.26		287.83	1345.18	1335.01	2049.7	1434.69	1248.74	1244.08	2436.98		287.834	1379.44	1369.56	1401.18	2059.58	1300.19	1296.14	2325.38
	287.587	1410.82	1449.13	1396.77	1992.27	1319.38	2290.84		287.76	1189.08	1232.62	2075.89	1203.86	1088.78	2435.11		287.78	1347.05	1340.83	2125.65	1406.98	1246.34	1241.89	2499.28		287.784	1380.35	1374.31	1384.46	2121.94	1298	1294.11	2382.63
	287.537	1412.87	1463.52	1385.39	2015.08	1318.01	2322.84		287.71	1190.71	1247.58	2101.82	1187.78	1086.82	2467.44		287.73	1348.95	1347.97	2201.84	1382.41	1243.99	1239.73	2566.25		287.734	1381.88	1380.17	1369.82	2182.23	1295.78	1292.03	2441.74
	287.487	1415.54	1480.38	1375.07	2033.02	1316.35	2354.97		287.66	1192.54	1265.18	2121.27	1173.26	1084.69	2498.17		287.68	1350.58	1356.42	2276.53	1360.47	1241.42	1237.3	2636.22		287.684	1383.37	1387.37	1357.01	2239.04	1293.55	1289.92	2500.66
	287.437	1418.9	1500.56	1365.99	2045.94	1314.73	2387.19		287.61	1195.74	1286.13	2134.06	1160.41	1082.67	2528.32		287.63	1352.19	1366.74	2348.39	1341.15	1238.82	1234.85	2707.9		287.634	1384.71	1396.13	1345.7	2290.86	1291.17	1287.66	2557.93
	287.387	1422.38	1524.63	1358.09	2053.59	1313.23	2418.97		287.56	1198.89	1310.78	2139.72	1148.93	1080.61	2556.48		287.58	1354.64	1379.33	2415.79	1324.17	1236.18	1232.35	2780.69		287.584	1386.09	1406.97	1335.85	2336.5	1288.82	1285.44	2612.49
	287.337	1425.68	1552.88	1350.94	2055.43	1311.56	2450.24		287.51	1201.88	1339.53	2137.95	1138.55	1078.39	2582.73		287.53	1357.91	1394.87	2477.31	1309.49	1233.71	1230.03	2853.16		287.534	1387.73	1420.21	1327.12	2374.58	1286.39	1283.12	2663.54
	287.287	1428.97	1586.14	1344.59	2051.54	1309.88	2481.61		287.46	1204.99	1373.23	2129.01	1129.39	1076.28	2607.79		287.48	1360.89	1413.46	2530.94	1296.38	1230.96	1227.42	2922.95		287.484	1390.31	1436.37	1319.36	2404	1283.9	1280.74	2710.98
	287.237	1432.5	1624.86	1338.72	2041.8	1307.99	2513.92		287.41	1208.04	1412.32	2112.9	1121.17	1074.12	2632.07		287.43	1363.76	1435.91	2575.41	1284.77	1228.12	1224.7	2989.19		287.434	1392.84	1456.06	1312.42	2423.89	1281.37	1278.31	2753.35
	287.187	1438.51	1669.9	1333.42	2026.55	1306.06	2550.2		287.36	1212.55	1457.41	2089.92	1113.76	1071.92	2657.89		287.38	1366.55	1463.01	2609.52	1274.47	1225.21	1221.89	3051.19		287.384	1395.3	1479.9	1306.13	2433.6	1278.78	1275.81	2790.48
	287.137	1444.53	1722.03	1328.63	2006.17	1304.15	2588.93		287.31	1218.6	1509.08	2060.5	1107.02	1069.64	2686.27		287.33	1370.42	1495.56	2632.28	1265.25	1222.19	1218.99	3109.73		287.334	1397.64	1508.59	1300.32	2432.72	1276.06	1273.18	2822.6
	287.087	1450.55	1781.86	1324.26	1981.09	1302.22	2631.09		287.26	1224.47	1567.83	2025.11	1100.74	1067.2	2716.56		287.28	1375.65	1534.61	2643.08	1257.06	1219.21	1216.11	3165.16		287.284	1400.25	1542.73	1294.69	2421	1273.02	1270.24	2850.73
	287.037	1456.25	1849.75	1319.93	1951.52	1299.99	2677.48		287.21	1230.22	1634.23	1984.48	1094.88	1064.63	2749.93		287.23	1380.58	1580.83	2641.24	1249.4	1215.91	1212.93	3216.25		287.234	1404.68	1583.69	1289.64	2399.19	1270.17	1267.47	2877.49
	286.987	1461.97	1926.53	1315.92	1918.41	1297.77	2729.53		287.16	1235.96	1708.88	1939.48	1089.47	1062.05	2787.64		287.18	1385.55	1635.6	2627.03	1242.47	1212.68	1209.78	3264.21		287.184	1408.96	1632.05	1284.78	2367.52	1267.18	1264.55	2902.28
	286.937	1472.35	2012.44	1312.01	1882.28	1295.4	2792.88		287.11	1241.42	1791.86	1890.65	1084.17	1059.19	2830.54		287.13	1390.18	1699.65	2600.39	1235.79	1209.11	1206.3	3309.93		287.134	1413.16	1688.78	1280.11	2326.86	1264.1	1261.55	2926.8
	286.887	1484.69	2107.97	1308.35	1844	1293.07	2865.79		287.06	1252.11	1883.73	1839.15	1079.22	1056.35	2885.17		287.08	1396.57	1774.4	2562.34	1229.6	1205.56	1202.84	3357.13		287.084	1417.17	1754.65	1275.48	2278.14	1260.84	1258.36	2952.84
	286.837	1496.55	2212.58	1304.38	1803.77	1290.27	2946.49		287.01	1264.59	1984.45	1785.75	1074.49	1053.45	2948.94		287.03	1406.08	1860.88	2513.8	1223.84	1202.04	1199.4	3409.05		287.034	1422.31	1830.65	1271.5	2222.76	1257.56	1255.15	2984.16
	286.787	1502.21	2326.55	1300.55	1762.74	1287.45	3029.7		286.96	1276.87	2093.79	1731.15	1069.81	1050.36	3020.53		286.98	1415.24	1959.68	2455.6	1218.06	1198.17	1195.62	3464.29		286.984	1430.39	1917.27	1266.74	2161.88	1254.08	1251.75	3023.36
	286.737	1516.56	2449.26	1297.03	1721.36	1284.43	3130.9		286.91	1281.81	2211.34	1676.1	1065.12	1047.07	3093.18		286.93	1424.26	2071.73	2389.33	1212.4	1194.17	1191.69	3525.14		286.934	1438.42	2015.14	1262.15	2097.03	1250.56	1248.29	3070.14
	286.687	1533.42	2579.99	1293	1680.37	1281.35	3242.72		286.86	1296.09	2336.6	1621.43	1060.46	1043.64	3183.65		286.88	1433.09	2197.49	2316.49	1207.4	1189.99	1187.57	3594.16		286.884	1446.04	2124.15	1257.55	2029.29	1246.64	1244.43	3125.97
	286.637	1553.05	2717.38	1288.66	1640.02	1277.94	3365.3		286.81	1312.54	2468.52	1567.6	1056.17	1039.93	3285.03		286.83	1444.49	2337.14	2238.65	1201.5	1185.6	1183.25	3674.4		286.834	1453.45	2244.42	1252.74	1960.21	1242.5	1240.35	3191.92
	286.587	1576.25	2860.2	1284.59	1600.96	1274.38	3498.84		286.76	1332.02	2606.38	1515.59	1051.44	1036.35	3396.39		286.78	1463.88	2490.51	2157.47	1195.43	1181	1178.72	3773.41		286.784	1463.46	2375.65	1247.88	1891.2	1238.31	1236.22	3271.63
	286.537	1603.55	3006.42	1280.18	1563.33	1270.49	3642.02		286.71	1354.59	2748.22	1465.37	1046.33	1032.38	3517.35		286.73	1482.86	2656.78	2074.32	1189.64	1176	1173.78	3884.46		286.734	1480.38	2516.86	1242.85	1823.31	1233.96	1231.92	3369.68
	286.487	1636.12	3154.27	1275.72	1527.71	1266.54	3794.21		286.66	1381.28	2892.75	1417.68	1041.66	1028.44	3648.06		286.68	1491.92	2835.33	1991.17	1183.94	1171.09	1168.93	3997.72		286.684	1497.04	2666.65	1237.66	1757.41	1229.35	1227.36	3478.66
	286.437	1674.75	3301.19	1271.01	1494.1	1262.34	3954.03		286.61	1412.48	3037.66	1372.45	1036.75	1024.14	3786.92		286.63	1514.4	3024.23	1909.12	1178.09	1166.03	1163.93	4136.16		286.634	1505.12	2823.39	1232.58	1694.5	1224.69	1222.74	3589.3
	286.387	1720.59	3444.56	1266	1462.57	1257.84	4120.2		286.56	1449.43	3181.15	1330.18	1031.82	1019.84	3933.07		286.58	1540.54	3220.74	1828.84	1171.57	1160.31	1158.26	4288.97		286.584	1525.11	2984.74	1227.35	1635.11	1219.87	1217.98	3720.28
	286.337	1775.11	3581.77	1260.94	1433.3	1253.18	4291.59		286.51	1492.89	3320.66	1290.74	1026.65	1015.28	4085.09		286.53	1571.82	3422.66	1751.84	1164.94	1154.47	1152.48	4455.82		286.534	1549	3148	1222.01	1579.71	1214.94	1213.1	3861.29
	286.287	1839.57	3709.82	1255.55	1406.03	1248.11	4466.64		286.46	1544.08	3453.8	1254.17	1021.26	1010.51	4241.77		286.48	1609.46	3626.8	1678.99	1158.6	1148.63	1146.69	4635.72		286.484	1577.46	3309.89	1216.36	1528.36	1209.7	1207.9	4010.17
	286.237	1915.96	3826.19	1249.98	1380.92	1242.86	4644.46		286.41	1604.32	3578.13	1220.44	1015.68	1005.54	4401.97		286.43	1654.68	3829.31	1610.71	1152.14	1142.66	1140.76	4826.45		286.434	1611.76	3467.18	1210.63	1481.34	1204.33	1202.57	4164.94
	286.187	2006.16	3928.24	1244.33	1357.97	1237.53	4824.11		286.36	1675.11	3691.25	1189.48	1010.12	1000.37	4564.86		286.38	1708.68	4025.7	1546.96	1145.14	1136.14	1134.3	5025.44		286.384	1652.91	3616.01	1204.6	1438.38	1198.58	1196.86	4323.04
	286.137	2111.89	4013.37	1238.3	1336.74	1231.82	5004.84		286.31	1758.07	3790.83	1161.12	1004.36	994.997	4729.4		286.33	1773.91	4212.24	1488.46	1138.16	1129.65	1127.85	5231.03		286.334	1702.8	3753.08	1198.51	1399.66	1192.77	1191.09	4482.46
	286.087	2235.44	4079.51	1232	1317.18	1225.82	5186.65		286.26	1854.8	3874.58	1135.03	998.232	989.253	4894.89		286.28	1852.09	4384.09	1434.76	1130.7	1122.68	1120.92	5440.63		286.284	1762.89	3874.45	1192.01	1364.61	1186.54	1184.91	4640.87
	286.037	2378.8	4124.82	1225.42	1299.03	1219.47	5369.67		286.21	1967.38	3940.82	1111.19	991.907	983.316	5061.35		286.23	1946.04	4537.22	1385.98	1123.16	1115.49	1113.78	5652.79		286.234	1835.39	3976.86	1185.18	1333.01	1179.99	1178.39	4796.86
	285.987	2544.31	4148.24	1218.57	1282.21	1212.84	5554.81		286.16	2097.65	3987.85	1089.23	985.223	977.02	5228.88		286.18	2058.27	4667.22	1341.46	1115	1107.66	1105.98	5865.69		286.184	1922.9	4057.51	1178.2	1304.7	1173.26	1171.7	4949.79
	285.937	2734.02	4148.9	1211.39	1266.48	1205.88	5743.16		286.11	2247.67	4014.53	1068.96	978.247	970.395	5398.22		286.13	2192.57	4771.11	1301.5	1106.77	1099.76	1098.12	6079.22		286.134	2028.01	4113.75	1170.88	1279.11	1166.14	1164.61	5099.46
	285.887	2949.86	4126.69	1203.95	1251.76	1198.66	5936.27		286.06	2419.56	4020.2	1050.23	971.081	963.496	5570.58		286.08	2351.93	4845.29	1265.18	1097.94	1091.26	1089.66	6292.96		286.084	2153.79	4143.76	1163.16	1255.88	1158.61	1157.12	5246.74
	285.837	3193.54	4082	1196.21	1237.83	1191.15	6136.15		286.01	2615.23	4004.54	1032.79	963.59	956.273	5747.33		286.03	2540.61	4888.02	1232.57	1088.96	1082.61	1081.04	6508.59		286.034	2303.87	4146.69	1155.28	1234.91	1150.92	1149.46	5393.82
	285.787	3465.89	4015.28	1187.86	1224.19	1182.97	6344.31		285.96	2836.69	3967.86	1016.59	955.924	948.874	5930.45		285.98	2762.13	4897.43	1202.8	1079.43	1073.34	1071.81	6727.88		285.984	2481.69	4122.1	1147.09	1215.73	1142.93	1141.5	5543.53
	285.737	3768.07	3928.51	1179.37	1211.21	1174.63	6563.25		285.91	3085.15	3910.45	1001.08	947.706	940.923	6121.61		285.93	3021.05	4873.54	1176	1069.85	1063.98	1062.49	6954.45		285.934	2691	4070.49	1138.63	1198.04	1134.65	1133.25	5699.8
	285.687	4099.89	3823.12	1170.27	1198.32	1165.7	6794.5		285.86	3362.35	3833.84	986.543	939.4	932.885	6323.47		285.88	3320.77	4816.11	1151.13	1059.53	1053.9	1052.44	7191.67		285.884	2935.23	3992.8	1129.62	1181.29	1125.79	1124.42	5867.07
	285.637	4460.89	3701.66	1161	1185.85	1156.59	7039.63		285.81	3669.03	3739.39	972.753	930.956	924.666	6538.13		285.83	3664.73	4726.31	1127.7	1048.36	1042.97	1041.54	7443.92		285.834	3217.81	3890.86	1119.88	1165.1	1116.2	1114.85	6050.44
	285.587	4849.28	3566.51	1151.33	1173.46	1147.08	7299.34		285.76	4004.89	3628.35	959.001	921.791	915.696	6766.94		285.78	4056.59	4606.74	1105.89	1036.84	1031.68	1030.28	7716.61		285.784	3542.69	3767.95	1110.14	1149.96	1106.6	1105.28	6256.2
	285.537	5262.22	3419.97	1140.92	1160.75	1136.82	7573.41		285.71	4370	3503.2	945.584	912.29	906.389	7011.9		285.73	4498.64	4460.24	1085.28	1024.89	1019.93	1018.56	8014.74		285.734	3911.91	3626.53	1099.8	1135.1	1096.4	1095.11	6489.28
	285.487	5696.37	3265.18	1130.15	1148	1126.17	7861.18		285.66	4763.28	3366.27	932.459	902.51	896.803	7274.11		285.68	4992.24	4290.25	1065.54	1012.43	1007.64	1006.3	8342.9		285.684	4326.95	3469.67	1088.54	1120.05	1085.28	1084.02	6754.43
	285.437	6146.9	3104.73	1118.79	1134.95	1114.93	8160.57		285.61	5182.49	3219.7	919.243	892.156	886.643	7553.65		285.63	5537.2	4100.4	1046.1	999.095	994.48	993.169	8704.6		285.634	4789.26	3301.68	1077.08	1105.38	1073.93	1072.69	7056.56
	285.387	6608.5	2941.65	1107.21	1121.92	1103.47	8468.86		285.56	5624.74	3065.86	905.811	881.179	875.86	7850.01		285.58	6132.38	3895.09	1026.95	985.07	980.629	979.344	9102.75		285.584	5297.46	3125.44	1064.62	1090.19	1061.58	1060.36	7397.82
	285.337	7074.2	2778.18	1095.12	1108.57	1091.5	8781.57		285.51	6086.83	2907.77	892.671	870.191	865.027	8162.39		285.53	6774.69	3678.86	1008.07	970.513	966.247	964.988	9538.43		285.534	5849.91	2945.05	1051.7	1074.94	1048.77	1047.58	7780.05
	285.287	7536.62	2616.67	1082.6	1095.52	1079.11	9094.08		285.46	6563.34	2747.07	879.056	858.448	853.43	8487.62		285.48	7459.06	3456.01	989.341	955.462	951.347	950.115	10010.8		285.484	6441.98	2763.16	1037.64	1058.89	1034.81	1033.65	8201.89
	285.237	7987.29	2458.84	1069.4	1081.23	1066	9398.76		285.41	7048.74	2586.02	865.018	846.038	841.166	8822.32		285.43	8177.78	3230.1	970.08	939.352	935.367	934.16	10516		285.434	7068.71	2583.69	1023.33	1043.56	1020.61	1019.46	8662.05
	285.187	8418.26	2306.9	1056.04	1066.79	1052.73	9689.78		285.36	7537.16	2427.16	851.805	833.505	828.78	9163.29		285.38	8922.18	3005.41	950.692	922.659	918.807	917.624	11049.3		285.384	7721.92	2408.9	1008.41	1026.75	1005.77	1004.65	9153.15
	285.137	8820.22	2161.83	1042.17	1052.06	1038.96	9959.4		285.31	8020.74	2271.56	837.03	820.173	815.594	9502.72		285.33	9680.84	2784.99	931.858	905.114	901.395	900.234	11603.3		285.334	8391.46	2240.52	992.438	1009.23	989.887	988.785	9668.39
	285.087	9184.81	2024.82	1027.92	1037.27	1024.8	10200.4		285.26	8492.14	2121.07	821.82	806.408	801.973	9835.52		285.28	10440.4	2571.31	910.824	886.333	882.746	881.608	12165.1		285.284	9065.9	2080.34	975.511	991.329	973.045	971.965	10198.3
	285.037	9503.68	1896.41	1013.21	1022.01	1010.18	10404.8		285.21	8943.45	1977.07	806.723	792.419	788.097	10155.4		285.23	11186.5	2366.84	888.742	866.516	863.049	861.934	12723.9		285.234	9732.18	1929.55	957.586	972.427	955.206	954.145	10730.4
	284.987	9769.32	1777.26	998.287	1006.54	995.349	10565.4		285.16	9366.21	1840.28	791.511	777.954	773.745	10454.7		285.18	11904.4	2174.12	866.969	846.435	843.069	841.975	13267		285.184	10376.3	1789.07	938.82	952.678	936.519	935.477	11251.4
	284.937	9975.57	1667.61	983.25	990.938	980.386	10676.2		285.11	9752.02	1711.09	775.572	762.762	758.666	10725.4		285.13	12576.6	1992.93	844.056	824.702	821.44	820.366	13778.3		285.134	10983.3	1659.24	919.206	932.068	916.972	915.949	11747
	284.887	10117.1	1567.36	968.171	975.295	965.381	10731.8		285.06	10093.4	1590.27	759.264	747.2	743.218	10960.5		285.08	13188.6	1825.44	820.974	802.801	799.643	798.588	14243.1		285.084	11538.2	1540.05	898.704	910.725	896.537	895.532	12202.1
	284.837	10190	1476.24	953.023	959.82	950.308	10728.1		285.01	10383.6	1478.31	742.895	731.578	727.708	11153.2		285.03	13724.2	1671.28	797.11	780.116	777.061	776.026	14645.6		285.034	12026.3	1430.96	877.102	888.53	875.002	874.016	12601.9
	284.787	10192.6	1394.07	938.098	944.569	935.457	10663		284.96	10616	1375.07	726.369	715.806	712.042	11297.1		284.98	14169.2	1530.4	772.59	756.784	753.826	752.81	14971.5		284.984	12434.4	1331.75	854.691	865.526	852.659	851.69	12932.3
	284.737	10124.1	1320.02	923.157	929.303	920.59	10534.8		284.91	10785.3	1280.2	709.783	699.747	696.072	11386.8		284.93	14511.6	1402.49	747.785	732.973	730.095	729.099	15208.5		284.934	12751.1	1242.06	831.836	842.074	829.868	828.916	13181.3
	284.687	9985.98	1253.67	908.398	914.204	905.891	10344.6		284.86	10887.5	1193.39	693.002	683.415	679.83	11417.8		284.88	14741.6	1286.91	722.812	708.719	705.923	704.943	15346.2		284.884	12966.6	1160.75	808.227	817.856	806.312	805.376	13338.3
	284.637	9781.8	1194.64	894.125	899.591	891.678	10095.1		284.81	10920.6	1114.86	676.611	667.473	663.978	11387.6		284.83	14852.7	1183.06	697.74	684.364	681.65	680.688	15376.8		284.834	13074.8	1087.71	784.626	793.73	782.766	781.846	13396.3
	284.587	9515.45	1141.94	880.06	885.255	877.672	9789.69		284.76	10883.6	1044.02	660.561	651.873	648.467	11294.7		284.78	14840.8	1089.65	672.301	659.643	657.011	656.066	15295.1		284.784	13071.6	1021.69	760.712	769.418	758.905	758.001	13350.3
	284.537	9193.65	1095.35	866.631	871.61	864.303	9434.33		284.71	10776.3	979.734	644.29	636.051	632.735	11138.2		284.73	14706.4	1006.58	647.457	635.52	632.968	632.039	15100.8		284.734	12956.8	962.329	737.01	745.319	735.259	734.37	13199.2
	284.487	8823.47	1054.21	853.882	858.646	851.614	9035.37		284.66	10601.3	921.865	628.273	620.491	617.254	10920.2		284.68	14452.3	932.682	623.217	611.934	609.446	608.534	14795.5		284.684	12733.6	909.205	713.959	721.865	712.258	711.384	12945.4
	284.437	8412.35	1017.61	841.498	846.04	839.284	8599.65		284.61	10362	869.789	612.661	605.177	602.013	10643.6		284.63	14085.1	866.784	599.554	588.752	586.33	585.434	14384.8		284.634	12407.5	861.297	691.332	698.829	689.675	688.815	12593.4
	284.387	7969.57	985.532	830.031	834.347	827.866	8135.88		284.56	10063.4	823.188	597.569	590.385	587.293	10312.7		284.58	13614.8	808.631	577.029	566.709	564.354	563.472	13877.6		284.584	11987.9	818.601	669.842	676.98	668.228	667.383	12152
	284.337	7503.51	957.173	819.206	823.304	817.089	7651.93		284.51	9711.76	781.702	583.214	576.329	573.31	9933.08		284.53	13052.8	756.891	555.26	545.422	543.133	542.266	13284.4		284.534	11485.1	779.945	648.958	655.816	647.389	646.557	11630.9
	284.287	7023.19	932.38	809.318	813.265	807.25	7156.4		284.46	9313.32	744.175	568.98	562.394	559.447	9510.53		284.48	12413.5	711.334	534.858	525.503	523.28	522.427	12618.7		284.484	10912.6	745.366	629.282	635.858	627.758	626.94	11043.1
	284.237	6536.58	910.286	799.906	803.702	797.887	6656.81		284.41	8876.39	710.826	555.587	549.3	546.425	9052.83		284.43	11711.6	670.661	515.307	506.414	504.244	503.406	11894.6		284.434	10285.2	714.807	611.246	617.538	609.764	608.958	10402.7
	284.187	6051.99	891.031	791.468	795.112	789.498	6161.11		284.36	8409.2	681.37	543.229	537.224	534.411	8567.79		284.38	10963.9	635.007	497.487	488.935	486.819	485.995	11128.2		284.384	9617.04	687.237	594.235	600.236	592.788	591.996	9723.55
	284.137	5576.06	873.871	783.561	787.045	781.631	5675.65		284.31	7919.57	655.011	531.566	525.772	523.017	8062.87		284.33	10185.9	602.983	480.454	472.244	470.182	469.371	10334.3		284.334	8923.65	662.806	578.74	584.484	577.33	576.55	9020.81
	284.087	5115.46	859.075	776.708	780.033	774.819	5206.82		284.26	7415.64	631.336	520.472	514.889	512.193	7545.75		284.28	9394.15	574.993	465.09	457.222	455.215	454.417	9529		284.284	8219.31	641.033	564.571	570.108	563.197	562.429	8308.5
	284.037	4675.19	846.154	770.64	773.84	768.792	4759.45		284.21	6905.56	610.304	510.223	504.85	502.214	7024.3		284.23	8603.04	550.367	451.144	443.618	441.664	440.879	8726.31		284.234	7517.44	621.58	551.628	556.958	550.291	549.535	7599.75
	283.987	4259.02	834.676	765.099	768.189	763.291	4337.11		284.16	6396.81	591.721	500.901	495.739	493.162	6505.69		284.18	7825.72	528.591	438.452	431.266	429.357	428.585	7939.04		284.184	6830.18	604.307	539.972	545.092	538.669	537.925	6906.52
	283.937	3869.95	824.413	760.015	762.995	758.248	3942.63		284.11	5895.88	575.102	492.256	487.306	484.787	5996.18		284.13	7073.79	509.39	427.1	420.166	418.301	417.541	7178.58		284.134	6168.05	591.109	529.705	534.611	528.432	527.699	6241.11
	283.887	3510.51	817.621	755.731	758.596	754	3580.46		284.06	5408.8	560.34	484.419	479.653	477.184	5501.66		284.08	6356.93	492.554	417.022	410.339	408.519	407.771	6454.28		284.084	5539.47	576.992	520.71	525.425	519.467	518.746	5607.08
	283.837	3181.27	809.087	751.823	754.572	750.126	3246.37		284.01	4940.46	547.071	477.192	472.581	470.16	5026.82		284.03	5682.46	480.223	408.033	401.601	399.827	399.09	5775.79		284.034	4950.29	563.798	512.271	516.829	511.058	510.348	5012.85
	283.787	2882.79	801.137	748.5	751.141	746.838	2943.05		283.96	4495.38	535.54	470.936	466.479	464.108	4576.01		283.98	5055.94	466.262	400.209	394.029	392.299	391.574	5142.44		283.984	4405.81	553.836	505.062	509.464	503.881	503.181	4465.33
	283.737	2614.51	795.077	745.566	748.125	743.938	2671.47		283.91	4076.28	525.135	465.158	460.855	458.533	4151.83		283.93	4480.62	453.425	393.266	387.344	385.653	384.939	4560.55		283.934	3908.49	544.748	498.73	502.973	497.578	496.888	3964.96
	283.687	2375.36	790.089	743.068	745.544	741.473	2429.64		283.86	3685.58	517.82	459.98	455.831	453.558	3758.53		283.88	3957.98	443.93	387.021	381.29	379.636	378.933	4034.12		283.884	3459.34	536.391	493.133	497.213	492.006	491.326	3512.77
	283.637	2163.76	785.319	740.788	743.18	739.226	2215.37		283.81	3324.85	508.988	455.525	451.533	449.306	3392.97		283.83	3488.31	435.137	381.478	375.938	374.322	373.629	3560.67		283.834	3058.1	528.783	488.284	492.219	487.183	486.513	3108.52
	283.587	1978	780.902	738.865	741.169	737.332	2026.94		283.76	2994.39	500.542	451.492	447.626	445.44	3057.73		283.78	3070.55	427.124	376.715	371.366	369.787	369.104	3139.12		283.784	2703.28	522.043	484.137	487.95	483.06	482.401	2750.87
	283.537	1815.83	776.677	737.134	739.35	735.63	1862.1		283.71	2694.23	494.594	447.935	444.185	442.041	2754.83		283.73	2702.22	419.736	372.577	367.418	365.877	365.205	2767.01		283.734	2392.3	516.665	480.475	484.167	479.425	478.775	2437.94
	283.487	1675.36	773.04	735.738	737.886	734.263	1719.24		283.66	2423.75	489.173	444.836	441.202	439.099	2481.66		283.68	2380.06	412.736	368.827	363.864	362.355	361.693	2441.07		283.684	2122.18	511.832	477.361	480.929	476.335	475.693	2165.86
	283.437	1554.13	770.255	734.506	736.591	733.059	1596.3		283.61	2181.78	484.166	442.152	438.633	436.572	2237.01		283.63	2100.69	407.594	365.711	360.9	359.423	358.771	2159.24		283.634	1889.09	507.175	474.425	477.867	473.42	472.788	1930.82
	283.387	1449.97	767.615	733.418	735.44	732.001	1490.44		283.56	1966.75	479.494	439.802	436.399	434.379	2019.31		283.58	1859.94	402.785	362.899	358.236	356.791	356.148	1916.06		283.584	1689.69	503.06	472.03	475.359	471.048	470.424	1729.49
	283.337	1360.92	765.143	732.502	734.457	731.11	1399.69		283.51	1776.9	475.133	437.765	434.481	432.498	1826.78		283.53	1653.79	398.26	360.371	355.857	354.444	353.809	1707.48		283.534	1520.05	499.37	469.972	473.205	469.011	468.396	1558.02
	283.287	1284.79	762.668	731.584	733.471	730.217	1321.86		283.46	1610.24	471.262	436.039	432.845	430.897	1657.7		283.48	1478.23	394.005	358.114	353.747	352.366	351.741	1529.49		283.484	1376.38	496.361	468.14	471.277	467.201	466.595	1412.98
	283.237	1219.99	760.345	730.818	732.644	729.476	1255.37		283.41	1464.63	468.266	434.472	431.368	429.455	1510.38		283.43	1329.55	390.218	356.325	352.11	350.757	350.141	1378.4		283.434	1255.34	493.678	466.636	469.675	465.717	465.12	1290.57
	283.187	1164.85	758.508	730.126	731.903	728.809	1198.96		283.36	1338.11	465.512	433.148	430.133	428.255	1382.13		283.38	1203.73	387.048	354.592	350.501	349.175	348.568	1250.77		283.384	1153.63	491.246	465.385	468.324	464.485	463.895	1187.49
	283.137	1117.9	756.832	729.516	731.242	728.223	1150.82		283.31	1228.45	462.809	431.874	428.949	427.106	1270.76		283.33	1097.6	384.144	353.043	349.069	347.77	347.171	1142.94		283.334	1068.21	488.922	464.241	467.09	463.36	462.778	1100.71
	283.087	1077.95	755.258	729.008	730.683	727.739	1109.68		283.26	1133.91	460.356	430.85	428.015	426.207	1174.51		283.28	1008.28	381.496	351.75	347.893	346.621	346.03	1051.92		283.284	996.477	486.732	463.176	465.948	462.313	461.739	1027.69
	283.037	1043.89	753.783	728.602	730.224	727.354	1074.44		283.21	1052.51	457.991	429.923	427.174	425.397	1091.41		283.23	932.999	378.939	350.547	346.807	345.563	344.98	974.935		283.234	936.222	484.933	462.227	464.922	461.383	460.817	966.418
	282.987	1014.69	752.334	728.222	729.791	726.995	1044.05		283.16	982.586	455.972	429.124	426.446	424.698	1020.03		283.18	869.569	376.578	349.542	345.921	344.701	344.127	909.803		283.184	885.59	483.33	461.476	464.093	460.65	460.091	914.774
	282.937	989.506	750.947	727.783	729.312	726.578	1017.81		283.11	922.515	454.241	428.364	425.756	424.038	958.761		283.13	815.809	374.525	348.548	345.03	343.833	343.267	854.678		283.134	842.747	481.733	460.732	463.269	459.922	459.371	870.919
	282.887	967.802	749.843	727.449	728.939	726.266	995.236		283.06	870.991	452.62	427.713	425.176	423.488	906.035		283.08	770.202	372.708	347.701	344.277	343.103	342.544	807.813		283.084	806.372	480.197	460.051	462.514	459.256	458.712	833.54
	282.837	948.925	748.751	727.128	728.577	725.965	975.485		283.01	826.769	451.093	427.157	424.69	423.033	860.612		283.03	731.277	370.953	346.916	343.586	342.436	341.884	767.63		283.034	775.349	478.794	459.463	461.863	458.684	458.148	801.563
	282.787	932.376	747.629	726.778	728.186	725.635	958.065		282.96	788.705	449.594	426.628	424.233	422.604	821.347		282.98	697.92	369.308	346.241	343.005	341.878	341.334	733.015		282.984	748.691	477.618	458.924	461.262	458.162	457.633	774.128
	282.737	924.23	746.635	726.557	727.922	725.432	949.047		282.91	755.917	448.175	426.191	423.86	422.257	787.371		282.93	669.113	367.711	345.614	342.473	341.368	340.832	702.953		282.934	725.689	476.558	458.503	460.777	457.756	457.233	750.35
	282.687	909.31	745.587	726.283	727.611	725.177	933.261		282.86	727.516	446.974	425.761	423.486	421.909	758.009		282.88	654.298	366.306	345.015	341.96	340.875	340.345	687.074		282.884	713.047	475.446	458.031	460.239	457.298	456.781	736.935
	282.637	894.386	744.726	726.005	727.301	724.917	917.666		282.81	702.825	445.858	425.341	423.122	421.571	732.432		282.83	629.909	365.006	344.435	341.457	340.392	339.869	661.723		282.834	691.45	474.409	457.634	459.783	456.915	456.405	714.57
	282.587	884.824	743.889	725.746	727.01	724.677	907.439		282.76	681.228	444.721	424.899	422.737	421.212	709.949		282.78	605.675	363.861	344.011	341.11	340.065	339.549	636.527		282.784	673.349	473.395	457.233	459.33	456.527	456.024	695.736
	282.537	876.732	743.138	725.574	726.805	724.522	898.683		282.71	662.334	443.664	424.538	422.432	420.933	690.168		282.73	587.36	362.692	343.564	340.739	339.714	339.205	617.25		282.734	661.584	472.605	456.934	458.98	456.243	455.746	683.361
	282.487	868.575	742.322	725.338	726.534	724.303	889.862		282.66	645.711	442.671	424.241	422.193	420.719	672.661		282.68	574.116	361.568	343.161	340.413	339.408	338.905	603.046		282.684	649.759	471.755	456.577	458.57	455.899	455.408	670.927
	282.437	860.463	741.552	725.148	726.31	724.128	881.088		282.61	637.665	441.695	423.972	421.973	420.521	663.744		282.63	560.903	360.575	342.795	340.12	339.132	338.635	588.983		282.634	638.018	470.99	456.305	458.244	455.639	455.154	658.579
	282.387	852.423	740.926	725.029	726.166	724.026	872.465		282.56	622.127	440.942	423.736	421.783	420.353	647.529		282.58	547.698	359.676	342.447	339.835	338.865	338.374	575.023		282.584	626.334	470.281	456.09	457.979	455.435	454.957	646.291
	282.337	845.397	740.303	724.853	725.962	723.866	864.918		282.51	606.535	440.135	423.447	421.54	420.133	631.26		282.53	534.38	358.663	341.986	339.438	338.485	338	560.95		282.534	616.149	469.526	455.808	457.654	455.166	454.694	635.53
	282.287	840.312	739.732	724.727	725.81	723.756	859.313		282.46	597.166	439.417	423.247	421.386	420.001	621.214		282.48	523.31	357.798	341.673	339.188	338.252	337.774	549.124		282.484	608.783	468.954	455.624	457.427	454.994	454.527	627.673
	282.237	835.212	739.146	724.589	725.644	723.632	853.695		282.41	588.727	438.712	423.06	421.245	419.882	612.099		282.43	515.032	356.995	341.421	339	338.081	337.609	540.092		282.434	601.386	468.353	455.41	457.169	454.792	454.33	619.788
	282.187	830.166	738.613	724.504	725.53	723.561	848.13		282.36	580.294	438.013	422.879	421.11	419.768	602.991		282.38	506.673	356.169	341.093	338.733	337.83	337.364	531.044		282.384	594.017	467.778	455.224	456.938	454.617	454.161	611.931
	282.137	825.162	738.133	724.461	725.463	723.532	842.622		282.31	571.875	437.362	422.723	420.992	419.67	593.944		282.33	498.417	355.521	340.877	338.569	337.681	337.221	522.182		282.334	586.628	467.184	455.02	456.692	454.423	453.972	604.058
	282.087	820.008	737.588	724.267	725.248	723.353	837.052		282.26	563.455	436.808	422.566	420.872	419.569	584.992		282.28	490.123	354.834	340.622	338.368	337.495	337.04	513.282		282.284	580.079	466.616	454.825	456.462	454.239	453.794	597.045
	282.037	816.381	737.135	724.166	725.125	723.266	833.009		282.21	555.422	436.244	422.398	420.742	419.459	576.429		282.23	482.639	354.133	340.353	338.151	337.294	336.844	505.193		282.234	574.994	466.168	454.687	456.287	454.112	453.672	591.56
	281.987	812.918	736.735	724.118	725.054	723.232	829.13		282.16	550.065	435.648	422.198	420.581	419.317	570.541		282.18	476.8	353.38	340.032	337.883	337.041	336.597	498.748		282.184	569.935	465.744	454.575	456.138	454.01	453.575	586.101
	281.937	809.406	736.287	724.023	724.936	723.149	825.204		282.11	544.797	435.141	422.088	420.508	419.264	564.742		282.13	471.101	352.801	339.854	337.758	336.929	336.49	492.481		282.134	564.844	465.289	454.432	455.958	453.876	453.447	580.611
	281.887	805.855	735.8	723.889	724.78	723.028	821.241		282.06	539.461	434.566	421.912	420.369	419.143	558.88		282.08	465.383	352.267	339.666	337.614	336.798	336.365	486.269		282.084	559.731	464.812	454.268	455.758	453.721	453.297	575.104
	281.837	802.419	735.475	723.87	724.742	723.021	817.443		282.01	534.144	434.06	421.763	420.251	419.042	553.093		282.03	459.648	351.717	339.46	337.452	336.651	336.222	480.039		282.034	555.08	464.299	454.055	455.515	453.518	453.098	570.073
	281.787	799.372	735.096	723.773	724.627	722.937	814.057		281.96	528.847	433.618	421.632	420.151	418.959	547.37		281.98	454.211	351.127	339.214	337.251	336.463	336.04	474.108		281.984	551.334	463.889	453.899	455.327	453.371	452.956	565.995
	281.737	796.855	734.775	723.735	724.57	722.911	811.202		281.91	524.192	433.193	421.517	420.068	418.894	542.291		281.93	450.076	350.645	339.078	337.159	336.384	335.966	469.478		281.934	547.713	463.606	453.869	455.267	453.35	452.94	562.044
	281.687	794.221	734.337	723.58	724.396	722.768	808.231		281.86	520.536	432.772	421.407	419.989	418.831	538.209		281.88	445.944	350.184	338.946	337.072	336.309	335.896	464.872		281.884	543.969	463.198	453.716	455.081	453.206	452.8	557.969
	281.637	791.7	734.012	723.539	724.336	722.738	805.374		281.81	516.822	432.294	421.239	419.853	418.713	534.07		281.83	441.771	349.739	338.78	336.944	336.193	335.784	460.289		281.834	540.306	462.872	453.645	454.98	453.143	452.742	553.979
	281.587	789.096	733.617	723.415	724.195	722.625	802.449		281.76	513.169	431.876	421.136	419.779	418.654	529.998		281.78	437.564	349.259	338.58	336.782	336.043	335.639	455.672		281.784	536.955	462.528	453.547	454.855	453.052	452.656	550.313
	281.537	786.558	733.289	723.317	724.082	722.538	799.631		281.71	509.501	431.497	421.021	419.691	418.581	525.968		281.73	433.472	348.781	338.381	336.622	335.895	335.495	451.171		281.734	534.169	462.235	453.463	454.745	452.977	452.585	547.248
	281.487	784.661	733.027	723.285	724.034	722.517	797.455		281.66	505.846	431.147	420.919	419.615	418.52	521.966		281.68	430.315	348.35	338.23	336.508	335.793	335.398	447.604		281.684	531.395	461.955	453.392	454.647	452.914	452.527	544.197
	281.437	782.684	732.684	723.174	723.906	722.416	795.199		281.61	502.798	430.77	420.791	419.513	418.433	518.572		281.63	427.215	347.982	338.135	336.452	335.747	335.357	444.103		281.634	528.67	461.722	453.37	454.598	452.9	452.516	541.195
	281.387	780.793	732.428	723.149	723.865	722.402	793.03		281.56	500.111	430.404	420.672	419.421	418.357	515.538		281.58	424.126	347.675	338.058	336.407	335.713	335.327	440.67		281.584	525.878	461.423	453.281	454.483	452.818	452.439	538.127
	281.337	778.883	732.152	723.105	723.806	722.368	790.843		281.51	497.49	430.104	420.621	419.397	418.347	512.571		281.53	421.014	347.345	337.958	336.34	335.656	335.275	437.215		281.534	523.37	461.179	453.24	454.42	452.784	452.41	535.355
	281.287	776.973	731.91	723.061	723.749	722.333	788.692		281.46	494.863	429.799	420.567	419.366	418.33	509.605		281.48	417.956	347.064	337.907	336.321	335.649	335.271	433.813		281.484	521.105	460.83	453.066	454.223	452.618	452.247	532.854
	281.237	775.347	731.693	723.034	723.709	722.317	786.833		281.41	492.197	429.507	420.477	419.298	418.276	506.653		281.43	415.513	346.714	337.787	336.233	335.571	335.198	431.027		281.434	518.861	460.502	452.914	454.047	452.472	452.106	530.374
	281.187	773.841	731.439	722.971	723.632	722.263	785.093		281.36	489.58	429.263	420.434	419.278	418.269	503.749		281.38	413.114	346.407	337.709	336.189	335.537	335.168	428.286		281.384	516.753	460.31	452.897	454.007	452.462	452.1	528.031
	281.137	772.292	731.142	722.866	723.513	722.167	783.311		281.31	487.547	429.022	420.395	419.26	418.265	501.429		281.33	410.692	346.122	337.615	336.123	335.48	335.115	425.572		281.334	514.57	460.043	452.806	453.894	452.378	452.019	525.614
	281.087	770.806	730.909	722.824	723.457	722.134	781.593		281.26	485.456	428.66	420.234	419.122	418.14	499.051		281.28	408.304	345.87	337.555	336.091	335.457	335.096	422.893		281.284	512.598	459.822	452.755	453.823	452.333	451.978	523.418
	281.037	769.296	730.663	722.758	723.379	722.077	779.865		281.21	483.414	428.347	420.123	419.034	418.065	496.724		281.23	405.921	345.624	337.5	336.064	335.44	335.083	420.219		281.234	510.85	459.581	452.662	453.71	452.247	451.895	521.468
	280.987	767.888	730.48	722.733	723.344	722.062	778.259		281.16	481.429	428.103	420.073	419.003	418.046	494.47		281.18	403.952	345.348	337.415	336.007	335.393	335.039	417.958		281.184	509.164	459.401	452.63	453.658	452.221	451.874	519.58
	280.937	766.719	730.293	722.706	723.305	722.043	776.893		281.11	479.412	427.856	419.992	418.941	417.996	492.213		281.13	402.057	345.097	337.355	335.976	335.37	335.02	415.773		281.134	507.391	459.134	452.512	453.519	452.109	451.765	517.605
	280.887	765.491	730.047	722.621	723.208	721.966	775.469		281.06	477.517	427.659	419.961	418.929	417.996	490.077		281.08	400.156	344.871	337.293	335.939	335.342	334.995	413.618		281.084	505.644	458.895	452.421	453.41	452.024	451.684	515.659
	280.837	764.272	729.811	722.544	723.119	721.898	774.053		281.01	475.983	427.451	419.919	418.906	417.986	488.304		281.03	398.203	344.596	337.179	335.849	335.261	334.918	411.416		281.034	504.073	458.707	452.377	453.348	451.986	451.649	513.895
	280.787	763.054	729.574	722.468	723.032	721.829	772.639		280.96	474.459	427.253	419.887	418.893	417.984	486.539		280.98	396.304	344.376	337.12	335.814	335.234	334.895	409.267		280.984	502.653	458.494	452.29	453.244	451.905	451.572	512.3
	280.737	761.863	729.389	722.419	722.973	721.789	771.278		280.91	472.914	427.034	419.835	418.86	417.962	484.757		280.93	394.662	344.126	337.03	335.749	335.177	334.842	407.377		280.934	501.265	458.314	452.235	453.172	451.856	451.526	510.737
	280.687	760.805	729.169	722.334	722.878	721.711	770.052		280.86	471.347	426.81	419.763	418.805	417.918	482.971		280.88	393.132	343.911	336.976	335.72	335.156	334.824	405.597		280.884	499.883	458.139	452.187	453.106	451.814	451.487	509.182
	280.637	759.865	729.014	722.313	722.848	721.699	768.944		280.81	469.816	426.637	419.728	418.786	417.91	481.238		280.83	391.617	343.734	336.94	335.706	335.15	334.822	403.86		280.834	498.515	457.979	452.154	453.056	451.786	451.462	507.642
	280.587	758.851	728.785	722.22	722.744	721.612	767.762		280.76	468.41	426.455	419.685	418.759	417.894	479.627		280.78	390.078	343.539	336.883	335.67	335.121	334.796	402.106		280.784	497.242	457.819	452.116	453.003	451.753	451.433	506.201
	280.537	757.902	728.621	722.191	722.705	721.591	766.645		280.71	467.186	426.272	419.64	418.731	417.876	478.201		280.73	388.531	343.336	336.816	335.624	335.084	334.762	400.343		280.734	496.092	457.652	452.058	452.929	451.7	451.383	504.9
	280.487	756.911	728.425	722.12	722.626	721.528	765.499		280.66	465.934	426.06	419.566	418.673	417.83	476.745		280.68	387.152	343.114	336.731	335.56	335.027	334.709	398.749		280.684	494.934	457.477	451.991	452.847	451.638	451.324	503.589
	280.437	755.974	728.238	722.048	722.545	721.463	764.417		280.61	464.719	425.886	419.532	418.654	417.82	475.33		280.63	385.852	342.884	336.638	335.489	334.963	334.648	397.235		280.634	493.801	457.327	451.95	452.79	451.602	451.291	502.305
	280.387	755.207	728.109	722.033	722.522	721.455	763.504		280.56	463.486	425.714	419.481	418.618	417.794	473.918		280.58	384.573	342.691	336.567	335.438	334.919	334.607	395.759		280.584	492.678	457.187	451.919	452.744	451.576	451.268	501.032
	280.337	754.445	727.985	722.025	722.504	721.454	762.598		280.51	462.273	425.566	419.45	418.601	417.786	472.531		280.53	383.297	342.508	336.502	335.392	334.879	334.571	394.296		280.534	491.596	457.015	451.852	452.664	451.514	451.209	499.805
	280.287	753.607	727.785	721.941	722.411	721.376	761.616		280.46	461.217	425.418	419.418	418.583	417.778	471.301		280.48	382.04	342.345	336.455	335.364	334.858	334.553	392.852		280.484	490.639	456.869	451.8	452.599	451.466	451.165	498.715
	280.237	752.839	727.656	721.925	722.388	721.367	760.706		280.41	460.23	425.263	419.379	418.559	417.764	470.14		280.43	380.922	342.198	336.426	335.353	334.855	334.552	391.547		280.434	489.714	456.755	451.78	452.565	451.451	451.152	497.657
	280.187	752.075	727.546	721.915	722.37	721.363	759.816		280.36	459.241	425.107	419.338	418.533	417.747	468.977		280.38	379.881	342.04	336.385	335.331	334.839	334.539	390.319		280.384	488.799	456.652	451.77	452.542	451.446	451.15	496.609
	280.137	751.391	727.4	721.867	722.315	721.322	759.006		280.31	458.249	424.948	419.298	418.505	417.728	467.816		280.33	378.821	341.875	336.327	335.291	334.805	334.508	389.086		280.334	487.766	456.43	451.643	452.401	451.323	451.03	495.445
	280.087	750.707	727.241	721.808	722.247	721.269	758.196		280.26	457.271	424.822	419.27	418.49	417.722	466.688		280.28	377.734	341.689	336.242	335.222	334.743	334.449	387.834		280.284	486.877	456.294	451.598	452.345	451.282	450.992	494.428
	280.037	749.957	727.017	721.683	722.114	721.15	757.321		280.21	456.25	424.654	419.201	418.432	417.673	465.517		280.23	376.678	341.535	336.189	335.185	334.712	334.421	386.614		280.234	486.085	456.18	451.565	452.3	451.254	450.966	493.519
	279.987	749.266	726.851	721.616	722.04	721.089	756.505		280.16	455.427	424.519	419.165	418.409	417.659	464.544		280.18	375.69	341.371	336.126	335.139	334.673	334.384	385.463		280.184	485.276	456.049	451.516	452.238	451.208	450.924	492.593
	279.937	748.622	726.741	721.597	722.014	721.076	755.746		280.11	454.615	424.383	419.128	418.384	417.643	463.582		280.13	374.754	341.172	336.028	335.058	334.597	334.312	384.363		280.134	484.5	455.95	451.499	452.209	451.196	450.914	491.7
	279.887	748.018	726.629	721.57	721.981	721.056	755.033		280.06	453.795	424.24	419.084	418.353	417.62	462.613		280.08	373.82	340.982	335.933	334.978	334.523	334.241	383.274		280.084	483.693	455.821	451.452	452.151	451.152	450.873	490.777
	279.837	747.474	726.523	721.549	721.954	721.041	754.378		280.01	452.991	424.118	419.057	418.337	417.612	461.667		280.03	372.932	340.847	335.886	334.946	334.496	334.216	382.242		280.034	482.969	455.728	451.438	452.127	451.143	450.866	489.941
	279.787	746.875	726.362	721.474	721.872	720.971	753.67		279.96	452.165	423.984	419.008	418.299	417.582	460.711		279.98	372.019	340.686	335.812	334.887	334.443	334.166	381.184		279.984	482.307	455.638	451.42	452.098	451.128	450.854	489.175
	279.737	746.315	726.239	721.438	721.829	720.94	753		279.91	451.36	423.846	418.955	418.256	417.547	459.775		279.93	371.201	340.574	335.788	334.877	334.439	334.164	380.222		279.934	481.612	455.514	451.368	452.035	451.08	450.808	488.375
	279.687	745.763	726.129	721.411	721.795	720.918	752.343		279.86	450.63	423.673	418.867	418.179	417.478	458.915		279.88	370.411	340.405	335.707	334.81	334.378	334.106	379.288		279.884	480.914	455.388	451.314	451.97	451.03	450.76	487.574
	279.637	745.229	726.04	721.397	721.776	720.91	751.711		279.81	449.935	423.536	418.814	418.138	417.445	458.09		279.83	369.624	340.245	335.63	334.748	334.321	334.051	378.363		279.834	480.263	455.309	451.306	451.952	451.026	450.759	486.82
	279.587	744.759	725.94	721.371	721.744	720.89	751.145		279.76	449.214	423.373	418.736	418.07	417.384	457.24		279.78	368.815	340.071	335.532	334.664	334.242	333.974	377.426		279.784	479.623	455.203	451.27	451.906	450.993	450.729	486.08
	279.537	744.283	725.832	721.338	721.705	720.862	750.572		279.71	448.535	423.26	418.702	418.045	417.367	456.442		279.73	368.074	339.964	335.502	334.647	334.23	333.965	376.556		279.734	479.014	455.081	451.21	451.837	450.937	450.675	485.378
	279.487	743.799	725.718	721.299	721.659	720.827	749.992		279.66	447.865	423.161	418.676	418.029	417.358	455.658		279.68	367.339	339.837	335.452	334.609	334.197	333.935	375.693		279.684	478.385	454.939	451.132	451.749	450.862	450.602	484.657
	279.437	743.312	725.599	721.255	721.61	720.789	749.409		279.61	447.248	423.067	418.655	418.018	417.354	454.927		279.63	366.69	339.717	335.409	334.579	334.172	333.912	374.916		279.634	477.754	454.795	451.051	451.659	450.785	450.527	483.934
	279.387	742.83	725.494	721.217	721.567	720.756	748.84		279.56	446.69	422.974	418.635	418.008	417.351	454.255		279.58	366.063	339.622	335.388	334.571	334.169	333.912	374.165		279.584	477.184	454.712	451.032	451.63	450.768	450.514	483.273
	279.337	742.353	725.357	721.145	721.49	720.689	748.278		279.51	446.05	422.798	418.533	417.915	417.265	453.5		279.53	365.43	339.53	335.364	334.559	334.161	333.906	373.419		279.534	476.626	454.61	450.991	451.581	450.731	450.479	482.626
	279.287	741.965	725.282	721.137	721.477	720.685	747.804		279.46	445.469	422.683	418.491	417.882	417.239	452.807		279.48	364.759	339.399	335.3	334.507	334.114	333.862	372.634		279.484	476.121	454.523	450.96	451.541	450.703	450.453	482.037
	279.237	741.539	725.17	721.09	721.424	720.643	747.293		279.41	444.844	422.532	418.406	417.806	417.17	452.08		279.43	364.127	339.294	335.263	334.481	334.093	333.842	371.888		279.434	475.636	454.456	450.949	451.522	450.695	450.447	481.469
	279.187	741.088	725.033	721.019	721.347	720.577	746.757		279.36	444.242	422.406	418.344	417.752	417.122	451.377		279.38	363.561	339.182	335.218	334.448	334.065	333.817	371.208		279.384	475.121	454.36	450.909	451.473	450.658	450.412	480.872
	279.137	740.668	724.93	720.979	721.303	720.541	746.256		279.31	443.736	422.317	418.318	417.735	417.112	450.772		279.33	363.01	339.087	335.189	334.431	334.052	333.806	370.545		279.334	474.636	454.293	450.898	451.454	450.65	450.406	480.305
	279.087	740.277	724.852	720.958	721.278	720.525	745.789		279.26	443.261	422.234	418.298	417.723	417.107	450.196		279.28	362.435	338.976	335.138	334.39	334.015	333.772	369.868		279.284	474.174	454.223	450.883	451.431	450.638	450.397	479.764
	279.037	739.934	724.777	720.941	721.256	720.513	745.369		279.21	442.765	422.13	418.258	417.691	417.081	449.6		279.23	361.894	338.899	335.12	334.383	334.013	333.771	369.225		279.234	473.757	454.168	450.877	451.418	450.635	450.396	479.272
	278.987	739.56	724.673	720.894	721.205	720.471	744.92		279.16	442.275	422.033	418.225	417.667	417.062	449.013		279.18	361.313	338.779	335.06	334.333	333.967	333.727	368.542		279.184	473.333	454.106	450.865	451.398	450.626	450.389	478.774
	278.937	739.213	724.594	720.874	721.18	720.455	744.497		279.11	441.794	421.954	418.201	417.65	417.052	448.443		279.13	360.834	338.693	335.033	334.316	333.955	333.717	367.961		279.134	472.907	454.042	450.85	451.376	450.614	450.379	478.273
	278.887	755.927	741.577	737.915	738.217	737.5	761.136		279.06	441.317	421.878	418.181	417.637	417.045	447.877		279.08	360.359	338.611	335.011	334.305	333.948	333.712	367.386		279.084	470.975	452.472	449.331	449.848	449.097	448.864	476.268
	278.837	739.686	725.613	722.002	722.299	721.591	744.827		279.01	452.276	433.172	429.531	428.995	428.409	458.747		279.03	356.86	335.513	331.966	331.269	330.915	330.682	363.794		279.034	445.582	427.419	424.326	424.837	424.095	423.864	450.803
	278.787	750.751	736.921	733.362	733.655	732.955	755.824		278.96	431.419	412.649	409.064	408.535	407.955	437.802		278.98	364.344	343.399	339.904	339.217	338.867	338.636	371.187		278.984	469.081	451.233	448.184	448.688	447.956	447.727	474.234
	278.737	734.553	720.956	717.448	717.737	717.045	739.559		278.91	467.38	448.943	445.413	444.892	444.318	473.674		278.93	374.103	353.558	350.117	349.439	349.093	348.864	380.854		278.934	494.853	477.321	474.317	474.814	474.091	473.864	499.94
	278.687	719.493	706.129	702.672	702.957	702.273	724.432		278.86	427.205	409.105	405.629	405.115	404.546	433.415		278.88	344.143	323.944	320.556	319.887	319.545	319.318	350.803		278.884	496.761	479.544	476.584	477.074	476.362	476.136	501.781
	278.637	718.068	704.936	701.531	701.811	701.136	722.939		278.81	476.802	459.043	455.617	455.109	454.546	482.933		278.83	330.096	310.24	306.904	306.245	305.907	305.682	336.665		278.834	457.761	440.859	437.944	438.427	437.724	437.5	462.714
	278.587	822.327	809.43	806.073	806.35	805.682	827.134		278.76	462.775	445.345	441.967	441.466	440.909	468.827		278.78	366.05	346.542	343.254	342.604	342.269	342.046	372.535		278.784	471.052	454.447	451.575	452.052	451.358	451.136	475.941
	278.537	712.959	700.29	696.978	697.251	696.591	717.705		278.71	438.565	421.421	418.092	417.598	417.046	444.538		278.73	354.275	335.117	331.876	331.234	330.904	330.682	360.678		278.734	479.823	463.494	460.662	461.133	460.447	460.227	484.65
	278.487	768.389	755.922	752.656	752.926	752.273	773.075		278.66	438.217	421.36	418.08	417.592	417.046	444.112		278.68	360.683	341.874	338.68	338.047	337.72	337.5	367.003		278.684	476.093	460.041	457.249	457.713	457.036	456.818	480.86
	278.437	718.137	705.873	702.653	702.918	702.273	722.762		278.61	478.779	462.208	458.977	458.496	457.955	484.595		278.63	321.677	303.177	300.03	299.405	299.082	298.864	327.915		278.634	453.046	437.27	434.518	434.975	434.307	434.091	457.752
	278.387	782.658	770.595	767.421	767.683	767.045	787.222		278.56	479.568	463.287	460.102	459.627	459.091	485.311		278.58	322.452	304.251	301.152	300.536	300.216	300	328.608		278.584	462.953	447.452	444.74	445.192	444.532	444.318	467.598
	278.337	730.134	718.274	715.146	715.404	714.773	734.639		278.51	424.675	408.688	405.546	405.077	404.546	430.348		278.53	350.5	332.604	329.548	328.94	328.623	328.409	356.58		278.534	463.786	448.547	445.873	446.32	445.668	445.455	468.373
	278.287	788.973	777.321	774.233	774.488	773.864	793.423		278.46	433.44	417.723	414.625	414.162	413.636	439.042		278.48	362.639	345.049	342.035	341.435	341.121	340.909	368.644		278.484	461.23	446.234	443.596	444.037	443.393	443.182	465.761
	278.237	719.429	707.958	704.91	705.162	704.545	723.824		278.41	443.367	427.897	424.842	424.385	423.864	448.898		278.43	341.824	324.54	321.569	320.976	320.666	320.455	347.754		278.434	457.537	442.785	440.183	440.618	439.982	439.773	462.014
	278.187	754.436	743.141	740.135	740.383	739.773	758.776		278.36	424.883	409.66	406.648	406.198	405.682	430.344		278.38	392.63	375.621	372.692	372.107	371.8	371.591	398.485		278.384	464.072	449.563	446.997	447.426	446.799	446.591	468.494
	278.137	709.896	698.779	695.814	696.059	695.455	714.183		278.31	433.672	418.697	415.729	415.284	414.773	439.063		278.33	391.174	374.43	371.543	370.966	370.662	370.455	396.955		278.334	488.789	474.523	471.994	472.417	471.797	471.591	493.155
	278.087	761.947	751.007	748.082	748.324	747.727	766.179		278.26	433.37	418.648	415.719	415.279	414.773	438.698		278.28	339.718	323.242	320.394	319.824	319.523	319.318	345.429		278.284	501.02	486.984	484.49	484.908	484.295	484.091	505.333
	278.037	770.816	760.056	757.17	757.409	756.818	774.997		278.21	419.432	404.962	402.072	401.638	401.136	424.695		278.23	356.445	340.238	337.428	336.865	336.568	336.364	362.088		278.234	450.768	436.948	434.486	434.899	434.294	434.091	455.031
	277.987	724.015	713.426	710.576	710.811	710.227	728.147		278.16	450.977	436.733	433.881	433.452	432.955	456.178		278.18	358.398	342.46	339.688	339.132	338.838	338.636	363.973		278.184	435.743	422.139	419.709	420.117	419.519	419.318	439.956
									278.11	401.849	387.82	385.007	384.583	384.091	406.986		278.13	358.1	342.41	339.677	339.128	338.837	338.636	363.607

## Sheet: Figure 3e
N 1s
600	X			bg			800	X			bg				950	X			bg				1100	X			bg
	410.828	2139.77	2152.22	2139.77	2150.2	2141.8		410.986	2105.68	2116.05	2105.68	2112.16	2108.81	2106.44		411.084	2252.27	2266.38	2252.27	2256.39	2259.82	2254.72		407.984	2312.5	2328.65	2312.5	2314.69	2315.15	2316.53	2319.78
	410.778	2061.36	2152.32	2139.77	2150.28	2141.82		410.936	2167.05	2116.14	2105.68	2112.21	2108.84	2106.45		411.034	2264.77	2266.51	2252.27	2256.42	2259.89	2254.75		407.934	2288.64	2328.86	2312.5	2314.71	2315.18	2316.58	2319.89
	410.728	2240.91	2152.64	2139.97	2150.57	2142.04		410.886	1956.82	2116.07	2105.52	2112.1	2108.71	2106.3		410.984	2387.5	2266.63	2252.26	2256.44	2259.95	2254.75		407.884	2284.09	2329.12	2312.55	2314.79	2315.26	2316.68	2320.05
	410.678	2117.05	2152.48	2139.72	2150.4	2141.8		410.836	2031.82	2116.55	2105.91	2112.55	2109.13	2106.7		410.934	2311.36	2266.59	2252.09	2256.3	2259.86	2254.61		407.834	2269.32	2329.4	2312.61	2314.87	2315.35	2316.79	2320.22
	410.628	2152.27	2152.65	2139.77	2150.55	2141.88		410.786	2157.95	2116.84	2106.11	2112.8	2109.36	2106.91		410.884	2361.36	2266.66	2252.01	2256.26	2259.86	2254.55		407.784	2271.59	2329.71	2312.7	2314.98	2315.47	2316.93	2320.42
	410.578	2098.86	2152.73	2139.74	2150.6	2141.86		410.736	2042.05	2116.8	2105.97	2112.72	2109.25	2106.78		410.834	2273.86	2266.66	2251.87	2256.16	2259.81	2254.44		407.734	2389.77	2330.02	2312.78	2315.09	2315.58	2317.07	2320.62
	410.528	2071.59	2152.95	2139.85	2150.8	2141.99		410.686	1935.23	2117.06	2106.14	2112.94	2109.45	2106.95		410.784	2226.14	2266.77	2251.85	2256.16	2259.86	2254.44		407.684	2228.41	2330.09	2312.62	2314.95	2315.45	2316.97	2320.58
	410.478	2120.45	2153.24	2140.02	2151.07	2142.19		410.636	1977.27	2117.61	2106.6	2113.45	2109.94	2107.42		410.734	2318.18	2266.95	2251.88	2256.23	2259.98	2254.49		407.634	2312.5	2330.5	2312.8	2315.15	2315.66	2317.2	2320.88
	410.428	2189.77	2153.4	2140.07	2151.22	2142.26		410.586	2102.27	2118.05	2106.94	2113.86	2110.32	2107.77		410.684	2326.14	2267.01	2251.8	2256.18	2259.98	2254.44		407.584	2406.82	2330.74	2312.8	2315.18	2315.7	2317.26	2321
	410.378	2077.27	2153.39	2139.95	2151.18	2142.15		410.536	2110.23	2118.16	2106.96	2113.93	2110.36	2107.79		410.634	2310.23	2267.06	2251.7	2256.13	2259.97	2254.37		407.534	2338.64	2330.79	2312.6	2315.01	2315.53	2317.12	2320.94
	410.328	2070.45	2153.67	2140.11	2151.44	2142.34		410.486	2075	2118.26	2106.95	2113.97	2110.38	2107.79		410.584	2306.82	2267.14	2251.63	2256.09	2259.98	2254.32		407.484	2272.73	2330.99	2312.55	2314.98	2315.51	2317.13	2321.01
	410.278	2135.23	2153.97	2140.29	2151.72	2142.54		410.436	2036.36	2118.44	2107.03	2114.12	2110.5	2107.89		410.534	2270.45	2267.22	2251.56	2256.06	2260	2254.28		407.434	2343.18	2331.33	2312.63	2315.09	2315.63	2317.28	2321.23
	410.228	2132.95	2154.1	2140.3	2151.83	2142.57		410.386	2057.95	2118.73	2107.22	2114.37	2110.72	2108.08		410.484	2278.41	2267.35	2251.53	2256.07	2260.07	2254.28		407.384	2379.55	2331.53	2312.57	2315.05	2315.6	2317.28	2321.3
	410.178	2147.73	2154.24	2140.32	2151.95	2142.62		410.336	2087.5	2118.97	2107.35	2114.56	2110.89	2108.22		410.434	2343.18	2267.47	2251.5	2256.08	2260.12	2254.27		407.334	2314.77	2331.66	2312.43	2314.94	2315.5	2317.2	2321.3
	410.128	2120.45	2154.35	2140.3	2152.03	2142.62		410.286	2047.73	2119.12	2107.4	2114.67	2110.97	2108.29		410.384	2293.18	2267.52	2251.39	2256	2260.1	2254.18		407.284	2362.5	2331.93	2312.43	2314.97	2315.53	2317.26	2321.44
	410.078	2069.32	2154.53	2140.35	2152.18	2142.7		410.236	2023.86	2119.39	2107.56	2114.89	2111.17	2108.45		410.334	2362.5	2267.62	2251.33	2255.99	2260.14	2254.16		407.234	2325	2332.1	2312.32	2314.89	2315.47	2317.23	2321.48
	410.028	2152.27	2154.84	2140.53	2152.47	2142.9		410.186	2119.32	2119.72	2107.79	2115.18	2111.43	2108.69		410.284	2396.59	2267.65	2251.19	2255.89	2260.1	2254.05		407.184	2364.77	2332.36	2312.3	2314.89	2315.48	2317.27	2321.61
	409.978	2136.36	2154.94	2140.5	2152.55	2142.9		410.136	2057.95	2119.8	2107.76	2115.21	2111.43	2108.67		410.234	2273.86	2267.63	2251.01	2255.74	2260.01	2253.89		407.134	2384.09	2332.54	2312.19	2314.81	2315.41	2317.23	2321.65
	409.928	2152.27	2155.08	2140.51	2152.66	2142.93		410.086	1986.36	2120.04	2107.89	2115.41	2111.6	2108.81		410.184	2345.45	2267.77	2250.98	2255.75	2260.08	2253.89		407.084	2347.73	2332.69	2312.04	2314.69	2315.3	2317.15	2321.66
	409.878	2086.36	2155.18	2140.48	2152.74	2142.93		410.036	2048.86	2120.48	2108.21	2115.8	2111.96	2109.14		410.134	2321.59	2267.82	2250.86	2255.68	2260.06	2253.8		407.034	2245.45	2332.92	2311.97	2314.65	2315.26	2317.15	2321.75
	409.828	2043.18	2155.46	2140.62	2152.99	2143.09		409.986	2045.45	2120.75	2108.37	2116.02	2112.16	2109.31		410.084	2272.73	2267.91	2250.77	2255.63	2260.08	2253.74		406.984	2206.82	2333.37	2312.1	2314.82	2315.44	2317.36	2322.05
	409.778	2106.82	2155.85	2140.88	2153.35	2143.37		409.936	2098.86	2121.04	2108.54	2116.26	2112.36	2109.49		410.034	2371.59	2268.05	2250.74	2255.64	2260.15	2253.75		406.934	2412.5	2333.91	2312.32	2315.07	2315.7	2317.66	2322.44
	409.728	2281.82	2156.07	2140.96	2153.55	2143.49		409.886	2040.91	2121.18	2108.56	2116.35	2112.43	2109.53		409.984	2347.73	2268.08	2250.59	2255.53	2260.11	2253.62		406.884	2368.18	2334.02	2312.11	2314.89	2315.54	2317.53	2322.41
	409.678	2244.32	2155.85	2140.6	2153.3	2143.15		409.836	2031.82	2121.48	2108.74	2116.6	2112.64	2109.72		409.934	2252.27	2268.14	2250.47	2255.45	2260.09	2253.53		406.834	2348.86	2334.24	2312	2314.8	2315.46	2317.49	2322.47
	409.628	1976.14	2155.73	2140.33	2153.15	2142.91		409.786	2044.32	2121.8	2108.95	2116.88	2112.89	2109.93		409.884	2246.59	2268.32	2250.47	2255.49	2260.2	2253.56		406.784	2361.36	2334.51	2311.92	2314.76	2315.43	2317.5	2322.58
	409.578	2201.14	2156.3	2140.76	2153.69	2143.36		409.736	2111.36	2122.1	2109.12	2117.12	2113.1	2110.12		409.834	2271.59	2268.51	2250.47	2255.55	2260.31	2253.6		406.734	2361.36	2334.75	2311.82	2314.69	2315.37	2317.48	2322.66
	409.528	2155.68	2156.29	2140.6	2153.65	2143.23		409.686	1973.86	2122.22	2109.11	2117.18	2113.14	2110.12		409.784	2204.55	2268.68	2250.45	2255.56	2260.4	2253.61		406.684	2329.55	2335.01	2311.72	2314.62	2315.32	2317.46	2322.76
	409.478	2104.55	2156.4	2140.56	2153.74	2143.22		409.636	2109.09	2122.7	2109.47	2117.62	2113.54	2110.5		409.734	2238.64	2268.93	2250.5	2255.67	2260.57	2253.7		406.634	2250	2335.34	2311.68	2314.62	2315.32	2317.51	2322.92
	409.428	2162.5	2156.64	2140.65	2153.95	2143.34		409.586	2017.05	2122.83	2109.47	2117.69	2113.58	2110.51		409.684	2360.23	2269.14	2250.52	2255.73	2260.7	2253.75		406.584	2346.59	2335.84	2311.81	2314.78	2315.5	2317.73	2323.25
	409.378	2114.77	2156.74	2140.6	2154.02	2143.32		409.536	2142.05	2123.21	2109.72	2118.01	2113.87	2110.77		409.634	2211.36	2269.2	2250.38	2255.64	2260.68	2253.64		406.534	2350	2336.15	2311.74	2314.75	2315.48	2317.75	2323.39
	409.328	2103.41	2156.96	2140.66	2154.21	2143.41		409.486	2173.86	2123.26	2109.64	2118	2113.83	2110.7		409.584	2282.95	2269.45	2250.43	2255.73	2260.85	2253.73		406.484	2338.64	2336.46	2311.66	2314.7	2315.45	2317.76	2323.52
	409.278	2092.05	2157.21	2140.76	2154.43	2143.54		409.436	2026.14	2123.22	2109.46	2117.91	2113.7	2110.54		409.534	2275	2269.62	2250.39	2255.74	2260.93	2253.72		406.434	2303.41	2336.81	2311.6	2314.68	2315.44	2317.8	2323.69
	409.228	2106.82	2157.5	2140.89	2154.69	2143.7		409.386	2067.05	2123.58	2109.68	2118.21	2113.97	2110.77		409.484	2376.14	2269.8	2250.36	2255.76	2261.03	2253.73		406.384	2375	2337.24	2311.62	2314.74	2315.51	2317.92	2323.93
	409.178	2167.05	2157.75	2140.97	2154.91	2143.82		409.336	2118.18	2123.83	2109.8	2118.4	2114.13	2110.9		409.434	2320.45	2269.85	2250.2	2255.65	2261	2253.6		406.334	2357.95	2337.53	2311.49	2314.65	2315.43	2317.88	2324.03
	409.128	2081.82	2157.85	2140.91	2154.97	2143.78		409.286	1965.91	2123.95	2109.78	2118.46	2114.15	2110.89		409.384	2342.05	2269.98	2250.11	2255.61	2261.04	2253.55		406.284	2393.18	2337.87	2311.39	2314.59	2315.39	2317.89	2324.18
	409.078	2029.55	2158.17	2141.06	2155.26	2143.97		409.236	2052.27	2124.47	2110.16	2118.92	2114.58	2111.29		409.334	2275	2270.09	2249.99	2255.55	2261.05	2253.47		406.234	2296.59	2338.15	2311.22	2314.46	2315.27	2317.83	2324.26
	409.028	2082.95	2158.62	2141.35	2155.68	2144.29		409.186	2131.82	2124.77	2110.31	2119.16	2114.78	2111.45		409.284	2390.91	2270.28	2249.96	2255.57	2261.16	2253.48		406.184	2320.45	2338.63	2311.25	2314.53	2315.36	2317.96	2324.54
	408.978	2059.09	2158.95	2141.5	2155.97	2144.47		409.136	2039.77	2124.86	2110.26	2119.18	2114.78	2111.41		409.234	2388.64	2270.33	2249.78	2255.44	2261.12	2253.34		406.134	2332.95	2339.08	2311.23	2314.55	2315.39	2318.05	2324.78
	408.928	2086.36	2159.34	2141.71	2156.33	2144.72		409.086	1968.18	2125.2	2110.44	2119.46	2115.01	2111.61		409.184	2213.64	2270.39	2249.61	2255.32	2261.08	2253.21		406.084	2378.41	2339.52	2311.19	2314.55	2315.41	2318.12	2325.01
	408.878	2092.05	2159.66	2141.86	2156.61	2144.9		409.036	2022.73	2125.73	2110.82	2119.92	2115.44	2112.01		409.134	2263.64	2270.67	2249.66	2255.42	2261.27	2253.29		406.034	2311.36	2339.87	2311.05	2314.45	2315.33	2318.1	2325.14
	408.828	2028.41	2159.97	2141.98	2156.89	2145.06		408.986	2065.91	2126.11	2111.06	2120.24	2115.73	2112.26		409.084	2242.05	2270.89	2249.64	2255.45	2261.39	2253.32		405.984	2322.73	2340.38	2311.05	2314.49	2315.39	2318.22	2325.43
	408.778	2098.86	2160.44	2142.28	2157.33	2145.39		408.936	2053.41	2126.39	2111.18	2120.45	2115.9	2112.39		409.034	2289.77	2271.14	2249.65	2255.52	2261.55	2253.37		405.934	2243.18	2340.88	2311.02	2314.51	2315.42	2318.31	2325.7
	408.728	2098.86	2160.74	2142.39	2157.59	2145.54		408.886	2080.68	2126.7	2111.33	2120.7	2116.11	2112.56		408.984	2265.91	2271.34	2249.6	2255.53	2261.65	2253.36		405.884	2384.09	2341.55	2311.16	2314.7	2315.62	2318.58	2326.14
	408.678	2176.14	2161.04	2142.5	2157.85	2145.69		408.836	1968.18	2126.95	2111.41	2120.87	2116.24	2112.66		408.934	2339.77	2271.57	2249.58	2255.56	2261.78	2253.38		405.834	2352.27	2341.95	2311.01	2314.59	2315.54	2318.55	2326.3
	408.628	2087.5	2161.15	2142.41	2157.92	2145.64		408.786	2017.05	2127.49	2111.79	2121.34	2116.68	2113.06		408.884	2297.73	2271.72	2249.46	2255.51	2261.82	2253.31		405.784	2344.32	2342.43	2310.93	2314.56	2315.52	2318.6	2326.54
	408.578	2147.73	2161.48	2142.56	2158.22	2145.82		408.736	2025	2127.91	2112.05	2121.69	2116.99	2113.33		408.834	2328.41	2271.91	2249.4	2255.5	2261.92	2253.3		405.734	2263.64	2342.94	2310.86	2314.53	2315.52	2318.66	2326.8
	408.528	2120.45	2161.67	2142.54	2158.36	2145.85		408.686	2030.68	2128.31	2112.28	2122.01	2117.28	2113.58		408.784	2330.68	2272.08	2249.3	2255.46	2261.98	2253.24		405.684	2328.41	2343.63	2310.96	2314.68	2315.68	2318.9	2327.24
	408.478	2131.82	2161.93	2142.6	2158.58	2145.95		408.636	2045.45	2128.7	2112.49	2122.33	2117.55	2113.81		408.734	2298.86	2272.25	2249.2	2255.42	2262.04	2253.19		405.634	2402.27	2344.21	2310.92	2314.7	2315.72	2319	2327.56
	408.428	2086.36	2162.16	2142.63	2158.77	2146.02		408.586	1995.45	2129.05	2112.67	2122.6	2117.79	2114.01		408.684	2190.91	2272.46	2249.14	2255.42	2262.15	2253.17		405.584	2335.23	2344.65	2310.73	2314.56	2315.6	2318.96	2327.74
	408.378	2119.32	2162.51	2142.77	2159.08	2146.2		408.536	2120.45	2129.54	2112.99	2123.01	2118.16	2114.34		408.634	2338.64	2272.82	2249.21	2255.55	2262.39	2253.29		405.534	2321.59	2345.25	2310.68	2314.56	2315.62	2319.06	2328.07
	408.328	2063.64	2162.78	2142.83	2159.31	2146.31		408.486	2034.09	2129.7	2112.97	2123.1	2118.2	2114.34		408.584	2287.5	2272.99	2249.1	2255.51	2262.45	2253.23		405.484	2340.91	2345.9	2310.66	2314.59	2315.67	2319.19	2328.43
	408.278	2078.41	2163.2	2143.04	2159.68	2146.55		408.436	1973.86	2130.09	2113.18	2123.41	2118.47	2114.57		408.534	2344.32	2273.23	2249.05	2255.52	2262.58	2253.23		405.434	2350	2346.53	2310.6	2314.58	2315.68	2319.28	2328.77
	408.228	2094.32	2163.59	2143.2	2160.03	2146.76		408.386	2118.18	2130.65	2113.55	2123.88	2118.91	2114.95		408.484	2207.95	2273.41	2248.93	2255.47	2262.64	2253.16		405.384	2405.68	2347.16	2310.51	2314.55	2315.68	2319.36	2329.11
	408.178	2057.95	2163.93	2143.33	2160.33	2146.94		408.336	2045.45	2130.83	2113.53	2123.98	2118.96	2114.96		408.434	2231.82	2273.76	2248.98	2255.58	2262.88	2253.26		405.334	2387.5	2347.69	2310.32	2314.41	2315.56	2319.33	2329.34
	408.128	2038.64	2164.38	2143.55	2160.73	2147.2		408.286	2031.82	2131.2	2113.72	2124.26	2119.2	2115.16		408.384	2277.27	2274.09	2249	2255.67	2263.09	2253.34		405.284	2402.27	2348.28	2310.16	2314.31	2315.49	2319.34	2329.63
	408.078	2117.05	2164.88	2143.82	2161.18	2147.52		408.236	2085.23	2131.61	2113.93	2124.59	2119.49	2115.4		408.334	2240.91	2274.37	2248.97	2255.7	2263.24	2253.35		405.234	2332.95	2348.87	2309.97	2314.18	2315.38	2319.32	2329.9
	408.028	2167.05	2165.18	2143.89	2161.43	2147.64		408.186	2023.86	2131.89	2114.01	2124.78	2119.63	2115.5		408.284	2243.18	2274.7	2248.98	2255.78	2263.45	2253.42		405.184	2300	2349.63	2309.92	2314.19	2315.42	2319.46	2330.33
	407.978	2136.36	2165.36	2143.83	2161.56	2147.63		408.136	1931.82	2132.33	2114.25	2125.13	2119.94	2115.76		408.234	2450	2275.03	2248.98	2255.86	2263.66	2253.48		405.134	2302.27	2350.48	2309.94	2314.27	2315.53	2319.66	2330.84
	407.928	2056.82	2165.61	2143.85	2161.77	2147.7		408.086	2110.23	2133.02	2114.74	2125.73	2120.49	2116.27		408.184	2294.32	2275.11	2248.73	2255.68	2263.61	2253.28		405.084	2381.82	2351.35	2309.96	2314.35	2315.63	2319.87	2331.37
	407.878	2126.14	2166.09	2144.08	2162.19	2147.97		408.036	2101.14	2133.24	2114.75	2125.86	2120.58	2116.3		408.134	2302.27	2275.39	2248.67	2255.69	2263.76	2253.28		405.034	2361.36	2352.08	2309.81	2314.26	2315.57	2319.92	2331.75
	407.828	2136.36	2166.38	2144.12	2162.43	2148.07		407.986	2089.77	2133.49	2114.78	2126.01	2120.69	2116.36		408.084	2305.68	2275.67	2248.61	2255.7	2263.9	2253.28		404.984	2414.77	2352.88	2309.7	2314.22	2315.56	2320.01	2332.2
	407.778	2131.82	2166.65	2144.14	2162.65	2148.14		407.936	2025	2133.78	2114.85	2126.2	2120.83	2116.45		408.034	2410.23	2275.95	2248.53	2255.7	2264.05	2253.26		404.934	2435.23	2353.61	2309.49	2314.07	2315.44	2320.01	2332.55
	407.728	2077.27	2166.94	2144.18	2162.89	2148.23		407.886	2056.82	2134.24	2115.09	2126.56	2121.14	2116.72		407.984	2312.5	2276.1	2248.33	2255.57	2264.07	2253.12		404.884	2350	2354.32	2309.23	2313.88	2315.28	2319.96	2332.88
	407.678	2144.32	2167.38	2144.35	2163.27	2148.45		407.836	2061.36	2134.62	2115.24	2126.84	2121.38	2116.9		407.934	2288.64	2276.38	2248.25	2255.57	2264.21	2253.1		404.834	2348.86	2355.24	2309.14	2313.86	2315.3	2320.1	2333.41
	407.628	2070.45	2167.64	2144.35	2163.48	2148.51		407.786	2113.64	2134.99	2115.39	2127.11	2121.6	2117.06		407.884	2284.09	2276.7	2248.2	2255.6	2264.39	2253.11		404.784	2454.55	2356.2	2309.06	2313.85	2315.32	2320.24	2333.97
	407.578	2045.45	2168.1	2144.54	2163.88	2148.76		407.736	2076.14	2135.22	2115.39	2127.24	2121.68	2117.09		407.834	2269.32	2277.04	2248.15	2255.63	2264.58	2253.13		404.734	2380.68	2356.98	2308.76	2313.62	2315.12	2320.18	2334.34
	407.528	2050	2168.64	2144.79	2164.36	2149.07		407.686	1944.32	2135.57	2115.5	2127.47	2121.87	2117.22		407.784	2271.59	2277.4	2248.13	2255.68	2264.8	2253.17		404.684	2407.95	2357.95	2308.61	2313.55	2315.08	2320.27	2334.88
	407.478	2052.27	2169.16	2145.04	2164.82	2149.38		407.636	2104.55	2136.26	2115.95	2128.06	2122.41	2117.71		407.734	2389.77	2277.76	2248.1	2255.74	2265.01	2253.21		404.634	2278.41	2358.9	2308.41	2313.42	2314.99	2320.32	2335.39
	407.428	2026.14	2169.68	2145.28	2165.29	2149.68		407.586	2080.68	2136.54	2115.98	2128.22	2122.52	2117.76		407.684	2228.41	2277.99	2247.92	2255.64	2265.09	2253.1		404.584	2360.23	2360.17	2308.47	2313.56	2315.16	2320.64	2336.2
	407.378	1993.18	2170.28	2145.59	2165.82	2150.05		407.536	2052.27	2136.88	2116.08	2128.45	2122.7	2117.89		407.634	2312.5	2278.43	2247.94	2255.75	2265.37	2253.19		404.534	2500	2361.3	2308.36	2313.53	2315.18	2320.8	2336.88
	407.328	2017.05	2170.97	2145.98	2166.45	2150.5		407.486	2084.09	2137.31	2116.25	2128.76	2122.96	2118.09		407.584	2406.82	2278.76	2247.86	2255.76	2265.55	2253.18		404.484	2442.05	2362.2	2307.96	2313.22	2314.9	2320.67	2337.3
	407.278	2105.68	2171.61	2146.31	2167.02	2150.9		407.436	2118.18	2137.65	2116.33	2128.99	2123.13	2118.2		407.534	2338.64	2278.99	2247.66	2255.64	2265.62	2253.05		404.434	2380.68	2363.27	2307.69	2313.02	2314.75	2320.68	2337.87
	407.228	2062.5	2172.02	2146.42	2167.36	2151.07		407.386	2043.18	2137.91	2116.33	2129.12	2123.22	2118.23		407.484	2272.73	2279.32	2247.55	2255.62	2265.78	2253.01		404.384	2346.59	2364.51	2307.54	2312.96	2314.72	2320.82	2338.61
	407.178	2021.59	2172.55	2146.64	2167.83	2151.36		407.336	2043.18	2138.38	2116.52	2129.46	2123.51	2118.45		407.434	2343.18	2279.73	2247.51	2255.68	2266.03	2253.06		404.334	2410.23	2365.88	2307.45	2312.97	2314.77	2321.05	2339.46
	407.128	2095.45	2173.19	2146.96	2168.4	2151.75		407.286	2045.45	2138.85	2116.72	2129.81	2123.8	2118.68		407.384	2379.55	2280.07	2247.39	2255.65	2266.19	2253.01		404.284	2451.14	2367.18	2307.24	2312.84	2314.7	2321.15	2340.22
	407.078	2187.5	2173.65	2147.09	2168.78	2151.95		407.236	2084.09	2139.32	2116.91	2130.15	2124.09	2118.9		407.334	2314.77	2280.37	2247.23	2255.57	2266.32	2252.93		404.234	2307.95	2368.45	2306.95	2312.64	2314.54	2321.18	2340.94
	407.028	2026.14	2173.87	2146.99	2168.94	2151.92		407.186	2100	2139.69	2116.99	2130.39	2124.27	2119.02		407.284	2362.5	2280.76	2247.14	2255.58	2266.54	2252.92		404.184	2351.14	2370.09	2306.94	2312.73	2314.68	2321.51	2342.01
	406.978	2027.27	2174.52	2147.3	2169.51	2152.3		407.136	2022.73	2140.03	2117.04	2130.59	2124.42	2119.1		407.234	2325	2281.1	2247	2255.53	2266.7	2252.86		404.134	2394.32	2371.71	2306.85	2312.73	2314.73	2321.77	2343.04
	406.928	2084.09	2175.17	2147.61	2170.09	2152.69		407.086	2036.36	2140.57	2117.29	2131	2124.77	2119.39		407.184	2364.77	2281.5	2246.9	2255.53	2266.92	2252.84		404.084	2427.27	2373.32	2306.67	2312.65	2314.7	2321.95	2344.03
	406.878	2164.77	2175.69	2147.77	2170.53	2152.93		407.036	2077.27	2141.09	2117.51	2131.37	2125.09	2119.64		407.134	2384.09	2281.86	2246.75	2255.49	2267.09	2252.78		404.034	2410.23	2374.94	2306.42	2312.5	2314.6	2322.07	2345.02
	406.828	2064.77	2176	2147.73	2170.76	2152.97		406.986	2140.91	2141.51	2117.61	2131.64	2125.31	2119.78		407.084	2347.73	2282.21	2246.58	2255.42	2267.25	2252.7		403.984	2454.55	2376.68	2306.21	2312.39	2314.55	2322.25	2346.11
	406.778	1971.59	2176.57	2147.94	2171.26	2153.26		406.936	2078.41	2141.76	2117.55	2131.75	2125.36	2119.76		407.034	2245.45	2282.61	2246.45	2255.39	2267.46	2252.66		403.934	2423.86	2378.42	2305.9	2312.19	2314.41	2322.34	2347.18
	406.728	2065.91	2177.4	2148.4	2172	2153.8		406.886	2076.14	2142.18	2117.66	2132.02	2125.57	2119.9		406.984	2206.82	2283.16	2246.45	2255.5	2267.81	2252.75		403.884	2385.23	2380.32	2305.66	2312.06	2314.33	2322.52	2348.39
	406.678	2170.45	2177.99	2148.61	2172.51	2154.1		406.836	2079.55	2142.62	2117.77	2132.31	2125.8	2120.05		406.934	2412.5	2283.76	2246.5	2255.66	2268.22	2252.89		403.834	2419.32	2382.41	2305.49	2312	2314.34	2322.78	2349.76
	406.628	2165.91	2178.32	2148.56	2172.75	2154.13		406.786	2087.5	2143.06	2117.87	2132.59	2126.02	2120.19		406.884	2368.18	2284.12	2246.29	2255.56	2268.37	2252.78		403.784	2432.95	2384.55	2305.26	2311.88	2314.28	2323	2351.16
	406.578	2098.86	2178.67	2148.51	2173.01	2154.17		406.736	2011.36	2143.48	2117.95	2132.84	2126.22	2120.32		406.834	2348.86	2284.55	2246.14	2255.51	2268.59	2252.72		403.734	2400	2386.78	2304.99	2311.74	2314.2	2323.2	2352.62
	406.528	2046.59	2179.2	2148.64	2173.45	2154.39		406.686	2201.14	2144.11	2118.23	2133.31	2126.62	2120.64		406.784	2361.36	2285.02	2246.01	2255.5	2268.84	2252.69		403.684	2425	2389.21	2304.8	2311.66	2314.2	2323.49	2354.25
	406.478	2179.55	2179.87	2148.9	2174.03	2154.74		406.636	2079.55	2144.25	2118.01	2133.28	2126.53	2120.47		406.734	2361.36	2285.48	2245.86	2255.47	2269.09	2252.65		403.634	2423.86	2391.73	2304.55	2311.54	2314.14	2323.75	2355.95
	406.428	2140.91	2180.2	2148.82	2174.27	2154.76		406.586	2104.55	2144.71	2118.11	2133.57	2126.76	2120.61		406.684	2329.55	2285.96	2245.72	2255.44	2269.35	2252.61		403.584	2421.59	2394.41	2304.3	2311.42	2314.1	2324.03	2357.77
	406.378	2103.41	2180.65	2148.84	2174.62	2154.88		406.536	2096.59	2145.12	2118.15	2133.8	2126.93	2120.7		406.634	2250	2286.5	2245.61	2255.45	2269.66	2252.61		403.534	2459.09	2397.26	2304.06	2311.31	2314.06	2324.33	2359.74
	406.328	2065.91	2181.2	2148.96	2175.07	2155.09		406.486	2084.09	2145.56	2118.21	2134.05	2127.12	2120.8		406.584	2346.59	2287.15	2245.61	2255.57	2270.08	2252.71		403.484	2415.91	2400.21	2303.74	2311.12	2313.96	2324.58	2361.77
	406.278	2157.95	2181.86	2149.18	2175.62	2155.41		406.436	2112.5	2146.03	2118.3	2134.34	2127.35	2120.94		406.534	2350	2287.69	2245.48	2255.57	2270.39	2252.7		403.434	2392.05	2403.44	2303.51	2311.03	2313.95	2324.94	2364.05
	406.228	2173.86	2182.29	2149.15	2175.95	2155.49		406.386	2072.73	2146.45	2118.32	2134.56	2127.5	2121.01		406.484	2338.64	2288.25	2245.35	2255.56	2270.7	2252.68		403.384	2410.23	2406.93	2303.32	2310.99	2313.99	2325.38	2366.55
	406.178	2078.41	2182.69	2149.09	2176.24	2155.54		406.336	2060.23	2146.97	2118.44	2134.89	2127.77	2121.18		406.434	2303.41	2288.84	2245.23	2255.57	2271.04	2252.68		403.334	2388.64	2410.61	2303.1	2310.91	2314.01	2325.8	2369.2
	406.128	2090.91	2183.34	2149.27	2176.78	2155.83		406.286	2004.55	2147.54	2118.59	2135.26	2128.07	2121.39		406.384	2375	2289.49	2245.16	2255.63	2271.44	2252.73		403.284	2446.59	2414.57	2302.93	2310.89	2314.07	2326.3	2372.1
	406.078	2112.5	2183.97	2149.42	2177.3	2156.09		406.236	1951.14	2148.26	2118.89	2135.78	2128.53	2121.75		406.334	2357.95	2290.07	2244.99	2255.6	2271.76	2252.69		403.234	2403.41	2418.68	2302.63	2310.75	2314.03	2326.7	2375.09
	406.028	2213.64	2184.56	2149.52	2177.77	2156.3		406.186	2134.09	2149.14	2119.34	2136.45	2129.12	2122.25		406.284	2393.18	2290.69	2244.85	2255.59	2272.12	2252.67		403.184	2439.77	2423.16	2302.42	2310.7	2314.08	2327.23	2378.41
	405.978	2089.77	2184.9	2149.35	2177.99	2156.26		406.136	2147.73	2149.54	2119.3	2136.63	2129.24	2122.27		406.234	2296.59	2291.28	2244.66	2255.55	2272.45	2252.61		403.134	2415.91	2427.86	2302.14	2310.58	2314.07	2327.71	2381.91
	405.928	2082.95	2185.56	2149.51	2178.54	2156.53		406.086	2050	2149.92	2119.23	2136.78	2129.33	2122.26		406.184	2320.45	2292.02	2244.6	2255.62	2272.91	2252.68		403.084	2543.18	2432.93	2301.9	2310.51	2314.11	2328.28	2385.72
	405.878	2003.41	2186.26	2149.68	2179.11	2156.83		406.036	2088.64	2150.57	2119.41	2137.2	2129.68	2122.51		406.134	2332.95	2292.75	2244.5	2255.67	2273.36	2252.72		403.034	2388.64	2438.08	2301.4	2310.19	2313.91	2328.63	2389.57
	405.828	2097.73	2187.17	2150.06	2179.9	2157.34		405.986	2172.73	2151.12	2119.49	2137.52	2129.93	2122.65		406.084	2378.41	2293.48	2244.39	2255.71	2273.81	2252.75		402.984	2419.32	2443.92	2301.22	2310.19	2314.03	2329.33	2394.05
	405.778	2051.14	2187.86	2150.19	2180.45	2157.6		405.936	2020.45	2151.46	2119.35	2137.62	2129.96	2122.58		406.034	2311.36	2294.18	2244.22	2255.69	2274.22	2252.72		402.934	2467.05	2450.1	2300.98	2310.13	2314.09	2330.02	2398.8
	405.728	2006.82	2188.68	2150.45	2181.13	2157.99		405.886	2157.95	2152.22	2119.61	2138.14	2130.41	2122.91		405.984	2322.73	2294.99	2244.14	2255.76	2274.73	2252.78		402.884	2486.36	2456.59	2300.64	2309.98	2314.07	2330.65	2403.8
	405.678	2054.55	2189.62	2150.82	2181.93	2158.5		405.836	2063.64	2152.62	2119.51	2138.29	2130.49	2122.88		405.934	2243.18	2295.81	2244.04	2255.81	2275.24	2252.83		402.834	2470.45	2463.49	2300.25	2309.79	2314.02	2331.29	2409.14
	405.628	2105.68	2190.45	2151.07	2182.63	2158.9		405.786	2042.05	2153.29	2119.66	2138.69	2130.82	2123.1		405.884	2384.09	2296.76	2244.04	2255.97	2275.88	2252.99		402.784	2410.23	2470.89	2299.9	2309.64	2314.01	2332.02	2414.91
	405.578	2114.77	2191.17	2151.18	2183.2	2159.16		405.736	2100	2154.03	2119.87	2139.16	2131.22	2123.38		405.834	2352.27	2297.56	2243.86	2255.96	2276.36	2252.97		402.734	2438.64	2478.91	2299.67	2309.63	2314.15	2332.94	2421.22
	405.528	2142.05	2191.88	2151.28	2183.75	2159.41		405.686	2145.45	2154.63	2119.92	2139.49	2131.47	2123.51		405.784	2344.32	2298.42	2243.73	2255.99	2276.89	2252.99		402.684	2513.64	2487.41	2299.39	2309.56	2314.23	2333.85	2427.92
	405.478	2048.86	2192.53	2151.3	2184.25	2159.59		405.636	1972.73	2155.12	2119.85	2139.69	2131.61	2123.52		405.734	2263.64	2299.33	2243.6	2256.03	2277.46	2253.03		402.634	2496.59	2496.3	2298.94	2309.34	2314.18	2334.68	2434.93
	405.428	2127.27	2193.44	2151.57	2185	2160.01		405.586	2105.68	2156.08	2120.24	2140.37	2132.2	2124		405.684	2328.41	2300.37	2243.57	2256.18	2278.16	2253.18		402.584	2461.36	2505.8	2298.53	2309.16	2314.17	2335.62	2442.45
	405.378	2145.45	2194.16	2151.63	2185.55	2160.24		405.536	2075	2156.71	2120.28	2140.69	2132.46	2124.12		405.634	2402.27	2301.36	2243.47	2256.25	2278.8	2253.24		402.534	2532.95	2516	2298.2	2309.06	2314.26	2336.72	2450.55
	405.328	2189.77	2194.85	2151.64	2186.08	2160.42		405.486	2161.36	2157.43	2120.4	2141.1	2132.8	2124.33		405.584	2335.23	2302.29	2243.27	2256.23	2279.37	2253.22		402.484	2576.14	2526.67	2297.71	2308.83	2314.21	2337.76	2459.03
	405.278	2157.95	2195.45	2151.55	2186.49	2160.5		405.436	2007.95	2157.93	2120.3	2141.3	2132.91	2124.32		405.534	2321.59	2303.34	2243.15	2256.3	2280.05	2253.29		402.434	2415.91	2537.93	2297.14	2308.51	2314.09	2338.8	2467.95
	405.228	2038.64	2196.14	2151.53	2187.01	2160.66		405.386	2056.82	2158.86	2120.59	2141.9	2133.44	2124.71		405.484	2340.91	2304.44	2243.05	2256.39	2280.78	2253.39		402.384	2515.91	2550.19	2296.89	2308.53	2314.31	2340.28	2477.74
	405.178	2064.77	2197.15	2151.82	2187.84	2161.14		405.336	2052.27	2159.68	2120.76	2142.38	2133.85	2124.98		405.434	2350	2305.56	2242.93	2256.45	2281.51	2253.46		402.334	2545.45	2562.94	2296.44	2308.35	2314.35	2341.67	2487.89
	405.128	2150	2198.12	2152.05	2188.61	2161.55		405.286	2031.82	2160.53	2120.95	2142.88	2134.28	2125.26		405.384	2405.68	2306.71	2242.79	2256.52	2282.26	2253.52		402.284	2571.59	2576.37	2295.93	2308.12	2314.35	2343.13	2498.55
	405.078	2103.41	2198.89	2152.05	2189.18	2161.76		405.236	2086.36	2161.45	2121.18	2143.45	2134.76	2125.61		405.334	2387.5	2307.84	2242.59	2256.51	2282.98	2253.52		402.234	2588.64	2590.46	2295.36	2307.84	2314.32	2344.67	2509.7
	405.028	2125	2199.8	2152.18	2189.89	2162.09		405.186	2030.68	2162.25	2121.28	2143.87	2135.11	2125.81		405.284	2402.27	2309.03	2242.41	2256.53	2283.75	2253.55		402.184	2655.68	2605.28	2294.75	2307.54	2314.27	2346.33	2521.38
	404.978	2004.55	2200.67	2152.25	2190.55	2162.37		405.136	2112.5	2163.21	2121.52	2144.46	2135.62	2126.17		405.234	2332.95	2310.24	2242.2	2256.54	2284.54	2253.57		402.134	2628.41	2620.69	2294	2307.11	2314.11	2348.02	2533.46
	404.928	2147.73	2201.87	2152.63	2191.54	2162.96		405.086	2060.23	2163.97	2121.54	2144.83	2135.92	2126.31		405.184	2300	2311.6	2242.09	2256.64	2285.46	2253.68		402.084	2653.41	2636.89	2293.31	2306.75	2314.03	2349.95	2546.1
	404.878	2076.14	2202.73	2152.64	2192.17	2163.2		405.036	2051.14	2164.9	2121.7	2145.35	2136.36	2126.6		405.134	2302.27	2313.05	2242.02	2256.79	2286.45	2253.84		402.034	2595.45	2653.78	2292.57	2306.34	2313.92	2352.03	2559.18
	404.828	2088.64	2203.79	2152.84	2193.01	2163.63		404.986	2072.73	2165.87	2121.89	2145.9	2136.84	2126.91		405.084	2381.82	2314.55	2241.94	2256.93	2287.49	2254		401.984	2719.32	2671.46	2291.94	2306.07	2313.97	2354.46	2572.79
	404.778	2077.27	2204.85	2153.01	2193.82	2164.03		404.936	2097.73	2166.8	2122.02	2146.41	2137.27	2127.18		405.034	2361.36	2316.01	2241.76	2256.99	2288.47	2254.07		401.934	2746.59	2689.54	2291.06	2305.56	2313.78	2356.87	2586.51
	404.728	2107.95	2205.95	2153.2	2194.68	2164.47		404.886	2157.95	2167.7	2122.09	2146.85	2137.64	2127.38		404.984	2414.77	2317.55	2241.61	2257.07	2289.53	2254.18		401.884	2692.05	2708.15	2290.12	2305	2313.57	2359.49	2600.44
	404.678	2106.82	2207.01	2153.32	2195.48	2164.84		404.836	2145.45	2168.45	2121.99	2147.15	2137.86	2127.43		404.934	2435.23	2319.09	2241.4	2257.09	2290.57	2254.22		401.834	2760.23	2727.36	2289.29	2304.56	2313.51	2362.52	2614.64
	404.628	2178.41	2208.09	2153.44	2196.3	2165.23		404.786	2142.05	2169.27	2121.93	2147.49	2138.12	2127.51		404.884	2350	2320.67	2241.15	2257.09	2291.64	2254.24		401.784	2753.41	2746.86	2288.31	2304	2313.35	2365.72	2628.74
	404.578	2094.32	2209.02	2153.37	2196.96	2165.43		404.736	2068.18	2170.12	2121.88	2147.84	2138.41	2127.62		404.834	2348.86	2322.43	2241.01	2257.21	2292.86	2254.39		401.734	2735.23	2766.63	2287.35	2303.47	2313.23	2369.27	2642.72
	404.528	2073.86	2210.18	2153.53	2197.84	2165.87		404.686	2147.73	2171.19	2122.02	2148.41	2138.89	2127.92		404.784	2454.55	2324.26	2240.88	2257.33	2294.15	2254.54		401.684	2753.41	2786.58	2286.43	2302.99	2313.2	2373.23	2656.44
	404.478	2148.86	2211.44	2153.73	2198.8	2166.36		404.636	2077.27	2172.08	2121.95	2148.77	2139.18	2128.03		404.734	2380.68	2326.03	2240.61	2257.32	2295.37	2254.56		401.634	2772.73	2806.43	2285.46	2302.49	2313.17	2377.56	2669.6
	404.428	2104.55	2212.52	2153.74	2199.59	2166.68		404.586	2167.05	2173.18	2122.07	2149.33	2139.67	2128.32		404.684	2407.95	2327.98	2240.43	2257.41	2296.74	2254.69		401.584	2938.64	2826.01	2284.46	2301.97	2313.15	2382.27	2681.99
	404.378	2070.45	2213.76	2153.87	2200.51	2167.12		404.536	2137.5	2174.08	2121.95	2149.66	2139.93	2128.39		404.634	2278.41	2329.98	2240.22	2257.48	2298.15	2254.8		401.534	2829.55	2844.82	2283.1	2301.13	2312.83	2387.11	2693.06
	404.328	2077.27	2215.11	2154.09	2201.54	2167.66		404.486	2101.14	2175.09	2121.91	2150.09	2140.28	2128.54		404.584	2360.23	2332.22	2240.17	2257.71	2299.79	2255.07		401.484	2828.41	2863.19	2281.97	2300.53	2312.8	2392.66	2703.13
	404.278	2092.05	2216.48	2154.29	2202.57	2168.19		404.436	2135.23	2176.23	2121.96	2150.62	2140.74	2128.8		404.534	2500	2334.47	2240.02	2257.85	2301.4	2255.26		401.434	2817.05	2880.71	2280.84	2299.95	2312.82	2398.74	2711.73
	404.228	2146.59	2217.85	2154.45	2203.59	2168.7		404.386	2084.09	2177.31	2121.93	2151.07	2141.12	2128.97		404.484	2442.05	2336.62	2239.69	2257.82	2302.91	2255.28		401.384	2857.95	2897.18	2279.74	2299.42	2312.93	2405.39	2718.65
	404.178	2010.23	2219.11	2154.47	2204.49	2169.08		404.336	2236.36	2178.57	2122.03	2151.67	2141.66	2129.3		404.434	2380.68	2338.96	2239.44	2257.87	2304.59	2255.38		401.334	2952.27	2912.35	2278.54	2298.83	2313.03	2412.55	2723.57
	404.128	2075	2220.76	2154.84	2205.77	2169.83		404.286	2106.82	2179.45	2121.72	2151.88	2141.8	2129.22		404.384	2346.59	2341.48	2239.26	2258	2306.42	2255.58		401.284	2939.77	2925.97	2277.15	2298.06	2313	2420.13	2726.23
	404.078	2047.73	2222.29	2155.05	2206.91	2170.43		404.236	2150	2180.72	2121.76	2152.44	2142.3	2129.51		404.334	2410.23	2344.15	2239.12	2258.19	2308.39	2255.83		401.234	2951.14	2938.18	2275.78	2297.36	2313.08	2428.37	2726.72
	404.028	2129.55	2223.92	2155.32	2208.14	2171.11		404.186	2127.27	2181.92	2121.69	2152.91	2142.71	2129.69		404.284	2451.14	2346.86	2238.91	2258.3	2310.37	2256.01		401.184	2968.18	2948.93	2274.39	2296.65	2313.22	2437.25	2724.96
	403.978	2130.68	2225.39	2155.39	2209.19	2171.59		404.136	2236.36	2183.22	2121.68	2153.45	2143.19	2129.94		404.234	2307.95	2349.64	2238.64	2258.37	2312.4	2256.16		401.134	2945.45	2958.21	2272.95	2295.94	2313.41	2446.78	2720.93
	403.928	2144.32	2226.9	2155.45	2210.26	2172.1		404.086	2097.73	2184.28	2121.37	2153.71	2143.4	2129.92		404.184	2351.14	2352.73	2238.55	2258.63	2314.71	2256.5		401.084	2939.77	2966.23	2271.56	2295.31	2313.76	2457.05	2714.79
	403.878	2046.59	2228.43	2155.48	2211.32	2172.58		404.036	2209.09	2185.76	2121.43	2154.36	2143.99	2130.28		404.134	2394.32	2355.89	2238.41	2258.84	2317.08	2256.8		401.034	2937.5	2973.09	2270.18	2294.73	2314.22	2468.04	2706.64
	403.828	2185.23	2230.25	2155.76	2212.67	2173.34		403.986	2152.27	2186.99	2121.2	2154.72	2144.31	2130.35		404.084	2427.27	2359.14	2238.22	2259.01	2319.51	2257.06		400.984	2930.68	2978.97	2268.8	2294.19	2314.81	2479.73	2696.65
	403.778	2167.05	2231.76	2155.69	2213.69	2173.76		403.936	2082.95	2188.42	2121.12	2155.26	2144.8	2130.6		404.034	2410.23	2362.49	2237.98	2259.14	2322.01	2257.3		400.934	3051.14	2984.11	2267.43	2293.71	2315.54	2492.12	2685.04
	403.728	2048.86	2233.38	2155.66	2214.79	2174.24		403.886	2168.18	2190.09	2121.22	2155.99	2145.49	2131.05		403.984	2454.55	2366.02	2237.76	2259.31	2324.66	2257.58		400.884	2970.45	2988.45	2265.81	2293.02	2316.16	2504.92	2671.8
	403.678	2142.05	2235.35	2155.93	2216.23	2175.05		403.836	2119.32	2191.6	2121.09	2156.52	2145.98	2131.29		403.934	2423.86	2369.64	2237.49	2259.43	2327.38	2257.82		400.834	3023.86	2992.65	2264.36	2292.54	2317.11	2518.5	2657.57
	403.628	2168.18	2237.15	2155.97	2217.47	2175.65		403.786	2130.68	2193.3	2121.1	2157.19	2146.62	2131.68		403.884	2385.23	2373.47	2237.25	2259.6	2330.26	2258.12		400.784	3028.41	2996.62	2262.79	2292	2318.13	2532.53	2642.33
	403.578	2214.77	2238.93	2155.94	2218.67	2176.2		403.736	2146.59	2195.03	2121.07	2157.86	2147.26	2132.06		403.834	2419.32	2377.51	2237.07	2259.83	2333.34	2258.49		400.734	3057.95	3000.62	2261.21	2291.51	2319.32	2546.98	2626.43
	403.528	2055.68	2240.66	2155.79	2219.78	2176.66		403.686	2126.14	2196.79	2121	2158.5	2147.88	2132.42		403.784	2432.95	2381.7	2236.84	2260.03	2336.51	2258.83		400.684	3075	3004.74	2259.56	2291.01	2320.68	2561.72	2610.01
	403.478	2129.55	2242.87	2156.04	2221.35	2177.56		403.636	2107.95	2198.68	2120.99	2159.21	2148.58	2132.86		403.734	2400	2386.04	2236.59	2260.22	2339.82	2259.18		400.634	3045.45	3009.06	2257.88	2290.54	2322.24	2576.58	2593.33
	403.428	2179.55	2244.95	2156.11	2222.77	2178.3		403.586	2137.5	2200.69	2121.03	2160	2149.36	2133.38		403.684	2425	2390.61	2236.38	2260.47	2343.31	2259.61		400.584	3014.77	3013.7	2256.25	2290.2	2324.13	2591.48	2576.63
	403.378	2164.77	2246.99	2156.05	2224.1	2178.94		403.536	2037.5	2202.7	2120.98	2160.73	2150.08	2133.85		403.634	2423.86	2395.35	2236.15	2260.69	2346.94	2260.02		400.534	2973.86	3018.61	2254.68	2289.99	2326.4	2606.19	2560.06
	403.328	2131.82	2249.13	2156.03	2225.51	2179.65		403.486	2344.32	2205.07	2121.2	2161.75	2151.11	2134.62		403.584	2421.59	2400.3	2235.91	2260.93	2350.72	2260.46		400.484	2972.73	3023.69	2253.19	2289.95	2329.1	2620.43	2543.79
	403.278	2138.64	2251.44	2156.09	2227.05	2180.48		403.436	2194.32	2206.72	2120.61	2161.97	2151.36	2134.61		403.534	2459.09	2405.46	2235.68	2261.19	2354.68	2260.94		400.434	3062.5	3028.72	2251.71	2289.99	2332.21	2633.84	2527.81
	403.228	2134.09	2253.82	2156.14	2228.63	2181.33		403.386	2200	2208.86	2120.41	2162.62	2152.03	2135.03		403.484	2415.91	2410.78	2235.39	2261.42	2358.76	2261.39		400.384	3014.77	3033.31	2250.03	2289.94	2335.58	2645.85	2512.03
	403.178	2231.82	2256.3	2156.19	2230.26	2182.24		403.336	2167.05	2211.09	2120.2	2163.28	2152.73	2135.48		403.434	2392.05	2416.39	2235.17	2261.71	2363.07	2261.94		400.334	2935.23	3037.53	2248.45	2290.09	2339.58	2656.42	2496.79
	403.128	2189.77	2258.62	2156	2231.69	2182.93		403.286	2120.45	2213.52	2120.08	2164.05	2153.55	2136.07		403.384	2410.23	2422.26	2234.97	2262.05	2367.59	2262.55		400.284	3151.14	3041.22	2247.03	2290.52	2344.34	2665.26	2482.19
	403.078	2198.86	2261.15	2155.91	2233.29	2183.78		403.236	2182.95	2216.19	2120.07	2164.98	2154.55	2136.82		403.334	2388.64	2428.34	2234.75	2262.39	2372.26	2263.18		400.234	3059.09	3043.58	2245.16	2290.62	2349.34	2671.43	2467.68
	403.028	2212.5	2263.76	2155.8	2234.92	2184.65		403.186	2113.64	2218.82	2119.91	2165.76	2155.41	2137.46		403.284	2446.59	2434.69	2234.55	2262.77	2377.16	2263.87		400.184	3023.86	3045.12	2243.48	2291.04	2355.33	2675.3	2453.89
	402.978	2164.77	2266.45	2155.66	2236.57	2185.54		403.136	2270.45	2221.78	2119.93	2166.77	2156.51	2138.35		403.234	2403.41	2441.22	2234.29	2263.09	2382.17	2264.54		400.134	3040.91	3045.65	2241.87	2291.68	2362.29	2676.55	2440.74
	402.928	2215.91	2269.38	2155.63	2238.4	2186.61		403.086	2230.68	2224.46	2119.52	2167.39	2157.24	2138.88		403.184	2439.77	2448.07	2234.07	2263.48	2387.44	2265.3		400.084	2976.14	3045.11	2240.22	2292.44	2370.24	2674.97	2428.11
	402.878	2156.82	2272.3	2155.47	2240.17	2187.6		403.036	2192.05	2227.4	2119.23	2168.14	2158.13	2139.59		403.134	2415.91	2455.14	2233.81	2263.85	2392.84	2266.07		400.034	2957.95	3043.82	2238.7	2293.51	2379.5	2670.73	2416.17
	402.828	2242.05	2275.5	2155.47	2242.16	2188.81		402.986	2134.09	2230.61	2119.03	2169.03	2159.17	2140.48		403.084	2543.18	2462.51	2233.58	2264.27	2398.48	2266.92		399.984	2994.32	3041.96	2237.21	2294.82	2390.11	2663.84	2404.83
	402.778	2125	2278.62	2155.25	2244	2189.87		402.936	2180.68	2234.16	2118.99	2170.11	2160.43	2141.61		403.034	2388.64	2470	2233.19	2264.55	2404.16	2267.68		399.934	3019.32	3039.78	2235.65	2296.26	2402.15	2654.36	2393.94
	402.728	2165.91	2282.2	2155.33	2246.21	2191.31		402.886	2204.55	2237.79	2118.83	2171.11	2161.63	2142.71		402.984	2419.32	2477.96	2233	2265.04	2410.23	2268.68		399.884	3063.64	3037.75	2234.03	2297.9	2415.79	2642.6	2383.54
	402.678	2123.86	2285.82	2155.3	2248.39	2192.72		402.836	2327.27	2241.57	2118.6	2172.08	2162.82	2143.86		402.934	2467.05	2486.18	2232.76	2265.52	2416.47	2269.72		399.834	2987.5	3036.36	2232.31	2299.71	2431.19	2628.83	2373.56
	402.628	2154.55	2289.72	2155.38	2250.77	2194.33		402.786	2252.27	2245.25	2118.05	2172.77	2163.77	2144.8		402.884	2486.36	2494.64	2232.47	2265.96	2422.84	2270.77		399.784	3096.59	3036.4	2230.75	2302	2448.79	2613.64	2364.22
	402.578	2202.27	2293.72	2155.38	2253.15	2195.95		402.736	2239.77	2249.39	2117.69	2173.69	2164.99	2146.08		402.834	2470.45	2503.36	2232.15	2266.4	2429.38	2271.88		399.734	3047.73	3038.06	2228.96	2304.41	2468.37	2597.03	2355.14
	402.528	2159.09	2297.78	2155.26	2255.5	2197.55		402.686	2181.82	2253.84	2117.36	2174.7	2166.32	2147.55		402.784	2410.23	2512.42	2231.85	2266.89	2436.14	2273.09		399.684	3147.73	3042.21	2227.27	2307.32	2490.46	2579.63	2346.61
	402.478	2161.36	2302.17	2155.25	2258.05	2199.37		402.636	2223.86	2258.77	2117.19	2175.9	2167.89	2149.36		402.734	2438.64	2521.86	2231.62	2267.48	2443.16	2274.48		399.634	3134.09	3049.06	2225.37	2310.48	2514.9	2561.48	2338.31
	402.428	2187.5	2306.76	2155.24	2260.69	2201.31		402.586	2185.23	2263.94	2116.91	2177.05	2169.45	2151.26		402.684	2513.64	2531.59	2231.36	2268.06	2450.32	2275.93		399.584	3111.36	3059.32	2223.49	2314.19	2542.06	2543.09	2330.45
	402.378	2196.59	2311.53	2155.15	2263.38	2203.31		402.536	2231.82	2269.59	2116.73	2178.34	2171.21	2153.49		402.634	2496.59	2541.52	2231.01	2268.58	2457.56	2277.39		399.534	3056.82	3073.4	2221.66	2318.57	2572.09	2524.69	2323.01
	402.328	2182.95	2316.52	2155.05	2266.14	2205.43		402.486	2212.5	2275.58	2116.42	2179.57	2172.95	2155.89		402.584	2461.36	2551.79	2230.67	2269.15	2464.99	2279		399.484	3135.23	3091.67	2219.93	2323.75	2605.07	2506.58	2316.06
	402.278	2296.59	2321.82	2154.97	2269.05	2207.74		402.436	2396.59	2282.12	2116.16	2180.91	2174.87	2158.67		402.534	2532.95	2562.43	2230.38	2269.79	2472.61	2280.78		399.434	3170.45	3114.11	2218.04	2329.59	2640.72	2488.62	2309.29
	402.228	2307.95	2327.13	2154.61	2271.8	2209.94		402.386	2354.55	2288.75	2115.42	2181.81	2176.42	2161.35		402.484	2576.14	2573.28	2230	2270.38	2480.28	2282.62		399.384	3095.45	3140.84	2216.07	2336.29	2678.95	2471.04	2302.77
	402.178	2318.18	2332.72	2154.21	2274.64	2212.3		402.336	2350	2296.16	2114.78	2182.89	2178.22	2164.61		402.434	2415.91	2584.39	2229.56	2270.95	2488.01	2284.55		399.334	3157.95	3172.03	2214.25	2344.23	2719.7	2454.15	2296.71
	402.128	2203.41	2338.65	2153.79	2277.58	2214.85		402.286	2278.41	2304.34	2114.16	2184.05	2180.19	2168.42		402.384	2515.91	2596.01	2229.33	2271.76	2496.05	2286.86		399.284	3186.36	3207.13	2212.3	2353.29	2762.21	2437.74	2290.8
	402.078	2229.55	2345.25	2153.66	2280.97	2217.94		402.236	2301.14	2313.61	2113.72	2185.46	2182.51	2173.07		402.334	2545.45	2607.79	2228.97	2272.48	2504.03	2289.21		399.234	3332.95	3245.58	2210.29	2363.7	2805.73	2421.94	2285.09
	402.028	2388.64	2352.2	2153.46	2284.43	2221.24		402.186	2277.27	2323.84	2113.22	2186.89	2184.96	2178.42		402.284	2571.59	2619.82	2228.57	2273.21	2512.03	2291.73		399.184	3221.59	3286.32	2207.97	2375.44	2848.97	2406.5	2279.32
	401.978	2345.45	2359.22	2152.86	2287.64	2224.43		402.136	2435.23	2335.31	2112.78	2188.45	2187.67	2184.74		402.234	2588.64	2632.1	2228.14	2273.94	2520.01	2294.42		399.134	3317.05	3328.61	2205.88	2389.22	2891	2392.01	2274.01
	401.928	2264.77	2366.86	2152.36	2291.13	2228.08		402.086	2285.23	2347.72	2111.92	2189.68	2190.19	2191.69		402.184	2655.68	2644.61	2227.68	2274.7	2527.96	2297.31		399.084	3269.32	3370.49	2203.58	2404.86	2929.64	2378.01	2268.71
	401.878	2319.32	2375.28	2152.07	2295.01	2232.35		402.036	2410.23	2362.07	2111.46	2191.39	2193.35	2200.25		402.134	2628.41	2657.28	2227.14	2275.43	2535.77	2300.37		399.034	3382.95	3410.48	2201.38	2422.9	2963.2	2364.81	2263.69
	401.828	2331.82	2384.2	2151.64	2298.92	2236.92		401.986	2417.05	2377.84	2110.67	2192.86	2196.45	2209.87		402.084	2653.41	2670.2	2226.64	2276.23	2543.53	2303.71		398.984	3440.91	3446.3	2198.93	2443.22	2989.2	2352.06	2258.63
	401.778	2418.18	2393.81	2151.17	2303.01	2241.97		401.936	2300	2395.58	2109.85	2194.4	2199.83	2221.05		402.034	2595.45	2683.3	2226.1	2277.06	2551.12	2307.31		398.934	3414.77	3476.42	2196.37	2466.18	3005.9	2339.84	2253.6
	401.728	2445.45	2403.99	2150.48	2307.08	2247.39		401.886	2348.86	2415.81	2109.34	2196.35	2203.86	2234.28		401.984	2719.32	2696.63	2225.63	2278.02	2558.61	2311.27		398.884	3447.73	3499.73	2193.85	2492.15	3012.03	2328.32	2248.78
	401.678	2405.68	2415	2149.72	2311.3	2253.42		401.836	2520.45	2438.35	2108.71	2198.28	2208.14	2249.34		401.934	2746.59	2709.96	2225.01	2278.88	2565.71	2315.4		398.834	3582.95	3515.63	2191.26	2521.22	3006.81	2317.35	2244.03
	401.628	2437.5	2427.12	2149.06	2315.87	2260.31		401.786	2581.82	2463.04	2107.61	2199.87	2212.38	2266.01		401.884	2692.05	2723.36	2224.35	2279.76	2572.48	2319.82		398.784	3544.32	3524.22	2188.38	2553.34	2990.22	2306.68	2239.13
	401.578	2435.23	2440.27	2148.31	2320.6	2267.99		401.736	2498.86	2490.36	2106.35	2201.41	2216.92	2284.72		401.834	2760.23	2736.91	2223.76	2280.78	2578.99	2324.67		398.734	3582.95	3526.93	2185.58	2588.93	2963.69	2296.64	2234.42
	401.528	2482.95	2454.69	2147.57	2325.6	2276.66		401.686	2473.86	2520.82	2105.3	2203.29	2222.2	2305.94		401.784	2753.41	2750.43	2223.09	2281.79	2585.02	2329.8		398.684	3526.14	3525.25	2182.69	2627.86	2928.7	2287.04	2229.74
	401.478	2487.5	2470.4	2146.7	2330.77	2286.33		401.636	2580.68	2554.27	2104.32	2205.38	2228.11	2329.43		401.734	2735.23	2763.97	2222.42	2282.87	2590.6	2335.34		398.634	3532.95	3521.2	2179.92	2670.12	2887.51	2278.05	2225.27
	401.428	2520.45	2487.64	2145.82	2336.23	2297.24		401.586	2598.86	2590.28	2103.05	2207.32	2234.38	2354.69		401.684	2753.41	2777.52	2221.77	2284.06	2595.7	2341.3		398.584	3585.23	3516.36	2177.12	2715.28	2842.06	2269.51	2220.88
	401.378	2555.68	2506.54	2144.86	2341.93	2309.46		401.536	2609.09	2628.7	2101.73	2209.36	2241.3	2381.51		401.634	2772.73	2790.99	2221.1	2285.31	2600.22	2347.68		398.534	3471.59	3511.92	2174.21	2762.67	2794.14	2261.29	2216.46
	401.328	2515.91	2527.23	2143.8	2347.89	2323.14		401.486	2665.91	2668.97	2100.38	2211.53	2248.98	2409.23		401.584	2938.64	2804.36	2220.41	2286.61	2604.09	2354.47		398.484	3567.05	3508.85	2171.53	2811.62	2745.77	2253.7	2212.35
	401.278	2626.14	2550.12	2142.84	2354.31	2338.64		401.436	2559.09	2709.98	2098.88	2213.72	2257.36	2436.66		401.534	2829.55	2817.42	2219.5	2287.81	2607.1	2361.51		398.434	3498.86	3506.59	2168.65	2860.41	2697.72	2246.28	2208.11
	401.228	2605.68	2575.02	2141.59	2360.86	2355.74		401.386	2720.45	2750.71	2097.65	2216.37	2266.95	2462.69		401.484	2828.41	2830.48	2218.73	2289.24	2609.55	2369.16		398.384	3513.64	3504.55	2165.9	2907.49	2651.33	2239.34	2204.08
	401.178	2682.95	2602.42	2140.39	2367.89	2374.92		401.336	2756.82	2788.7	2095.99	2218.79	2277.15	2484.75		401.434	2817.05	2843.4	2217.97	2290.77	2611.26	2377.3		398.334	3557.95	3500.91	2163.11	2950.46	2607.03	2232.69	2200.08
	401.128	2690.91	2632.29	2138.99	2375.18	2396.09		401.286	2834.09	2822.29	2094.24	2221.32	2288.35	2501.08		401.384	2857.95	2856.16	2217.21	2292.44	2612.22	2385.93		398.284	3493.18	3493.41	2160.23	2986.7	2565.14	2226.22	2196.04
	401.078	2779.55	2664.94	2137.56	2382.94	2419.56		401.236	2803.41	2849.63	2092.27	2223.86	2300.56	2509.74		401.334	2952.27	2868.7	2216.4	2294.17	2612.34	2394.99		398.234	3419.32	3479.84	2157.48	3013.77	2526.16	2220.16	2192.18
	401.028	2745.45	2700.34	2135.9	2391.01	2445.23		401.186	2960.23	2869.93	2090.37	2226.72	2314.16	2509.79		401.284	2939.77	2880.95	2215.47	2295.91	2611.55	2404.44		398.184	3340.91	3458.01	2154.87	3029.44	2490.16	2214.49	2188.52
	400.978	2927.27	2738.95	2134.33	2399.75	2473.53		401.136	2862.5	2882.52	2088.06	2229.41	2328.72	2500.5		401.234	2951.14	2893.03	2214.56	2297.81	2609.98	2414.36		398.134	3397.73	3426.38	2152.42	3032.19	2457.17	2209.2	2185.07
	400.928	2809.09	2780.26	2132.28	2408.64	2503.9		401.086	2893.18	2889.04	2085.99	2232.64	2345.04	2483.35		401.184	2968.18	2904.92	2213.63	2299.84	2607.61	2424.74		398.084	3426.14	3384.11	2149.84	3021.29	2426.82	2203.99	2181.54
	400.878	2963.64	2825.09	2130.53	2418.53	2537.09		401.036	2880.68	2890.89	2083.85	2236.07	2362.84	2459.67		401.134	2945.45	2916.6	2212.68	2302.01	2604.45	2435.51		398.034	3260.23	3331.82	2147.21	2997.5	2399.05	2198.91	2177.98
	400.828	3015.91	2872.62	2128.38	2428.75	2572.24		400.986	2923.86	2890.31	2081.72	2239.85	2382.33	2431.58		401.084	2939.77	2928.13	2211.76	2304.38	2600.56	2446.71		397.984	3163.64	3271.53	2144.91	2962.99	2374.11	2194.34	2174.81
	400.778	2982.95	2922.92	2126.09	2439.66	2609.35		400.936	2885.23	2889.24	2079.48	2243.86	2403.44	2400.91		401.034	2937.5	2939.49	2210.84	2306.95	2595.97	2458.26		397.934	3185.23	3205.22	2142.8	2919.97	2351.68	2190.11	2171.86
	400.728	3031.82	2975.9	2123.87	2451.55	2648.22		400.886	2956.82	2889.68	2077.34	2248.34	2426.41	2369.6		400.984	2930.68	2950.65	2209.93	2309.72	2590.7	2470.07		397.884	3328.41	3135.18	2140.65	2870.89	2331.34	2185.98	2168.91
	400.678	3077.27	3030.7	2121.53	2464.3	2687.93		400.836	2919.32	2892.68	2075	2253.04	2451.04	2338.59		400.934	3051.14	2961.61	2209.02	2312.73	2584.82	2482.09		397.834	2975	3063.44	2138.19	2818	2312.66	2181.68	2165.68
	400.628	3018.18	3086.57	2119.06	2478.02	2727.61		400.786	2965.91	2899.41	2072.75	2258.26	2477.58	2309.07		400.884	2970.45	2972.15	2207.95	2315.83	2578.2	2494.03		397.784	3059.09	2992.95	2136.46	2764.45	2296.46	2178.21	2163.21
	400.578	3205.68	3142.61	2116.74	2493.1	2766.24		400.736	2927.27	2910.21	2070.37	2263.84	2505.8	2281.3		400.834	3023.86	2982.48	2206.99	2319.29	2571.16	2506.02		397.734	2988.64	2924.4	2134.56	2711.13	2281.67	2174.68	2160.59
	400.528	3161.36	3196.84	2113.92	2509.04	2801.72		400.686	3002.27	2925.56	2068.09	2270.06	2535.89	2255.79		400.784	3028.41	2992.38	2205.96	2322.99	2563.57	2517.75		397.684	2921.59	2859.13	2132.79	2659.53	2268.43	2171.39	2158.15
	400.478	3011.36	3248.35	2111.22	2526.62	2832.95		400.636	3022.73	2945.17	2065.6	2276.64	2567.39	2232.35		400.734	3057.95	3001.81	2204.93	2326.99	2555.57	2529.1		397.634	2859.09	2797.87	2131.16	2610.59	2256.59	2168.33	2155.86
	400.428	3200	3295.69	2108.89	2546.27	2858.32		400.586	3009.09	2969.06	2063.05	2283.82	2600.27	2211.08		400.684	3075	3010.64	2203.85	2331.31	2547.17	2539.87		397.584	2763.64	2740.97	2129.66	2564.78	2245.98	2165.47	2153.72
	400.378	3210.23	3336.58	2106.07	2567.34	2875.31		400.536	3026.14	2996.98	2060.54	2291.73	2634.32	2192		400.634	3045.45	3018.78	2202.76	2336	2538.45	2549.84		397.534	2655.68	2688.61	2128.35	2522.44	2236.53	2162.88	2151.81
	400.328	3289.77	3370.32	2103.22	2590.52	2883.02		400.486	3156.82	3028.4	2057.97	2300.39	2669.08	2174.87		400.584	3014.77	3026.15	2201.69	2341.16	2529.51	2558.86		397.484	2617.05	2640.85	2127.26	2483.76	2228.16	2160.58	2150.13
	400.278	3275	3396.27	2100.16	2615.93	2880.5		400.436	3068.18	3062.47	2055.04	2309.57	2703.76	2159.21		400.534	2973.86	3032.64	2200.67	2346.83	2520.41	2566.73		397.434	2677.27	2597.38	2126.24	2448.53	2220.6	2158.43	2148.55
	400.228	3367.05	3414.97	2097.12	2644.13	2867.97		400.386	3207.95	3098.98	2052.34	2319.97	2738.25	2145.45		400.484	2972.73	3038.15	2199.69	2353.08	2511.22	2573.24		397.384	2557.95	2557.81	2125.11	2416.48	2213.57	2156.2	2146.87
	400.178	3261.36	3427.17	2093.84	2675.18	2845.83		400.336	3211.36	3136.55	2049.27	2331.1	2771.21	2132.76		400.434	3062.5	3042.56	2198.72	2359.92	2501.91	2578.17		397.334	2540.91	2522.27	2124.21	2387.81	2207.36	2154.28	2145.45
	400.128	3334.09	3435.08	2090.83	2710.03	2815.88		400.286	3243.18	3174.51	2046.17	2343.45	2802.03	2121.36		400.384	3014.77	3045.67	2197.63	2367.28	2492.43	2581.22		397.284	2547.73	2490.22	2123.35	2362.09	2201.67	2152.44	2144.09
	400.078	3328.41	3440.36	2087.61	2748.63	2779.34		400.236	3256.82	3211.8	2042.98	2357.11	2829.67	2110.99		400.334	2935.23	3047.67	2196.6	2375.42	2482.99	2582.46		397.234	2469.32	2461.39	2122.47	2339.07	2196.39	2150.63	2142.72
	400.028	3460.23	3445.54	2084.41	2791.71	2738.24		400.186	3162.5	3247.44	2039.75	2372.32	2853.11	2101.53		400.284	3151.14	3048.63	2195.67	2384.45	2473.65	2581.87		397.184	2434.09	2435.61	2121.76	2318.66	2191.66	2149.03	2141.53
	399.978	3342.05	3452.56	2080.86	2839.51	2693.91		400.136	3346.59	3280.72	2036.77	2389.52	2871.59	2093.14		400.234	3059.09	3048.29	2194.47	2394.08	2464.08	2579.06		397.134	2379.55	2412.54	2121.11	2300.58	2187.33	2147.54	2140.43
	399.928	3479.55	3464.2	2077.6	2893.2	2648.6		400.086	3226.14	3310.11	2033.28	2408.25	2883.47	2084.94		400.184	3023.86	3047.19	2193.38	2404.78	2454.69	2574.47		397.084	2356.82	2391.93	2120.58	2284.61	2183.41	2146.2	2139.46
	399.878	3610.23	3481.71	2073.98	2952.85	2602.84		400.036	3177.27	3335.83	2030.1	2429.53	2888.86	2077.65		400.134	3040.91	3045.48	2192.33	2416.57	2445.44	2568.12		397.034	2414.77	2373.46	2120.09	2270.46	2179.79	2144.94	2138.54
	399.828	3703.41	3506.75	2070.01	3019.09	2557.67		399.986	3304.55	3357.5	2027.05	2453.45	2887.16	2070.98		400.084	2976.14	3043.35	2191.26	2429.49	2436.28	2560.1		396.984	2327.27	2356.73	2119.48	2257.78	2176.28	2143.59	2137.52
	399.778	3737.5	3540.84	2065.79	3092.79	2513.84		399.936	3300	3374.81	2023.65	2479.88	2877.84	2064.39		400.034	2957.95	3041.22	2190.27	2443.75	2427.33	2550.68		396.934	2336.36	2341.81	2119.05	2246.65	2173.17	2142.46	2136.69
	399.728	3818.18	3585.39	2061.47	3174.91	2471.95		399.886	3354.55	3388.64	2020.25	2509.46	2861.53	2058.15		399.984	2994.32	3039.36	2189.3	2459.4	2418.55	2540.02		396.884	2225	2328.31	2118.6	2236.71	2170.22	2141.33	2135.86
	399.678	3859.09	3641.29	2056.93	3266	2432.23		399.836	3328.41	3399.76	2016.7	2542.43	2838.66	2052.06		399.934	3019.32	3038.03	2188.29	2476.49	2409.87	2528.25		396.834	2335.23	2316.31	2118.38	2228.05	2167.67	2140.47	2135.27
	399.628	4000	3709.63	2052.28	3367.05	2394.86		399.786	3298.86	3409.53	2013.2	2579.34	2810.32	2046.28		399.884	3063.64	3037.61	2187.24	2495.14	2401.34	2515.61		396.784	2213.64	2305.17	2117.93	2220.07	2165.05	2139.4	2134.46
	399.578	4100	3790.88	2047.25	3478.43	2359.7		399.736	3385.23	3419.36	2009.78	2620.62	2777.5	2040.8		399.834	2987.5	3038.41	2186.14	2515.46	2392.93	2502.29		396.734	2236.36	2295.26	2117.74	2213.14	2162.81	2138.61	2133.91
	399.528	4223.86	3885.87	2041.94	3601.03	2326.79		399.686	3423.86	3430.37	2006.12	2666.41	2740.93	2035.27		399.784	3096.59	3040.9	2185.12	2537.73	2384.79	2488.63		396.684	2170.45	2286.14	2117.49	2206.84	2160.66	2137.79	2133.32
	399.478	4278.41	3995.19	2036.31	3735.5	2295.99		399.636	3343.18	3444.12	2002.35	2717.21	2701.8	2029.79		399.734	3047.73	3045.15	2183.98	2561.81	2376.72	2474.58		396.634	2273.86	2277.9	2117.38	2201.26	2158.76	2137.13	2132.89
	399.428	4373.86	4119.28	2030.52	3882.4	2267.39		399.586	3505.68	3462.31	1998.78	2773.83	2661.36	2024.67		399.684	3147.73	3051.65	2182.89	2588.05	2368.89	2460.48		396.584	2281.82	2270.1	2117.06	2195.99	2156.75	2136.28	2132.24
	399.378	4606.82	4258.44	2024.46	4042.18	2240.72		399.536	3565.91	3485.51	1994.76	2835.98	2619.83	2019.23		399.634	3134.09	3060.45	2181.67	2616.34	2361.14	2446.31		396.534	2178.41	2262.86	2116.72	2191.15	2154.83	2135.44	2131.59
	399.328	4803.41	4412.13	2017.79	4214.42	2215.5		399.486	3477.27	3515.09	1990.58	2904.37	2578.16	2013.73		399.584	3111.36	3071.91	2180.47	2646.95	2353.6	2432.3		396.484	2272.73	2256.34	2116.59	2186.91	2153.21	2134.82	2131.17
	399.278	5053.41	4580.2	2010.6	4399.15	2191.65		399.436	3700	3552.41	1986.62	2979.82	2537.28	2008.56		399.534	3056.82	3086.23	2179.3	2679.98	2346.29	2418.56		396.434	2235.23	2250.08	2116.27	2182.82	2151.48	2134.03	2130.55
	399.228	5009.09	4761.88	2002.74	4595.76	2168.86		399.386	3769.32	3597.33	1982.06	3061.74	2496.84	2002.88		399.484	3135.23	3103.59	2178.19	2715.52	2339.25	2405.21		396.384	2203.41	2244.31	2116.02	2179.11	2149.9	2133.34	2130.02
	399.178	5318.18	4956.38	1994.97	4803.61	2147.75		399.336	3738.64	3650.88	1977.3	3150.89	2457.52	1997.08		399.434	3170.45	3123.93	2176.99	2753.48	2332.3	2392.12		396.334	2070.45	2238.97	2115.84	2175.74	2148.47	2132.72	2129.57
	399.128	5367.05	5161	1986.39	5020.16	2127.23		399.286	3812.5	3713.63	1972.62	3247.58	2419.86	1991.43		399.384	3095.45	3147.34	2175.73	2793.88	2325.51	2379.42		396.284	2172.73	2234.23	2115.93	2172.87	2147.37	2132.4	2129.4
	399.078	5685.23	5373.18	1977.66	5243	2107.83		399.236	3930.68	3785.48	1967.72	3351.58	2383.7	1985.64		399.334	3157.95	3173.97	2174.57	2836.86	2319	2367.26		396.234	2169.32	2229.59	2115.82	2170.01	2146.12	2131.88	2129.02
	399.028	5669.32	5588.3	1968.08	5467.65	2088.73		399.186	4021.59	3866.27	1962.49	3462.68	2348.99	1979.58		399.284	3186.36	3203.61	2173.33	2882.19	2312.6	2355.48		396.184	2207.95	2225.22	2115.71	2167.35	2144.95	2131.38	2128.66
	398.978	5871.59	5802.06	1958.52	5689.94	2070.64		399.136	4134.09	3955.54	1957.01	3580.36	2315.88	1973.32		399.234	3332.95	3236.12	2172.06	2929.71	2306.36	2344.16		396.134	2180.68	2221.02	2115.52	2164.79	2143.74	2130.81	2128.22
	398.928	6020.45	6007.01	1948.41	5902.53	2052.89		399.086	4245.45	4052.57	1951.21	3703.94	2284.27	1966.79		399.184	3221.59	3271.16	2170.59	2979.09	2300.12	2333.14		396.084	2151.14	2217.11	2115.38	2162.44	2142.65	2130.32	2127.85
	398.878	6067.05	6195.74	1937.89	6098.13	2035.51		399.036	4207.95	4156.01	1945.11	3832.05	2254.16	1960.01		399.134	3317.05	3308.66	2169.27	3030.26	2294.19	2322.74		396.034	2145.45	2213.47	2115.31	2160.3	2141.66	2129.89	2127.55
	398.828	6250	6359.67	1927.23	6268.24	2018.66		398.986	4422.73	4264.52	1939.08	3963.44	2225.9	1953.35		399.084	3269.32	3347.91	2167.82	3082.52	2288.33	2312.71		395.984	2157.95	2210.04	2115.24	2158.29	2140.73	2129.5	2127.26
	398.778	6211.36	6489.8	1916.06	6403.94	2001.91		398.936	4470.45	4375.06	1932.47	4095.15	2198.72	1946.13		399.034	3382.95	3388.5	2166.43	3135.47	2282.69	2303.21		395.934	2211.36	2206.76	2115.16	2156.39	2139.81	2129.08	2126.95
	398.728	6561.36	6578.7	1904.96	6497.9	1985.76		398.886	4440.91	4484.81	1925.71	4224.4	2173.02	1938.82		398.984	3440.91	3429.39	2164.9	3188.09	2277.07	2294.03		395.884	2188.64	2203.54	2114.96	2154.48	2138.82	2128.57	2126.54
	398.678	6398.86	6618.97	1892.94	6542.77	1969.14		398.836	4661.36	4590.27	1919.02	4347.81	2148.89	1931.59		398.934	3414.77	3469.74	2163.29	3239.55	2271.55	2285.23		395.834	2131.82	2200.52	2114.81	2152.73	2137.92	2128.11	2126.18
	398.628	6435.23	6608.37	1881.3	6536.36	1953.3		398.786	4521.59	4686.15	1911.72	4460.18	2125.6	1923.8		398.884	3447.73	3508.48	2161.72	3288.81	2266.21	2276.89		395.784	2113.64	2197.76	2114.77	2151.18	2137.17	2127.78	2125.94
	398.578	6254.55	6546	1869.53	6477.83	1937.7		398.736	4762.5	4768.62	1904.77	4557.77	2104	1916.38		398.834	3582.95	3544.29	2160.09	3334.56	2260.99	2268.93		395.734	2143.18	2195.17	2114.77	2149.76	2136.48	2127.5	2125.75
	398.528	6270.45	6435.35	1858.21	6370.7	1922.85		398.686	4525	4831.81	1897.16	4634.81	2082.98	1908.33		398.784	3544.32	3575.69	2158.3	3375.36	2255.74	2261.18		395.684	2219.32	2192.64	2114.72	2148.36	2135.77	2127.16	2125.5
	398.478	5994.32	6281.52	1846.81	6220.12	1908.21		398.636	4737.5	4872.43	1890.16	4688.1	2063.73	1900.91		398.734	3582.95	3601.47	2156.55	3410.01	2250.68	2253.88		395.634	2245.45	2190.08	2114.5	2146.87	2134.93	2126.68	2125.09
	398.428	6077.27	6093.12	1836.1	6034.72	1894.49		398.586	4723.86	4885.87	1882.58	4713.14	2044.96	1892.94		398.684	3526.14	3620.23	2154.76	3437.16	2245.72	2246.87		395.584	2173.86	2187.57	2114.23	2145.4	2134.06	2126.15	2124.64
	398.378	5861.36	5877.6	1825.14	5821.98	1880.76		398.536	4760.23	4870.7	1875.02	4708.56	2027.17	1885		398.634	3532.95	3630.94	2153.03	3455.76	2240.95	2240.28		395.534	2075	2185.32	2114.1	2144.15	2133.36	2125.78	2124.34
	398.328	5739.77	5644.59	1814.71	5591.55	1867.75		398.486	4629.55	4826.54	1867.34	4674.08	2010.16	1876.97		398.584	3585.23	3632.65	2151.29	3464.92	2236.3	2234.01		395.484	2168.18	2183.36	2114.19	2143.15	2132.9	2125.62	2124.25
	398.278	5317.05	5401.57	1804.58	5350.94	1855.21		398.436	4618.18	4755.29	1859.98	4611.7	1994.28	1869.28		398.534	3471.59	3624.82	2149.48	3464.11	2231.71	2227.97		395.434	2200	2181.3	2114.07	2142.02	2132.26	2125.27	2123.97
	398.228	5407.95	5155.93	1795.5	5107.54	1843.89		398.386	4529.55	4659.77	1852.64	4524.28	1979.15	1861.62		398.484	3567.05	3607.6	2147.82	3453.49	2227.38	2222.35		395.384	2073.86	2179.26	2113.9	2140.88	2131.58	2124.86	2123.63
	398.178	5109.09	4912.05	1786.17	4865.76	1832.46		398.336	4556.82	4544.2	1845.52	4416.15	1964.89	1854.19		398.434	3498.86	3581.06	2146.03	3433.19	2223.05	2216.88		395.334	2189.77	2177.56	2113.98	2140.04	2131.18	2124.72	2123.55
	398.128	4897.73	4674.79	1777.59	4630.47	1821.91		398.286	4492.05	4413.12	1838.3	4291.89	1951.15	1846.68		398.384	3513.64	3546.2	2144.32	3404.19	2218.9	2211.74		395.284	2080.68	2175.69	2113.82	2139.01	2130.56	2124.35	2123.24
	398.078	4730.68	4447.22	1769.53	4404.74	1812.01		398.236	4298.86	4271.47	1831.23	4156.49	1938.1	1839.34		398.334	3557.95	3503.93	2142.59	3367.46	2214.84	2206.82		395.234	2126.14	2174.13	2113.89	2138.25	2130.18	2124.21	2123.15
	398.028	4315.91	4231.13	1761.88	4190.38	1802.63		398.186	4095.45	4123.91	1824.66	4014.7	1926.03	1832.51		398.284	3493.18	3455.45	2140.81	3324.2	2210.83	2202.05		395.184	2114.77	2172.53	2113.86	2137.44	2129.73	2123.99	2122.98
	397.978	4176.14	4028.32	1755.28	3989.2	1794.4		398.136	4106.82	3974.49	1818.62	3870.59	1914.91	1826.22		398.234	3419.32	3402.31	2139.11	3275.97	2206.99	2197.56		395.134	2303.41	2171.02	2113.86	2136.68	2129.31	2123.79	2122.83
	397.928	4157.95	3839	1749.03	3801.41	1786.62		398.086	4021.59	3825.62	1812.53	3726.63	1904.15	1819.89		398.184	3340.91	3345.77	2137.49	3224.08	2203.33	2193.35		395.084	2056.82	2169.18	2113.47	2135.57	2128.53	2123.2	2122.3
	397.878	3744.32	3662.87	1742.81	3626.73	1778.94		398.036	3982.95	3680.18	1806.64	3585.74	1893.95	1813.78		398.134	3397.73	3287.18	2135.98	3169.87	2199.86	2189.4		395.034	2119.32	2167.91	2113.59	2135.01	2128.26	2123.14	2122.28
	397.828	3637.5	3501.06	1737.64	3466.29	1772.41		397.986	3730.68	3539.78	1800.85	3449.56	1884.15	1807.77		398.084	3426.14	3227.44	2134.39	3114.27	2196.4	2185.55		394.984	2129.55	2166.56	2113.58	2134.34	2127.88	2122.94	2122.13
	397.778	3311.36	3352.34	1732.73	3318.86	1766.21		397.936	3585.23	3406.18	1795.71	3319.89	1875.29	1802.43		398.034	3260.23	3167.52	2132.76	3058.27	2192.98	2181.79		394.934	2111.36	2165.24	2113.54	2133.68	2127.5	2122.73	2121.96
	397.728	3280.68	3216.68	1728.65	3184.43	1760.91		397.886	3430.68	3280.08	1790.95	3197.45	1867.07	1797.47		397.984	3163.64	3108.52	2131.34	3002.97	2189.84	2178.39		394.884	2086.36	2164.01	2113.55	2133.09	2127.16	2122.57	2121.84
	397.678	3098.86	3092.86	1724.64	3061.77	1755.74		397.836	3319.32	3161.84	1786.58	3082.62	1859.47	1792.91		397.934	3185.23	3050.91	2130.04	2948.86	2186.9	2175.22		394.834	2151.14	2162.88	2113.61	2132.58	2126.89	2122.46	2121.77
	397.628	3011.36	2980.42	1721.09	2950.42	1751.09		397.786	3252.27	3051.68	1782.5	2975.66	1852.37	1788.65		397.884	3328.41	2995.08	2128.71	2896.35	2183.99	2172.14		394.784	2156.82	2161.65	2113.53	2131.95	2126.49	2122.22	2121.57
	397.578	2901.14	2878.48	1717.76	2849.53	1746.72		397.736	3080.68	2949.43	1778.59	2876.41	1845.63	1784.57		397.834	2975	2941.2	2127.19	2845.62	2180.98	2168.99		394.734	2128.41	2160.46	2113.44	2131.34	2126.1	2121.97	2121.36
	397.528	2684.09	2786.27	1714.7	2758.3	1742.67		397.686	3096.59	2855.15	1775.12	2784.96	1839.51	1780.93		397.784	3059.09	2890.1	2126.12	2797.51	2178.46	2166.37		394.684	2246.59	2159.36	2113.41	2130.81	2125.77	2121.79	2121.21
	397.478	2697.73	2703.23	1712.2	2676.2	1739.23		397.636	2936.36	2768.22	1771.61	2700.68	1833.5	1777.26		397.734	2988.64	2841.46	2124.95	2751.71	2175.9	2163.74		394.634	2079.55	2158.05	2113.13	2130.05	2125.21	2121.36	2120.82
	397.428	2495.45	2628.1	1709.65	2601.96	1735.79		397.586	2825	2688.68	1768.5	2623.64	1828.04	1774		397.684	2921.59	2795.49	2123.86	2708.44	2173.49	2161.28		394.584	2105.68	2157.13	2113.2	2129.66	2125.01	2121.29	2120.77
	397.378	2385.23	2560.61	1707.62	2535.32	1732.91		397.536	2702.27	2616.1	1765.69	2553.42	1823.02	1771.04		397.634	2859.09	2752.26	2122.86	2667.8	2171.2	2158.98		394.534	2221.59	2156.18	2113.22	2129.23	2124.76	2121.16	2120.68
	397.328	2280.68	2499.9	1705.87	2475.42	1730.35		397.486	2575	2550.05	1763.2	2489.61	1818.43	1768.41		397.584	2763.64	2711.75	2121.93	2629.73	2169.05	2156.82		394.484	2076.14	2155.03	2112.99	2128.58	2124.28	2120.8	2120.35
	397.278	2237.5	2445.25	1704.39	2421.55	1728.09		397.436	2520.45	2490.09	1761.04	2431.77	1814.28	1766.11		397.534	2655.68	2673.91	2121.12	2594.23	2167.07	2154.85		394.434	2095.45	2154.21	2113.07	2128.25	2124.1	2120.74	2120.32
	397.228	2167.05	2395.86	1703.01	2372.89	1725.98		397.386	2407.95	2435.65	1759.02	2379.33	1810.39	1763.96		397.484	2617.05	2638.73	2120.45	2561.28	2165.26	2153.07		394.384	2156.82	2153.38	2113.11	2127.89	2123.9	2120.65	2120.25
	397.178	2153.41	2351.29	1701.81	2329.03	1724.07		397.336	2328.41	2386.37	1757.29	2331.96	1806.88	1762.11		397.434	2677.27	2605.99	2119.82	2530.68	2163.55	2151.4		394.334	2154.55	2152.45	2113.01	2127.43	2123.58	2120.43	2120.06
	397.128	2063.64	2310.83	1700.65	2289.24	1722.23		397.286	2248.86	2341.82	1755.77	2289.22	1803.67	1760.47		397.384	2557.95	2575.51	2119.12	2502.23	2161.81	2149.7		394.284	2221.59	2151.55	2112.93	2126.98	2123.26	2120.22	2119.87
	397.078	1993.18	2274.25	1699.71	2253.31	1720.65		397.236	2160.23	2301.54	1754.45	2250.66	1800.75	1759.04		397.334	2540.91	2547.36	2118.56	2476.04	2160.25	2148.2		394.234	2197.73	2150.54	2112.7	2126.4	2122.82	2119.88	2119.55
	397.028	1959.09	2241.07	1698.95	2220.74	1719.28		397.186	2139.77	2265.15	1753.37	2215.91	1798.14	1757.85		397.284	2547.73	2521.3	2118.03	2451.84	2158.75	2146.76		394.184	2127.27	2149.6	2112.53	2125.89	2122.43	2119.58	2119.28
	396.978	1995.45	2210.8	1698.28	2191.06	1718.02		397.136	2096.59	2232.15	1752.35	2184.46	1795.66	1756.71		397.234	2469.32	2497.18	2117.49	2429.52	2157.27	2145.36		394.134	2180.68	2148.83	2112.5	2125.53	2122.2	2119.44	2119.16
	396.928	1962.5	2182.98	1697.51	2163.8	1716.69		397.086	2026.14	2202.2	1751.43	2156.01	1793.36	1755.69		397.184	2434.09	2474.97	2117.05	2409.03	2155.93	2144.1		394.084	2221.59	2147.97	2112.36	2125.08	2121.86	2119.18	2118.92
	396.878	1918.18	2157.45	1696.83	2138.81	1715.47		397.036	2044.32	2175.12	1750.7	2130.35	1791.31	1754.86		397.134	2379.55	2454.51	2116.65	2390.23	2154.66	2142.91		394.034	2121.59	2147.05	2112.13	2124.55	2121.44	2118.85	2118.61
	396.828	1830.68	2134.03	1696.26	2115.9	1714.38		396.986	1930.68	2150.35	1749.92	2106.94	1789.27	1753.98		397.084	2356.82	2435.7	2116.31	2373	2153.5	2141.83		393.984	2109.09	2146.36	2112.11	2124.24	2121.24	2118.72	2118.5
	396.778	1929.55	2112.59	1695.91	2094.96	1713.54		396.936	1920.45	2127.99	1749.43	2085.87	1787.58	1753.4		397.034	2414.77	2418.35	2116.01	2357.18	2152.39	2140.81		393.934	2136.36	2145.71	2112.12	2123.96	2121.06	2118.62	2118.42
	396.728	1819.32	2092.45	1695.3	2075.3	1712.45		396.886	1927.27	2107.53	1748.98	2066.65	1785.98	1752.86		396.984	2327.27	2402.27	2115.64	2342.57	2151.23	2139.74		393.884	2096.59	2145.03	2112.07	2123.64	2120.83	2118.47	2118.29
	396.678	1815.91	2074.01	1694.98	2057.32	1711.68		396.836	1971.59	2088.72	1748.51	2049.02	1784.4	1752.3		396.934	2336.36	2387.53	2115.37	2329.24	2150.21	2138.81		393.834	2160.23	2144.44	2112.1	2123.41	2120.7	2118.4	2118.24
	396.628	1904.55	2056.83	1694.67	2040.58	1710.92		396.786	1877.27	2071.27	1747.91	2032.72	1782.76	1751.62		396.884	2225	2373.9	2115.09	2316.97	2149.2	2137.9		393.784	2121.59	2143.74	2112	2123.05	2120.43	2118.21	2118.06
	396.578	1900	2040.57	1694.13	2024.74	1709.96		396.736	1886.36	2055.4	1747.57	2017.94	1781.41	1751.19		396.834	2335.23	2361.43	2114.95	2305.82	2148.36	2137.15		393.734	2172.73	2143.14	2111.98	2122.79	2120.25	2118.09	2117.96
	396.528	1785.23	2025.34	1693.6	2009.92	1709.02		396.686	1890.91	2040.68	1747.2	2004.26	1780.07	1750.74		396.784	2213.64	2349.76	2114.67	2295.42	2147.4	2136.29		393.684	2060.23	2142.45	2111.86	2122.43	2119.97	2117.87	2117.75
	396.478	1854.55	2011.33	1693.36	1996.3	1708.39		396.636	1857.95	2027	1746.81	1991.58	1778.77	1750.28		396.734	2236.36	2339.09	2114.55	2285.97	2146.61	2135.6		393.634	2142.05	2142.01	2111.96	2122.3	2119.92	2117.89	2117.78
	396.428	1882.95	1998.01	1692.94	1983.35	1707.6		396.586	1895.45	2014.35	1746.52	1979.88	1777.58	1749.91		396.684	2170.45	2329.16	2114.39	2277.22	2145.82	2134.91		393.584	2154.55	2141.41	2111.9	2122.02	2119.71	2117.74	2117.65
	396.378	1847.73	1985.37	1692.45	1971.08	1706.75		396.536	1835.23	2002.44	1746.12	1968.91	1776.34	1749.45		396.634	2273.86	2320.02	2114.32	2269.22	2145.13	2134.32		393.534	2142.05	2140.81	2111.81	2121.72	2119.48	2117.56	2117.49
	396.328	1910.23	1973.55	1692.05	1959.6	1706		396.486	1776.14	1991.47	1745.88	1958.81	1775.28	1749.14		396.584	2281.82	2311.38	2114.12	2261.68	2144.33	2133.61		393.484	2095.45	2140.24	2111.75	2121.44	2119.28	2117.41	2117.35
	396.278	1773.86	1962.22	1691.49	1948.61	1705.1		396.436	1944.32	1981.33	1745.8	1949.53	1774.42	1748.99		396.534	2178.41	2303.3	2113.91	2254.67	2143.53	2132.92		393.434	2121.59	2139.78	2111.78	2121.28	2119.17	2117.36	2117.32
	396.228	1821.59	1951.83	1691.28	1938.55	1704.56		396.386	1873.86	1971.38	1745.28	1940.4	1773.13	1748.4		396.484	2272.73	2295.88	2113.83	2248.28	2142.88	2132.37		393.384	2138.64	2139.28	2111.76	2121.06	2119.02	2117.26	2117.22
	396.178	1800	1941.89	1690.94	1928.92	1703.91		396.336	1871.59	1962.18	1744.93	1931.99	1772.07	1747.99		396.434	2235.23	2288.8	2113.63	2242.21	2142.13	2131.72		393.334	2145.45	2138.76	2111.71	2120.81	2118.84	2117.13	2117.1
	396.128	1775	1932.52	1690.66	1919.85	1703.32		396.286	1840.91	1953.52	1744.6	1924.09	1771.03	1747.59		396.384	2203.41	2282.21	2113.48	2236.59	2141.45	2131.14		393.284	2114.77	2138.23	2111.64	2120.56	2118.64	2116.98	2116.97
	396.078	1785.23	1923.69	1690.44	1911.32	1702.81		396.236	1894.32	1945.42	1744.34	1916.71	1770.11	1747.28		396.334	2070.45	2276.06	2113.36	2231.36	2140.81	2130.61		393.234	2139.77	2137.78	2111.63	2120.38	2118.51	2116.9	2116.89
	396.028	1815.91	1915.29	1690.19	1903.2	1702.29		396.186	1898.86	1937.61	1743.94	1909.61	1769.06	1746.82		396.284	2172.73	2270.42	2113.42	2226.64	2140.36	2130.26		393.184	2051.14	2137.29	2111.57	2120.14	2118.33	2116.76	2116.77
	395.978	1719.32	1907.22	1689.87	1895.4	1701.69		396.136	1826.14	1930.19	1743.53	1902.87	1768.02	1746.35		396.234	2169.32	2264.98	2113.34	2222.08	2139.8	2129.79		393.134	2192.05	2137	2111.7	2120.1	2118.34	2116.82	2116.83
	395.928	1845.45	1899.79	1689.8	1888.24	1701.35		396.086	1788.64	1923.35	1743.31	1896.68	1767.2	1746.08		396.184	2207.95	2259.84	2113.27	2217.8	2139.25	2129.34		393.084	2142.05	2136.42	2111.53	2119.77	2118.06	2116.58	2116.6
	395.878	1797.73	1892.4	1689.39	1881.1	1700.69		396.036	1817.05	1916.95	1743.19	1890.92	1766.51	1745.9		396.134	2180.68	2254.94	2113.15	2213.72	2138.67	2128.86		393.034	2102.27	2135.96	2111.47	2119.55	2117.89	2116.45	2116.48
	395.828	1762.5	1885.47	1689.11	1874.42	1700.16		395.986	1837.5	1910.8	1742.99	1885.38	1765.75	1745.66		396.084	2151.14	2250.31	2113.07	2209.9	2138.13	2128.43		392.984	2118.18	2135.59	2111.49	2119.41	2117.8	2116.4	2116.44
	395.778	1778.41	1878.95	1688.92	1868.14	1699.74		395.936	1811.36	1904.9	1742.74	1880.06	1764.96	1745.35		396.034	2145.45	2245.96	2113.02	2206.32	2137.64	2128.04		392.934	2109.09	2135.19	2111.47	2119.25	2117.68	2116.32	2116.37
	395.728	1712.5	1872.68	1688.69	1862.1	1699.27		395.886	1809.09	1899.35	1742.56	1875.08	1764.26	1745.12		395.984	2157.95	2241.83	2112.98	2202.95	2137.17	2127.67		392.884	2143.18	2134.83	2111.48	2119.11	2117.59	2116.25	2116.31
	395.678	1794.32	1866.87	1688.63	1856.51	1698.99		395.836	1825	1894.06	1742.38	1870.34	1763.58	1744.9		395.934	2211.36	2237.88	2112.92	2199.74	2136.7	2127.29		392.834	2160.23	2134.4	2111.41	2118.9	2117.42	2116.12	2116.19
	395.628	1789.77	1861.1	1688.36	1850.96	1698.5		395.786	1815.91	1888.98	1742.16	1865.8	1762.87	1744.63		395.884	2188.64	2234.05	2112.8	2196.62	2136.17	2126.86		392.784	2165.91	2133.94	2111.31	2118.66	2117.22	2115.96	2116.03
	395.578	1784.09	1855.6	1688.1	1845.67	1698.03		395.736	1837.5	1884.16	1741.96	1861.48	1762.21	1744.39		395.834	2131.82	2230.42	2112.7	2193.69	2135.68	2126.46		392.734	2243.18	2133.48	2111.2	2118.42	2117.01	2115.78	2115.87
	395.528	1659.09	1850.35	1687.85	1840.62	1697.57		395.686	1818.18	1879.49	1741.71	1857.31	1761.5	1744.09		395.784	2113.64	2227.02	2112.68	2190.97	2135.26	2126.15		392.684	2098.86	2132.87	2110.93	2118.01	2116.65	2115.45	2115.54
	395.478	1746.59	1845.63	1687.92	1836.1	1697.45		395.636	1786.36	1875.07	1741.51	1853.37	1760.86	1743.85		395.734	2143.18	2223.8	2112.68	2188.4	2134.89	2125.87		392.634	2134.09	2132.57	2110.95	2117.91	2116.58	2115.42	2115.51
	395.428	1797.73	1840.9	1687.77	1831.56	1697.11		395.586	1867.05	1870.93	1741.39	1849.7	1760.32	1743.69		395.684	2219.32	2220.68	2112.64	2185.92	2134.48	2125.56		392.584	2098.86	2132.2	2110.9	2117.74	2116.45	2115.31	2115.41
	395.378	1768.18	1836.23	1687.49	1827.08	1696.64		395.536	1878.41	1866.75	1741.05	1845.97	1759.57	1743.31		395.634	2245.45	2217.59	2112.51	2183.46	2133.99	2125.16		392.534	2202.27	2131.91	2110.93	2117.64	2116.39	2115.28	2115.39
	395.328	1755.68	1831.82	1687.28	1822.85	1696.25		395.486	1782.95	1862.71	1740.68	1842.37	1758.81	1742.91		395.584	2173.86	2214.6	2112.34	2181.07	2133.47	2124.73		392.484	2126.14	2131.41	2110.74	2117.34	2116.11	2115.03	2115.15
	395.278	1760.23	1827.62	1687.1	1818.82	1695.9		395.436	1718.18	1859.08	1740.57	1839.16	1758.31	1742.76		395.534	2075	2211.82	2112.26	2178.88	2133.05	2124.41		392.434	2121.59	2131.08	2110.71	2117.19	2116	2114.95	2115.07
	395.228	1804.55	1823.56	1686.91	1814.94	1695.54		395.386	1795.45	1855.78	1740.63	1836.27	1758	1742.78		395.484	2168.18	2209.27	2112.31	2176.9	2132.76	2124.21		392.384	2152.27	2130.76	2110.69	2117.06	2115.89	2114.87	2114.99
	395.178	1694.32	1819.55	1686.61	1811.09	1695.07		395.336	1794.32	1852.41	1740.49	1833.29	1757.49	1742.6		395.434	2200	2206.7	2112.24	2174.9	2132.37	2123.91		392.334	2147.73	2130.39	2110.6	2116.86	2115.73	2114.73	2114.86
	395.128	1782.95	1815.97	1686.59	1807.67	1694.89		395.286	1801.14	1849.18	1740.34	1830.44	1757	1742.42		395.384	2073.86	2204.2	2112.12	2172.94	2131.94	2123.57		392.284	2168.18	2130.03	2110.52	2116.68	2115.58	2114.6	2114.74
	395.078	1778.41	1812.31	1686.34	1804.16	1694.48		395.236	1756.82	1846.05	1740.18	1827.69	1756.5	1742.22		395.334	2189.77	2201.95	2112.17	2171.22	2131.68	2123.4		392.234	2043.18	2129.64	2110.4	2116.46	2115.38	2114.43	2114.57
	395.028	1771.59	1808.79	1686.1	1800.8	1694.09		395.186	1786.36	1843.16	1740.14	1825.17	1756.12	1742.14		395.284	2080.68	2199.63	2112.08	2169.43	2131.28	2123.09		392.184	2187.5	2129.5	2110.54	2116.5	2115.45	2114.52	2114.67
	394.978	1818.18	1805.41	1685.88	1797.56	1693.72		395.136	1789.77	1840.31	1740.01	1822.67	1755.68	1741.99		395.234	2126.14	2197.54	2112.11	2167.84	2131.02	2122.92		392.134	2121.59	2129.08	2110.38	2116.24	2115.22	2114.31	2114.46
	394.928	1697.73	1802.03	1685.54	1794.33	1693.24		395.086	1764.77	1837.55	1739.88	1820.25	1755.24	1741.82		395.184	2114.77	2195.48	2112.1	2166.27	2130.71	2122.7		392.084	2078.41	2128.8	2110.36	2116.12	2115.12	2114.24	2114.39
	394.878	1698.86	1799.07	1685.51	1791.51	1693.07		395.036	1776.14	1834.97	1739.82	1818	1754.87	1741.73		395.134	2303.41	2193.5	2112.09	2164.77	2130.42	2122.49		392.034	2214.77	2128.61	2110.43	2116.1	2115.12	2114.26	2114.42
	394.828	1828.41	1796.22	1685.47	1788.8	1692.9		394.986	1797.73	1832.44	1739.72	1815.8	1754.48	1741.6		395.084	2056.82	2191.36	2111.85	2163.09	2129.91	2122.06		391.984	2053.41	2128.15	2110.21	2115.79	2114.84	2114	2114.16
	394.778	1778.41	1793.14	1685.1	1785.85	1692.4		394.936	1839.77	1829.96	1739.56	1813.63	1754.05	1741.41		395.034	2119.32	2189.59	2111.92	2161.79	2129.7	2121.95		391.934	2194.32	2128.03	2110.33	2115.82	2114.89	2114.07	2114.24
	394.728	1777.27	1790.28	1684.86	1783.12	1692.03		394.886	1882.95	1827.45	1739.3	1811.42	1753.5	1741.12		394.984	2129.55	2187.81	2111.91	2160.45	2129.43	2121.75		391.884	2178.41	2127.61	2110.16	2115.56	2114.65	2113.85	2114.02
	394.678	1825	1787.52	1684.62	1780.48	1691.66		394.836	1798.86	1824.9	1738.91	1809.17	1752.85	1740.71		394.934	2111.36	2186.08	2111.89	2159.16	2129.15	2121.55		391.834	2081.82	2127.24	2110.01	2115.33	2114.45	2113.67	2113.84
	394.628	1681.82	1784.73	1684.26	1777.81	1691.18		394.786	1770.45	1822.66	1738.76	1807.22	1752.43	1740.52		394.884	2086.36	2184.43	2111.89	2157.94	2128.89	2121.38		391.784	2113.64	2127.07	2110.07	2115.31	2114.44	2113.68	2113.86
	394.578	1765.91	1782.38	1684.27	1775.59	1691.07		394.736	1809.09	1820.57	1738.67	1805.4	1752.09	1740.41		394.834	2151.14	2182.87	2111.92	2156.79	2128.68	2121.25		391.734	2190.91	2126.84	2110.07	2115.22	2114.37	2113.63	2113.81
	394.528	1743.18	1779.91	1684.06	1773.23	1690.74		394.686	1823.86	1818.44	1738.48	1803.55	1751.66	1740.2		394.784	2156.82	2181.28	2111.88	2155.61	2128.39	2121.03		391.684	2103.41	2126.45	2109.9	2114.97	2114.15	2113.42	2113.6
	394.478	1752.27	1777.57	1683.9	1771	1690.47		394.636	1826.14	1816.34	1738.26	1801.72	1751.19	1739.94		394.734	2128.41	2179.74	2111.82	2154.46	2128.09	2120.82		391.634	2143.18	2126.25	2109.91	2114.91	2114.1	2113.39	2113.58
	394.428	1740.91	1775.28	1683.73	1768.82	1690.19		394.586	1802.27	1814.31	1738.02	1799.94	1750.72	1739.68		394.684	2246.59	2178.28	2111.8	2153.39	2127.84	2120.64		391.584	2105.68	2125.97	2109.84	2114.77	2113.98	2113.29	2113.47
	394.378	1696.59	1773.08	1683.58	1766.73	1689.93		394.536	1839.77	1812.39	1737.85	1798.28	1750.33	1739.49		394.634	2079.55	2176.72	2111.63	2152.21	2127.44	2120.32		391.534	2210.23	2125.78	2109.85	2114.7	2113.93	2113.26	2113.44
	394.328	1779.55	1771.07	1683.55	1764.83	1689.79		394.486	1796.59	1810.44	1737.58	1796.57	1749.83	1739.19		394.584	2105.68	2175.41	2111.67	2151.27	2127.26	2120.22		391.484	2118.18	2125.37	2109.64	2114.42	2113.67	2113.01	2113.2
	394.278	1776.14	1768.91	1683.3	1762.77	1689.44		394.436	1729.55	1808.66	1737.42	1795.03	1749.46	1739.01		394.534	2221.59	2174.11	2111.68	2150.33	2127.05	2120.08		391.434	2196.59	2125.15	2109.63	2114.33	2113.6	2112.95	2113.15
	394.228	1819.32	1766.82	1683.06	1760.78	1689.1		394.386	1835.23	1807.11	1737.44	1793.71	1749.27	1739.01		394.484	2076.14	2172.71	2111.54	2149.28	2126.7	2119.8		391.384	2159.09	2124.78	2109.45	2114.08	2113.36	2112.74	2112.93
	394.178	1792.05	1764.68	1682.71	1758.73	1688.65		394.336	1827.27	1805.32	1737.18	1792.16	1748.81	1738.73		394.434	2095.45	2171.53	2111.58	2148.45	2126.53	2119.71		391.334	2111.36	2124.48	2109.34	2113.91	2113.21	2112.59	2112.79
	394.128	1768.18	1762.66	1682.42	1756.81	1688.28		394.286	1705.68	1803.61	1736.94	1790.67	1748.37	1738.46		394.384	2156.82	2170.36	2111.6	2147.62	2126.34	2119.6		391.284	2244.32	2124.29	2109.34	2113.84	2113.16	2112.55	2112.76
	394.078	1702.27	1760.76	1682.2	1755	1687.96		394.236	1720.45	1802.27	1737.03	1789.54	1748.26	1738.53		394.334	2154.55	2169.15	2111.54	2146.74	2126.09	2119.41		391.234	2053.41	2123.83	2109.06	2113.5	2112.83	2112.24	2112.44
	394.028	1761.36	1759.08	1682.15	1753.41	1687.82		394.186	1798.86	1800.94	1737.07	1788.42	1748.11	1738.55		394.284	2221.59	2167.98	2111.49	2145.9	2125.84	2119.23		391.184	2223.86	2123.76	2109.18	2113.55	2112.89	2112.32	2112.53
	393.978	1739.77	1757.3	1681.95	1751.72	1687.53		394.136	1865.91	1799.44	1736.91	1787.12	1747.76	1738.36		394.234	2197.73	2166.76	2111.35	2144.99	2125.5	2118.97		391.134	2035.23	2123.35	2108.94	2113.25	2112.61	2112.05	2112.26
	393.928	1779.55	1755.62	1681.8	1750.13	1687.29		394.086	1802.27	1797.8	1736.56	1785.69	1747.24	1738		394.184	2127.27	2165.6	2111.24	2144.14	2125.2	2118.74		391.084	2109.09	2123.33	2109.09	2113.34	2112.71	2112.17	2112.38
	393.878	1743.18	1753.88	1681.54	1748.47	1686.95		394.036	1748.86	1796.38	1736.39	1784.45	1746.89	1737.81		394.134	2180.68	2164.56	2111.22	2143.41	2125	2118.6
	393.828	1809.09	1752.28	1681.38	1746.96	1686.71		393.986	1786.36	1795.13	1736.36	1783.4	1746.69	1737.75		394.084	2221.59	2163.48	2111.14	2142.62	2124.73	2118.39
	393.778	1743.18	1750.56	1681.06	1745.31	1686.3		393.936	1770.45	1793.82	1736.22	1782.27	1746.39	1737.6		394.034	2121.59	2162.37	2111	2141.81	2124.41	2118.14
	393.728	1789.77	1749.04	1680.89	1743.87	1686.06		393.886	1703.41	1792.58	1736.13	1781.22	1746.13	1737.49		393.984	2109.09	2161.42	2110.98	2141.15	2124.22	2118.02
	393.678	1709.09	1747.44	1680.61	1742.35	1685.7		393.836	1785.23	1791.56	1736.22	1780.38	1746.06	1737.56		393.934	2136.36	2160.51	2110.99	2140.52	2124.05	2117.91
	393.628	1703.41	1746.09	1680.54	1741.08	1685.55		393.786	1743.18	1790.35	1736.09	1779.34	1745.77	1737.41		393.884	2096.59	2159.6	2110.95	2139.87	2123.85	2117.78
	393.578	1782.95	1744.79	1680.48	1739.85	1685.42		393.736	1809.09	1789.29	1736.07	1778.45	1745.6	1737.37		393.834	2160.23	2158.76	2110.97	2139.3	2123.71	2117.69
	393.528	1697.73	1743.32	1680.22	1738.45	1685.08		393.686	1807.95	1788.08	1735.87	1777.4	1745.26	1737.16		393.784	2121.59	2157.86	2110.91	2138.66	2123.48	2117.53
	393.478	1703.41	1742.1	1680.17	1737.3	1684.97		393.636	1800	1786.9	1735.68	1776.39	1744.92	1736.95		393.734	2172.73	2157.03	2110.89	2138.09	2123.31	2117.42
	393.428	1704.55	1740.89	1680.11	1736.16	1684.84		393.586	1907.95	1785.77	1735.51	1775.41	1744.61	1736.77		393.684	2060.23	2156.15	2110.82	2137.47	2123.07	2117.24
	393.378	1809.09	1739.72	1680.05	1735.06	1684.71		393.536	1822.73	1784.38	1735.05	1774.18	1744.01	1736.29		393.634	2142.05	2155.45	2110.88	2137.01	2122.99	2117.21
	393.328	1748.86	1738.31	1679.71	1733.71	1684.31		393.486	1744.32	1783.24	1734.82	1773.19	1743.64	1736.04		393.584	2154.55	2154.65	2110.84	2136.46	2122.8	2117.08
	393.278	1719.32	1737.08	1679.54	1732.55	1684.07		393.436	1705.68	1782.33	1734.79	1772.43	1743.49	1736		393.534	2142.05	2153.86	2110.79	2135.91	2122.59	2116.94
	393.228	1704.55	1735.95	1679.43	1731.48	1683.9		393.386	1812.5	1781.55	1734.87	1771.8	1743.43	1736.06		393.484	2095.45	2153.11	2110.75	2135.39	2122.41	2116.81
	393.178	1776.14	1734.89	1679.37	1730.48	1683.77		393.336	1821.59	1780.51	1734.66	1770.9	1743.1	1735.84		393.434	2121.59	2152.43	2110.77	2134.94	2122.29	2116.74
	393.128	1718.18	1733.67	1679.12	1729.32	1683.46		393.286	1843.18	1779.47	1734.43	1769.99	1742.75	1735.59		393.384	2138.64	2151.74	2110.75	2134.47	2122.13	2116.64
	393.078	1697.73	1732.62	1679.02	1728.34	1683.3		393.236	1739.77	1778.39	1734.14	1769.05	1742.34	1735.29		393.334	2145.45	2151.04	2110.72	2133.99	2121.96	2116.53
	393.028	1834.09	1731.65	1678.97	1727.43	1683.19		393.186	1805.68	1777.6	1734.13	1768.39	1742.2	1735.26		393.284	2114.77	2150.35	2110.67	2133.52	2121.78	2116.4
	392.978	1776.14	1730.36	1678.57	1726.19	1682.74		393.136	1747.73	1776.66	1733.94	1767.58	1741.9	1735.06		393.234	2139.77	2149.72	2110.67	2133.1	2121.64	2116.32
	392.928	1818.18	1729.23	1678.32	1725.12	1682.43		393.086	1792.05	1775.89	1733.9	1766.94	1741.75	1735.01		393.184	2051.14	2149.07	2110.63	2132.65	2121.48	2116.2
	392.878	1771.59	1728.02	1677.95	1723.96	1682.01		393.036	1792.05	1775.03	1733.75	1766.2	1741.48	1734.84		393.134	2192.05	2148.54	2110.71	2132.33	2121.42	2116.2
	392.828	1718.18	1726.94	1677.71	1722.94	1681.72		392.986	1765.91	1774.18	1733.59	1765.47	1741.22	1734.67		393.084	2142.05	2147.85	2110.61	2131.84	2121.2	2116.02
	392.778	1747.73	1726.03	1677.61	1722.08	1681.56		392.936	1802.27	1773.42	1733.51	1764.83	1741.02	1734.57		393.034	2102.27	2147.24	2110.57	2131.43	2121.03	2115.91
	392.728	1803.41	1725.06	1677.43	1721.15	1681.33		392.886	1823.86	1772.58	1733.32	1764.11	1740.74	1734.38		392.984	2118.18	2146.69	2110.57	2131.07	2120.92	2115.85
	392.678	1788.64	1723.96	1677.1	1720.11	1680.95		392.836	1769.32	1771.69	1733.08	1763.34	1740.39	1734.12		392.934	2109.09	2146.14	2110.57	2130.71	2120.79	2115.77
	392.628	1769.32	1722.92	1676.81	1719.12	1680.61		392.786	1757.95	1770.97	1732.98	1762.72	1740.2	1734.01		392.884	2143.18	2145.61	2110.57	2130.36	2120.68	2115.7
	392.578	1790.91	1721.94	1676.58	1718.19	1680.33		392.736	1735.23	1770.29	1732.92	1762.16	1740.03	1733.93		392.834	2160.23	2145.05	2110.53	2129.98	2120.52	2115.59
	392.528	1706.82	1720.93	1676.28	1717.23	1679.98		392.686	1848.86	1769.68	1732.91	1761.66	1739.93	1733.92		392.784	2165.91	2144.47	2110.46	2129.59	2120.34	2115.47
	392.478	1671.59	1720.15	1676.2	1716.49	1679.86		392.636	1701.14	1768.79	1732.6	1760.87	1739.53	1733.6		392.734	2243.18	2143.91	2110.39	2129.2	2120.16	2115.33
	392.428	1807.95	1719.48	1676.21	1715.87	1679.82		392.586	1864.77	1768.31	1732.69	1760.49	1739.52	1733.67		392.684	2098.86	2143.25	2110.23	2128.72	2119.89	2115.1
	392.378	1763.64	1718.47	1675.87	1714.9	1679.44		392.536	1742.05	1767.4	1732.34	1759.68	1739.08	1733.31		392.634	2134.09	2142.79	2110.24	2128.43	2119.79	2115.05
	392.328	1779.55	1717.59	1675.65	1714.07	1679.17		392.486	1834.09	1766.83	1732.31	1759.22	1738.96	1733.27		392.584	2098.86	2142.3	2110.21	2128.1	2119.66	2114.96
	392.278	1801.14	1716.68	1675.38	1713.21	1678.85		392.436	1792.05	1766.03	1732.04	1758.51	1738.61	1732.99		392.534	2202.27	2141.85	2110.22	2127.82	2119.57	2114.92
	392.228	1743.18	1715.73	1675.05	1712.3	1678.49		392.386	1835.23	1765.35	1731.88	1757.93	1738.36	1732.82		392.484	2126.14	2141.29	2110.11	2127.42	2119.35	2114.74
	392.178	1707.95	1714.95	1674.88	1711.56	1678.27		392.336	1811.36	1764.57	1731.6	1757.24	1738	1732.53		392.434	2121.59	2140.84	2110.09	2127.12	2119.23	2114.66
	392.128	1787.5	1714.27	1674.79	1710.91	1678.14		392.286	1847.73	1763.86	1731.39	1756.63	1737.71	1732.31		392.384	2152.27	2140.39	2110.07	2126.84	2119.11	2114.59
	392.078	1743.18	1713.39	1674.5	1710.08	1677.81		392.236	1806.82	1763.07	1731.08	1755.92	1737.32	1731.99		392.334	2147.73	2139.93	2110.02	2126.52	2118.96	2114.48
	392.028	1763.64	1712.64	1674.32	1709.37	1677.59		392.186	1764.77	1762.39	1730.88	1755.34	1737.04	1731.78		392.284	2168.18	2139.47	2109.97	2126.22	2118.82	2114.38
	391.978	1779.55	1711.86	1674.09	1708.62	1677.32		392.136	1802.27	1761.84	1730.79	1754.87	1736.87	1731.68		392.234	2043.18	2138.99	2109.9	2125.89	2118.65	2114.25
	391.928	1761.36	1711.04	1673.82	1707.85	1677.01		392.086	1826.14	1761.2	1730.6	1754.32	1736.6	1731.48		392.184	2187.5	2138.69	2109.99	2125.73	2118.64	2114.28
	391.878	1806.82	1710.28	1673.59	1707.12	1676.75		392.036	1747.73	1760.5	1730.34	1753.7	1736.28	1731.21		392.134	2121.59	2138.2	2109.89	2125.39	2118.45	2114.14
	391.828	1690.91	1709.41	1673.25	1706.29	1676.37		391.986	1820.45	1760.02	1730.3	1753.31	1736.16	1731.16		392.084	2078.41	2137.81	2109.87	2125.14	2118.35	2114.07
	391.778	1726.14	1708.86	1673.2	1705.77	1676.29		391.936	1805.68	1759.36	1730.06	1752.72	1735.84	1730.91		392.034	2214.77	2137.48	2109.91	2124.95	2118.3	2114.06
	391.728	1864.77	1708.22	1673.07	1705.17	1676.11		391.886	1793.18	1758.74	1729.86	1752.19	1735.57	1730.7		391.984	2053.41	2136.99	2109.78	2124.59	2118.08	2113.88
	391.678	1706.82	1707.23	1672.57	1704.22	1675.58		391.836	1806.82	1758.17	1729.69	1751.69	1735.33	1730.52		391.934	2194.32	2136.71	2109.85	2124.44	2118.06	2113.9
	391.628	1730.68	1706.66	1672.48	1703.69	1675.46		391.786	1842.05	1757.56	1729.48	1751.16	1735.06	1730.31		391.884	2178.41	2136.25	2109.74	2124.12	2117.87	2113.75
	391.578	1718.18	1706.04	1672.33	1703.1	1675.28		391.736	1839.77	1756.88	1729.18	1750.55	1734.69	1730		391.834	2081.82	2135.83	2109.66	2123.83	2117.7	2113.61
	391.528	1756.82	1705.46	1672.21	1702.56	1675.12		391.686	1788.64	1756.2	1728.89	1749.95	1734.33	1729.69		391.784	2113.64	2135.53	2109.69	2123.66	2117.66	2113.6
	391.478	1717.05	1704.8	1672	1701.92	1674.87		391.636	1737.5	1755.67	1728.73	1749.49	1734.11	1729.53		391.734	2190.91	2135.2	2109.69	2123.45	2117.57	2113.55
	391.428	1736.36	1704.24	1671.88	1701.39	1674.72		391.586	1761.36	1755.28	1728.71	1749.17	1734.02	1729.49		391.684	2103.41	2134.77	2109.59	2123.15	2117.39	2113.41
	391.378	1818.18	1703.64	1671.71	1700.82	1674.53		391.536	1763.64	1754.83	1728.62	1748.8	1733.88	1729.4		391.634	2143.18	2134.47	2109.59	2122.97	2117.32	2113.37
	391.328	1800	1702.84	1671.33	1700.05	1674.12		391.486	1793.18	1754.39	1728.53	1748.42	1733.72	1729.3		391.584	2105.68	2134.11	2109.55	2122.73	2117.2	2113.29
	391.278	1793.18	1702.09	1671	1699.33	1673.76		391.436	1720.45	1753.87	1728.35	1747.97	1733.49	1729.12		391.534	2210.23	2133.82	2109.56	2122.55	2117.12	2113.25
	391.228	1701.14	1701.36	1670.69	1698.64	1673.41		391.386	1723.86	1753.56	1728.38	1747.72	1733.45	1729.13		391.484	2118.18	2133.39	2109.43	2122.25	2116.92	2113.08
	391.178	1746.59	1700.88	1670.61	1698.19	1673.3		391.336	1809.09	1753.24	1728.39	1747.47	1733.4	1729.14		391.434	2196.59	2133.09	2109.42	2122.06	2116.84	2113.03
	391.128	1790.91	1700.3	1670.41	1697.63	1673.08		391.286	1788.64	1752.7	1728.17	1747	1733.13	1728.91		391.384	2159.09	2132.69	2109.31	2121.77	2116.66	2112.88
	391.078	1710.23	1699.6	1670.1	1696.97	1672.73		391.236	1795.45	1752.22	1728.01	1746.58	1732.92	1728.74		391.334	2111.36	2132.35	2109.24	2121.54	2116.52	2112.78
	391.028	1659.09	1699.12	1670	1696.51	1672.6		391.186	1744.32	1751.73	1727.83	1746.15	1732.68	1728.56		391.284	2244.32	2132.07	2109.24	2121.37	2116.45	2112.74
	390.978	1737.5	1698.78	1670.03	1696.2	1672.6		391.136	1857.95	1751.38	1727.79	1745.87	1732.58	1728.51		391.234	2053.41	2131.63	2109.07	2121.04	2116.21	2112.53
	390.928	1803.41	1698.24	1669.85	1695.69	1672.4		391.086	1744.32	1750.73	1727.44	1745.28	1732.18	1728.15		391.184	2223.86	2131.43	2109.14	2120.95	2116.21	2112.56
	390.878	1742.05	1697.54	1669.51	1695.02	1672.03		391.036	1773.86	1750.4	1727.4	1745	1732.09	1728.1		391.134	2035.23	2131.03	2109	2120.65	2116	2112.38
	390.828	1669.32	1697	1669.32	1694.51	1671.82		390.986	1727.27	1749.98	1727.27	1744.65	1731.91	1727.97		391.084	2109.09	2130.86	2109.09	2120.59	2116.02	2112.44

## Sheet: Figure 3f
O 1s
600	X			bg					800	X			bg				950	X			bg				1100	X			bg
	542.828	4154.55	4165.18	4154.55	4156.91	4156.86	4156.94	4158.11		540.836	3020.45	3040.18	3020.45	3027.48	3026.63	3026.98		543.084	2780.68	2790.72	2780.68	2785.17	2783.82	2783.09		543.002	1961.36	1969.88	1961.36	1964.18	1964.44	1963.99
	542.778	4277.27	4165.28	4154.55	4156.93	4156.89	4156.96	4158.15		540.786	3032.95	3040.41	3020.45	3027.55	3026.7	3027.06		543.034	2738.64	2790.81	2780.68	2785.21	2783.85	2783.11		542.952	1977.27	1969.96	1961.36	1964.2	1964.47	1964.02
	542.728	4347.73	4165.32	4154.48	4156.89	4156.85	4156.92	4158.12		540.736	2984.09	3040.64	3020.45	3027.62	3026.76	3027.14		542.984	2775	2790.96	2780.73	2785.31	2783.93	2783.19		542.902	1918.18	1970.03	1961.35	1964.22	1964.48	1964.02
	542.678	4367.05	4165.33	4154.39	4156.81	4156.77	4156.85	4158.06		540.686	3017.05	3040.9	3020.47	3027.72	3026.87	3027.26		542.934	2680.68	2791.06	2780.74	2785.37	2783.96	2783.22		542.852	1938.64	1970.15	1961.39	1964.29	1964.55	1964.09
	542.628	4239.77	4165.33	4154.28	4156.73	4156.69	4156.77	4158		540.636	3007.95	3041.15	3020.48	3027.8	3026.95	3027.36		542.884	2801.14	2791.28	2780.86	2785.54	2784.11	2783.36		542.802	1980.68	1970.26	1961.41	1964.34	1964.61	1964.13
	542.578	4137.5	4165.4	4154.24	4156.7	4156.66	4156.75	4158		540.586	2982.95	3041.41	3020.49	3027.89	3027.03	3027.46		542.834	2712.5	2791.36	2780.84	2785.56	2784.11	2783.36		542.752	1993.18	1970.32	1961.39	1964.36	1964.62	1964.14
	542.528	4319.32	4165.51	4154.25	4156.73	4156.7	4156.78	4158.04		540.536	3054.55	3041.69	3020.52	3028	3027.14	3027.59		542.784	2707.95	2791.55	2780.92	2785.69	2784.22	2783.47		542.702	2022.73	1970.38	1961.36	1964.36	1964.62	1964.13
	542.478	4250	4165.54	4154.17	4156.67	4156.64	4156.73	4158		540.486	3031.82	3041.92	3020.49	3028.05	3027.19	3027.66		542.734	2779.55	2791.74	2781.01	2785.83	2784.34	2783.58		542.652	2000	1970.4	1961.3	1964.33	1964.59	1964.09
	542.428	4367.05	4165.61	4154.12	4156.65	4156.61	4156.7	4158		540.436	3007.95	3042.18	3020.48	3028.12	3027.26	3027.75		542.684	2802.27	2791.84	2781.01	2785.89	2784.37	2783.61		542.602	1996.59	1970.45	1961.26	1964.32	1964.58	1964.08
	542.378	4152.27	4165.61	4154.01	4156.56	4156.53	4156.62	4157.94		540.386	2952.27	3042.45	3020.49	3028.22	3027.36	3027.86		542.634	2761.36	2791.93	2780.99	2785.91	2784.38	2783.61		542.552	1932.95	1970.51	1961.23	1964.32	1964.58	1964.07
	542.328	4215.91	4165.73	4154.01	4156.59	4156.55	4156.65	4157.98		540.336	3046.59	3042.78	3020.54	3028.36	3027.5	3028.02		542.584	2834.09	2792.06	2781.01	2785.99	2784.43	2783.66		542.502	1968.18	1970.62	1961.26	1964.38	1964.64	1964.12
	542.278	4368.18	4165.82	4153.98	4156.58	4156.55	4156.65	4157.99		540.286	3126.14	3043.04	3020.52	3028.42	3027.56	3028.1		542.534	2814.77	2792.1	2780.95	2785.98	2784.4	2783.62		542.452	1972.73	1970.71	1961.25	1964.41	1964.66	1964.14
	542.228	4227.27	4165.83	4153.88	4156.5	4156.46	4156.56	4157.93		540.236	3137.5	3043.24	3020.44	3028.42	3027.57	3028.13		542.484	2728.41	2792.17	2780.9	2785.99	2784.39	2783.6		542.402	1904.55	1970.79	1961.24	1964.43	1964.68	1964.15
	542.178	4206.82	4165.91	4153.84	4156.48	4156.45	4156.56	4157.94		540.186	3114.77	3043.44	3020.35	3028.42	3027.56	3028.15		542.434	2740.91	2792.35	2780.97	2786.11	2784.48	2783.69		542.352	2007.95	1970.94	1961.29	1964.52	1964.77	1964.24
	542.128	4222.73	4166.01	4153.81	4156.48	4156.45	4156.56	4157.96		540.136	3057.95	3043.66	3020.27	3028.44	3027.58	3028.19		542.384	2739.77	2792.51	2781.02	2786.22	2784.56	2783.77		542.302	2006.82	1970.99	1961.25	1964.51	1964.76	1964.22
	542.078	4322.73	4166.1	4153.78	4156.47	4156.44	4156.55	4157.97		540.086	3037.5	3043.93	3020.24	3028.5	3027.64	3028.27		542.334	2830.68	2792.68	2781.07	2786.32	2784.64	2783.85		542.252	1993.18	1971.04	1961.2	1964.5	1964.75	1964.2
	542.028	4304.55	4166.14	4153.69	4156.41	4156.38	4156.5	4157.94		540.036	3072.73	3044.22	3020.23	3028.58	3027.72	3028.38		542.284	2743.18	2792.74	2781.01	2786.32	2784.61	2783.82		542.202	1945.45	1971.11	1961.17	1964.51	1964.75	1964.19
	541.978	4163.64	4166.2	4153.62	4156.36	4156.33	4156.45	4157.91		539.986	3130.68	3044.49	3020.19	3028.63	3027.78	3028.46		542.234	2779.55	2792.91	2781.05	2786.43	2784.7	2783.89		542.152	1992.05	1971.23	1961.19	1964.56	1964.81	1964.23
	541.928	4384.09	4166.32	4153.61	4156.38	4156.36	4156.47	4157.96		539.936	3003.41	3044.72	3020.1	3028.64	3027.79	3028.49		542.184	2689.77	2793.03	2781.05	2786.49	2784.73	2783.92		542.102	2012.5	1971.3	1961.15	1964.57	1964.81	1964.23
	541.878	4279.55	4166.34	4153.5	4156.29	4156.27	4156.39	4157.89		539.886	2979.55	3045.06	3020.11	3028.75	3027.9	3028.64		542.134	2681.82	2793.27	2781.17	2786.66	2784.88	2784.06		542.052	2003.41	1971.35	1961.1	1964.55	1964.8	1964.21
	541.828	4136.36	4166.41	4153.44	4156.26	4156.23	4156.36	4157.88		539.836	3076.14	3045.42	3020.15	3028.88	3028.03	3028.8		542.084	2679.55	2793.51	2781.29	2786.85	2785.03	2784.21		542.002	1986.36	1971.41	1961.06	1964.55	1964.79	1964.19
	541.778	4314.77	4166.56	4153.45	4156.29	4156.27	4156.4	4157.94		539.786	3121.59	3045.71	3020.1	3028.94	3028.09	3028.88		542.034	2707.95	2793.77	2781.41	2787.03	2785.19	2784.36		541.952	1889.77	1971.49	1961.04	1964.56	1964.81	1964.2
	541.728	4336.36	4166.62	4153.37	4156.24	4156.22	4156.35	4157.91		539.736	3030.68	3045.98	3020.02	3028.96	3028.12	3028.94		541.984	2745.45	2793.99	2781.5	2787.19	2785.31	2784.49		541.902	1969.32	1971.67	1961.11	1964.68	1964.91	1964.3
	541.678	4102.27	4166.67	4153.27	4156.17	4156.15	4156.29	4157.88		539.686	3067.05	3046.32	3020.01	3029.06	3028.22	3029.07		541.934	2784.09	2794.16	2781.55	2787.3	2785.39	2784.56		541.852	1953.41	1971.78	1961.1	1964.71	1964.94	1964.32
	541.628	4245.45	4166.84	4153.3	4156.23	4156.21	4156.35	4157.96		539.636	3062.5	3046.64	3019.98	3029.13	3028.29	3029.18		541.884	2735.23	2794.29	2781.54	2787.36	2785.43	2784.59		541.802	2028.41	1971.89	1961.11	1964.76	1964.99	1964.36
	541.578	4296.59	4166.94	4153.25	4156.21	4156.19	4156.33	4157.97		539.586	3065.91	3046.97	3019.94	3029.2	3028.37	3029.29		541.834	2700	2794.49	2781.6	2787.49	2785.52	2784.68		541.752	2001.14	1971.94	1961.04	1964.73	1964.97	1964.32
	541.528	4382.95	4167.02	4153.18	4156.16	4156.15	4156.3	4157.95		539.536	3013.64	3047.31	3019.91	3029.28	3028.45	3029.4		541.784	2735.23	2794.72	2781.7	2787.66	2785.66	2784.81		541.702	1965.91	1972.02	1961	1964.74	1964.97	1964.31
	541.478	4259.09	4167.05	4153.07	4156.08	4156.06	4156.22	4157.9		539.486	3037.5	3047.7	3019.91	3029.4	3028.57	3029.56		541.734	2734.09	2794.92	2781.76	2787.78	2785.75	2784.9		541.652	1987.5	1972.13	1960.99	1964.78	1965	1964.34
	541.428	4269.32	4167.15	4153.02	4156.05	4156.04	4156.2	4157.9		539.436	2984.09	3048.08	3019.9	3029.5	3028.68	3029.7		541.684	2763.64	2795.12	2781.81	2787.91	2785.85	2784.99		541.602	2022.73	1972.22	1960.97	1964.8	1965.02	1964.34
	541.378	4113.64	4167.25	4152.96	4156.03	4156.02	4156.18	4157.91		539.386	3045.45	3048.5	3019.93	3029.64	3028.83	3029.89		541.634	2762.5	2795.29	2781.84	2788.01	2785.91	2785.05		541.552	1988.64	1972.28	1960.91	1964.78	1965	1964.31
	541.328	4226.14	4167.43	4152.98	4156.07	4156.07	4156.23	4157.99		539.336	3088.64	3048.89	3019.91	3029.74	3028.93	3030.03		541.584	2818.18	2795.46	2781.86	2788.11	2785.97	2785.1		541.502	1967.05	1972.38	1960.88	1964.8	1965.02	1964.32
	541.278	4323.86	4167.55	4152.94	4156.07	4156.06	4156.23	4158.02		539.286	2953.41	3049.25	3019.85	3029.81	3029	3030.14		541.534	2844.32	2795.57	2781.82	2788.14	2785.97	2785.09		541.452	1944.32	1972.49	1960.87	1964.84	1965.06	1964.35
	541.228	4265.91	4167.63	4152.86	4156.01	4156.01	4156.18	4157.99		539.236	3081.82	3049.73	3019.9	3029.98	3029.19	3030.37		541.484	2745.45	2795.65	2781.74	2788.14	2785.93	2785.05		541.402	1904.55	1972.64	1960.89	1964.91	1965.12	1964.39
	541.178	4338.64	4167.74	4152.8	4155.99	4155.99	4156.16	4158		539.186	3050	3050.11	3019.86	3030.06	3029.27	3030.5		541.434	2759.09	2795.85	2781.78	2788.26	2786.02	2785.14		541.352	1905.68	1972.82	1960.95	1965.01	1965.22	1964.48
	541.128	4247.73	4167.82	4152.71	4155.93	4155.93	4156.11	4157.98		539.136	3030.68	3050.53	3019.83	3030.16	3029.38	3030.65		541.384	2803.41	2796.03	2781.81	2788.37	2786.09	2785.2		541.302	1963.64	1973.01	1961	1965.12	1965.32	1964.58
	541.078	4197.73	4167.95	4152.66	4155.91	4155.92	4156.1	4158		539.086	3114.77	3050.98	3019.82	3030.28	3029.51	3030.83		541.334	2773.86	2796.17	2781.78	2788.42	2786.1	2785.21		541.252	1927.27	1973.14	1961	1965.17	1965.36	1964.61
	541.028	4213.64	4168.1	4152.64	4155.92	4155.93	4156.12	4158.04		539.036	3069.32	3051.37	3019.75	3030.34	3029.58	3030.95		541.284	2739.77	2796.34	2781.79	2788.52	2786.16	2785.26		541.202	1918.18	1973.31	1961.03	1965.25	1965.45	1964.68
	540.978	4019.32	4168.25	4152.61	4155.93	4155.93	4156.13	4158.08		538.986	3027.27	3051.8	3019.71	3030.44	3029.68	3031.1		541.234	2667.05	2796.56	2781.85	2788.65	2786.25	2785.35		541.152	1996.59	1973.49	1961.08	1965.35	1965.54	1964.76
	540.928	4313.64	4168.5	4152.67	4156.02	4156.04	4156.23	4158.22		538.936	3064.77	3052.28	3019.7	3030.57	3029.82	3031.3		541.184	2823.86	2796.87	2781.99	2788.88	2786.43	2785.53		541.102	2012.5	1973.6	1961.04	1965.37	1965.55	1964.76
	540.878	4212.5	4168.6	4152.59	4155.98	4155.99	4156.2	4158.21		538.886	2918.18	3052.75	3019.67	3030.68	3029.94	3031.47		541.134	2760.23	2796.99	2781.93	2788.91	2786.43	2785.52		541.052	1993.18	1973.69	1960.99	1965.37	1965.55	1964.74
	540.828	4259.09	4168.76	4152.56	4155.98	4156	4156.21	4158.26		538.836	3043.18	3053.34	3019.75	3030.9	3030.17	3031.76		541.084	2768.18	2797.19	2781.96	2789.03	2786.5	2785.58		541.002	1944.32	1973.8	1960.96	1965.39	1965.57	1964.75
	540.778	4132.95	4168.9	4152.51	4155.97	4155.98	4156.2	4158.28		538.786	3117.05	3053.84	3019.73	3031.03	3030.31	3031.96		541.034	2811.36	2797.39	2781.98	2789.14	2786.56	2785.64		540.952	1973.86	1973.96	1960.97	1965.47	1965.64	1964.8
	540.728	4228.41	4169.1	4152.52	4156.01	4156.03	4156.25	4158.37		538.736	3004.55	3054.29	3019.65	3031.1	3030.4	3032.1		540.984	2763.64	2797.53	2781.94	2789.2	2786.57	2785.65		540.902	2023.86	1974.1	1960.96	1965.52	1965.68	1964.83
	540.678	4236.36	4169.27	4152.48	4156.01	4156.03	4156.26	4158.41		538.686	3051.14	3054.85	3019.66	3031.26	3030.57	3032.34		540.934	2737.5	2797.74	2781.97	2789.31	2786.65	2785.71		540.852	1928.41	1974.19	1960.9	1965.51	1965.67	1964.81
	540.628	4306.82	4169.43	4152.44	4156	4156.03	4156.26	4158.45		538.636	3050	3055.39	3019.64	3031.39	3030.72	3032.55		540.884	2672.73	2797.98	2782.02	2789.46	2786.75	2785.81		540.802	1971.59	1974.38	1960.93	1965.61	1965.76	1964.88
	540.578	4198.86	4169.55	4152.36	4155.97	4155.99	4156.23	4158.45		538.586	3018.18	3055.93	3019.62	3031.53	3030.87	3032.77		540.834	2786.36	2798.31	2782.15	2789.7	2786.93	2785.99		540.752	1993.18	1974.53	1960.92	1965.66	1965.8	1964.91
	540.528	4271.59	4169.74	4152.34	4155.98	4156.01	4156.26	4158.52		538.536	3175	3056.52	3019.62	3031.69	3031.04	3033.02		540.784	2755.68	2798.5	2782.15	2789.79	2786.98	2786.03		540.702	1961.36	1974.66	1960.89	1965.69	1965.83	1964.92
	540.478	4206.82	4169.9	4152.28	4155.96	4155.99	4156.25	4158.54		538.486	3005.68	3057	3019.49	3031.73	3031.1	3033.15		540.734	2768.18	2798.73	2782.18	2789.93	2787.06	2786.11		540.652	1994.32	1974.82	1960.89	1965.75	1965.88	1964.96
	540.428	4195.45	4170.09	4152.26	4155.97	4156.01	4156.27	4158.6		538.436	2946.59	3057.63	3019.51	3031.91	3031.3	3033.43		540.684	2651.14	2798.95	2782.2	2790.05	2787.13	2786.17		540.602	1977.27	1974.95	1960.85	1965.78	1965.91	1964.97
	540.378	4306.82	4170.29	4152.23	4155.99	4156.03	4156.3	4158.67		538.386	2948.86	3058.32	3019.56	3032.14	3031.55	3033.75		540.634	2687.5	2799.32	2782.36	2790.31	2787.34	2786.38		540.552	1898.86	1975.11	1960.84	1965.84	1965.95	1964.99
	540.328	4182.95	4170.44	4152.16	4155.95	4156	4156.27	4158.69		538.336	2942.05	3059.02	3019.62	3032.37	3031.8	3034.09		540.584	2702.27	2799.64	2782.47	2790.54	2787.51	2786.54		540.502	1926.14	1975.34	1960.9	1965.96	1966.08	1965.1
	540.278	4239.77	4170.65	4152.14	4155.98	4156.03	4156.31	4158.76		538.286	3050	3059.74	3019.68	3032.61	3032.06	3034.44		540.534	2779.55	2799.96	2782.57	2790.75	2787.66	2786.69		540.452	1939.77	1975.56	1960.93	1966.07	1966.17	1965.18
	540.228	4214.77	4170.84	4152.1	4155.98	4156.03	4156.31	4158.81		538.236	3144.32	3060.4	3019.66	3032.77	3032.24	3034.71		540.484	2697.73	2800.18	2782.57	2790.86	2787.72	2786.74		540.402	2112.5	1975.76	1960.95	1966.16	1966.26	1965.24
	540.178	4201.14	4171.05	4152.07	4155.99	4156.04	4156.34	4158.88		538.186	3012.5	3061.01	3019.56	3032.86	3032.35	3034.91		540.434	2706.82	2800.5	2782.68	2791.08	2787.88	2786.9		540.352	1957.95	1975.79	1960.8	1966.08	1966.17	1965.14
	540.128	4259.09	4171.27	4152.04	4156.01	4156.06	4156.37	4158.96		538.136	3060.23	3061.73	3019.56	3033.05	3032.57	3035.23		540.384	2811.36	2800.82	2782.77	2791.29	2788.03	2787.04		540.302	1930.68	1975.98	1960.81	1966.16	1966.24	1965.19
	540.078	4185.23	4171.47	4151.99	4156	4156.06	4156.37	4159		538.086	3060.23	3062.43	3019.53	3033.22	3032.76	3035.52		540.334	2721.59	2801.02	2782.74	2791.38	2788.05	2787.06		540.252	2030.68	1976.2	1960.84	1966.27	1966.34	1965.27
	540.028	4156.82	4171.7	4151.97	4156.02	4156.09	4156.41	4159.09		538.036	2995.45	3063.16	3019.5	3033.38	3032.95	3035.82		540.284	2669.32	2801.33	2782.81	2791.58	2788.19	2787.19		540.202	2056.82	1976.32	1960.77	1966.28	1966.33	1965.25
	539.978	4237.5	4171.96	4151.97	4156.07	4156.14	4156.47	4159.19		537.986	2928.41	3063.95	3019.52	3033.61	3033.2	3036.18		540.234	2605.68	2801.71	2782.95	2791.84	2788.38	2787.38		540.152	1978.41	1976.42	1960.67	1966.26	1966.31	1965.2
	539.928	4154.55	4172.18	4151.93	4156.07	4156.15	4156.48	4159.26		537.936	3052.27	3064.82	3019.59	3033.89	3033.51	3036.61		540.184	2750	2802.17	2783.17	2792.19	2788.66	2787.65		540.102	2065.91	1976.61	1960.65	1966.32	1966.36	1965.23
	539.878	4128.41	4172.45	4151.93	4156.12	4156.2	4156.54	4159.37		537.886	3052.27	3065.62	3019.56	3034.07	3033.72	3036.95		540.134	2748.86	2802.46	2783.21	2792.36	2788.76	2787.75		540.052	1960.23	1976.71	1960.55	1966.3	1966.33	1965.18
	539.828	4272.73	4172.73	4151.94	4156.18	4156.26	4156.62	4159.5		537.836	2990.91	3066.44	3019.54	3034.26	3033.95	3037.3		540.084	2779.55	2802.76	2783.25	2792.53	2788.87	2787.85		540.002	1904.55	1976.92	1960.55	1966.38	1966.4	1965.23
	539.778	4279.55	4172.95	4151.88	4156.16	4156.25	4156.62	4159.55		537.786	3065.91	3067.33	3019.56	3034.51	3034.23	3037.71		540.034	2787.5	2803.02	2783.25	2792.68	2788.94	2787.92		539.952	2004.55	1977.19	1960.61	1966.53	1966.53	1965.34
	539.728	4245.45	4173.18	4151.81	4156.15	4156.24	4156.62	4159.61		537.736	3026.14	3068.18	3019.52	3034.7	3034.45	3038.08		539.984	2787.5	2803.28	2783.25	2792.81	2789	2787.97		539.902	2014.77	1977.36	1960.56	1966.57	1966.56	1965.35
	539.678	4162.5	4173.42	4151.77	4156.15	4156.25	4156.64	4159.68		537.686	3007.95	3069.09	3019.52	3034.93	3034.72	3038.49		539.934	2704.55	2803.55	2783.24	2792.95	2789.06	2788.03		539.852	1904.55	1977.53	1960.51	1966.61	1966.59	1965.35
	539.628	4259.09	4173.72	4151.76	4156.2	4156.3	4156.7	4159.8		537.636	2915.91	3070.05	3019.53	3035.17	3035.01	3038.93		539.884	2825	2803.92	2783.34	2793.19	2789.22	2788.19		539.802	1995.45	1977.81	1960.56	1966.76	1966.72	1965.46
	539.578	4063.64	4173.97	4151.71	4156.2	4156.31	4156.71	4159.88		537.586	3077.27	3071.1	3019.61	3035.5	3035.37	3039.45		539.834	2738.64	2804.15	2783.29	2793.29	2789.24	2788.2		539.752	2003.41	1978.01	1960.53	1966.82	1966.77	1965.48
	539.528	4142.05	4174.32	4151.75	4156.29	4156.41	4156.83	4160.05		537.536	2920.45	3072.06	3019.56	3035.7	3035.62	3039.87		539.784	2712.5	2804.49	2783.34	2793.5	2789.36	2788.32		539.702	2001.14	1978.2	1960.48	1966.87	1966.81	1965.49
	539.478	4198.86	4174.64	4151.76	4156.35	4156.47	4156.9	4160.19		537.486	3026.14	3073.17	3019.64	3036.03	3036	3040.42		539.734	2763.64	2804.88	2783.43	2793.74	2789.52	2788.47		539.652	1959.09	1978.4	1960.44	1966.93	1966.85	1965.51
	539.428	4444.32	4174.94	4151.73	4156.38	4156.51	4156.95	4160.3		537.436	3021.59	3074.22	3019.64	3036.29	3036.31	3040.91		539.684	2786.36	2805.2	2783.45	2793.93	2789.62	2788.56		539.602	1996.59	1978.65	1960.45	1967.03	1966.94	1965.57
	539.378	4301.14	4175.13	4151.59	4156.29	4156.43	4156.88	4160.3		537.386	3089.77	3075.32	3019.64	3036.55	3036.62	3041.41		539.634	2778.41	2805.5	2783.45	2794.09	2789.69	2788.63		539.552	1996.59	1978.86	1960.41	1967.1	1966.99	1965.6
	539.328	4210.23	4175.39	4151.51	4156.27	4156.42	4156.88	4160.36		537.336	3098.86	3076.39	3019.58	3036.77	3036.9	3041.89		539.584	2762.5	2805.82	2783.46	2794.26	2789.77	2788.71		539.502	1937.5	1979.08	1960.37	1967.17	1967.04	1965.62
	539.278	4230.68	4175.71	4151.48	4156.3	4156.45	4156.93	4160.48		537.286	2936.36	3077.49	3019.52	3036.99	3037.17	3042.37		539.534	2742.05	2806.17	2783.48	2794.46	2789.87	2788.8		539.452	1919.32	1979.37	1960.4	1967.3	1967.15	1965.7
	539.228	4286.36	4176.02	4151.44	4156.32	4156.48	4156.97	4160.59		537.236	3094.32	3078.76	3019.58	3037.34	3037.58	3043.01		539.484	2812.5	2806.55	2783.53	2794.68	2790	2788.93		539.402	2032.95	1979.67	1960.44	1967.45	1967.29	1965.81
	539.178	4238.64	4176.32	4151.38	4156.31	4156.48	4156.98	4160.68		537.186	3044.32	3079.94	3019.53	3037.57	3037.88	3043.53		539.434	2785.23	2806.84	2783.5	2794.83	2790.04	2788.97		539.352	1994.32	1979.87	1960.37	1967.49	1967.31	1965.8
	539.128	4203.41	4176.65	4151.33	4156.33	4156.5	4157.02	4160.8		537.136	3011.36	3081.2	3019.51	3037.86	3038.23	3044.12		539.384	2837.5	2807.18	2783.49	2795.01	2790.12	2789.04		539.302	2022.73	1980.12	1960.33	1967.58	1967.37	1965.83
	539.078	4171.59	4177	4151.31	4156.37	4156.54	4157.08	4160.93		537.086	3040.91	3082.53	3019.51	3038.17	3038.62	3044.76		539.334	2709.09	2807.47	2783.43	2795.14	2790.13	2789.05		539.252	1940.91	1980.34	1960.27	1967.63	1967.41	1965.84
	539.028	4368.18	4177.37	4151.3	4156.42	4156.6	4157.15	4161.09		537.036	2962.5	3083.88	3019.49	3038.47	3038.99	3045.41		539.284	2727.27	2807.91	2783.52	2795.42	2790.31	2789.23		539.202	2029.55	1980.65	1960.29	1967.77	1967.53	1965.92
	538.978	4135.23	4177.66	4151.19	4156.38	4156.57	4157.14	4161.15		536.986	2955.68	3085.34	3019.54	3038.84	3039.44	3046.14		539.234	2638.64	2808.35	2783.59	2795.69	2790.46	2789.38		539.152	2057.95	1980.88	1960.22	1967.83	1967.56	1965.93
	538.928	4253.41	4178.07	4151.2	4156.45	4156.65	4157.23	4161.34		536.936	3012.5	3086.85	3019.59	3039.22	3039.91	3046.9		539.184	2880.68	2808.9	2783.76	2796.07	2790.72	2789.64		539.102	1915.91	1981.09	1960.12	1967.86	1967.57	1965.9
	538.878	4201.14	4178.44	4151.15	4156.47	4156.68	4157.27	4161.47		536.886	3104.55	3088.36	3019.59	3039.57	3040.34	3047.64		539.134	2762.5	2809.16	2783.65	2796.16	2790.69	2789.6		539.052	2059.09	1981.44	1960.17	1968.04	1967.72	1966.02
	538.828	4202.27	4178.84	4151.12	4156.51	4156.73	4157.34	4161.62		536.836	2988.64	3089.86	3019.53	3039.85	3040.72	3048.34		539.084	2731.82	2809.58	2783.67	2796.4	2790.81	2789.72		539.002	2022.73	1981.66	1960.07	1968.07	1967.73	1965.99
	538.778	4273.86	4179.24	4151.1	4156.55	4156.78	4157.41	4161.79		536.786	3043.18	3091.5	3019.55	3040.24	3041.2	3049.17		539.034	2727.27	2810.04	2783.74	2796.68	2790.96	2789.87		538.952	2010.23	1981.92	1960.01	1968.15	1967.78	1966
	538.728	4215.91	4179.63	4151.04	4156.56	4156.8	4157.45	4161.92		536.736	3085.23	3093.16	3019.53	3040.59	3041.65	3049.99		538.984	2800	2810.52	2783.8	2796.98	2791.12	2790.03		538.902	2055.68	1982.2	1959.96	1968.24	1967.85	1966.03
	538.678	4222.73	4180.05	4151	4156.6	4156.85	4157.52	4162.09		536.686	2938.64	3094.84	3019.48	3040.91	3042.09	3050.8		538.934	2829.55	2810.92	2783.78	2797.19	2791.2	2790.1		538.852	2006.82	1982.45	1959.86	1968.29	1967.87	1966.01
	538.628	4219.32	4180.48	4150.97	4156.64	4156.9	4157.59	4162.26		536.636	3084.09	3096.7	3019.55	3041.37	3042.65	3051.78		538.884	2775	2811.3	2783.73	2797.37	2791.24	2790.14		538.802	1926.14	1982.75	1959.81	1968.4	1967.94	1966.04
	538.578	4236.36	4180.92	4150.94	4156.68	4156.95	4157.66	4162.44		536.586	3044.32	3098.52	3019.49	3041.72	3043.12	3052.67		538.834	2735.23	2811.75	2783.74	2797.62	2791.35	2790.25		538.752	1997.73	1983.14	1959.85	1968.58	1968.09	1966.15
	538.528	4142.05	4181.37	4150.89	4156.71	4156.99	4157.73	4162.61		536.536	3140.91	3100.43	3019.48	3042.11	3043.64	3053.64		538.784	2726.14	2812.26	2783.8	2797.93	2791.51	2790.41		538.702	1973.86	1983.47	1959.81	1968.7	1968.18	1966.2
	538.478	4232.95	4181.88	4150.9	4156.8	4157.09	4157.84	4162.84		536.486	3051.14	3102.35	3019.38	3042.43	3044.1	3054.57		538.734	2889.77	2812.79	2783.87	2798.26	2791.68	2790.58		538.652	2021.59	1983.83	1959.8	1968.85	1968.3	1966.27
	538.428	4176.14	4182.35	4150.85	4156.83	4157.14	4157.91	4163.03		536.436	2964.77	3104.41	3019.36	3042.84	3044.65	3055.63		538.684	2754.55	2813.13	2783.74	2798.39	2791.66	2790.56		538.602	1980.68	1984.15	1959.73	1968.96	1968.36	1966.29
	538.378	4209.09	4182.86	4150.84	4156.9	4157.22	4158.02	4163.26		536.386	3062.5	3106.63	3019.4	3043.33	3045.29	3056.8		538.634	2805.68	2813.65	2783.78	2798.7	2791.8	2790.7		538.552	1962.5	1984.52	1959.71	1969.11	1968.48	1966.36
	538.328	4168.18	4183.38	4150.81	4156.96	4157.28	4158.11	4163.47		536.336	3109.09	3108.85	3019.36	3043.76	3045.87	3057.95		538.584	2678.41	2814.12	2783.75	2798.95	2791.88	2790.78		538.502	1912.5	1984.91	1959.71	1969.28	1968.61	1966.44
	538.278	4206.82	4183.92	4150.81	4157.03	4157.37	4158.22	4163.71		536.286	3140.91	3111.12	3019.29	3044.16	3046.44	3059.11		538.534	2875	2814.76	2783.88	2799.37	2792.12	2791.02		538.452	2026.14	1985.37	1959.76	1969.51	1968.8	1966.58
	538.228	4223.86	4184.46	4150.78	4157.09	4157.44	4158.32	4163.94		536.236	3054.55	3113.47	3019.2	3044.55	3047.01	3060.31		538.484	2717.05	2815.17	2783.77	2799.55	2792.12	2791.03		538.402	1953.41	1985.73	1959.69	1969.63	1968.87	1966.61
	538.178	4230.68	4185.01	4150.74	4157.14	4157.51	4158.41	4164.17		536.186	3080.68	3115.99	3019.17	3045.02	3047.67	3061.64		538.434	2760.23	2815.79	2783.85	2799.94	2792.32	2791.22		538.352	1971.59	1986.17	1959.7	1969.83	1969.03	1966.71
	538.128	4136.36	4185.57	4150.7	4157.19	4157.57	4158.5	4164.41		536.136	3036.36	3118.6	3019.12	3045.49	3048.33	3063.02		538.384	2734.09	2816.37	2783.88	2800.28	2792.47	2791.37		538.302	1931.82	1986.6	1959.68	1970.01	1969.16	1966.79
	538.078	4177.27	4186.19	4150.71	4157.29	4157.69	4158.64	4164.7		536.086	2995.45	3121.35	3019.11	3046.01	3049.06	3064.5		538.334	2848.86	2816.99	2783.94	2800.66	2792.65	2791.56		538.252	1927.27	1987.08	1959.71	1970.24	1969.35	1966.92
	538.028	4186.36	4186.81	4150.69	4157.37	4157.78	4158.77	4164.98		536.036	3017.05	3124.26	3019.13	3046.57	3049.84	3066.09		538.284	2776.14	2817.49	2783.86	2800.91	2792.7	2791.61		538.202	2065.91	1987.58	1959.74	1970.48	1969.54	1967.05
	537.978	4172.73	4187.45	4150.68	4157.45	4157.88	4158.9	4165.26		535.986	3157.95	3127.28	3019.13	3047.14	3050.64	3067.76		538.234	2822.73	2818.1	2783.87	2801.26	2792.83	2791.74		538.152	2005.68	1987.95	1959.64	1970.59	1969.59	1967.05
	537.928	4155.68	4188.1	4150.67	4157.54	4157.98	4159.03	4165.56		535.936	3189.77	3130.32	3019.02	3047.61	3051.36	3069.39		538.184	2769.32	2818.66	2783.82	2801.56	2792.91	2791.83		538.102	2046.59	1988.4	1959.59	1970.77	1969.71	1967.11
	537.878	4242.05	4188.79	4150.66	4157.63	4158.1	4159.18	4165.88		535.886	3069.32	3133.49	3018.88	3048.07	3052.09	3071.1		538.134	2722.73	2819.31	2783.84	2801.94	2793.06	2791.98		538.052	2039.77	1988.81	1959.51	1970.91	1969.79	1967.12
	537.828	4117.05	4189.45	4150.62	4157.69	4158.17	4159.29	4166.16		535.836	3045.45	3136.9	3018.84	3048.65	3052.94	3073		538.084	2773.86	2820.03	2783.91	2802.39	2793.27	2792.2		538.002	2022.73	1989.25	1959.43	1971.06	1969.89	1967.15
	537.778	4147.73	4190.19	4150.64	4157.81	4158.31	4159.46	4166.52		535.786	3092.05	3140.5	3018.82	3049.27	3053.85	3075.03		538.034	2738.64	2820.71	2783.93	2802.78	2793.42	2792.35		537.952	2003.41	1989.72	1959.36	1971.24	1970	1967.2
	537.728	4106.82	4190.94	4150.64	4157.92	4158.44	4159.62	4166.87		535.736	3023.86	3144.25	3018.76	3049.87	3054.76	3077.15		537.984	2752.27	2821.44	2783.98	2803.24	2793.61	2792.55		537.902	2065.91	1990.22	1959.32	1971.45	1970.14	1967.27
	537.678	4152.27	4191.73	4150.66	4158.05	4158.59	4159.81	4167.26		535.686	3170.45	3148.24	3018.76	3050.55	3055.77	3079.45		537.934	2715.91	2822.18	2784.02	2803.68	2793.8	2792.74		537.852	1973.86	1990.67	1959.21	1971.6	1970.22	1967.28
	537.628	4203.41	4192.52	4150.66	4158.16	4158.72	4159.99	4167.63		535.636	3144.32	3152.32	3018.64	3051.13	3056.7	3081.77		537.884	2827.27	2822.99	2784.1	2804.19	2794.03	2792.98		537.802	1977.27	1991.23	1959.2	1971.85	1970.4	1967.38
	537.578	4193.18	4193.31	4150.63	4158.25	4158.83	4160.14	4167.99		535.586	3125	3156.64	3018.54	3051.75	3057.7	3084.27		537.834	2719.32	2823.68	2784.05	2804.57	2794.12	2793.09		537.752	1990.91	1991.81	1959.18	1972.11	1970.58	1967.49
	537.528	4214.77	4194.13	4150.61	4158.34	4158.95	4160.3	4168.37		535.536	3076.14	3161.22	3018.46	3052.42	3058.76	3086.95		537.784	2734.09	2824.52	2784.13	2805.09	2794.36	2793.33		537.702	2012.5	1992.39	1959.15	1972.36	1970.75	1967.58
	537.478	4188.64	4194.96	4150.58	4158.43	4159.06	4160.45	4168.76		535.486	3114.77	3166.1	3018.41	3053.15	3059.91	3089.86		537.734	2788.64	2825.37	2784.19	2805.62	2794.57	2793.56		537.652	1997.73	1992.96	1959.1	1972.6	1970.9	1967.65
	537.428	4207.95	4195.84	4150.56	4158.53	4159.19	4160.63	4169.17		535.436	3159.09	3171.23	3018.34	3053.88	3061.08	3092.95		537.684	2726.14	2826.18	2784.18	2806.09	2794.73	2793.72		537.602	2048.86	1993.57	1959.06	1972.86	1971.08	1967.74
	537.378	4160.23	4196.73	4150.53	4158.63	4159.31	4160.8	4169.59		535.386	3221.59	3176.64	3018.23	3054.59	3062.28	3096.22		537.634	2798.86	2827.08	2784.26	2806.66	2794.96	2793.97		537.552	2082.95	1994.14	1958.97	1973.08	1971.21	1967.79
	537.328	4260.23	4197.67	4150.53	4158.75	4159.45	4161	4170.04		535.336	3112.5	3182.33	3018.07	3055.29	3063.48	3099.69		537.584	2829.55	2827.93	2784.24	2807.15	2795.11	2794.14		537.502	1970.45	1994.7	1958.85	1973.28	1971.31	1967.8
	537.278	4231.82	4198.59	4150.47	4158.83	4159.56	4161.15	4170.47		535.286	3189.77	3188.49	3017.99	3056.11	3064.84	3103.53		537.534	2764.77	2828.76	2784.18	2807.62	2795.23	2794.27		537.452	2068.18	1995.39	1958.83	1973.6	1971.53	1967.92
	537.228	4268.18	4199.56	4150.43	4158.92	4159.68	4161.33	4170.92		535.236	3164.77	3194.99	3017.86	3056.89	3066.2	3107.62		537.484	2692.05	2829.7	2784.21	2808.2	2795.43	2794.49		537.402	2014.77	1996.01	1958.72	1973.84	1971.66	1967.96
	537.178	4226.14	4200.54	4150.37	4159	4159.79	4161.49	4171.38		535.186	3089.77	3201.96	3017.74	3057.73	3067.65	3112.06		537.434	2821.59	2830.75	2784.32	2808.87	2795.72	2794.8		537.352	1944.32	1996.7	1958.67	1974.14	1971.85	1968.05
	537.128	4269.32	4201.58	4150.34	4159.1	4159.92	4161.69	4171.87		535.136	3217.05	3209.48	3017.68	3058.66	3069.24	3116.95		537.384	2804.55	2831.68	2784.27	2809.41	2795.86	2794.95		537.302	2050	1997.48	1958.68	1974.53	1972.12	1968.21
	537.078	4163.64	4202.63	4150.28	4159.19	4160.04	4161.86	4172.37		535.086	3071.59	3217.45	3017.53	3059.53	3070.8	3122.16		537.334	2787.5	2832.66	2784.25	2810	2796.02	2795.14		537.252	1994.32	1998.18	1958.59	1974.82	1972.28	1968.27
	537.028	4273.86	4203.77	4150.27	4159.33	4160.21	4162.1	4172.94		535.036	3211.36	3226.12	3017.48	3060.55	3072.57	3127.97		537.284	2813.64	2833.7	2784.24	2810.62	2796.21	2795.35		537.202	1996.59	1998.97	1958.56	1975.18	1972.52	1968.39
	536.978	4154.55	4204.9	4150.21	4159.42	4160.34	4162.29	4173.47		534.986	3215.91	3235.36	3017.33	3061.51	3074.33	3134.2		537.234	2802.27	2834.73	2784.21	2811.24	2796.38	2795.54		537.152	2023.86	1999.77	1958.52	1975.55	1972.75	1968.51
	536.928	4240.91	4206.12	4150.21	4159.57	4160.53	4162.55	4174.09		534.936	3234.09	3245.32	3017.18	3062.5	3076.17	3141		537.184	2868.18	2835.82	2784.19	2811.89	2796.56	2795.74		537.102	2032.95	2000.58	1958.45	1975.91	1972.97	1968.61
	536.878	4247.73	4207.35	4150.16	4159.69	4160.68	4162.77	4174.69		534.886	3164.77	3256.06	3017	3063.52	3078.11	3148.44		537.134	2689.77	2836.86	2784.08	2812.49	2796.66	2795.88		537.052	1947.73	2001.41	1958.38	1976.28	1973.18	1968.7
	536.828	4389.77	4208.61	4150.11	4159.8	4160.83	4163.01	4175.31		534.836	3297.73	3267.75	3016.89	3064.64	3080.21	3156.67		537.084	2763.64	2838.16	2784.2	2813.33	2796.99	2796.24		537.002	2036.36	2002.35	1958.39	1976.75	1973.49	1968.88
	536.778	4251.14	4209.86	4149.99	4159.85	4160.92	4163.17	4175.89		534.786	3192.05	3280.3	3016.67	3065.71	3082.34	3165.58		537.034	2772.73	2839.41	2784.22	2814.11	2797.24	2796.51		536.952	1942.05	2003.23	1958.31	1977.15	1973.73	1968.98
	536.728	4415.91	4211.22	4149.94	4159.97	4161.08	4163.42	4176.57		534.736	3359.09	3294.01	3016.53	3066.91	3084.67	3175.48		536.984	2787.5	2840.7	2784.24	2814.91	2797.47	2796.78		536.902	1921.59	2004.24	1958.33	1977.66	1974.06	1969.18
	536.678	4240.91	4212.55	4149.81	4160.02	4161.17	4163.6	4177.2		534.686	3423.86	3308.74	3016.26	3068.04	3087.01	3186.2		536.934	2704.55	2842.01	2784.23	2815.73	2797.7	2797.05		536.852	2073.86	2005.3	1958.37	1978.21	1974.42	1969.4
	536.628	4213.64	4214.02	4149.77	4160.15	4161.35	4163.87	4177.94		534.636	3310.23	3324.68	3015.94	3069.17	3089.46	3197.93		536.884	2789.77	2843.46	2784.33	2816.67	2798.03	2797.42		536.802	1913.64	2006.25	1958.25	1978.63	1974.65	1969.47
	536.578	4307.95	4215.56	4149.73	4160.3	4161.55	4164.16	4178.73		534.586	3298.86	3342.09	3015.7	3070.45	3092.15	3210.9		536.834	2785.23	2844.87	2784.32	2817.55	2798.27	2797.7		536.752	2012.5	2007.39	1958.3	1979.23	1975.04	1969.71
	536.528	4265.91	4217.11	4149.65	4160.42	4161.72	4164.43	4179.52		534.536	3451.14	3361	3015.48	3071.81	3095.03	3225.13		536.784	2820.45	2846.33	2784.32	2818.47	2798.52	2797.99		536.702	1986.36	2008.48	1958.24	1979.76	1975.35	1969.85
	536.478	4215.91	4218.75	4149.6	4160.55	4161.91	4164.72	4180.36		534.486	3361.36	3381.43	3015.14	3073.11	3097.98	3240.61		536.734	2861.36	2847.8	2784.28	2819.38	2798.73	2798.25		536.652	2053.41	2009.63	1958.21	1980.33	1975.69	1970.03
	536.428	4359.09	4220.48	4149.56	4160.72	4162.13	4165.05	4181.27		534.436	3409.09	3403.63	3014.86	3074.56	3101.2	3257.59		536.684	2917.05	2849.28	2784.18	2820.28	2798.9	2798.47		536.602	1957.95	2010.76	1958.12	1980.87	1975.98	1970.14
	536.378	4252.27	4222.21	4149.46	4160.82	4162.29	4165.33	4182.15		534.386	3523.86	3427.64	3014.55	3076.05	3104.62	3276.09		536.634	2810.23	2850.75	2784.02	2821.16	2799.01	2798.63		536.552	1988.64	2012.02	1958.12	1981.52	1976.38	1970.36
	536.328	4167.05	4224.07	4149.41	4160.99	4162.51	4165.67	4183.12		534.336	3545.45	3453.53	3014.15	3077.52	3108.19	3296.12		536.584	2830.68	2852.41	2783.99	2822.21	2799.25	2798.93		536.502	2032.95	2013.31	1958.09	1982.17	1976.76	1970.55
	536.278	4200	4226.04	4149.4	4161.19	4162.78	4166.07	4184.19		534.286	3532.95	3481.47	3013.73	3079.07	3112.01	3317.87		536.534	2795.45	2854.12	2783.93	2823.28	2799.48	2799.22		536.452	2015.91	2014.6	1958.01	1982.82	1977.11	1970.7
	536.228	4169.32	4228.09	4149.37	4161.4	4163.05	4166.47	4185.3		534.236	3548.86	3511.65	3013.32	3080.71	3116.14	3341.45		536.484	2740.91	2855.93	2783.92	2824.45	2799.76	2799.57		536.402	1953.41	2015.95	1957.96	1983.51	1977.49	1970.88
	536.178	4130.68	4230.24	4149.36	4161.62	4163.34	4166.9	4186.48		534.186	3584.09	3544.06	3012.9	3082.44	3120.58	3366.84		536.434	2836.36	2857.89	2783.97	2825.73	2800.11	2799.99		536.352	1995.45	2017.43	1957.96	1984.29	1977.94	1971.12
	536.128	4263.64	4232.5	4149.37	4161.86	4163.66	4167.36	4187.74		534.136	3578.41	3578.8	3012.45	3084.24	3125.36	3394.1		536.384	2728.41	2859.82	2783.91	2826.96	2800.36	2800.31		536.302	1989.77	2018.93	1957.92	1985.07	1978.38	1971.33
	536.078	4248.86	4234.79	4149.32	4162.05	4163.92	4167.78	4189		534.086	3563.64	3615.96	3012.01	3086.16	3130.54	3423.27		536.334	2743.18	2861.95	2783.98	2828.38	2800.75	2800.78		536.252	2009.09	2020.49	1957.89	1985.9	1978.83	1971.55
	536.028	4352.27	4237.2	4149.27	4162.25	4164.2	4168.22	4190.33		534.036	3681.82	3655.59	3011.57	3088.2	3136.19	3454.34		536.284	2785.23	2864.16	2784.03	2829.84	2801.12	2801.24		536.202	1984.09	2022.1	1957.84	1986.75	1979.28	1971.76
	535.978	4198.86	4239.68	4149.17	4162.41	4164.44	4168.63	4191.69		533.986	3777.27	3697.61	3011.04	3090.28	3142.26	3487.15		536.234	2820.45	2866.41	2784.02	2831.32	2801.46	2801.67		536.152	1996.59	2023.81	1957.81	1987.66	1979.78	1972
	535.928	4310.23	4242.35	4149.14	4162.66	4164.77	4169.14	4193.21		533.936	3776.14	3741.87	3010.44	3092.41	3148.82	3521.51		536.184	2721.59	2868.71	2783.98	2832.83	2801.76	2802.07		536.102	2021.59	2025.58	1957.78	1988.62	1980.28	1972.23
	535.878	4187.5	4245.1	4149.06	4162.85	4165.06	4169.61	4194.76		533.886	3864.77	3788.37	3009.84	3094.69	3156.02	3557.32		536.134	2843.18	2871.24	2784.06	2834.54	2802.2	2802.61		536.052	1975	2027.4	1957.71	1989.6	1980.77	1972.45
	535.828	4177.27	4248.04	4149.04	4163.12	4165.42	4170.17	4196.46		533.836	3995.45	3836.81	3009.16	3097.05	3163.89	3594.21		536.084	2734.09	2873.73	2783.98	2836.18	2802.5	2803.01		536.002	2006.82	2029.36	1957.69	1990.68	1981.34	1972.73
	535.778	4261.36	4251.15	4149.03	4163.4	4165.8	4170.76	4198.28		533.786	3994.32	3886.86	3008.39	3099.46	3172.47	3631.7		536.034	2950	2876.47	2784.04	2838.05	2802.94	2803.57		535.952	1951.14	2031.37	1957.65	1991.8	1981.89	1972.98
	535.728	4288.64	4254.38	4148.97	4163.64	4166.15	4171.33	4200.17		533.736	3950	3938.23	3007.61	3102.06	3182	3669.39		535.984	2786.36	2879.08	2783.84	2839.75	2803.13	2803.89		535.902	2031.82	2033.54	1957.65	1993.03	1982.52	1973.29
	535.678	4236.36	4257.77	4148.9	4163.88	4166.5	4171.92	4202.17		533.686	3892.05	3990.26	3006.86	3104.88	3192.62	3706.5		535.934	2851.14	2882.02	2783.84	2841.75	2803.53	2804.42		535.852	2038.64	2035.74	1957.58	1994.26	1983.1	1973.54
	535.628	4244.32	4261.38	4148.86	4164.16	4166.9	4172.56	4204.33		533.636	4005.68	4042.34	3006.17	3107.95	3204.48	3742.24		535.884	2894.32	2885.03	2783.76	2843.78	2803.86	2804.9		535.802	2100	2038.04	1957.5	1995.56	1983.69	1973.78
	535.578	4229.55	4265.19	4148.81	4164.45	4167.3	4173.23	4206.64		533.586	4085.23	4093.51	3005.38	3111.15	3217.62	3775.5		535.834	2845.45	2888.15	2783.62	2845.88	2804.16	2805.35		535.752	2053.41	2040.4	1957.36	1996.88	1984.25	1973.98
	535.528	4236.36	4269.23	4148.77	4164.75	4167.73	4173.94	4209.12		533.536	4047.73	4142.92	3004.53	3114.53	3232.23	3805.21		535.784	2815.91	2891.49	2783.55	2848.17	2804.53	2805.88		535.702	2087.5	2042.93	1957.26	1998.34	1984.88	1974.23
	535.478	4206.82	4273.52	4148.73	4165.06	4168.18	4174.68	4211.78		533.486	4201.14	4189.81	3003.71	3118.21	3248.63	3830.38		535.734	2950	2895.05	2783.51	2850.64	2804.95	2806.48		535.652	2038.64	2045.57	1957.13	1999.86	1985.51	1974.46
	535.428	4282.95	4278.08	4148.7	4165.4	4168.66	4175.47	4214.65		533.436	4277.27	4233.1	3002.76	3122.05	3266.83	3849.75		535.684	2840.91	2898.65	2783.3	2853.11	2805.22	2806.93		535.602	2054.55	2048.42	1957.05	2001.54	1986.22	1974.75
	535.378	4260.23	4282.9	4148.63	4165.71	4169.12	4176.26	4217.71		533.386	4202.27	4272.26	3001.76	3126.15	3287.13	3862.49		535.634	2839.77	2902.6	2783.23	2855.87	2805.64	2807.55		535.552	2017.05	2051.41	1956.95	2003.33	1986.95	1975.03
	535.328	4404.55	4288.04	4148.58	4166.05	4169.62	4177.1	4221.01		533.336	4255.68	4307.01	3000.81	3130.66	3309.9	3868.07		535.584	2875	2906.78	2783.16	2858.83	2806.08	2808.2		535.502	2077.27	2054.61	1956.89	2005.28	1987.75	1975.37
	535.278	4450	4293.45	4148.45	4166.32	4170.06	4177.92	4224.5		533.286	4251.14	4337.23	2999.82	3135.5	3335.29	3866.08		535.534	2868.18	2911.17	2783.05	2861.95	2806.49	2808.84		535.452	2011.36	2057.95	1956.77	2007.31	1988.52	1975.65
	535.228	4170.45	4299.21	4148.3	4166.59	4170.51	4178.76	4228.25		533.236	4298.86	4363.34	2998.84	3140.79	3363.64	3856.59		535.484	2911.36	2915.85	2782.95	2865.3	2806.93	2809.52		535.402	2107.95	2061.55	1956.72	2009.57	1989.4	1976.02
	535.178	4232.95	4305.52	4148.29	4167.02	4171.12	4179.79	4232.46		533.186	4472.73	4385.96	2997.81	3146.5	3395.09	3840		535.434	2835.23	2920.77	2782.79	2868.84	2807.33	2810.18		535.352	2025	2065.29	1956.57	2011.89	1990.23	1976.31
	535.128	4294.32	4312.24	4148.25	4167.42	4171.72	4180.85	4236.98		533.136	4280.68	4406.07	2996.65	3152.59	3429.84	3816.93		535.384	2940.91	2926.12	2782.73	2872.75	2807.84	2810.98		535.302	2052.27	2069.35	1956.5	2014.48	1991.18	1976.68
	535.078	4245.45	4319.4	4148.17	4167.81	4172.32	4181.93	4241.85		533.086	4305.68	4425.21	2995.64	3159.43	3468.43	3788.62		535.334	3012.5	2931.72	2782.53	2876.84	2808.25	2811.69		535.252	2057.95	2073.64	1956.4	2017.24	1992.15	1977.05
	535.028	4259.09	4327.09	4148.12	4168.25	4172.98	4183.09	4247.15		533.036	4486.36	4444.59	2994.6	3166.89	3510.91	3756		535.284	2789.77	2937.61	2782.25	2881.17	2808.59	2812.35		535.202	2139.77	2078.2	1956.3	2020.21	1993.16	1977.43
	534.978	4305.68	4335.34	4148.07	4168.69	4173.66	4184.31	4252.88		532.986	4546.59	4465.5	2993.43	3174.94	3557.42	3720		535.234	2873.86	2944.21	2782.24	2886.14	2809.23	2813.33		535.152	2072.73	2082.99	1956.12	2023.33	1994.14	1977.75
	534.928	4451.14	4344.18	4147.99	4169.14	4174.35	4185.59	4259.08		532.936	4542.05	4489.27	2992.2	3183.74	3608.07	3681.86		535.184	2890.91	2951.19	2782.13	2891.41	2809.78	2814.26		535.102	2164.77	2088.17	1956	2026.78	1995.25	1978.14
	534.878	4396.59	4353.59	4147.84	4169.53	4175	4186.86	4265.72		532.886	4601.14	4517.09	2990.98	3193.45	3663.05	3642.56		535.134	2865.91	2958.66	2782	2897.11	2810.34	2815.21		535.052	2140.91	2093.6	1955.8	2030.4	1996.32	1978.47
	534.828	4467.05	4363.71	4147.72	4169.96	4175.72	4188.24	4272.95		532.836	4781.82	4549.83	2989.71	3204.12	3722.29	3602.85		535.084	2897.73	2966.76	2781.9	2903.33	2810.96	2816.26		535.002	2103.41	2099.43	1955.61	2034.34	1997.48	1978.84
	534.778	4323.86	4374.55	4147.56	4170.39	4176.44	4189.68	4280.73		532.786	4719.32	4587.99	2988.3	3215.76	3785.52	3563.31		535.034	2936.36	2975.42	2781.75	2910.05	2811.56	2817.32		534.952	2071.59	2105.7	1955.46	2038.62	1998.74	1979.26
	534.728	4393.18	4386.26	4147.47	4170.9	4177.27	4191.27	4289.23		532.736	4605.68	4632.14	2986.94	3228.71	3852.7	3524.61		534.984	2946.59	2984.73	2781.57	2917.31	2812.15	2818.4		534.902	2162.5	2112.42	1955.35	2043.28	2000.11	1979.73
	534.678	4304.55	4398.81	4147.35	4171.41	4178.11	4192.94	4298.39		532.686	4743.18	4682.16	2985.66	3243.11	3923.1	3487.27		534.934	2989.77	2994.76	2781.36	2925.2	2812.75	2819.53		534.852	2113.64	2119.53	1955.14	2048.21	2001.46	1980.14
	534.628	4418.18	4412.28	4147.27	4171.98	4179.04	4194.76	4308.3		532.636	4769.32	4737.44	2984.27	3258.93	3995.72	3451.34		534.884	2939.77	3005.55	2781.11	2933.75	2813.33	2820.69		534.802	2131.82	2127.16	1954.98	2053.57	2002.94	1980.62
	534.578	4327.27	4426.66	4147.14	4172.53	4179.97	4196.65	4318.92		532.586	4852.27	4797.17	2982.87	3276.39	4069.4	3417.11		534.834	3013.64	3017.3	2780.91	2943.14	2814.01	2821.98		534.752	2104.55	2135.29	1954.81	2059.31	2004.49	1981.11
	534.528	4421.59	4442.09	4147.05	4173.15	4180.99	4198.7	4330.38		532.536	4885.23	4859.89	2981.39	3295.64	4142.41	3384.63		534.784	2951.14	3029.89	2780.63	2953.25	2814.63	2823.27		534.702	2161.36	2143.99	1954.66	2065.5	2006.16	1981.65
	534.478	4498.86	4458.54	4146.91	4173.75	4182.03	4200.85	4342.63		532.486	4918.18	4923.8	2979.89	3316.89	4212.72	3353.98		534.734	3072.73	3043.58	2780.42	2964.34	2815.36	2824.72		534.652	2147.73	2153.22	1954.45	2072.09	2007.88	1982.15
	534.428	4459.09	4476.08	4146.73	4174.35	4183.09	4203.12	4355.72		532.436	4953.41	4986.39	2978.37	3340.28	4277.6	3325.25		534.684	3054.55	3058.23	2780.07	2976.25	2815.99	2826.12		534.602	2187.5	2163.09	1954.26	2079.18	2009.73	1982.71
	534.378	4279.55	4494.78	4146.58	4175	4184.23	4205.57	4369.71		532.386	4915.91	5045.03	2976.81	3366	4334.27	3298.37		534.634	3045.45	3074.08	2779.73	2989.22	2816.67	2827.65		534.552	2129.55	2173.54	1954.03	2086.7	2011.65	1983.25
	534.328	4484.09	4514.76	4146.51	4175.77	4185.53	4208.3	4384.69		532.336	5020.45	5097	2975.28	3394.31	4379.89	3273.37		534.584	3154.55	3091.23	2779.41	3003.32	2817.41	2829.31		534.502	2255.68	2184.73	1953.85	2094.8	2013.76	1983.88
	534.278	4440.91	4535.88	4146.34	4176.48	4186.81	4211.12	4400.5		532.286	5085.23	5139.61	2973.67	3425.26	4411.63	3250.06		534.534	3165.91	3109.57	2778.95	3018.44	2818.07	2830.95		534.452	2280.68	2196.5	1953.55	2103.3	2015.89	1984.41
	534.228	4534.09	4558.28	4146.2	4177.25	4188.19	4214.2	4417.24		532.236	5069.32	5170.95	2972	3459.1	4427.48	3228.38		534.484	3236.36	3129.31	2778.47	3034.79	2818.75	2832.71		534.402	2156.82	2208.97	1953.23	2112.32	2018.15	1984.96
	534.178	4388.64	4581.94	4146.01	4178.02	4189.61	4217.48	4434.85		532.186	5114.77	5189.93	2970.35	3495.99	4426.3	3208.34		534.434	3252.27	3150.47	2777.91	3052.36	2819.41	2834.53		534.352	2226.14	2222.34	1953.02	2122.02	2020.71	1985.67
	534.128	4689.77	4606.92	4145.88	4178.9	4191.19	4221.1	4453.38		532.136	5206.82	5196.56	2968.66	3536.05	4408.04	3189.79		534.384	3156.82	3173.17	2777.34	3071.27	2820.09	2836.49		534.302	2275	2236.42	1952.75	2132.19	2023.38	1986.35
	534.078	4550	4633.02	4145.61	4179.68	4192.72	4224.88	4472.57		532.086	5222.73	5191.94	2966.9	3579.38	4373.76	3172.59		534.334	3369.32	3197.67	2776.87	3091.73	2820.95	2838.74		534.252	2282.95	2251.25	1952.43	2142.88	2026.21	1987.02
	534.028	4754.55	4660.41	4145.41	4180.58	4194.44	4229.09	4492.55		532.036	5194.32	5178.13	2965.12	3626.12	4325.55	3156.7		534.284	3245.45	3223.58	2776.15	3113.35	2821.61	2840.91		534.202	2298.86	2266.89	1952.1	2154.1	2029.27	1987.73
	533.978	4694.32	4688.86	4145.11	4181.43	4196.16	4233.59	4513.02		531.986	5237.5	5157.77	2963.36	3676.42	4266.03	3142.03		534.234	3244.32	3251.38	2775.57	3136.6	2822.49	2843.44		534.152	2297.73	2283.35	1951.76	2165.83	2032.56	1988.47
	533.928	4918.18	4718.46	4144.84	4182.37	4198.05	4238.57	4533.98		531.936	5053.41	5133.64	2961.57	3730.08	4198.2	3128.49		534.184	3346.59	3280.96	2775	3161.33	2823.44	2846.2		534.102	2305.68	2300.66	1951.41	2178.08	2036.14	1989.27
	533.878	4885.23	4748.85	4144.45	4183.25	4199.95	4243.95	4555.04		531.886	5227.27	5108.58	2959.92	3787.25	4125.06	3116.11		534.134	3373.86	3312.21	2774.3	3187.39	2824.33	2849.1		534.052	2314.77	2318.77	1951.06	2190.76	2040.02	1990.11
	533.828	4842.05	4780.03	4144.08	4184.22	4202.03	4249.94	4576.09		531.836	5109.09	5084.61	2958.13	3847.45	4048.89	3104.55		534.084	3427.27	3345.25	2773.57	3214.88	2825.27	2852.24		534.002	2310.23	2337.68	1950.7	2203.82	2044.24	1991.01
	533.778	4871.59	4811.8	4143.74	4185.28	4204.28	4256.62	4596.82		531.786	5095.45	5063.71	2956.44	3910.57	3972.09	3093.93		534.034	3469.32	3379.92	2772.77	3243.6	2826.23	2855.64		533.952	2334.09	2357.35	1950.34	2217.21	2048.85	1991.97
	533.728	4946.59	4843.89	4143.37	4186.4	4206.7	4264.06	4616.85		531.736	5092.05	5046.91	2954.75	3976.11	3896.2	3084.1		533.984	3515.91	3416.19	2771.92	3273.47	2827.23	2859.34		533.902	2338.64	2377.72	1949.96	2230.79	2053.86	1992.97
	533.678	4957.95	4876.03	4142.97	4187.56	4209.28	4272.37	4635.75		531.686	5151.14	5034.76	2953.07	4043.22	3822.69	3074.98		533.934	3576.14	3453.92	2771.01	3304.3	2828.26	2863.38		533.852	2322.73	2398.74	1949.57	2244.47	2059.36	1994.05
	533.628	4828.41	4907.9	4142.57	4188.8	4212.06	4281.69	4653.06		531.636	5064.77	5027.08	2951.33	4111	3752.3	3066.45		533.884	3631.82	3492.89	2770.03	3335.81	2829.33	2867.81		533.802	2479.55	2420.31	1949.2	2258.09	2065.39	1995.22
	533.578	4953.41	4939.3	4142.23	4190.19	4215.13	4292.24	4668.42		531.586	5092.05	5023.33	2949.67	4178.35	3685.77	3058.55		533.834	3482.95	3532.91	2768.98	3367.72	2830.44	2872.7		533.752	2461.36	2442.15	1948.67	2271.3	2071.86	1996.33
	533.528	4984.09	4969.85	4141.82	4191.62	4218.4	4304.07	4681.24		531.536	4993.18	5022.26	2947.98	4243.73	3623.33	3051.15		533.784	3607.95	3573.78	2768.1	3399.76	2831.86	2878.36		533.702	2428.41	2464.3	1948.16	2284.09	2078.99	1997.54
	533.478	4846.59	4999.41	4141.4	4193.14	4221.93	4317.41	4691.15		531.486	5162.5	5022.33	2946.37	4305.58	3565.21	3044.28		533.734	3540.91	3614.79	2767.08	3431.14	2833.25	2884.56		533.652	2452.27	2486.61	1947.68	2296.22	2086.86	1998.89
	533.428	5011.36	5027.97	4141.05	4194.84	4225.84	4332.57	4697.89		531.436	4998.86	5021.39	2944.62	4361.59	3511.35	3037.69		533.684	3642.05	3655.69	2766.13	3461.48	2834.87	2891.61		533.602	2453.41	2508.89	1947.18	2307.41	2095.51	2000.33
	533.378	5061.36	5055.33	4140.62	4196.58	4230.01	4349.57	4701.02		531.386	4997.73	5017.54	2943	4410.06	3461.88	3031.61		533.634	3686.36	3695.71	2765.06	3489.87	2836.51	2899.44		533.552	2523.86	2530.93	1946.67	2317.39	2105.01	2001.88
	533.328	4984.09	5081.72	4140.16	4198.43	4234.55	4368.73	4700.5		531.336	5042.05	5008.48	2941.38	4448.87	3416.52	3025.85		533.584	3751.14	3734.34	2763.94	3515.66	2838.28	2908.27		533.502	2445.45	2552.52	1946.1	2325.85	2115.37	2003.49
	533.278	5052.27	5107.52	4139.74	4200.45	4239.56	4390.35	4696.38		531.286	4967.05	4992.15	2939.73	4476.19	3375.05	3020.36		533.534	3659.09	3770.85	2762.73	3537.98	2840.16	2918.18		533.452	2555.68	2573.65	1945.6	2332.7	2126.83	2005.32
	533.228	5045.45	5133.09	4139.29	4202.6	4245.02	4414.6	4688.74		531.236	4917.05	4966.99	2938.13	4490.76	3337.29	3015.2		533.484	3622.73	3804.91	2761.64	3556.28	2842.34	2929.55		533.402	2576.14	2594.03	1944.99	2337.53	2139.29	2007.2
	533.178	5188.64	5159.1	4138.84	4204.93	4251.06	4441.78	4677.84		531.186	4693.18	4931.95	2936.57	4491.7	3303.07	3010.32		533.434	3762.5	3835.95	2760.58	3569.81	2844.8	2942.5		533.352	2589.77	2613.71	1944.37	2340.28	2152.93	2009.22
	533.128	5209.09	5186.08	4138.32	4207.36	4257.67	4472.01	4663.99		531.136	4815.91	4886.75	2935.18	4479.07	3272.22	3005.83		533.384	3869.32	3863.43	2759.36	3577.8	2847.34	2957.01		533.302	2676.14	2632.62	1943.72	2340.84	2167.82	2011.41
	533.078	5176.14	5214.89	4137.78	4209.98	4265	4505.57	4647.68		531.086	4793.18	4831.39	2933.7	4453.14	3244.2	3001.45		533.334	3818.18	3887.31	2758	3579.92	2850.03	2973.38		533.252	2731.82	2650.8	1942.99	2339.11	2183.98	2013.7
	533.028	5220.45	5246.3	4137.27	4212.85	4273.2	4542.67	4629.38		531.036	4588.64	4766.89	2932.24	4415.23	3218.88	2997.26		533.284	3913.64	3907.83	2756.71	3576.22	2853.07	2991.96		533.202	2669.32	2668.38	1942.21	2335.13	2201.51	2016.15
	532.978	5456.82	5281.02	4136.73	4215.93	4282.38	4583.38	4609.52		530.986	4682.95	4694.7	2930.93	4367.06	3196.11	2993.39		533.234	3935.23	3925.22	2755.3	3566.61	2856.34	3012.86		533.152	2750	2685.7	1941.48	2329.15	2220.63	2018.89
	532.928	5365.91	5319.69	4136.07	4219.16	4292.61	4627.71	4588.42		530.936	4726.14	4616.44	2929.55	4310.46	3175.47	2989.61		533.184	3853.41	3940.18	2753.85	3551.53	2859.94	3036.41		533.102	2761.36	2702.86	1940.68	2321.15	2241.26	2021.8
	532.878	5501.14	5362.9	4135.46	4222.73	4304.23	4675.61	4566.71		530.886	4515.91	4533.89	2928.13	4247.47	3156.76	2985.93		533.134	3965.91	3953.64	2752.51	3531.62	2864.06	3062.98		533.052	2735.23	2720.17	1939.86	2311.43	2263.49	2024.96
	532.828	5455.68	5410.98	4134.78	4226.57	4317.36	4726.78	4544.61		530.836	4437.5	4449	2926.88	4180.28	3139.95	2982.53		533.084	4027.27	3966.33	2751.03	3507.28	2868.51	3092.6		533.002	2739.77	2737.99	1939.07	2300.27	2287.42	2028.43
	532.778	5435.23	5464.14	4134.12	4230.8	4332.37	4780.84	4522.51		530.786	4379.55	4363.28	2925.69	4110.6	3124.75	2979.32		533.034	3980.68	3979.31	2749.47	3479.39	2873.37	3125.49		532.952	2719.32	2756.58	1938.27	2287.89	2313.02	2032.21
	532.728	5373.86	5522.2	4133.48	4235.45	4349.53	4836.98	4500.66		530.736	4356.82	4278.01	2924.55	4039.88	3110.95	2976.26		532.984	4005.68	3993.75	2747.97	3448.83	2878.85	3162		532.902	2781.82	2776.23	1937.49	2274.58	2340.31	2036.33
	532.678	5543.18	5584.69	4132.86	4240.61	4369.25	4894.13	4479.27		530.686	4181.82	4194.47	2923.42	3969.58	3098.4	2973.32		532.934	3987.5	4010.51	2746.43	3416.29	2884.91	3202.17		532.852	2831.82	2797.12	1936.65	2260.48	2369.2	2040.75
	532.628	5614.77	5650.35	4132.16	4246.22	4391.73	4950.46	4458.41		530.636	4073.86	4113.56	2922.42	3900.75	3087.06	2970.6		532.884	4076.14	4030.48	2744.91	3382.52	2891.67	3246.11		532.802	2795.45	2819.35	1935.76	2245.87	2399.52	2045.48
	532.578	5796.59	5717.86	4131.42	4252.4	4417.47	5004	4438.24		530.586	4161.36	4035.88	2921.52	3834.11	3076.74	2968.06		532.834	4161.36	4054.19	2743.29	3347.99	2899.07	3293.71		532.752	2898.86	2843.12	1934.9	2231.04	2431.23	2050.66
	532.528	5812.5	5785.28	4130.59	4259.19	4446.85	5052.22	4418.8		530.536	4126.14	3961.71	2920.54	3770.07	3067.19	2965.53		532.784	4040.91	4081.99	2741.55	3313.3	2907.16	3344.64		532.702	2861.36	2868.25	1933.94	2216.03	2463.96	2056.15
	532.478	5732.95	5850.61	4129.76	4266.76	4480.43	5092.48	4400.2		530.486	3850	3891.36	2919.59	3709.05	3058.38	2963.1		532.734	4155.68	4114.27	2739.97	3279.11	2916.29	3398.81		532.652	2965.91	2894.74	1933.02	2201.13	2497.52	2062.12
	532.428	5886.36	5911.93	4128.96	4275.3	4518.77	5122.2	4382.53		530.436	3971.59	3825.33	2918.86	3651.63	3050.45	2960.96		532.684	4311.36	4150.48	2738.24	3245.49	2926.24	3455.23		532.602	2886.36	2922.19	1931.99	2186.32	2531.38	2068.48
	532.378	6134.09	5967.35	4128.08	4284.79	4562.14	5138.96	4365.72		530.386	3820.45	3763.28	2918.03	3597.54	3043	2958.79		532.634	4250	4189.85	2736.31	3212.65	2937.03	3512.8		532.552	3101.14	2950.29	1931.04	2171.91	2565.07	2075.4
	532.328	6003.41	6016.13	4127.09	4295.36	4610.97	5141.35	4349.7		530.336	3880.68	3705.4	2917.32	3547.05	3036.18	2956.8		532.584	4269.32	4231.54	2734.47	3181.01	2949.05	3570.41		532.502	2892.05	2978.22	1929.88	2157.67	2597.68	2082.62
	532.278	5909.09	6058.69	4126.15	4307.36	4665.83	5129.3	4334.65		530.286	3782.95	3651.43	2916.56	3499.96	3029.77	2954.82		532.534	4234.09	4273.61	2732.59	3150.7	2962.24	3625.85		532.452	3047.73	3005.67	1928.92	2144.09	2628.82	2090.6
	532.228	6160.23	6096.39	4125.27	4320.98	4726.98	5103.69	4320.55		530.236	3737.5	3601.32	2915.87	3456.27	3023.83	2952.97		532.484	4388.64	4314	2730.76	3121.84	2976.76	3676.91		532.402	3057.95	3031.46	1927.8	2130.86	2657.23	2098.98
	532.178	6207.95	6131.28	4124.25	4336.26	4794.46	5066.16	4307.16		530.186	3737.5	3554.99	2915.22	3415.94	3018.3	2951.21		532.434	4318.18	4349.9	2728.73	3094.25	2992.46	3720.64		532.352	3042.05	3054.85	1926.68	2118.12	2682.15	2107.94
	532.128	6155.68	6165.97	4123.22	4353.51	4868.09	5019.42	4294.6		530.136	3604.55	3512.16	2914.58	3378.72	3013.1	2949.49		532.384	4372.73	4378.93	2726.79	3068.22	3009.71	3754.58		532.302	2964.77	3074.9	1925.57	2105.95	2702.57	2117.51
	532.078	6253.41	6203.06	4122.2	4373.03	4947.53	4966.24	4282.87		530.086	3484.09	3472.74	2914.03	3344.58	3008.3	2947.93		532.334	4271.59	4398.58	2724.78	3043.56	3028.45	3776.12		532.252	3007.95	3090.84	1924.53	2094.42	2717.73	2127.76
	532.028	6092.05	6244.37	4121.15	4395.03	5031.77	4909.15	4271.85		530.036	3450	3436.53	2913.58	3313.33	3003.86	2946.5		532.284	4473.86	4407.24	2722.89	3020.52	3048.88	3783.63		532.202	3094.32	3101.88	1923.45	2083.4	2726.8	2138.59
	531.978	6372.73	6290.9	4120.16	4419.91	5119.31	4850.55	4261.62		529.986	3451.14	3403.2	2913.16	3284.68	2999.7	2945.14		532.234	4278.41	4403.88	2720.75	2998.64	3070.72	3776.03		532.152	3064.77	3107.49	1922.29	2072.84	2729.26	2149.95
	531.928	6380.68	6342.07	4119.04	4447.75	5207.55	4791.98	4251.93		529.936	3362.5	3372.62	2912.74	3258.51	2995.76	2943.82		532.184	4271.59	4389.39	2718.85	2978.36	3094.49	3754.23		532.102	3280.68	3107.6	1921.15	2062.85	2725.07	2161.98
	531.878	6365.91	6396.02	4117.92	4478.91	5292.93	4735.06	4242.88		529.886	3356.82	3344.6	2912.38	3234.65	2992.11	2942.61		532.134	4427.27	4365.04	2716.95	2959.41	3119.99	3719.54		532.052	3050	3102.09	1919.8	2053.18	2714.12	2174.39
	531.828	6495.45	6449.53	4116.8	4513.69	5371.12	4680.68	4234.43		529.836	3246.59	3318.89	2912.03	3212.87	2988.65	2941.43		532.084	4242.05	4332.85	2714.86	2941.5	3147.07	3674		532.002	3034.09	3091.82	1918.67	2044.25	2697.3	2187.61
	531.778	6553.41	6498.2	4115.62	4552.28	5436.91	4629.39	4226.48		529.786	3247.73	3295.37	2911.77	3193.09	2985.45	2940.38		532.034	4318.18	4295.93	2712.99	2925.02	3176.03	3620.88		531.952	3051.14	3077.2	1917.56	2035.83	2675.08	2201.41
	531.728	6502.27	6537.33	4114.4	4594.91	5485.06	4581.56	4219.01		529.736	3207.95	3273.76	2911.5	3175.01	2982.41	2939.35		531.984	4234.09	4256.53	2711.03	2909.56	3206.51	3562.52		531.902	2994.32	3059.01	1916.43	2027.86	2648.3	2215.71
	531.678	6509.09	6562.8	4113.22	4641.85	5511.21	4537.35	4212.04		529.686	3089.77	3253.96	2911.27	3158.56	2979.55	2938.39		531.934	4253.41	4217.12	2709.17	2895.25	3238.6	3501.62		531.852	3106.82	3038.14	1915.36	2020.39	2617.93	2230.53
	531.628	6417.05	6571.88	4112.02	4693.01	5512.56	4496.86	4205.52		529.636	3234.09	3235.86	2911.13	3143.64	2976.93	2937.54		531.884	4164.77	4179.4	2707.28	2881.89	3271.97	3440.11		531.802	3051.14	3015.33	1914.17	2013.25	2584.83	2245.58
	531.578	6639.77	6564.22	4110.88	4748.43	5488.97	4460	4199.45		529.586	3005.68	3219.08	2910.88	3129.89	2974.33	2936.61		531.834	4343.18	4144.7	2705.51	2869.54	3306.54	3379.62		531.752	2973.86	2991.5	1913.04	2006.57	2550.04	2260.95
	531.528	6584.09	6541.48	4109.62	4807.73	5442.5	4426.47	4193.64		529.536	3080.68	3203.8	2910.8	3117.49	2972.03	2935.88		531.784	4130.68	4113.52	2703.5	2857.83	3341.55	3321.15		531.702	3052.27	2967.33	1911.98	2000.36	2514.39	2276.55
	531.478	6502.27	6507.26	4108.39	4870.57	5377.46	4396.19	4188.2		529.486	2998.86	3189.62	2910.67	3106.06	2969.78	2935.12		531.734	4221.59	4086.55	2701.76	2847.15	3377.05	3265.87		531.652	2996.59	2943.17	1910.85	1994.42	2478.4	2292.04
	531.428	6348.86	6465.64	4107.2	4936.25	5298.92	4368.95	4183.11		529.436	3137.5	3176.6	2910.6	3095.65	2967.7	2934.45		531.684	4113.64	4063.26	2699.9	2837.07	3412.11	3213.89		531.602	2927.27	2919.5	1909.76	1988.87	2442.75	2307.42
	531.378	6501.14	6420.56	4106.08	5003.47	5212.36	4344.59	4178.39		529.386	3064.77	3164.43	2910.42	3085.97	2965.61	2933.69		531.634	4154.55	4043.39	2698.18	2827.78	3446.26	3165.7		531.552	2848.86	2896.6	1908.75	1983.7	2407.96	2322.44
	531.328	6470.45	6374.49	4104.89	5070.47	5122.16	4322.69	4173.85		529.336	3050	3153.18	2910.3	3077.09	2963.67	2933		531.584	4140.91	4025.97	2696.4	2819.03	3478.57	3121.17		531.502	2948.86	2874.53	1907.81	1978.91	2374.35	2336.89
	531.278	6463.64	6328.75	4103.71	5135.15	5032.09	4303.09	4169.56		529.286	3011.36	3142.73	2910.19	3068.91	2961.83	2932.35		531.534	3979.55	4010.14	2694.63	2810.85	3508.13	3080.42		531.452	3002.27	2853.07	1906.78	1974.3	2341.97	2350.36
	531.228	6303.41	6283.06	4102.54	5194.83	4944.81	4285.54	4165.5		529.236	3152.27	3133	2910.11	3061.36	2960.1	2931.75		531.484	4042.05	3994.93	2693.06	2803.37	3534.22	3043.47		531.402	2845.45	2832.16	1905.69	1969.88	2311.05	2362.6
	531.178	6078.41	6235.92	4101.45	5246.58	4862.08	4269.89	4161.71		529.186	3002.27	3123.82	2909.91	3054.25	2958.34	2931.05		531.434	3847.73	3978.93	2691.41	2796.26	3555.63	3009.87		531.352	2835.23	2811.78	1904.75	1965.85	2281.87	2373.57
	531.128	6242.05	6185.2	4100.46	5287.17	4785.21	4255.99	4158.21		529.136	2962.5	3115.33	2909.84	3047.75	2956.77	2930.49		531.384	3868.18	3961.34	2690	2789.8	3571.82	2979.72		531.302	2655.68	2791.61	1903.82	1962.05	2254.39	2382.82
	531.078	6156.82	6128.16	4099.4	5313.68	4714.46	4243.43	4154.79		529.086	2955.68	3107.4	2909.8	3041.72	2955.3	2929.98		531.334	3931.82	3940.9	2688.56	2783.68	3581.84	2952.51		531.252	2755.68	2771.55	1903.08	1958.63	2228.78	2390.29
	531.028	6088.64	6062.89	4098.37	5324.17	4650.11	4232.16	4151.57		529.036	2994.32	3099.95	2909.76	3036.1	2953.89	2929.49		531.284	3978.41	3916.83	2687.04	2777.82	3585.11	2927.99		531.202	2785.23	2751.06	1902.23	1955.29	2204.74	2395.49
	530.978	5804.55	5988.21	4097.38	5317.75	4592.09	4222.01	4148.51		528.986	2936.36	3092.9	2909.7	3030.8	2952.51	2928.98		531.234	3720.45	3888.65	2685.47	2772.22	3581.46	2905.91		531.152	2719.32	2730.02	1901.35	1952.09	2182.31	2398.32
	530.928	5845.45	5904.15	4096.53	5294.92	4540.17	4212.95	4145.72		528.936	2944.32	3086.31	2909.68	3025.88	2951.24	2928.53		531.184	3852.27	3856.55	2684.2	2767.2	3571.36	2886.39		531.102	2725	2708.31	1900.53	1949.1	2161.5	2398.77
	530.878	5794.32	5811.92	4095.66	5257.22	4493.97	4204.7	4143.02		528.886	2957.95	3080.07	2909.65	3021.26	2950.02	2928.1		531.134	3796.59	3820.17	2682.78	2762.28	3554.72	2868.72		531.052	2713.64	2685.8	1899.71	1946.26	2142.22	2396.74
	530.828	5779.55	5713.51	4094.82	5207.28	4453.02	4197.2	4140.45		528.836	2972.73	3074.16	2909.61	3016.89	2948.83	2927.66		531.084	3717.05	3780.07	2681.41	2757.65	3532.35	2852.9		531.002	2622.73	2662.43	1898.9	1943.56	2124.41	2392.27
	530.778	5586.36	5611.39	4093.98	5148.15	4416.86	4190.33	4137.99		528.786	2978.41	3068.55	2909.56	3012.77	2947.68	2927.22		531.034	3615.91	3736.95	2680.15	2753.32	3505.15	2838.78		530.952	2576.14	2638.3	1898.18	1941.06	2108.04	2385.56
	530.728	5588.64	5508.22	4093.24	5083.02	4385.1	4184.11	4135.71		528.736	2911.36	3063.21	2909.51	3008.86	2946.57	2926.8		530.984	3767.05	3691.49	2679.01	2749.31	3474.02	2826.17		530.902	2513.64	2613.43	1897.5	1938.72	2093	2376.71
	530.678	5461.36	5406.06	4092.49	5014.56	4357.13	4178.35	4133.51		528.686	3036.36	3058.2	2909.51	3005.23	2945.56	2926.43		530.934	3569.32	3644.16	2677.68	2745.29	3439.62	2814.61		530.852	2617.05	2587.92	1896.89	1936.55	2079.21	2365.95
	530.628	5243.18	5307.1	4091.81	4945.38	4332.63	4173.09	4131.44		528.636	3023.86	3053.34	2909.41	3001.69	2944.49	2925.98		530.884	3620.45	3596.12	2676.59	2741.66	3403.28	2804.35		530.802	2585.23	2561.83	1896.17	1934.36	2066.44	2353.38
	530.578	5109.09	5212.64	4091.24	4877.3	4311.2	4168.3	4129.56		528.586	3004.55	3048.72	2909.32	2998.34	2943.46	2925.55		530.834	3597.73	3547.7	2675.43	2738.11	3365.49	2794.96		530.752	2437.5	2535.43	1895.49	1932.29	2054.73	2339.39
	530.528	5138.64	5123.55	4090.73	4811.63	4292.4	4163.91	4127.81		528.536	2959.09	3044.33	2909.24	2995.18	2942.49	2925.14		530.784	3410.23	3499.71	2674.31	2734.73	3327.18	2786.42		530.702	2420.45	2509.03	1894.95	1930.44	2044.11	2324.37
	530.478	5167.05	5040.28	4090.21	4749.21	4275.81	4159.8	4126.1		528.486	2896.59	3040.17	2909.2	2992.2	2941.59	2924.79		530.734	3498.86	3452.81	2673.41	2731.69	3289.12	2778.81		530.652	2411.36	2482.69	1894.42	1928.68	2034.38	2308.47
	530.428	4963.64	4962.98	4089.68	4690.56	4261.09	4155.93	4124.44		528.436	3055.68	3036.26	2909.21	2989.43	2940.77	2924.49		530.684	3438.64	3407.05	2672.4	2728.66	3251.47	2771.72		530.602	2501.14	2456.53	1893.91	1927	2025.43	2291.92
	530.378	4998.86	4891.96	4089.24	4636.24	4248.13	4152.4	4122.92		528.386	2981.82	3032.39	2909.1	2986.66	2939.86	2924.07		530.634	3378.41	3362.93	2671.46	2725.81	3214.82	2765.23		530.552	2460.23	2430.69	1893.3	1925.29	2017.13	2274.89
	530.328	4955.68	4826.85	4088.79	4586.18	4236.54	4149.06	4121.44		528.336	2919.32	3028.75	2909.04	2984.08	2939.03	2923.72		530.584	3431.82	3320.63	2670.6	2723.12	3179.42	2759.29		530.502	2405.68	2405.4	1892.74	1923.67	2009.52	2257.69
	530.278	4770.45	4767.46	4088.36	4540.39	4226.18	4145.94	4120.03		528.286	2900	3025.31	2909.03	2981.67	2938.28	2923.43		530.534	3347.73	3280.26	2669.67	2720.46	3145.43	2753.71		530.452	2432.95	2380.79	1892.23	1922.16	2002.55	2240.53
	530.228	4684.09	4713.53	4088.02	4498.83	4216.93	4143.08	4118.75		528.236	2929.55	3022.04	2909.04	2979.38	2937.57	2923.16		530.484	3384.09	3242.02	2668.84	2717.99	3113.12	2748.6		530.402	2406.82	2356.87	1891.69	1920.68	1996.1	2223.48
	530.178	4727.27	4664.62	4087.72	4461.22	4208.6	4140.43	4117.56		528.186	2889.77	3018.88	2909.02	2977.18	2936.87	2922.87		530.434	3301.14	3205.81	2667.97	2715.54	3082.44	2743.77		530.352	2457.95	2333.74	1891.18	1919.26	1990.14	2206.7
	530.128	4660.23	4620.41	4087.41	4427.34	4201.01	4137.9	4116.38		528.136	2973.86	3015.88	2909.04	2975.11	2936.22	2922.63		530.384	3185.23	3171.79	2667.19	2713.28	3053.57	2739.33		530.302	2343.18	2311.43	1890.61	1917.84	1984.57	2190.25
	530.078	4686.36	4580.51	4087.12	4396.95	4194.12	4135.54	4115.27		528.086	3076.14	3012.94	2908.99	2973.06	2935.53	2922.32		530.334	3204.55	3139.93	2666.56	2711.22	3026.54	2735.29		530.252	2273.86	2290.11	1890.16	1916.56	1979.51	2174.37
	530.028	4550	4544.51	4086.82	4369.72	4187.79	4133.28	4114.18		528.036	2953.41	3010.04	2908.85	2971.02	2934.78	2921.94		530.284	3186.36	3110.09	2665.9	2709.2	3001.24	2731.47		530.202	2261.36	2269.76	1889.78	1915.4	1974.86	2159.06
	529.978	4526.14	4512.12	4086.59	4345.45	4182.04	4131.22	4113.19		527.986	3014.77	3007.34	2908.82	2969.16	2934.15	2921.67		530.234	3161.36	3082.23	2665.27	2707.26	2977.62	2727.88		530.152	2363.64	2250.33	1889.41	1914.28	1970.55	2144.33
	529.928	4444.32	4482.92	4086.37	4323.79	4176.74	4129.26	4112.25		527.936	2927.27	3004.7	2908.74	2967.33	2933.49	2921.35		530.184	3119.32	3056.28	2664.66	2705.41	2955.67	2724.52		530.102	2312.5	2231.68	1888.94	1913.09	1966.41	2130.06
	529.878	4514.77	4456.66	4086.2	4304.54	4171.88	4127.45	4111.37		527.886	3004.55	3002.22	2908.72	2965.64	2932.92	2921.11		530.134	3126.14	3032.16	2664.11	2703.67	2935.32	2721.38		530.052	2176.14	2214.01	1888.52	1911.98	1962.58	2116.48
	529.828	4432.95	4432.93	4085.98	4287.36	4167.34	4125.69	4110.49		527.836	2912.5	2999.79	2908.64	2963.96	2932.3	2920.81		530.084	3021.59	3009.71	2663.54	2701.96	2916.43	2718.4		530.002	2236.36	2197.34	1888.23	1911.03	1959.12	2103.65
	529.778	4292.05	4411.52	4085.81	4272.07	4163.16	4124.06	4109.67		527.786	2995.45	2997.51	2908.64	2962.42	2931.78	2920.59		530.034	3022.73	2989.01	2663.11	2700.43	2899.1	2715.69		529.952	2260.23	2181.48	1887.88	1910.06	1955.81	2091.38
	529.728	4207.95	4392.22	4085.71	4258.49	4159.33	4122.57	4108.95		527.736	2945.45	2995.25	2908.57	2960.87	2931.2	2920.32		529.984	3094.32	2969.83	2662.67	2698.95	2883.1	2713.12		529.902	2157.95	2166.43	1887.51	1909.08	1952.67	2079.7
	529.678	4397.73	4374.73	4085.65	4246.37	4155.8	4121.2	4108.29		527.686	3023.86	2993.11	2908.55	2959.43	2930.69	2920.08		529.934	2951.14	2951.97	2662.14	2697.41	2868.25	2710.58		529.852	2246.59	2152.27	1887.24	1908.23	1949.8	2068.73
	529.628	4229.55	4358.74	4085.49	4235.44	4152.42	4119.8	4107.56		527.636	2897.73	2990.99	2908.45	2957.98	2930.12	2919.79		529.884	2973.86	2935.59	2661.78	2696.1	2854.73	2708.33		529.802	2128.41	2138.82	1886.88	1907.31	1947	2058.28
	529.578	4301.14	4344.24	4085.42	4225.68	4149.33	4118.55	4106.94		527.586	2942.05	2989.04	2908.46	2956.68	2929.68	2919.61		529.834	2855.68	2920.4	2661.4	2694.79	2842.25	2706.16		529.752	2177.27	2126.24	1886.64	1906.54	1944.46	2048.53
	529.528	4264.77	4330.94	4085.31	4216.85	4146.41	4117.32	4106.3		527.536	2970.45	2987.12	2908.44	2955.4	2929.21	2919.39		529.784	2965.91	2906.5	2661.17	2693.66	2830.93	2704.24		529.702	2093.18	2114.32	1886.35	1905.73	1942	2039.3
	529.478	4137.5	4318.74	4085.22	4208.87	4143.68	4116.16	4105.69		527.486	2995.45	2985.25	2908.39	2954.14	2928.73	2919.16		529.734	2828.41	2893.51	2660.79	2692.44	2820.39	2702.27		529.652	2132.95	2103.17	1886.15	1905.03	1939.75	2030.69
	529.428	4154.55	4307.56	4085.2	4201.68	4141.18	4115.12	4105.17		527.436	2937.5	2983.42	2908.32	2952.91	2928.24	2918.91		529.684	2893.18	2881.64	2660.59	2691.41	2810.85	2700.56		529.602	2123.86	2092.62	1885.9	1904.3	1937.57	2022.56
	529.378	4245.45	4297.24	4085.16	4195.12	4138.82	4114.12	4104.66		527.386	2978.41	2981.7	2908.3	2951.76	2927.82	2918.71		529.634	2906.82	2870.58	2660.3	2690.34	2802.01	2698.84		529.552	2156.82	2082.71	1885.66	1903.61	1935.5	2014.93
	529.328	4213.64	4287.65	4085.08	4189.09	4136.56	4113.12	4104.12		527.336	3035.23	2980	2908.24	2950.63	2927.37	2918.49		529.584	2775	2860.29	2660	2689.27	2793.84	2697.19		529.502	2086.36	2073.35	1885.39	1902.89	1933.5	2007.75
	529.278	4151.14	4278.74	4085.02	4183.56	4134.44	4112.18	4103.61		527.286	2932.95	2978.32	2908.14	2949.49	2926.89	2918.22		529.534	2863.64	2850.91	2659.86	2688.4	2786.48	2695.76		529.452	2151.14	2064.61	1885.19	1902.26	1931.65	2001.09
	529.228	4114.77	4270.47	4084.99	4178.49	4132.47	4111.31	4103.15		527.236	2873.86	2976.76	2908.12	2948.47	2926.5	2918.04		529.484	2670.45	2842.09	2659.61	2687.45	2779.59	2694.29		529.402	2056.82	2056.34	1884.93	1901.59	1929.82	1994.79
	529.178	4179.55	4262.76	4084.97	4173.83	4130.63	4110.5	4102.72		527.186	2886.36	2975.3	2908.15	2947.53	2926.17	2917.91		529.434	2775	2834.13	2659.6	2686.75	2773.46	2693.12		529.352	1936.36	2048.63	1884.76	1901.02	1928.16	1988.97
	529.128	4196.59	4255.53	4084.92	4169.48	4128.86	4109.69	4102.27		527.136	2896.59	2973.89	2908.16	2946.61	2925.84	2917.77		529.384	2726.14	2826.59	2659.46	2685.96	2767.68	2691.87		529.302	2020.45	2041.52	1884.71	1900.58	1926.69	1983.66
	529.078	4202.27	4248.74	4084.87	4165.44	4127.18	4108.9	4101.83		527.086	3035.23	2972.51	2908.17	2945.72	2925.51	2917.63		529.334	2721.59	2819.6	2659.38	2685.24	2762.38	2690.74		529.252	2081.82	2034.76	1884.57	1900.08	1925.21	1978.62
	529.028	4089.77	4242.35	4084.81	4161.67	4125.58	4108.14	4101.39		527.036	2973.86	2971.06	2908.07	2944.75	2925.08	2917.38		529.284	2665.91	2813.09	2659.3	2684.55	2757.49	2689.66		529.202	2001.14	2028.34	1884.38	1899.52	1923.73	1973.84
	528.978	4142.05	4236.4	4084.81	4158.2	4124.11	4107.47	4101.03		526.986	2937.5	2969.7	2908.02	2943.86	2924.71	2917.18		529.234	2660.23	2807.07	2659.3	2683.96	2753.01	2688.7		529.152	1965.91	2022.38	1884.26	1899.06	1922.39	1969.46
	528.928	4205.68	4230.75	4084.78	4154.94	4122.7	4106.8	4100.65		526.936	3025	2968.42	2908	2943.02	2924.37	2917.02		529.184	2705.68	2801.43	2659.29	2683.39	2748.85	2687.78		529.102	1921.59	2016.81	1884.18	1898.64	1921.14	1965.39
	528.878	4235.23	4225.4	4084.72	4151.85	4121.33	4106.12	4100.25		526.886	2935.23	2967.1	2907.91	2942.15	2923.98	2916.79		529.134	2672.73	2796.09	2659.24	2682.78	2744.93	2686.86		529.052	2059.09	2011.61	1884.14	1898.28	1919.98	1961.63
	528.828	4282.95	4220.32	4084.64	4148.94	4120.01	4105.46	4099.84		526.836	3060.23	2965.89	2907.89	2941.37	2923.66	2916.63		529.084	2764.77	2791.1	2659.22	2682.23	2741.3	2686.01		529.002	1954.55	2006.59	1883.97	1897.8	1918.74	1957.99
	528.778	4202.27	4215.49	4084.54	4146.18	4118.73	4104.8	4099.42		526.786	2967.05	2964.62	2907.76	2940.51	2923.26	2916.38		529.034	2796.59	2786.29	2659.09	2681.59	2737.8	2685.09		528.952	1969.32	2001.95	1883.9	1897.42	1917.64	1954.68
	528.728	4192.05	4210.95	4084.49	4143.62	4117.54	4104.19	4099.06		526.736	2925	2963.46	2907.72	2939.75	2922.93	2916.2		528.984	2794.32	2781.7	2658.92	2680.92	2734.47	2684.16		528.902	2019.32	1997.57	1883.81	1897.04	1916.58	1951.56
	528.678	4084.09	4206.65	4084.43	4141.21	4116.41	4103.62	4098.7		526.686	2972.73	2962.36	2907.7	2939.05	2922.65	2916.07		528.934	2739.77	2777.37	2658.76	2680.27	2731.34	2683.27		528.852	1993.18	1993.37	1883.68	1896.62	1915.51	1948.59
	528.628	4159.09	4202.61	4084.43	4138.99	4115.39	4103.12	4098.41		526.636	2913.64	2961.25	2907.65	2938.34	2922.33	2915.89		528.884	2618.18	2773.32	2658.66	2679.71	2728.46	2682.47		528.802	1950	1989.44	1883.57	1896.24	1914.5	1945.83
	528.578	4142.05	4198.74	4084.39	4136.85	4114.38	4102.6	4098.09		526.586	3086.36	2960.23	2907.65	2937.69	2922.07	2915.76		528.834	2701.14	2769.62	2658.71	2679.31	2725.88	2681.85		528.752	1986.36	1985.76	1883.5	1895.91	1913.57	1943.28
	528.528	4214.77	4195.07	4084.37	4134.85	4113.43	4102.11	4097.79		526.536	3095.45	2959.09	2907.51	2936.92	2921.68	2915.51		528.784	2710.23	2766.02	2658.66	2678.82	2723.36	2681.16		528.702	1955.68	1982.24	1883.4	1895.55	1912.64	1940.84
	528.478	4002.27	4191.54	4084.3	4132.91	4112.48	4101.6	4097.46		526.486	3047.73	2957.98	2907.36	2936.17	2921.29	2915.24		528.734	2700	2762.58	2658.59	2678.33	2720.96	2680.48		528.652	1969.32	1978.93	1883.33	1895.23	1911.78	1938.58
	528.428	4086.36	4188.27	4084.34	4131.18	4111.67	4101.21	4097.24		526.436	2869.32	2956.93	2907.25	2935.47	2920.94	2915.02		528.684	2657.95	2759.32	2658.54	2677.87	2718.7	2679.84		528.602	2019.32	1975.78	1883.24	1894.9	1910.93	1936.43
	528.378	4151.14	4185.12	4084.34	4129.51	4110.86	4100.79	4096.99		526.386	2940.91	2956.05	2907.28	2934.93	2920.74	2914.94		528.634	2720.45	2756.26	2658.54	2677.47	2716.6	2679.28		528.552	1901.14	1972.74	1883.11	1894.53	1910.06	1934.36
	528.328	4076.14	4182.08	4084.31	4127.89	4110.05	4100.36	4096.71		526.336	2894.32	2955.14	2907.25	2934.35	2920.49	2914.8		528.584	2648.86	2753.27	2658.47	2677.01	2714.54	2678.66		528.502	1890.91	1969.96	1883.09	1894.28	1909.34	1932.51
	528.278	4089.77	4179.22	4084.31	4126.38	4109.31	4099.98	4096.48		526.286	2887.5	2954.28	2907.26	2933.82	2920.28	2914.71		528.534	2696.59	2750.5	2658.48	2676.65	2712.66	2678.14		528.452	1926.14	1967.32	1883.08	1894.05	1908.66	1930.78
	528.228	4168.18	4176.47	4084.31	4124.95	4108.6	4099.6	4096.25		526.236	2921.59	2953.46	2907.28	2933.32	2920.08	2914.62		528.484	2780.68	2747.79	2658.43	2676.24	2710.82	2677.59		528.402	1885.23	1964.78	1883.04	1893.79	1907.96	1929.1
	528.178	4203.41	4173.8	4084.27	4123.54	4107.88	4099.2	4095.98		526.186	3000	2952.63	2907.27	2932.8	2919.86	2914.51		528.434	2746.59	2745.1	2658.28	2675.74	2708.97	2676.96		528.352	1831.82	1962.39	1883.04	1893.58	1907.33	1927.55
	528.128	4240.91	4171.23	4084.21	4122.19	4107.17	4098.8	4095.71		526.136	3039.77	2951.76	2907.19	2932.23	2919.58	2914.34		528.384	2694.32	2742.56	2658.18	2675.29	2707.24	2676.39		528.302	1885.23	1960.17	1883.09	1893.43	1906.78	1926.14
	528.078	4175	4168.75	4084.13	4120.88	4106.46	4098.39	4095.42		526.086	2878.41	2950.89	2907.09	2931.65	2919.28	2914.13		528.334	2718.18	2740.18	2658.13	2674.91	2705.64	2675.89		528.252	1855.68	1958	1883.08	1893.23	1906.19	1924.74
	528.028	4138.64	4166.4	4084.09	4119.66	4105.82	4098.02	4095.17		526.036	2880.68	2950.15	2907.11	2931.21	2919.11	2914.06		528.284	2772.73	2737.88	2658.06	2674.52	2704.09	2675.39		528.202	1926.14	1955.95	1883.11	1893.07	1905.66	1923.45
	527.978	4157.95	4164.17	4084.06	4118.52	4105.21	4097.68	4094.94		525.986	2944.32	2949.44	2907.13	2930.78	2918.94	2913.99		528.234	2784.09	2735.6	2657.92	2674.06	2702.54	2674.83		528.152	1861.36	1953.93	1883.07	1892.84	1905.08	1922.15
	527.928	4085.23	4162.01	4084.02	4117.41	4104.62	4097.34	4094.71		525.936	2884.09	2948.7	2907.1	2930.31	2918.72	2913.87		528.184	2586.36	2733.39	2657.76	2673.61	2701.04	2674.27		528.102	1914.77	1952.05	1883.09	1892.68	1904.57	1920.97
	527.878	4223.86	4159.98	4084.02	4116.39	4104.09	4097.05	4094.52		525.886	2903.41	2948.01	2907.12	2929.9	2918.56	2913.8		528.134	2595.45	2731.5	2657.85	2673.4	2699.84	2673.97		528.052	1870.45	1950.19	1883.06	1892.47	1904.04	1919.8
	527.828	4138.64	4157.95	4083.95	4115.35	4103.51	4096.69	4094.26		525.836	2878.41	2947.34	2907.12	2929.49	2918.39	2913.71		528.084	2687.5	2729.68	2657.93	2673.18	2698.68	2673.67		528.002	1938.64	1948.46	1883.07	1892.31	1903.57	1918.72
	527.778	4120.45	4156.05	4083.92	4114.39	4102.98	4096.4	4094.05		525.786	2975	2946.7	2907.15	2929.11	2918.23	2913.65		528.034	2636.36	2727.82	2657.89	2672.87	2697.47	2673.27		527.952	1871.59	1946.72	1883.02	1892.09	1903.04	1917.63
	527.728	4104.55	4154.22	4083.91	4113.48	4102.49	4096.11	4093.86		525.736	2936.36	2946	2907.09	2928.66	2918.01	2913.51		527.984	2672.73	2726.1	2657.92	2672.62	2696.36	2672.95		527.902	1960.23	1945.12	1883.03	1891.94	1902.6	1916.64
	527.678	4003.41	4152.48	4083.9	4112.61	4102.02	4095.84	4093.68		525.686	2926.14	2945.34	2907.07	2928.26	2917.82	2913.4		527.934	2661.36	2724.39	2657.9	2672.34	2695.26	2672.59		527.852	1881.82	1943.49	1882.95	1891.7	1902.08	1915.62
	527.628	4077.27	4150.84	4083.94	4111.84	4101.62	4095.64	4093.55		525.636	2880.68	2944.71	2907.05	2927.87	2917.65	2913.3		527.884	2646.59	2722.77	2657.9	2672.08	2694.22	2672.26		527.802	1880.68	1942.01	1882.95	1891.55	1901.66	1914.7
	527.578	4247.73	4149.23	4083.94	4111.06	4101.2	4095.4	4093.39		525.586	2922.73	2944.13	2907.08	2927.53	2917.51	2913.25		527.834	2612.5	2721.22	2657.91	2671.84	2693.24	2671.96		527.752	1897.73	1940.57	1882.95	1891.4	1901.25	1913.83
	527.528	4086.36	4147.6	4083.86	4110.23	4100.71	4095.08	4093.16		525.536	2965.91	2943.53	2907.06	2927.16	2917.34	2913.16		527.784	2687.5	2719.76	2657.97	2671.65	2692.33	2671.71		527.702	1953.41	1939.18	1882.94	1891.24	1900.84	1912.98
	527.478	4165.91	4146.1	4083.86	4109.51	4100.31	4094.86	4093		525.486	3048.86	2942.91	2907.02	2926.77	2917.15	2913.03		527.734	2767.05	2718.27	2657.93	2671.38	2691.38	2671.38		527.652	1843.18	1937.77	1882.87	1891.03	1900.38	1912.1
	527.428	4112.5	4144.62	4083.82	4108.77	4099.89	4094.59	4092.81		525.436	2923.86	2942.24	2906.91	2926.32	2916.89	2912.84		527.684	2679.55	2716.74	2657.8	2671.01	2690.36	2670.96		527.602	1904.55	1936.53	1882.91	1890.93	1900.05	1911.37
	527.378	4276.14	4143.21	4083.8	4108.1	4099.51	4094.37	4092.65		525.386	2930.68	2941.69	2906.89	2925.98	2916.73	2912.76		527.634	2600	2715.36	2657.77	2670.76	2689.49	2670.65		527.552	1886.36	1935.27	1882.89	1890.77	1899.66	1910.61
	527.328	4161.36	4141.77	4083.71	4107.36	4099.05	4094.07	4092.41		525.336	3031.82	2941.13	2906.87	2925.65	2916.57	2912.67		527.584	2781.82	2714.12	2657.84	2670.61	2688.74	2670.45		527.502	1898.86	1934.07	1882.88	1890.63	1899.31	1909.89
	527.278	4062.5	4140.43	4083.67	4106.71	4098.67	4093.83	4092.23		525.286	3003.41	2940.51	2906.78	2925.24	2916.33	2912.5		527.534	2687.5	2712.71	2657.69	2670.24	2687.8	2670.04		527.452	1886.36	1932.89	1882.87	1890.49	1898.96	1909.18
	527.228	4194.32	4139.19	4083.68	4106.13	4098.35	4093.64	4092.1		525.236	2996.59	2939.93	2906.7	2924.86	2916.12	2912.35		527.484	2657.95	2711.45	2657.65	2669.99	2687.01	2669.75		527.402	1898.86	1931.77	1882.86	1890.36	1898.62	1908.52
	527.178	4235.23	4137.92	4083.62	4105.51	4097.97	4093.4	4091.91		525.186	2953.41	2939.36	2906.63	2924.49	2915.92	2912.21		527.434	2511.36	2710.27	2657.65	2669.79	2686.28	2669.51		527.352	1922.73	1930.68	1882.85	1890.22	1898.29	1907.86
	527.128	4156.82	4136.67	4083.55	4104.89	4097.58	4093.14	4091.71		525.136	2986.36	2938.84	2906.59	2924.16	2915.75	2912.11		527.384	2644.32	2709.31	2657.83	2669.77	2685.76	2669.45		527.302	1856.82	1929.59	1882.81	1890.06	1897.94	1907.21
	527.078	4019.32	4135.5	4083.51	4104.32	4097.24	4092.92	4091.55		525.086	2939.77	2938.3	2906.53	2923.82	2915.56	2911.98		527.334	2742.05	2708.22	2657.85	2669.59	2685.09	2669.24		527.252	1905.68	1928.61	1882.83	1889.97	1897.66	1906.64
	527.028	4032.95	4134.44	4083.54	4103.85	4096.98	4092.78	4091.45		525.036	2903.41	2937.81	2906.5	2923.52	2915.41	2911.89		527.284	2642.05	2707.05	2657.74	2669.3	2684.34	2668.91		527.202	1926.14	1927.61	1882.81	1889.83	1897.35	1906.05
	526.978	4260.23	4133.4	4083.57	4103.38	4096.73	4092.63	4091.36		524.986	2843.18	2937.36	2906.5	2923.25	2915.29	2911.82		527.234	2679.55	2706.04	2657.76	2669.13	2683.73	2668.71		527.152	2030.68	1926.62	1882.77	1889.68	1897.02	1905.45
	526.928	4227.27	4132.28	4083.48	4102.82	4096.36	4092.38	4091.15		524.936	2963.64	2936.96	2906.55	2923.04	2915.22	2911.81		527.184	2603.41	2705.01	2657.74	2668.92	2683.09	2668.47		527.102	1876.14	1925.56	1882.62	1889.42	1896.6	1904.77
	526.878	4095.45	4131.21	4083.41	4102.3	4096.03	4092.15	4090.96		524.886	2936.36	2936.48	2906.51	2922.74	2915.06	2911.7		527.134	2603.41	2704.11	2657.8	2668.81	2682.57	2668.33		527.052	1955.68	1924.68	1882.63	1889.32	1896.34	1904.27
	526.828	4297.73	4130.24	4083.4	4101.85	4095.76	4091.99	4090.84		524.836	2901.14	2936.03	2906.49	2922.46	2914.92	2911.62		527.084	2720.45	2703.24	2657.87	2668.7	2682.07	2668.2		527.002	1800	1923.74	1882.55	1889.15	1896.01	1903.69
	526.778	4067.05	4129.19	4083.3	4101.32	4095.41	4091.73	4090.63		524.786	3011.36	2935.62	2906.49	2922.22	2914.81	2911.57		527.034	2764.77	2702.25	2657.79	2668.46	2681.44	2667.93		526.952	1932.95	1922.99	1882.64	1889.13	1895.84	1903.3
	526.728	4234.09	4128.29	4083.3	4100.92	4095.17	4091.59	4090.53		524.736	2967.05	2935.13	2906.41	2921.9	2914.62	2911.42		526.984	2726.14	2701.23	2657.66	2668.16	2680.78	2667.61		526.902	1894.32	1922.13	1882.59	1888.98	1895.54	1902.78
	526.678	4128.41	4127.34	4083.23	4100.45	4094.86	4091.37	4090.34		524.686	2985.23	2934.68	2906.36	2921.62	2914.46	2911.32		526.934	2615.91	2700.29	2657.58	2667.92	2680.19	2667.34		526.852	1867.05	1921.34	1882.58	1888.87	1895.29	1902.32
	526.628	4231.82	4126.46	4083.21	4100.04	4094.61	4091.21	4090.22		524.636	2987.5	2934.23	2906.3	2921.33	2914.3	2911.2		526.884	2688.64	2699.51	2657.63	2667.81	2679.74	2667.22		526.802	1842.05	1920.59	1882.59	1888.79	1895.08	1901.9
	526.578	4248.86	4125.55	4083.13	4099.6	4094.32	4091	4090.04		524.586	2906.82	2933.78	2906.23	2921.04	2914.13	2911.08		526.834	2687.5	2698.67	2657.59	2667.62	2679.22	2667.01		526.752	1821.59	1919.89	1882.63	1888.74	1894.89	1901.52
	526.528	4082.95	4124.66	4083.05	4099.15	4094.02	4090.78	4089.86		524.536	2981.82	2933.4	2906.23	2920.82	2914.03	2911.03		526.784	2664.77	2697.85	2657.55	2667.43	2678.72	2666.8		526.702	1918.18	1919.24	1882.69	1888.71	1894.73	1901.18
	526.478	4164.77	4123.88	4083.05	4098.81	4093.81	4090.65	4089.76		524.486	2934.09	2932.98	2906.17	2920.55	2913.86	2910.91		526.734	2681.82	2697.08	2657.55	2667.28	2678.26	2666.63		526.652	1825	1918.5	1882.66	1888.59	1894.48	1900.75
	526.428	4214.77	4123.08	4083.01	4098.43	4093.57	4090.48	4089.63		524.436	2965.91	2932.59	2906.15	2920.31	2913.74	2910.84		526.684	2661.36	2696.31	2657.52	2667.11	2677.8	2666.44		526.602	1873.86	1917.88	1882.71	1888.56	1894.33	1900.42
	526.378	4178.41	4122.27	4082.94	4098.04	4093.3	4090.29	4089.47		524.386	2890.91	2932.2	2906.1	2920.06	2913.6	2910.74		526.634	2780.68	2695.58	2657.51	2666.96	2677.37	2666.28		526.552	1912.5	1917.23	1882.72	1888.48	1894.14	1900.06
	526.328	4130.68	4121.51	4082.9	4097.68	4093.06	4090.12	4089.33		524.336	2982.95	2931.86	2906.12	2919.88	2913.52	2910.7		526.584	2722.73	2694.73	2657.36	2666.67	2676.81	2665.98		526.502	1918.18	1916.57	1882.69	1888.37	1893.91	1899.67
	526.278	4102.27	4120.78	4082.87	4097.35	4092.85	4089.98	4089.22		524.286	2968.18	2931.46	2906.05	2919.62	2913.37	2910.59		526.534	2711.36	2693.97	2657.28	2666.46	2676.33	2665.75		526.452	1918.18	1915.91	1882.66	1888.25	1893.68	1899.29
	526.228	4181.82	4120.1	4082.86	4097.04	4092.66	4089.86	4089.12		524.236	2984.09	2931.08	2906.01	2919.38	2913.23	2910.49		526.484	2753.41	2693.25	2657.22	2666.26	2675.88	2665.54		526.402	1900	1915.27	1882.62	1888.14	1893.46	1898.92
	526.178	4202.27	4119.38	4082.81	4096.71	4092.44	4089.7	4088.99		524.186	2925	2930.69	2905.95	2919.13	2913.08	2910.38		526.434	2588.64	2692.49	2657.1	2666.01	2675.39	2665.28		526.352	1835.23	1914.66	1882.6	1888.04	1893.26	1898.57
	526.128	4170.45	4118.68	4082.75	4096.37	4092.2	4089.53	4088.84		524.136	3047.73	2930.36	2905.93	2918.93	2912.97	2910.32		526.384	2696.59	2691.94	2657.18	2665.97	2675.11	2665.23		526.302	1854.55	1914.14	1882.65	1888.01	1893.13	1898.3
	526.078	4034.09	4118.01	4082.71	4096.05	4091.99	4089.38	4088.72		524.086	2922.73	2929.93	2905.82	2918.64	2912.78	2910.16		526.334	2594.32	2691.29	2657.13	2665.8	2674.71	2665.05		526.252	1810.23	1913.61	1882.68	1887.97	1892.98	1898.02
	526.028	4175	4117.42	4082.74	4095.82	4091.85	4089.3	4088.66		524.036	3035.23	2929.61	2905.8	2918.45	2912.68	2910.1		526.284	2743.18	2690.77	2657.21	2665.76	2674.44	2664.99		526.202	1907.95	1913.14	1882.75	1887.97	1892.88	1897.79
	525.978	4131.82	4116.78	4082.69	4095.51	4091.65	4089.15	4088.53		523.986	2995.45	2929.21	2905.7	2918.17	2912.49	2909.95		526.234	2634.09	2690.09	2657.11	2665.53	2674.01	2664.76		526.152	1863.64	1912.58	1882.73	1887.87	1892.69	1897.47
	525.928	4256.82	4116.18	4082.66	4095.24	4091.47	4089.03	4088.43		523.936	2935.23	2928.84	2905.63	2917.93	2912.34	2909.84		526.184	2718.18	2689.55	2657.13	2665.44	2673.71	2664.66		526.102	1895.45	1912.09	1882.75	1887.82	1892.55	1897.21
	525.878	4047.73	4115.53	4082.58	4094.91	4091.23	4088.84	4088.27		523.886	2962.5	2928.53	2905.61	2917.74	2912.24	2909.77		526.134	2637.5	2688.93	2657.06	2665.26	2673.32	2664.47		526.052	1769.32	1911.57	1882.73	1887.74	1892.38	1896.92
	525.828	4279.55	4114.99	4082.59	4094.7	4091.1	4088.76	4088.21		523.836	3012.5	2928.2	2905.56	2917.53	2912.11	2909.68		526.084	2682.95	2688.42	2657.08	2665.17	2673.04	2664.37		526.002	1937.5	1911.2	1882.85	1887.78	1892.34	1896.77
	525.778	4121.59	4114.36	4082.5	4094.37	4090.86	4088.57	4088.04		523.786	2942.05	2927.84	2905.48	2917.29	2911.95	2909.55		526.034	2750	2687.87	2657.05	2665.03	2672.71	2664.23		525.952	1925	1910.67	1882.79	1887.66	1892.13	1896.45
	525.728	4078.41	4113.82	4082.48	4094.13	4090.7	4088.46	4087.95		523.736	2967.05	2927.53	2905.45	2917.11	2911.85	2909.48		525.984	2637.5	2687.24	2656.94	2664.81	2672.31	2664		525.902	1882.95	1910.16	1882.75	1887.56	1891.94	1896.16
	525.678	4128.41	4113.31	4082.48	4093.92	4090.57	4088.38	4087.88		523.686	2987.5	2927.22	2905.4	2916.91	2911.73	2909.39		525.934	2570.45	2686.77	2656.96	2664.73	2672.05	2663.91		525.852	1982.95	1909.71	1882.75	1887.49	1891.8	1895.91
	525.628	4282.95	4112.79	4082.46	4093.69	4090.41	4088.27	4087.79		523.636	2976.14	2926.89	2905.34	2916.69	2911.59	2909.28		525.884	2750	2686.4	2657.07	2664.73	2671.89	2663.91		525.802	1767.05	1909.17	1882.65	1887.33	1891.56	1895.58
	525.578	4171.59	4112.2	4082.36	4093.39	4090.18	4088.08	4087.62		523.586	3039.77	2926.57	2905.28	2916.49	2911.46	2909.19		525.834	2698.86	2685.81	2656.95	2664.51	2671.51	2663.69		525.752	1936.36	1908.85	1882.77	1887.38	1891.54	1895.46
	525.528	4157.95	4111.69	4082.31	4093.14	4090.01	4087.95	4087.51		523.536	3092.05	2926.21	2905.18	2916.24	2911.28	2909.04		525.784	2735.23	2685.3	2656.9	2664.36	2671.2	2663.54		525.702	1830.68	1908.38	1882.71	1887.27	1891.35	1895.18
	525.478	4165.91	4111.19	4082.28	4092.91	4089.85	4087.84	4087.41		523.486	2904.55	2925.81	2905.03	2915.95	2911.07	2908.86		525.734	2664.77	2684.76	2656.81	2664.17	2670.85	2663.34		525.652	1911.36	1908.02	1882.76	1887.26	1891.27	1895.01
	525.428	4081.82	4110.69	4082.23	4092.68	4089.69	4087.71	4087.3		523.436	2978.41	2925.57	2905.03	2915.81	2911	2908.82		525.684	2668.18	2684.31	2656.8	2664.07	2670.6	2663.24		525.602	1887.5	1907.59	1882.73	1887.18	1891.12	1894.77
	525.378	4155.68	4110.25	4082.23	4092.5	4089.57	4087.64	4087.24		523.386	2990.91	2925.27	2904.97	2915.61	2910.87	2908.72		525.634	2709.09	2683.86	2656.78	2663.96	2670.34	2663.13		525.552	1901.14	1907.2	1882.73	1887.12	1890.99	1894.55
	525.328	4180.68	4109.79	4082.2	4092.29	4089.42	4087.52	4087.14		523.336	2964.77	2924.97	2904.9	2915.41	2910.74	2908.62		525.584	2690.91	2683.38	2656.72	2663.8	2670.05	2662.97		525.502	1937.5	1906.8	1882.71	1887.04	1890.85	1894.33
	525.278	4207.95	4109.32	4082.15	4092.07	4089.26	4087.4	4087.03		523.286	2926.14	2924.69	2904.86	2915.24	2910.63	2908.53		525.534	2622.73	2682.93	2656.68	2663.67	2669.78	2662.84		525.452	1839.77	1906.37	1882.66	1886.93	1890.67	1894.08
	525.228	4181.82	4108.84	4082.09	4091.84	4089.09	4087.26	4086.91		523.236	2980.68	2924.44	2904.84	2915.09	2910.55	2908.48		525.484	2650	2682.57	2656.72	2663.63	2669.6	2662.79		525.402	1893.18	1906.05	1882.7	1886.92	1890.6	1893.92
	525.178	4094.32	4108.39	4082.04	4091.62	4088.93	4087.14	4086.81		523.186	3005.68	2924.16	2904.78	2914.9	2910.43	2908.39		525.434	2637.5	2682.19	2656.73	2663.55	2669.39	2662.71		525.352	1925	1905.68	1882.69	1886.86	1890.47	1893.72
	525.128	4178.41	4107.99	4082.03	4091.45	4088.82	4087.07	4086.74		523.136	2897.73	2923.85	2904.7	2914.7	2910.28	2908.27		525.384	2739.77	2681.84	2656.75	2663.49	2669.2	2662.65		525.302	1951.14	1905.29	1882.65	1886.77	1890.32	1893.5
	525.078	4194.32	4107.56	4081.98	4091.25	4088.67	4086.95	4086.64		523.086	2976.14	2923.64	2904.71	2914.58	2910.23	2908.24		525.334	2754.55	2681.36	2656.65	2663.3	2668.9	2662.46		525.252	1803.41	1904.88	1882.58	1886.65	1890.14	1893.25
	525.028	4121.59	4107.13	4081.93	4091.04	4088.51	4086.83	4086.53		523.036	3036.36	2923.37	2904.65	2914.41	2910.11	2908.15		525.284	2635.23	2680.88	2656.53	2663.1	2668.58	2662.26		525.202	1968.18	1904.63	1882.66	1886.68	1890.11	1893.15
	524.978	4150	4106.74	4081.91	4090.87	4088.4	4086.74	4086.45		522.986	2904.55	2923.06	2904.55	2914.19	2909.95	2908.01		525.234	2706.82	2680.55	2656.55	2663.05	2668.41	2662.2		525.152	1960.23	1904.22	1882.57	1886.55	1889.92	1892.9
	524.928	4154.55	4106.35	4081.87	4090.69	4088.27	4086.64	4086.37										525.184	2671.59	2680.14	2656.49	2662.91	2668.16	2662.06		525.102	1952.27	1903.83	1882.49	1886.42	1889.74	1892.65
	524.878	4237.5	4105.97	4081.84	4090.52	4088.14	4086.54	4086.28										525.134	2562.5	2679.78	2656.48	2662.81	2667.95	2661.97		525.052	1848.86	1903.45	1882.43	1886.3	1889.57	1892.42
	524.828	4081.82	4105.54	4081.76	4090.3	4087.97	4086.4	4086.15										525.084	2754.55	2679.56	2656.59	2662.85	2667.88	2662.01		525.002	1927.27	1903.18	1882.46	1886.29	1889.51	1892.3
	524.778	4217.05	4105.21	4081.76	4090.16	4087.88	4086.34	4086.1										525.034	2596.59	2679.12	2656.47	2662.66	2667.59	2661.81		524.952	1851.14	1902.83	1882.41	1886.2	1889.37	1892.1
	524.728	4254.55	4104.81	4081.69	4089.97	4087.72	4086.22	4085.98										524.984	2660.23	2678.87	2656.54	2662.66	2667.49	2661.81		524.902	1796.59	1902.58	1882.45	1886.19	1889.3	1891.97
	524.678	4167.05	4104.4	4081.61	4089.75	4087.55	4086.07	4085.85										524.934	2628.41	2678.55	2656.54	2662.58	2667.31	2661.74		524.852	1909.09	1902.38	1882.53	1886.23	1889.3	1891.91
	524.628	4197.73	4104.05	4081.56	4089.58	4087.43	4085.97	4085.76										524.884	2737.5	2678.28	2656.57	2662.54	2667.18	2661.7		524.802	1878.41	1902.07	1882.51	1886.16	1889.18	1891.74
	524.578	4164.77	4103.68	4081.51	4089.4	4087.28	4085.86	4085.65										524.834	2589.77	2677.88	2656.47	2662.38	2666.92	2661.54		524.752	1995.45	1901.8	1882.51	1886.12	1889.1	1891.6
	524.528	4111.36	4103.34	4081.46	4089.24	4087.16	4085.76	4085.56										524.784	2672.73	2677.67	2656.56	2662.39	2666.84	2661.55		524.702	1871.59	1901.42	1882.4	1885.97	1888.89	1891.35
	524.478	4194.32	4103.02	4081.45	4089.11	4087.07	4085.69	4085.5										524.734	2654.55	2677.36	2656.54	2662.3	2666.67	2661.47		524.652	1847.73	1901.17	1882.41	1885.94	1888.82	1891.23
	524.428	4247.73	4102.68	4081.39	4088.94	4086.94	4085.58	4085.4										524.684	2651.14	2677.09	2656.54	2662.24	2666.52	2661.4		524.602	1881.82	1900.95	1882.44	1885.93	1888.77	1891.13
	524.378	4248.86	4102.31	4081.31	4088.74	4086.78	4085.45	4085.27										524.634	2648.86	2676.82	2656.55	2662.18	2666.38	2661.35		524.552	1913.64	1900.7	1882.44	1885.89	1888.69	1891
	524.328	4135.23	4101.95	4081.23	4088.55	4086.62	4085.31	4085.15										524.584	2719.32	2676.56	2656.55	2662.13	2666.25	2661.29		524.502	1888.64	1900.42	1882.41	1885.82	1888.58	1890.84
	524.278	4136.36	4101.65	4081.2	4088.41	4086.52	4085.24	4085.08										524.534	2704.55	2676.22	2656.48	2661.99	2666.03	2661.16		524.452	1900	1900.18	1882.4	1885.78	1888.49	1890.71
	524.228	4210.23	4101.35	4081.17	4088.28	4086.42	4085.16	4085.01										524.484	2738.64	2675.9	2656.42	2661.87	2665.83	2661.04		524.402	2009.09	1899.92	1882.39	1885.72	1888.4	1890.58
	524.178	4187.5	4101.03	4081.11	4088.11	4086.29	4085.05	4084.9										524.434	2655.68	2675.54	2656.32	2661.71	2665.59	2660.88		524.352	1864.77	1899.57	1882.26	1885.56	1888.19	1890.33
	524.128	4272.73	4100.72	4081.05	4087.96	4086.17	4084.95	4084.81										524.384	2621.59	2675.29	2656.32	2661.65	2665.46	2660.82		524.302	1928.41	1899.36	1882.28	1885.54	1888.14	1890.23
	524.078	4052.27	4100.37	4080.96	4087.77	4086.01	4084.8	4084.67										524.334	2719.32	2675.09	2656.36	2661.63	2665.38	2660.81		524.252	1960.23	1899.09	1882.23	1885.46	1888.02	1890.07
	524.028	4298.86	4100.14	4080.97	4087.68	4085.95	4084.77	4084.65										524.284	2753.41	2674.78	2656.28	2661.5	2665.17	2660.68		524.202	1956.82	1898.79	1882.15	1885.35	1887.87	1889.88
	523.978	4157.95	4099.79	4080.87	4087.48	4085.78	4084.62	4084.5										524.234	2665.91	2674.42	2656.17	2661.32	2664.93	2660.51		524.152	1882.95	1898.5	1882.08	1885.24	1887.72	1889.7
	523.928	4272.73	4099.51	4080.83	4087.35	4085.68	4084.54	4084.43										524.184	2613.64	2674.18	2656.16	2661.25	2664.8	2660.44		524.102	1927.27	1898.29	1882.08	1885.2	1887.65	1889.59
	523.878	4176.14	4099.18	4080.73	4087.17	4085.52	4084.4	4084.29										524.134	2604.55	2674.01	2656.21	2661.25	2664.73	2660.44		524.052	1928.41	1898.04	1882.04	1885.13	1887.54	1889.44
	523.828	4202.27	4098.9	4080.68	4087.03	4085.41	4084.31	4084.21										524.084	2686.36	2673.85	2656.27	2661.26	2664.68	2660.45		524.002	1865.91	1897.79	1881.99	1885.05	1887.43	1889.3
	523.778	4228.41	4098.62	4080.62	4086.88	4085.29	4084.2	4084.11										524.034	2671.59	2673.59	2656.23	2661.17	2664.52	2660.36		523.952	1910.23	1897.61	1882.01	1885.03	1887.38	1889.21
	523.728	4251.14	4098.32	4080.55	4086.72	4085.16	4084.09	4084										523.984	2694.32	2673.36	2656.21	2661.1	2664.39	2660.3		523.902	1957.95	1897.39	1881.98	1884.97	1887.29	1889.09
	523.678	4148.86	4098.02	4080.47	4086.56	4085.02	4083.97	4083.88										523.934	2662.5	2673.1	2656.17	2661	2664.24	2660.2		523.852	1964.77	1897.12	1881.9	1884.87	1887.15	1888.91
	523.628	4169.32	4097.78	4080.43	4086.44	4084.93	4083.89	4083.81										523.884	2702.27	2672.89	2656.16	2660.94	2664.12	2660.15		523.802	1881.82	1896.85	1881.82	1884.75	1887	1888.74
	523.578	4171.59	4097.52	4080.39	4086.32	4084.83	4083.81	4083.73										523.834	2757.95	2672.63	2656.1	2660.84	2663.96	2660.04		523.752	1813.64
	523.528	4217.05	4097.27	4080.34	4086.19	4084.73	4083.72	4083.66										523.784	2676.14	2672.31	2655.98	2660.66	2663.73	2659.87		523.702	1910.23
	523.478	4265.91	4097	4080.27	4086.05	4084.61	4083.62	4083.55										523.734	2659.09	2672.09	2655.95	2660.59	2663.61	2659.8		523.652	1926.14
	523.428	4295.45	4096.71	4080.18	4085.88	4084.46	4083.49	4083.43										523.684	2702.27	2671.89	2655.95	2660.54	2663.5	2659.75		523.602	1776.14
	523.378	4200	4096.41	4080.07	4085.7	4084.3	4083.34	4083.29										523.634	2645.45	2671.65	2655.89	2660.43	2663.35	2659.65		523.552	1852.27
	523.328	4280.68	4096.16	4080.01	4085.57	4084.2	4083.25	4083.2										523.584	2665.91	2671.48	2655.91	2660.4	2663.26	2659.62		523.502	1921.59
	523.278	4135.23	4095.88	4079.91	4085.4	4084.05	4083.11	4083.07										523.534	2588.64	2671.28	2655.89	2660.34	2663.16	2659.57		523.452	1906.82
	523.228	4113.64	4095.66	4079.89	4085.3	4083.97	4083.05	4083.01										523.484	2678.41	2671.19	2655.98	2660.38	2663.15	2659.61		523.402	1910.23
	523.178	4271.59	4095.47	4079.87	4085.21	4083.9	4083	4082.96										523.434	2651.14	2670.98	2655.95	2660.31	2663.03	2659.54		523.352	1878.41
	523.128	4171.59	4095.19	4079.78	4085.05	4083.76	4082.87	4082.84										523.384	2702.27	2670.82	2655.96	2660.27	2662.95	2659.51		523.302	1877.27
	523.078	4095.45	4094.97	4079.73	4084.94	4083.67	4082.79	4082.76										523.334	2693.18	2670.59	2655.9	2660.17	2662.81	2659.41		523.252	1852.27
	523.028	3962.5	4094.79	4079.72	4084.87	4083.62	4082.75	4082.72										523.284	2681.82	2670.38	2655.85	2660.08	2662.68	2659.33		523.202	1906.82
	522.978	4297.73	4094.68	4079.78	4084.86	4083.63	4082.78	4082.75										523.234	2663.64	2670.18	2655.82	2660.01	2662.56	2659.26		523.152	1861.36
[truncated: 3 more rows]
