# Supplementary material for: Metal-organic framework derived crystalline nanocarbon for Fenton-like reaction
Source: Nat Commun. 2024 Jul 23;15:6199. doi: 10.1038/s41467-024-50476-w (PMC11266689; doi:10.1038/s41467-024-50476-w)
Supplement: Supplementary file 3 — Source Data [file 41467_2024_50476_MOESM3_ESM.zip › Source Data/Figure 4.xlsx]

## Sheet: Figure 4a
MB			RhB			AO7			PE			BPA			PNP			HBAc			CIP			TC
Time(s)		Δ	Time(s)		Δ	Time(s)		Δ	Time(s)		Δ	Time(s)		Δ	Time(s)		Δ	Time(s)		Δ	Time(s)		Δ	Time(s)		Δ
-1800	1	0	-1800	1	0	-1800	1	0	-1800	1	0	-1800	1	0	-1800	1	0	-1800	1	0	-1800	1	0	-1800	1	0
0	0.43521	0.01834	0	0.69088	0.04335	0	0.65392	0.0113	0	0.93151	0.02887	0	0.8672	0.01651	0	0.69558	0.02053	0	0.7501	0.0425	0	0.84731	0.00422	0	0.86341	0.00636
1	0.04703	0.000402068	1	0.1949	0.01454	1	0.07154	0.00558	5	0.5474	0.03326	5	0.4774	0.05649	5	0.46762	0.02194	5	0.43346	0.02588	10	0.5888	0.01061	10	0.66196	0.01021
3	0.01491	0.00297	3	0.05347	0.00127	3	0.03907	0.00998	10	0.36951	0.08226	10	0.28554	0.005	10	0.3671	0.01623	10	0.26594	0.01582	20	0.45835	0.00802	20	0.52996	0.00791
5	0.00584	0.00117	5	0.00475	0.000874954	5	0.01627	0.000219146	15	0.27171	0.0491	15	0.20011	0.007	15	0.28502	0.01273	15	0.16094	0.01178	30	0.33818	0.00284	30	0.25948	0.03433
10	0	0	10	0	0	10	0	0	20	0.16023	0.02794	20	0.12199	0.02317	20	0.22083	0.01408	20	0.09364	0.01718	40	0.16881	0.00706	40	0.18315	0.00245
									30	0.07156	0.0076	30	0.09578	0.01236	30	0.098	0.00803	30	0.04506	0.00386	60	0.06705	0.00948	60	0.08209	0.00697
									60	0	0	60	0.06494	0.01521	60	0.00711	0.0013	60	0	0	90	0	0	90	0.01714	0.02969
									90	0	0	90	0	0	90	0	0	90	0	0

## Sheet: Figure 4b
meta loding	ZIF-8	ZIF-67	MIL-88A(Fe)	MIL-101(Fe)	Co3O4@MOFs	Mn3O4@ZIF-8	NPCs	S-nanodiamonds(ND)	N-SCNTs	Commercial CNTs	Zn-Co-ZIFs derived NPCs	ZIF-NC/g-C3N4	Fe3C@NSCNTs	Au/VO2	Co3O4-CeO2	MCFC(Fe-Co oxide)	Cu-rGO LDH	FeCo-NC	Fe1/CN	Co-N3O1/TCN	Cu1/NG	this work (RhB)	this work (AO7)	this work (MB)	this work (Phenol)	this work (BPA)	this work (PNP)	this work (HBAc)	this work (TC)	this work (CIP)
28.5	0.028
26.4		0.793
13.5			0.01
23.6				0.021
67					0.1
24.1						0.152
0							0.079
0								0.03
0									0.247
0										0.038
0											0.547
0												0.051
10													0.202
3.7														0.176
73															1.21
23.7																0.647
70																	0.115
20																		1.25
11.2																			1.43
10.49																				0.29
5																					1.5
5.04																						57.1
5.04																							38.5
5.04																								47.4
5.04																									5.8
5.04																										5.1
5.04																											4.7
5.04																												6.7
5.04																													2.4
5.04																														2.6

## Sheet: Figure 4c
	sample	zeta potential	Δ
	450	11.1	0.81854	950-HCl	-21.7	0.81854
	600	18.7333	1.10151
	800	12.4667	0.25166
	950	14.9	1.249
	1100	24.9667	0.30551

## Sheet: Figure 4d
X	Y	Δ
Control	0.953	0.0317
MeOH	0.44	0.0238
TBA	0.142	0.0168
FFA	0.002	0.00017
NaN\-(3)	0.001	5e-05
\i(p)-BQ	0.02	0.0023

## Sheet: Figure 4e
Cat. + TEMP + PMS	X	Y	Cat. + DMPO (MeOH) + PMS	X	Y	DMPO (H2O) + PMS	X	Y	Cat. + DMPO (H2O) + PMS	X	Y
	Field	[G]		Field	[G]		Field	[G]		Field	[G]
	3344.8	0.49757		3344.65	-0.03526		3343.55	-0.61524		3344.65	0.90555
	3344.9	0.49758		3344.75	-0.03466		3343.65	-0.62209		3344.75	0.90631
	3345	0.49759		3344.85	-0.03444		3343.75	-0.63034		3344.85	0.90697
	3345.1	0.49759		3344.95	-0.03394		3343.85	-0.63719		3344.95	0.90758
	3345.2	0.4976		3345.05	-0.03278		3343.95	-0.6413		3345.05	0.9083
	3345.3	0.4976		3345.15	-0.031		3344.05	-0.64347		3345.15	0.90924
	3345.4	0.4976		3345.25	-0.02892		3344.15	-0.64555		3345.25	0.91039
	3345.5	0.4976		3345.35	-0.02683		3344.25	-0.6484		3345.35	0.91162
	3345.6	0.4976		3345.45	-0.02487		3344.35	-0.65084		3345.45	0.91281
	3345.7	0.4976		3345.55	-0.02304		3344.45	-0.65027		3345.55	0.91382
	3345.8	0.4976		3345.65	-0.02122		3344.55	-0.64469		3345.65	0.91454
	3345.9	0.4976		3345.75	-0.01929		3344.65	-0.63419		3345.75	0.91485
	3346	0.4976		3345.85	-0.0173		3344.75	-0.62077		3345.85	0.91465
	3346.1	0.49759		3345.95	-0.01555		3344.85	-0.6072		3345.95	0.91393
	3346.2	0.49759		3346.05	-0.01459		3344.95	-0.5965		3346.05	0.91288
	3346.3	0.49759		3346.15	-0.01482		3345.05	-0.59166		3346.15	0.91182
	3346.4	0.49759		3346.25	-0.01605		3345.15	-0.59446		3346.25	0.911
	3346.5	0.49758		3346.35	-0.01746		3345.25	-0.60378		3346.35	0.91054
	3346.6	0.49758		3346.45	-0.01816		3345.35	-0.61568		3346.45	0.9104
	3346.7	0.49759		3346.55	-0.01794		3345.45	-0.62573		3346.55	0.91048
	3346.8	0.4976		3346.65	-0.01745		3345.55	-0.63169		3346.65	0.91065
	3346.9	0.49761		3346.75	-0.01768		3345.65	-0.6337		3346.75	0.91093
	3347	0.49762		3346.85	-0.01919		3345.75	-0.63272		3346.85	0.91144
	3347.1	0.49762		3346.95	-0.02182		3345.85	-0.62934		3346.95	0.91234
	3347.2	0.49763		3347.05	-0.02503		3345.95	-0.62417		3347.05	0.91351
	3347.3	0.49763		3347.15	-0.02835		3346.05	-0.61852		3347.15	0.9146
	3347.4	0.49763		3347.25	-0.03152		3346.15	-0.61403		3347.25	0.9152
	3347.5	0.49762		3347.35	-0.03448		3346.25	-0.61142		3347.35	0.91516
	3347.6	0.49762		3347.45	-0.03713		3346.35	-0.60987		3347.45	0.91468
	3347.7	0.49762		3347.55	-0.03936		3346.45	-0.6081		3347.55	0.91411
	3347.8	0.49762		3347.65	-0.04121		3346.55	-0.6059		3347.65	0.91362
	3347.9	0.49762		3347.75	-0.04293		3346.65	-0.60475		3347.75	0.91308
	3348	0.49762		3347.85	-0.04488		3346.75	-0.60647		3347.85	0.91216
	3348.1	0.49761		3347.95	-0.04718		3346.85	-0.61139		3347.95	0.91067
	3348.2	0.49762		3348.05	-0.04967		3346.95	-0.61778		3348.05	0.90872
	3348.3	0.49762		3348.15	-0.05202		3347.05	-0.62318		3348.15	0.90672
	3348.4	0.49762		3348.25	-0.05398		3347.15	-0.62625		3348.25	0.9051
	3348.5	0.49762		3348.35	-0.05539		3347.25	-0.62746		3348.35	0.90401
	3348.6	0.49762		3348.45	-0.0561		3347.35	-0.62849		3348.45	0.90337
	3348.7	0.49762		3348.55	-0.05595		3347.45	-0.63066		3348.55	0.903
	3348.8	0.49763		3348.65	-0.05494		3347.55	-0.6338		3348.65	0.90285
	3348.9	0.49763		3348.75	-0.05331		3347.65	-0.63624		3348.75	0.90297
	3349	0.49764		3348.85	-0.05146		3347.75	-0.63638		3348.85	0.90344
	3349.1	0.49764		3348.95	-0.04974		3347.85	-0.63401		3348.95	0.90428
	3349.2	0.49763		3349.05	-0.04833		3347.95	-0.63026		3349.05	0.90546
	3349.3	0.49763		3349.15	-0.04721		3348.05	-0.6261		3349.15	0.90693
	3349.4	0.49762		3349.25	-0.04628		3348.15	-0.62175		3349.25	0.90848
	3349.5	0.49762		3349.35	-0.04537		3348.25	-0.61768		3349.35	0.90985
	3349.6	0.49762		3349.45	-0.04433		3348.35	-0.61546		3349.45	0.91082
	3349.7	0.49762		3349.55	-0.04304		3348.45	-0.6169		3349.55	0.91148
	3349.8	0.49763		3349.65	-0.04149		3348.55	-0.62216		3349.65	0.91209
	3349.9	0.49763		3349.75	-0.03976		3348.65	-0.62915		3349.75	0.91292
	3350	0.49764		3349.85	-0.03798		3348.75	-0.63493		3349.85	0.91398
	3350.1	0.49764		3349.95	-0.03628		3348.85	-0.63762		3349.95	0.91504
	3350.2	0.49764		3350.05	-0.0348		3348.95	-0.63731		3350.05	0.91581
	3350.3	0.49764		3350.15	-0.03355		3349.05	-0.63552		3350.15	0.91607
	3350.4	0.49764		3350.25	-0.03244		3349.15	-0.63418		3350.25	0.91565
	3350.5	0.49764		3350.35	-0.03143		3349.25	-0.63444		3350.35	0.91444
	3350.6	0.49764		3350.45	-0.03061		3349.35	-0.63633		3350.45	0.9125
	3350.7	0.49765		3350.55	-0.03009		3349.45	-0.63901		3350.55	0.91012
	3350.8	0.49765		3350.65	-0.02974		3349.55	-0.6414		3350.65	0.90781
	3350.9	0.49765		3350.75	-0.02918		3349.65	-0.64263		3350.75	0.9061
	3351	0.49765		3350.85	-0.02823		3349.75	-0.64219		3350.85	0.90533
	3351.1	0.49764		3350.95	-0.02722		3349.85	-0.64016		3350.95	0.90554
	3351.2	0.49764		3351.05	-0.02702		3349.95	-0.63717		3351.05	0.90653
	3351.3	0.49763		3351.15	-0.02838		3350.05	-0.63405		3351.15	0.90799
	3351.4	0.49763		3351.25	-0.03133		3350.15	-0.63142		3351.25	0.90963
	3351.5	0.49763		3351.35	-0.03502		3350.25	-0.62944		3351.35	0.91124
	3351.6	0.49763		3351.45	-0.03823		3350.35	-0.62793		3351.45	0.91263
	3351.7	0.49763		3351.55	-0.04014		3350.45	-0.62648		3351.55	0.91358
	3351.8	0.49763		3351.65	-0.04073		3350.55	-0.62465		3351.65	0.91395
	3351.9	0.49762		3351.75	-0.04055		3350.65	-0.62196		3351.75	0.91376
	3352	0.49762		3351.85	-0.04013		3350.75	-0.618		3351.85	0.91328
	3352.1	0.49762		3351.95	-0.03967		3350.85	-0.6127		3351.95	0.9128
	3352.2	0.49762		3352.05	-0.03914		3350.95	-0.60683		3352.05	0.91249
	3352.3	0.49762		3352.15	-0.03846		3351.05	-0.60231		3352.15	0.91238
	3352.4	0.49763		3352.25	-0.03763		3351.15	-0.60162		3352.25	0.91243
	3352.5	0.49764		3352.35	-0.03653		3351.25	-0.60613		3352.35	0.9127
	3352.6	0.49764		3352.45	-0.03502		3351.35	-0.6145		3352.45	0.91323
	3352.7	0.49765		3352.55	-0.03297		3351.45	-0.62267		3352.55	0.91393
	3352.8	0.49766		3352.65	-0.03042		3351.55	-0.62612		3352.65	0.91449
	3352.9	0.49766		3352.75	-0.02764		3351.65	-0.62311		3352.75	0.91452
	3353	0.49766		3352.85	-0.02504		3351.75	-0.61638		3352.85	0.91383
	3353.1	0.49766		3352.95	-0.02303		3351.85	-0.61172		3352.95	0.91267
	3353.2	0.49765		3353.05	-0.02178		3351.95	-0.6142		3353.05	0.91154
	3353.3	0.49764		3353.15	-0.02113		3352.05	-0.62474		3353.15	0.91087
	3353.4	0.49763		3353.25	-0.02072		3352.15	-0.63977		3353.25	0.91071
	3353.5	0.49762		3353.35	-0.02027		3352.25	-0.65381		3353.35	0.91078
	3353.6	0.49762		3353.45	-0.01983		3352.35	-0.66266		3353.45	0.91078
	3353.7	0.49762		3353.55	-0.01958		3352.45	-0.66452		3353.55	0.91072
	3353.8	0.49762		3353.65	-0.01967		3352.55	-0.6594		3353.65	0.91089
	3353.9	0.49761		3353.75	-0.02004		3352.65	-0.64845		3353.75	0.91166
	3354	0.49762		3353.85	-0.02051		3352.75	-0.63443		3353.85	0.91309
	3354.1	0.49762		3353.95	-0.02093		3352.85	-0.62144		3353.95	0.91482
	3354.2	0.49762		3354.05	-0.02133		3352.95	-0.61304		3354.05	0.91629
	3354.3	0.49763		3354.15	-0.0219		3353.05	-0.60971		3354.15	0.91714
	3354.4	0.49764		3354.25	-0.02282		3353.15	-0.60859		3354.25	0.91745
	3354.5	0.49764		3354.35	-0.024		3353.25	-0.60602		3354.35	0.91761
	3354.6	0.49764		3354.45	-0.02503		3353.35	-0.60054		3354.45	0.91798
	3354.7	0.49764		3354.55	-0.02532		3353.45	-0.5937		3354.55	0.9186
	3354.8	0.49764		3354.65	-0.0245		3353.55	-0.58825		3354.65	0.91927
	3354.9	0.49763		3354.75	-0.02276		3353.65	-0.58594		3354.75	0.91971
	3355	0.49762		3354.85	-0.02097		3353.75	-0.58683		3354.85	0.91987
	3355.1	0.49761		3354.95	-0.02019		3353.85	-0.59014		3354.95	0.91991
	3355.2	0.4976		3355.05	-0.02097		3353.95	-0.59518		3355.05	0.92003
	3355.3	0.4976		3355.15	-0.02294		3354.05	-0.6011		3355.15	0.92034
	3355.4	0.4976		3355.25	-0.02495		3354.15	-0.6062		3355.25	0.92077
	3355.5	0.49761		3355.35	-0.0259		3354.25	-0.60838		3355.35	0.92111
	3355.6	0.49762		3355.45	-0.02557		3354.35	-0.60672		3355.45	0.92112
	3355.7	0.49763		3355.55	-0.0247		3354.45	-0.60251		3355.55	0.92059
	3355.8	0.49764		3355.65	-0.0244		3354.55	-0.59833		3355.65	0.9194
	3355.9	0.49764		3355.75	-0.02519		3354.65	-0.59596		3355.75	0.91767
	3356	0.49765		3355.85	-0.02665		3354.75	-0.59542		3355.85	0.91575
	3356.1	0.49765		3355.95	-0.02797		3354.85	-0.59584		3355.95	0.91411
	3356.2	0.49766		3356.05	-0.02872		3354.95	-0.59684		3356.05	0.91311
	3356.3	0.49766		3356.15	-0.02914		3355.05	-0.59889		3356.15	0.91286
	3356.4	0.49766		3356.25	-0.02965		3355.15	-0.60239		3356.25	0.91319
	3356.5	0.49766		3356.35	-0.03018		3355.25	-0.60657		3356.35	0.91383
	3356.6	0.49766		3356.45	-0.03018		3355.35	-0.60974		3356.45	0.91457
	3356.7	0.49765		3356.55	-0.02909		3355.45	-0.61061		3356.55	0.91541
	3356.8	0.49765		3356.65	-0.02697		3355.55	-0.6095		3356.65	0.91641
	3356.9	0.49765		3356.75	-0.02443		3355.65	-0.60792		3356.75	0.91751
	3357	0.49766		3356.85	-0.02218		3355.75	-0.60693		3356.85	0.9184
	3357.1	0.49766		3356.95	-0.02062		3355.85	-0.60615		3356.95	0.91861
	3357.2	0.49766		3357.05	-0.01984		3355.95	-0.60452		3357.05	0.91787
	3357.3	0.49766		3357.15	-0.01985		3356.05	-0.60224		3357.15	0.91625
	3357.4	0.49765		3357.25	-0.0208		3356.15	-0.60188		3357.25	0.91422
	3357.5	0.49764		3357.35	-0.02286		3356.25	-0.60699		3357.35	0.91236
	3357.6	0.49763		3357.45	-0.02592		3356.35	-0.61897		3357.45	0.91113
	3357.7	0.49762		3357.55	-0.02947		3356.45	-0.63514		3357.55	0.91068
	3357.8	0.49761		3357.65	-0.03276		3356.55	-0.65012		3357.65	0.91087
	3357.9	0.4976		3357.75	-0.03522		3356.65	-0.65961		3357.75	0.91139
	3358	0.4976		3357.85	-0.03674		3356.75	-0.66308		3357.85	0.9119
	3358.1	0.4976		3357.95	-0.03756		3356.85	-0.66322		3357.95	0.91222
	3358.2	0.4976		3358.05	-0.03797		3356.95	-0.66301		3358.05	0.91239
	3358.3	0.4976		3358.15	-0.03808		3357.05	-0.66308		3358.15	0.91255
	3358.4	0.49759		3358.25	-0.03781		3357.15	-0.66148		3358.25	0.91286
	3358.5	0.49759		3358.35	-0.03707		3357.25	-0.65553		3358.35	0.91337
	3358.6	0.49759		3358.45	-0.03597		3357.35	-0.64439		3358.45	0.91408
	3358.7	0.49759		3358.55	-0.03483		3357.45	-0.63006		3358.55	0.91491
	3358.8	0.4976		3358.65	-0.03405		3357.55	-0.61597		3358.65	0.91577
	3358.9	0.4976		3358.75	-0.03383		3357.65	-0.60456		3358.75	0.91652
	3359	0.49761		3358.85	-0.03402		3357.75	-0.59635		3358.85	0.91702
	3359.1	0.49761		3358.95	-0.03429		3357.85	-0.59126		3358.95	0.91717
	3359.2	0.49762		3359.05	-0.03443		3357.95	-0.59011		3359.05	0.91687
	3359.3	0.49763		3359.15	-0.03448		3358.05	-0.59428		3359.15	0.91613
	3359.4	0.49764		3359.25	-0.03463		3358.15	-0.60368		3359.25	0.91505
	3359.5	0.49764		3359.35	-0.03497		3358.25	-0.61567		3359.35	0.9138
	3359.6	0.49764		3359.45	-0.03529		3358.35	-0.62644		3359.45	0.91256
	3359.7	0.49763		3359.55	-0.03516		3358.45	-0.63336		3359.55	0.9114
	3359.8	0.49763		3359.65	-0.03417		3358.55	-0.63614		3359.65	0.91037
	3359.9	0.49763		3359.75	-0.03215		3358.65	-0.63606		3359.75	0.90958
	3360	0.49763		3359.85	-0.02931		3358.75	-0.63475		3359.85	0.90917
	3360.1	0.49763		3359.95	-0.02625		3358.85	-0.63358		3359.95	0.90925
	3360.2	0.49763		3360.05	-0.0237		3358.95	-0.63387		3360.05	0.90978
	3360.3	0.49762		3360.15	-0.02233		3359.05	-0.63678		3360.15	0.9106
	3360.4	0.49762		3360.25	-0.02239		3359.15	-0.64255		3360.25	0.91145
	3360.5	0.49762		3360.35	-0.02361		3359.25	-0.64981		3360.35	0.91217
	3360.6	0.49762		3360.45	-0.02528		3359.35	-0.65589		3360.45	0.91271
	3360.7	0.49762		3360.55	-0.02665		3359.45	-0.65833		3360.55	0.91318
	3360.8	0.49763		3360.65	-0.02724		3359.55	-0.6569		3360.65	0.9137
	3360.9	0.49763		3360.75	-0.02699		3359.65	-0.65387		3360.75	0.9143
	3361	0.49763		3360.85	-0.02624		3359.75	-0.65216		3360.85	0.91492
	3361.1	0.49764		3360.95	-0.02547		3359.85	-0.65274		3360.95	0.91542
	3361.2	0.49764		3361.05	-0.02513		3359.95	-0.65373		3361.05	0.91575
	3361.3	0.49764		3361.15	-0.02543		3360.05	-0.65178		3361.15	0.91588
	3361.4	0.49763		3361.25	-0.02633		3360.15	-0.64431		3361.25	0.91589
	3361.5	0.49763		3361.35	-0.02765		3360.25	-0.63073		3361.35	0.91588
	3361.6	0.49762		3361.45	-0.02941		3360.35	-0.61262		3361.45	0.91604
	3361.7	0.49762		3361.55	-0.03172		3360.45	-0.59323		3361.55	0.91648
	3361.8	0.49763		3361.65	-0.03467		3360.55	-0.57688		3361.65	0.91723
	3361.9	0.49764		3361.75	-0.03802		3360.65	-0.56762		3361.75	0.91824
	3362	0.49765		3361.85	-0.04121		3360.75	-0.56733		3361.85	0.91938
	3362.1	0.49765		3361.95	-0.04364		3360.85	-0.57434		3361.95	0.9205
	3362.2	0.49766		3362.05	-0.04491		3360.95	-0.58408		3362.05	0.92138
	3362.3	0.49766		3362.15	-0.04495		3361.05	-0.59174		3362.15	0.92173
	3362.4	0.49766		3362.25	-0.0439		3361.15	-0.59511		3362.25	0.92139
	3362.5	0.49766		3362.35	-0.04211		3361.25	-0.5953		3362.35	0.92045
	3362.6	0.49766		3362.45	-0.03999		3361.35	-0.59501		3362.45	0.91923
	3362.7	0.49766		3362.55	-0.03787		3361.45	-0.5961		3362.55	0.9181
	3362.8	0.49765		3362.65	-0.03595		3361.55	-0.59833		3362.65	0.91726
	3362.9	0.49765		3362.75	-0.03435		3361.65	-0.60001		3362.75	0.91671
	3363	0.49765		3362.85	-0.03327		3361.75	-0.59965		3362.85	0.91637
	3363.1	0.49765		3362.95	-0.03289		3361.85	-0.59746		3362.95	0.9162
	3363.2	0.49765		3363.05	-0.03319		3361.95	-0.59542		3363.05	0.91623
	3363.3	0.49765		3363.15	-0.0338		3362.05	-0.59595		3363.15	0.91646
	3363.4	0.49765		3363.25	-0.03418		3362.15	-0.59976		3363.25	0.91674
	3363.5	0.49765		3363.35	-0.03398		3362.25	-0.60479		3363.35	0.91686
	3363.6	0.49765		3363.45	-0.0333		3362.35	-0.60732		3363.45	0.9167
	3363.7	0.49765		3363.55	-0.03247		3362.45	-0.60449		3363.55	0.91623
	3363.8	0.49765		3363.65	-0.03173		3362.55	-0.59626		3363.65	0.9155
	3363.9	0.49765		3363.75	-0.03113		3362.65	-0.58543		3363.75	0.91453
	3364	0.49765		3363.85	-0.03064		3362.75	-0.57576		3363.85	0.91337
	3364.1	0.49766		3363.95	-0.03037		3362.85	-0.57003		3363.95	0.91209
	3364.2	0.49767		3364.05	-0.03059		3362.95	-0.56913		3364.05	0.91084
	3364.3	0.49768		3364.15	-0.0316		3363.05	-0.57249		3364.15	0.9098
	3364.4	0.49768		3364.25	-0.03358		3363.15	-0.57894		3364.25	0.90901
	3364.5	0.49767		3364.35	-0.03635		3363.25	-0.5871		3364.35	0.90839
	3364.6	0.49767		3364.45	-0.03923		3363.35	-0.5951		3364.45	0.90782
	3364.7	0.49766		3364.55	-0.04126		3363.45	-0.60061		3364.55	0.90733
	3364.8	0.49765		3364.65	-0.04165		3363.55	-0.60194		3364.65	0.90717
	3364.9	0.49764		3364.75	-0.04023		3363.65	-0.59946		3364.75	0.90764
	3365	0.49764		3364.85	-0.03746		3363.75	-0.59575		3364.85	0.9089
	3365.1	0.49763		3364.95	-0.03402		3363.85	-0.59392		3364.95	0.91077
	3365.2	0.49763		3365.05	-0.03036		3363.95	-0.59541		3365.05	0.91282
	3365.3	0.49763		3365.15	-0.02674		3364.05	-0.59941		3365.15	0.91455
	3365.4	0.49763		3365.25	-0.02357		3364.15	-0.60428		3365.25	0.91563
	3365.5	0.49763		3365.35	-0.02139		3364.25	-0.60929		3365.35	0.91599
	3365.6	0.49763		3365.45	-0.02058		3364.35	-0.61489		3365.45	0.91575
	3365.7	0.49763		3365.55	-0.02096		3364.45	-0.62155		3365.55	0.91509
	3365.8	0.49763		3365.65	-0.02189		3364.55	-0.62864		3365.65	0.91419
	3365.9	0.49764		3365.75	-0.02278		3364.65	-0.63476		3365.75	0.91323
	3366	0.49764		3365.85	-0.02359		3364.75	-0.63875		3365.85	0.91234
	3366.1	0.49764		3365.95	-0.02482		3364.85	-0.64027		3365.95	0.91166
	3366.2	0.49765		3366.05	-0.02704		3364.95	-0.63932		3366.05	0.91126
	3366.3	0.49765		3366.15	-0.0303		3365.05	-0.63573		3366.15	0.91112
	3366.4	0.49766		3366.25	-0.03396		3365.15	-0.62944		3366.25	0.91116
	3366.5	0.49767		3366.35	-0.03697		3365.25	-0.62142		3366.35	0.91126
	3366.6	0.49768		3366.45	-0.03855		3365.35	-0.6141		3366.45	0.9113
	3366.7	0.49769		3366.55	-0.03858		3365.45	-0.61058		3366.55	0.91123
	3366.8	0.4977		3366.65	-0.03761		3365.55	-0.61271		3366.65	0.91102
	3366.9	0.4977		3366.75	-0.03657		3365.65	-0.61923		3366.75	0.91074
	3367	0.4977		3366.85	-0.03626		3365.75	-0.62583		3366.85	0.91048
	3367.1	0.4977		3366.95	-0.03701		3365.85	-0.62769		3366.95	0.9103
	3367.2	0.49769		3367.05	-0.03849		3365.95	-0.6229		3367.05	0.91013
	3367.3	0.49769		3367.15	-0.03997		3366.05	-0.61377		3367.15	0.90975
	3367.4	0.49768		3367.25	-0.04075		3366.15	-0.6051		3367.25	0.90893
	3367.5	0.49767		3367.35	-0.04054		3366.25	-0.60096		3367.35	0.90758
	3367.6	0.49765		3367.45	-0.03953		3366.35	-0.60274		3367.45	0.90586
	3367.7	0.49764		3367.55	-0.03825		3366.45	-0.60903		3367.55	0.9042
	3367.8	0.49763		3367.65	-0.03725		3366.55	-0.61696		3367.65	0.90309
	3367.9	0.49762		3367.75	-0.03677		3366.65	-0.62418		3367.75	0.90286
	3368	0.4976		3367.85	-0.03656		3366.75	-0.63027		3367.85	0.90341
	3368.1	0.49759		3367.95	-0.03607		3366.85	-0.63626		3367.95	0.90434
	3368.2	0.49759		3368.05	-0.03474		3366.95	-0.64256		3368.05	0.90516
	3368.3	0.49758		3368.15	-0.03242		3367.05	-0.64726		3368.15	0.90554
	3368.4	0.49759		3368.25	-0.02942		3367.15	-0.64699		3368.25	0.90543
	3368.5	0.4976		3368.35	-0.02651		3367.25	-0.64018		3368.35	0.90497
	3368.6	0.49761		3368.45	-0.02451		3367.35	-0.62952		3368.45	0.90445
	3368.7	0.49763		3368.55	-0.02384		3367.45	-0.62094		3368.55	0.90421
	3368.8	0.49764		3368.65	-0.02424		3367.55	-0.6192		3368.65	0.90451
	3368.9	0.49766		3368.75	-0.02494		3367.65	-0.62417		3368.75	0.90538
	3369	0.49767		3368.85	-0.0253		3367.75	-0.631		3368.85	0.90654
	3369.1	0.49768		3368.95	-0.02534		3367.85	-0.63395		3368.95	0.90761
	3369.2	0.49768		3369.05	-0.02576		3367.95	-0.63023		3369.05	0.90825
	3369.3	0.49768		3369.15	-0.02736		3368.05	-0.62102		3369.15	0.90836
	3369.4	0.49768		3369.25	-0.03048		3368.15	-0.60996		3369.25	0.90812
	3369.5	0.49768		3369.35	-0.03473		3368.25	-0.60073		3369.35	0.90793
	3369.6	0.49767		3369.45	-0.03917		3368.35	-0.59515		3369.45	0.90824
	3369.7	0.49765		3369.55	-0.0428		3368.45	-0.59233		3369.55	0.90924
	3369.8	0.49764		3369.65	-0.04481		3368.55	-0.58957		3369.65	0.91067
	3369.9	0.49763		3369.75	-0.04474		3368.65	-0.58467		3369.75	0.91198
	3370	0.49762		3369.85	-0.04246		3368.75	-0.57798		3369.85	0.91268
	3370.1	0.49762		3369.95	-0.03841		3368.85	-0.5721		3369.95	0.9126
	3370.2	0.49762		3370.05	-0.03365		3368.95	-0.56987		3370.05	0.91195
	3370.3	0.49762		3370.15	-0.02962		3369.05	-0.57241		3370.15	0.91108
	3370.4	0.49763		3370.25	-0.0276		3369.15	-0.57901		3370.25	0.9103
	3370.5	0.49764		3370.35	-0.0282		3369.25	-0.58817		3370.35	0.9098
	3370.6	0.49764		3370.45	-0.03113		3369.35	-0.59853		3370.45	0.90963
	3370.7	0.49764		3370.55	-0.03521		3369.45	-0.60912		3370.55	0.90975
	3370.8	0.49764		3370.65	-0.03886		3369.55	-0.61921		3370.65	0.91009
	3370.9	0.49763		3370.75	-0.04075		3369.65	-0.6283		3370.75	0.91056
	3371	0.49762		3370.85	-0.04049		3369.75	-0.63594		3370.85	0.91104
	3371.1	0.49762		3370.95	-0.03873		3369.85	-0.64128		3370.95	0.91138
	3371.2	0.49762		3371.05	-0.03667		3369.95	-0.64301		3371.05	0.91148
	3371.3	0.49762		3371.15	-0.03526		3370.05	-0.63995		3371.15	0.91138
	3371.4	0.49763		3371.25	-0.03475		3370.15	-0.63193		3371.25	0.91126
	3371.5	0.49765		3371.35	-0.0348		3370.25	-0.62024		3371.35	0.91134
	3371.6	0.49766		3371.45	-0.03494		3370.35	-0.6075		3371.45	0.9118
	3371.7	0.49766		3371.55	-0.03492		3370.45	-0.59701		3371.55	0.91268
	3371.8	0.49766		3371.65	-0.03472		3370.55	-0.59146		3371.65	0.91389
	3371.9	0.49766		3371.75	-0.03447		3370.65	-0.59163		3371.75	0.91524
	3372	0.49766		3371.85	-0.03438		3370.75	-0.59596		3371.85	0.91644
	3372.1	0.49766		3371.95	-0.03474		3370.85	-0.60161		3371.95	0.91714
	3372.2	0.49767		3372.05	-0.03573		3370.95	-0.60625		3372.05	0.91713
	3372.3	0.49767		3372.15	-0.03725		3371.05	-0.60893		3372.15	0.91648
	3372.4	0.49767		3372.25	-0.03893		3371.15	-0.60979		3372.25	0.91547
	3372.5	0.49767		3372.35	-0.04036		3371.25	-0.60962		3372.35	0.91448
	3372.6	0.49766		3372.45	-0.04119		3371.35	-0.61028		3372.45	0.91383
	3372.7	0.49766		3372.55	-0.04124		3371.45	-0.61453		3372.55	0.91364
	3372.8	0.49766		3372.65	-0.04043		3371.55	-0.62457		3372.65	0.91379
	3372.9	0.49765		3372.75	-0.03889		3371.65	-0.6398		3372.75	0.91397
	3373	0.49766		3372.85	-0.03692		3371.75	-0.65628		3372.85	0.91384
	3373.1	0.49766		3372.95	-0.03497		3371.85	-0.66857		3372.95	0.91322
	3373.2	0.49766		3373.05	-0.03338		3371.95	-0.67246		3373.05	0.91216
	3373.3	0.49765		3373.15	-0.03223		3372.05	-0.66689		3373.15	0.91093
	3373.4	0.49765		3373.25	-0.03135		3372.15	-0.65382		3373.25	0.90986
	3373.5	0.49764		3373.35	-0.03048		3372.25	-0.63689		3373.35	0.90932
	3373.6	0.49762		3373.45	-0.02947		3372.35	-0.61973		3373.45	0.90948
	3373.7	0.49761		3373.55	-0.0285		3372.45	-0.60466		3373.55	0.91026
	3373.8	0.4976		3373.65	-0.0279		3372.55	-0.59225		3373.65	0.91126
	3373.9	0.4976		3373.75	-0.02795		3372.65	-0.58185		3373.75	0.91205
	3374	0.49759		3373.85	-0.02864		3372.75	-0.57266		3373.85	0.91234
	3374.1	0.49759		3373.95	-0.02974		3372.85	-0.56465		3373.95	0.91214
	3374.2	0.49759		3374.05	-0.03099		3372.95	-0.55881		3374.05	0.91167
	3374.3	0.49759		3374.15	-0.03207		3373.05	-0.5568		3374.15	0.91124
	3374.4	0.49759		3374.25	-0.0326		3373.15	-0.56024		3374.25	0.91109
	3374.5	0.49759		3374.35	-0.0322		3373.25	-0.56972		3374.35	0.91129
	3374.6	0.49759		3374.45	-0.03064		3373.35	-0.58376		3374.45	0.91175
	3374.7	0.49759		3374.55	-0.02814		3373.45	-0.59856		3374.55	0.91231
	3374.8	0.49759		3374.65	-0.02531		3373.55	-0.60963		3374.65	0.91275
	3374.9	0.49759		3374.75	-0.02295		3373.65	-0.6144		3374.75	0.91292
	3375	0.49759		3374.85	-0.02161		3373.75	-0.61382		3374.85	0.91278
	3375.1	0.4976		3374.95	-0.02127		3373.85	-0.61134		3374.95	0.91243
	3375.2	0.4976		3375.05	-0.02132		3373.95	-0.61011		3375.05	0.91208
	3375.3	0.4976		3375.15	-0.02104		3374.05	-0.61104		3375.15	0.91186
	3375.4	0.49761		3375.25	-0.02018		3374.15	-0.613		3375.25	0.9118
	3375.5	0.49761		3375.35	-0.01903		3374.25	-0.61471		3375.35	0.91186
	3375.6	0.49762		3375.45	-0.01814		3374.35	-0.6161		3375.45	0.91204
	3375.7	0.49762		3375.55	-0.01795		3374.45	-0.61832		3375.55	0.91234
	3375.8	0.49762		3375.65	-0.0187		3374.55	-0.62228		3375.65	0.91269
	3375.9	0.49762		3375.75	-0.02059		3374.65	-0.62724		3375.75	0.91297
	3376	0.49762		3375.85	-0.02375		3374.75	-0.63075		3375.85	0.91313
	3376.1	0.49762		3375.95	-0.02796		3374.85	-0.6303		3375.95	0.91333
	3376.2	0.49762		3376.05	-0.03248		3374.95	-0.62514		3376.05	0.91375
	3376.3	0.49762		3376.15	-0.03627		3375.05	-0.6165		3376.15	0.91447
	3376.4	0.49761		3376.25	-0.03853		3375.15	-0.60619		3376.25	0.91532
	3376.5	0.49761		3376.35	-0.03912		3375.25	-0.59524		3376.35	0.91592
	3376.6	0.49761		3376.45	-0.03863		3375.35	-0.58391		3376.45	0.91598
	3376.7	0.4976		3376.55	-0.03804		3375.45	-0.5727		3376.55	0.91536
	3376.8	0.4976		3376.65	-0.03819		3375.55	-0.56335		3376.65	0.91417
	3376.9	0.49759		3376.75	-0.03937		3375.65	-0.55869		3376.75	0.91264
	3377	0.49759		3376.85	-0.04122		3375.75	-0.5613		3376.85	0.91104
	3377.1	0.4976		3376.95	-0.04298		3375.85	-0.57173		3376.95	0.90963
	3377.2	0.49761		3377.05	-0.04392		3375.95	-0.58759		3377.05	0.90863
	3377.3	0.49762		3377.15	-0.04357		3376.05	-0.6044		3377.15	0.90817
	3377.4	0.49763		3377.25	-0.04192		3376.15	-0.61781		3377.25	0.90828
	3377.5	0.49763		3377.35	-0.03932		3376.25	-0.62565		3377.35	0.90886
	3377.6	0.49764		3377.45	-0.03636		3376.35	-0.62846		3377.45	0.90966
	3377.7	0.49764		3377.55	-0.03366		3376.45	-0.62846		3377.55	0.91037
	3377.8	0.49764		3377.65	-0.03171		3376.55	-0.6278		3377.65	0.91079
	3377.9	0.49764		3377.75	-0.03077		3376.65	-0.62728		3377.75	0.91097
	3378	0.49763		3377.85	-0.03088		3376.75	-0.62623		3377.85	0.91115
	3378.1	0.49763		3377.95	-0.0319		3376.85	-0.62318		3377.95	0.91153
	3378.2	0.49763		3378.05	-0.03351		3376.95	-0.61698		3378.05	0.91203
	3378.3	0.49763		3378.15	-0.03534		3377.05	-0.60789		3378.15	0.91233
	3378.4	0.49763		3378.25	-0.03706		3377.15	-0.59841		3378.25	0.91212
	3378.5	0.49763		3378.35	-0.03851		3377.25	-0.59298		3378.35	0.91132
	3378.6	0.49764		3378.45	-0.03972		3377.35	-0.59566		3378.45	0.91015
	3378.7	0.49764		3378.55	-0.04077		3377.45	-0.60689		3378.55	0.90898
	3378.8	0.49764		3378.65	-0.04171		3377.55	-0.62231		3378.65	0.90805
	3378.9	0.49764		3378.75	-0.04257		3377.65	-0.6353		3378.75	0.90742
	3379	0.49763		3378.85	-0.0434		3377.75	-0.64106		3378.85	0.90697
	3379.1	0.49763		3378.95	-0.0443		3377.85	-0.63882		3378.95	0.90653
	3379.2	0.49762		3379.05	-0.04521		3377.95	-0.63064		3379.05	0.90602
	3379.3	0.49762		3379.15	-0.04582		3378.05	-0.61929		3379.15	0.90544
	3379.4	0.49761		3379.25	-0.04563		3378.15	-0.60729		3379.25	0.90488
	3379.5	0.49761		3379.35	-0.04425		3378.25	-0.59729		3379.35	0.90445
	3379.6	0.4976		3379.45	-0.04171		3378.35	-0.5918		3379.45	0.90436
	3379.7	0.4976		3379.55	-0.03845		3378.45	-0.59205		3379.55	0.90482
	3379.8	0.49759		3379.65	-0.03501		3378.55	-0.59678		3379.65	0.90589
	3379.9	0.49759		3379.75	-0.03175		3378.65	-0.60248		3379.75	0.90739
	3380	0.4976		3379.85	-0.02884		3378.75	-0.60536		3379.85	0.90889
	3380.1	0.4976		3379.95	-0.0265		3378.85	-0.60397		3379.95	0.91001
	3380.2	0.49761		3380.05	-0.0251		3378.95	-0.60022		3380.05	0.91054
	3380.3	0.49761		3380.15	-0.02497		3379.05	-0.5975		3380.15	0.91055
	3380.4	0.49761		3380.25	-0.0261		3379.15	-0.59741		3380.25	0.91022
	3380.5	0.49762		3380.35	-0.02795		3379.25	-0.59842		3380.35	0.90974
	3380.6	0.49762		3380.45	-0.0297		3379.35	-0.59781		3380.45	0.90921
	3380.7	0.49763		3380.55	-0.03059		3379.45	-0.59477		3380.55	0.90858
	3380.8	0.49764		3380.65	-0.03032		3379.55	-0.59121		3380.65	0.90768
	3380.9	0.49764		3380.75	-0.02909		3379.65	-0.58947		3380.75	0.90639
	3381	0.49765		3380.85	-0.02744		3379.75	-0.58982		3380.85	0.90485
	3381.1	0.49765		3380.95	-0.02605		3379.85	-0.59021		3380.95	0.90349
	3381.2	0.49765		3381.05	-0.02542		3379.95	-0.5884		3381.05	0.90277
	3381.3	0.49766		3381.15	-0.02586		3380.05	-0.58443		3381.15	0.90284
	3381.4	0.49767		3381.25	-0.02738		3380.15	-0.58096		3381.25	0.90343
	3381.5	0.49768		3381.35	-0.02975		3380.25	-0.58113		3381.35	0.90407
	3381.6	0.49768		3381.45	-0.03257		3380.35	-0.58605		3381.45	0.90446
	3381.7	0.49768		3381.55	-0.03544		3380.45	-0.59418		3381.55	0.90456
	3381.8	0.49768		3381.65	-0.03804		3380.55	-0.60283		3381.65	0.90455
	3381.9	0.49768		3381.75	-0.04019		3380.65	-0.60985		3381.75	0.90457
	3382	0.49767		3381.85	-0.04179		3380.75	-0.61405		3381.85	0.90471
	3382.1	0.49767		3381.95	-0.04284		3380.85	-0.61466		3381.95	0.90506
	3382.2	0.49768		3382.05	-0.04344		3380.95	-0.61135		3382.05	0.90573
	3382.3	0.49768		3382.15	-0.04372		3381.05	-0.60503		3382.15	0.9068
	3382.4	0.49769		3382.25	-0.04388		3381.15	-0.59828		3382.25	0.90815
	3382.5	0.49769		3382.35	-0.04406		3381.25	-0.59442		3382.35	0.90948
	3382.6	0.49768		3382.45	-0.04424		3381.35	-0.59546		3382.45	0.91057
	3382.7	0.49768		3382.55	-0.04407		3381.45	-0.60086		3382.55	0.91135
	3382.8	0.49767		3382.65	-0.04317		3381.55	-0.60805		3382.65	0.91187
	3382.9	0.49767		3382.75	-0.04146		3381.65	-0.6145		3382.75	0.91219
	3383	0.49767		3382.85	-0.03931		3381.75	-0.61918		3382.85	0.91227
	3383.1	0.49767		3382.95	-0.03725		3381.85	-0.62236		3382.95	0.91205
	3383.2	0.49767		3383.05	-0.0355		3381.95	-0.62424		3383.05	0.91154
	3383.3	0.49767		3383.15	-0.03379		3382.05	-0.62438		3383.15	0.91078
	3383.4	0.49767		3383.25	-0.03172		3382.15	-0.62264		3383.25	0.90985
	3383.5	0.49766		3383.35	-0.02921		3382.25	-0.62026		3383.35	0.90876
	3383.6	0.49766		3383.45	-0.02672		3382.35	-0.61947		3383.45	0.90756
	3383.7	0.49765		3383.55	-0.025		3382.45	-0.62168		3383.55	0.9064
	3383.8	0.49765		3383.65	-0.02463		3382.55	-0.62642		3383.65	0.90553
	3383.9	0.49765		3383.75	-0.0257		3382.65	-0.63218		3383.75	0.90517
	3384	0.49765		3383.85	-0.02769		3382.75	-0.63819		3383.85	0.9053
	3384.1	0.49765		3383.95	-0.02981		3382.85	-0.64477		3383.95	0.90567
	3384.2	0.49766		3384.05	-0.03142		3382.95	-0.65189		3384.05	0.90606
	3384.3	0.49766		3384.15	-0.03238		3383.05	-0.6578		3384.15	0.90636
	3384.4	0.49766		3384.25	-0.0329		3383.15	-0.65967		3384.25	0.90673
	3384.5	0.49766		3384.35	-0.03311		3383.25	-0.65578		3384.35	0.90734
	3384.6	0.49766		3384.45	-0.03278		3383.35	-0.64729		3384.45	0.90821
	3384.7	0.49765		3384.55	-0.03152		3383.45	-0.63792		3384.55	0.90925
	3384.8	0.49763		3384.65	-0.02924		3383.55	-0.63179		3384.65	0.91034
	3384.9	0.49762		3384.75	-0.02643		3383.65	-0.63096		3384.75	0.9115
	3385	0.49761		3384.85	-0.02395		3383.75	-0.63429		3384.85	0.91282
	3385.1	0.4976		3384.95	-0.02253		3383.85	-0.63849		3384.95	0.91427
	3385.2	0.49759		3385.05	-0.02235		3383.95	-0.64025		3385.05	0.91557
	3385.3	0.49759		3385.15	-0.02303		3384.05	-0.63791		3385.15	0.91625
	3385.4	0.4976		3385.25	-0.02389		3384.15	-0.63144		3385.25	0.91599
	3385.5	0.4976		3385.35	-0.02424		3384.25	-0.62165		3385.35	0.91483
	3385.6	0.49761		3385.45	-0.02367		3384.35	-0.60991		3385.45	0.91312
	3385.7	0.49762		3385.55	-0.02218		3384.45	-0.59843		3385.55	0.91134
	3385.8	0.49763		3385.65	-0.02026		3384.55	-0.5903		3385.65	0.90984
	3385.9	0.49763		3385.75	-0.01866		3384.65	-0.5885		3385.75	0.90884
	3386	0.49763		3385.85	-0.01796		3384.75	-0.59427		3385.85	0.90838
	3386.1	0.49763		3385.95	-0.01833		3384.85	-0.60601		3385.95	0.90841
	3386.2	0.49763		3386.05	-0.01955		3384.95	-0.61966		3386.05	0.90879
	3386.3	0.49763		3386.15	-0.02136		3385.05	-0.63046		3386.15	0.90933
	3386.4	0.49762		3386.25	-0.02374		3385.15	-0.63544		3386.25	0.90991
	3386.5	0.49762		3386.35	-0.02681		3385.25	-0.63508		3386.35	0.91039
	3386.6	0.49762		3386.45	-0.03054		3385.35	-0.63271		3386.45	0.9107
	3386.7	0.49762		3386.55	-0.03461		3385.45	-0.63194		3386.55	0.91093
	3386.8	0.49762		3386.65	-0.03852		3385.55	-0.63417		3386.65	0.91129
	3386.9	0.49761		3386.75	-0.04185		3385.65	-0.63809		3386.75	0.91197
	3387	0.49761		3386.85	-0.04432		3385.75	-0.6409		3386.85	0.91294
	3387.1	0.49762		3386.95	-0.04589		3385.85	-0.63989		3386.95	0.9139
	3387.2	0.49762		3387.05	-0.0468		3385.95	-0.63393		3387.05	0.91442
	3387.3	0.49761		3387.15	-0.04735		3386.05	-0.6245		3387.15	0.91424
	3387.4	0.49761		3387.25	-0.04768		3386.15	-0.61551		3387.25	0.91332
	3387.5	0.49761		3387.35	-0.04752		3386.25	-0.61098		3387.35	0.91179
	3387.6	0.4976		3387.45	-0.04647		3386.35	-0.61204		3387.45	0.90979
	3387.7	0.4976		3387.55	-0.04433		3386.45	-0.61619		3387.55	0.90753
	3387.8	0.49761		3387.65	-0.04132		3386.55	-0.61947		3387.65	0.90547
	3387.9	0.49761		3387.75	-0.03799		3386.65	-0.61948		3387.75	0.90423
	3388	0.49761		3387.85	-0.03488		3386.75	-0.61654		3387.85	0.90427
	3388.1	0.49761		3387.95	-0.03233		3386.85	-0.61259		3387.95	0.90558
	3388.2	0.49761		3388.05	-0.03031		3386.95	-0.60911		3388.05	0.90767
	3388.3	0.49761		3388.15	-0.02865		3387.05	-0.6061		3388.15	0.90992
	3388.4	0.49761		3388.25	-0.02729		3387.15	-0.60251		3388.25	0.91185
	3388.5	0.49761		3388.35	-0.02641		3387.25	-0.59768		3388.35	0.91317
	3388.6	0.4976		3388.45	-0.0262		3387.35	-0.59275		3388.45	0.91379
	3388.7	0.49759		3388.55	-0.02664		3387.45	-0.59067		3388.55	0.91386
	3388.8	0.49758		3388.65	-0.02764		3387.55	-0.59444		3388.65	0.91371
	3388.9	0.49757		3388.75	-0.0293		3387.65	-0.60448		3388.75	0.91375
	3389	0.49756		3388.85	-0.03182		3387.75	-0.61708		3388.85	0.9142
	3389.1	0.49755		3388.95	-0.03519		3387.85	-0.62567		3388.95	0.91501
	3389.2	0.49755		3389.05	-0.03878		3387.95	-0.62458		3389.05	0.9159
	3389.3	0.49755		3389.15	-0.04156		3388.05	-0.61244		3389.15	0.91663
	3389.4	0.49755		3389.25	-0.0426		3388.15	-0.5927		3389.25	0.9171
	3389.5	0.49757		3389.35	-0.04159		3388.25	-0.57131		3389.35	0.91733
	3389.6	0.49758		3389.45	-0.03897		3388.35	-0.55402		3389.45	0.91742
	3389.7	0.4976		3389.55	-0.03567		3388.45	-0.54461		3389.55	0.91746
	3389.8	0.49762		3389.65	-0.03277		3388.55	-0.54411		3389.65	0.91755
	3389.9	0.49764		3389.75	-0.03109		3388.65	-0.5506		3389.75	0.91772
	3390	0.49765		3389.85	-0.03083		3388.75	-0.56017		3389.85	0.91791
	3390.1	0.49766		3389.95	-0.03146		3388.85	-0.56902		3389.95	0.91798
	3390.2	0.49766		3390.05	-0.03203		3388.95	-0.57548		3390.05	0.91772
	3390.3	0.49766		3390.15	-0.03172		3389.05	-0.58017		3390.15	0.91696
	3390.4	0.49765		3390.25	-0.03025		3389.15	-0.58442		3390.25	0.91569
	3390.5	0.49764		3390.35	-0.02788		3389.25	-0.58874		3390.35	0.9141
	3390.6	0.49762		3390.45	-0.02528		3389.35	-0.5927		3390.45	0.91257
	3390.7	0.49761		3390.55	-0.02319		3389.45	-0.59565		3390.55	0.9114
	3390.8	0.49761		3390.65	-0.02224		3389.55	-0.59752		3390.65	0.91066
	3390.9	0.4976		3390.75	-0.02258		3389.65	-0.59879		3390.75	0.91011
	3391	0.4976		3390.85	-0.02387		3389.75	-0.60013		3390.85	0.90938
	3391.1	0.4976		3390.95	-0.02541		3389.85	-0.60219		3390.95	0.9082
	3391.2	0.4976		3391.05	-0.02677		3389.95	-0.6055		3391.05	0.9065
	3391.3	0.4976		3391.15	-0.02803		3390.05	-0.61006		3391.15	0.90441
	3391.4	0.4976		3391.25	-0.02967		3390.15	-0.61469		3391.25	0.90219
	3391.5	0.49761		3391.35	-0.03203		3390.25	-0.61684		3391.35	0.90022
	3391.6	0.49761		3391.45	-0.03497		3390.35	-0.61371		3391.45	0.89896
	3391.7	0.49762		3391.55	-0.03782		3390.45	-0.60429		3391.55	0.89882
	3391.8	0.49762		3391.65	-0.0398		3390.55	-0.59054		3391.65	0.8999
	3391.9	0.49762		3391.75	-0.04042		3390.65	-0.57661		3391.75	0.90197
	3392	0.49762		3391.85	-0.03973		3390.75	-0.56651		3391.85	0.90448
	3392.1	0.49763		3391.95	-0.03822		3390.85	-0.56209		3391.95	0.90684
	3392.2	0.49763		3392.05	-0.03646		3390.95	-0.56265		3392.05	0.90861
	3392.3	0.49764		3392.15	-0.03476		3391.05	-0.56611		3392.15	0.90967
	3392.4	0.49764		3392.25	-0.03312		3391.15	-0.57061		3392.25	0.9102
	3392.5	0.49765		3392.35	-0.03147		3391.25	-0.57562		3392.35	0.91054
	3392.6	0.49766		3392.45	-0.02991		3391.35	-0.58191		3392.45	0.91102
	3392.7	0.49766		3392.55	-0.02886		3391.45	-0.59047		3392.55	0.91182
	3392.8	0.49766		3392.65	-0.02871		3391.55	-0.60104		3392.65	0.91293
	3392.9	0.49765		3392.75	-0.02952		3391.65	-0.61162		3392.75	0.91421
	3393	0.49763		3392.85	-0.03088		3391.75	-0.61954		3392.85	0.91545
	3393.1	0.49762		3392.95	-0.03224		3391.85	-0.62318		3392.95	0.9165
	3393.2	0.49761		3393.05	-0.03323		3391.95	-0.62265		3393.05	0.91725
	3393.3	0.4976		3393.15	-0.03379		3392.05	-0.61874		3393.15	0.91764
	3393.4	0.49759		3393.25	-0.03409		3392.15	-0.61195		3393.25	0.91769
	3393.5	0.49759		3393.35	-0.03436		3392.25	-0.60281		3393.35	0.91752
	3393.6	0.4976		3393.45	-0.03479		3392.35	-0.59292		3393.45	0.91733
	3393.7	0.49761		3393.55	-0.03554		3392.45	-0.5848		3393.55	0.91723
	3393.8	0.49762		3393.65	-0.03679		3392.55	-0.58033		3393.65	0.91716
	3393.9	0.49763		3393.75	-0.03878		3392.65	-0.57951		3393.75	0.9169
	3394	0.49764		3393.85	-0.04167		3392.75	-0.58118		3393.85	0.91628
	3394.1	0.49765		3393.95	-0.0452		3392.85	-0.58491		3393.95	0.91539
	3394.2	0.49766		3394.05	-0.04865		3392.95	-0.59162		3394.05	0.91449
	3394.3	0.49768		3394.15	-0.05107		3393.05	-0.60226		3394.15	0.91384
	3394.4	0.4977		3394.25	-0.05169		3393.15	-0.61598		3394.25	0.91346
	3394.5	0.49771		3394.35	-0.05037		3393.25	-0.62964		3394.35	0.91317
	3394.6	0.49772		3394.45	-0.04754		3393.35	-0.63913		3394.45	0.91273
	3394.7	0.49772		3394.55	-0.044		3393.45	-0.64163		3394.55	0.91207
	3394.8	0.49771		3394.65	-0.04063		3393.55	-0.63713		3394.65	0.9114
	3394.9	0.4977		3394.75	-0.03803		3393.65	-0.62841		3394.75	0.91111
	3395	0.49768		3394.85	-0.03645		3393.75	-0.61918		3394.85	0.9115
	3395.1	0.49767		3394.95	-0.0358		3393.85	-0.61195		3394.95	0.91254
	3395.2	0.49766		3395.05	-0.03588		3393.95	-0.60737		3395.05	0.91384
	3395.3	0.49765		3395.15	-0.03646		3394.05	-0.60512		3395.15	0.9149
	3395.4	0.49765		3395.25	-0.03723		3394.15	-0.60511		3395.25	0.91537
	3395.5	0.49764		3395.35	-0.03782		3394.25	-0.60746		3395.35	0.91519
	3395.6	0.49764		3395.45	-0.03793		3394.35	-0.61167		3395.45	0.91456
	3395.7	0.49763		3395.55	-0.03758		3394.45	-0.61636		3395.55	0.91374
	3395.8	0.49763		3395.65	-0.03708		3394.55	-0.62009		3395.65	0.91297
	3395.9	0.49763		3395.75	-0.03677		3394.65	-0.62244		3395.75	0.9124
	3396	0.49764		3395.85	-0.03674		3394.75	-0.62401		3395.85	0.91213
	3396.1	0.49764		3395.95	-0.03677		3394.85	-0.62525		3395.95	0.91221
	3396.2	0.49764		3396.05	-0.03666		3394.95	-0.62554		3396.05	0.91258
	3396.3	0.49765		3396.15	-0.03648		3395.05	-0.62368		3396.15	0.91315
	3396.4	0.49765		3396.25	-0.03662		3395.15	-0.6195		3396.25	0.91386
	3396.5	0.49765		3396.35	-0.03747		3395.25	-0.61473		3396.35	0.91469
	3396.6	0.49765		3396.45	-0.03912		3395.35	-0.61226		3396.45	0.91557
	3396.7	0.49765		3396.55	-0.04129		3395.45	-0.61413		3396.55	0.91621
	3396.8	0.49765		3396.65	-0.04361		3395.55	-0.62038		3396.65	0.91621
	3396.9	0.49765		3396.75	-0.04588		3395.65	-0.62952		3396.75	0.91532
	3397	0.49765		3396.85	-0.0481		3395.75	-0.63953		3396.85	0.91375
	3397.1	0.49765		3396.95	-0.05019		3395.85	-0.64826		3396.95	0.91208
	3397.2	0.49765		3397.05	-0.05189		3395.95	-0.65324		3397.05	0.91103
	3397.3	0.49765		3397.15	-0.05289		3396.05	-0.6524		3397.15	0.911
	3397.4	0.49765		3397.25	-0.05304		3396.15	-0.64572		3397.25	0.91197
	3397.5	0.49766		3397.35	-0.05235		3396.25	-0.63593		3397.35	0.91354
	3397.6	0.49766		3397.45	-0.0508		3396.35	-0.62705		3397.45	0.91522
	3397.7	0.49767		3397.55	-0.04829		3396.45	-0.62199		3397.55	0.91653
	3397.8	0.49767		3397.65	-0.04484		3396.55	-0.62105		3397.65	0.91711
	3397.9	0.49768		3397.75	-0.04081		3396.65	-0.62261		3397.75	0.91676
	3398	0.49769		3397.85	-0.03683		3396.75	-0.62479		3397.85	0.91554
	3398.1	0.49769		3397.95	-0.03352		3396.85	-0.62676		3397.95	0.91369
	3398.2	0.49769		3398.05	-0.03123		3396.95	-0.62884		3398.05	0.91157
	3398.3	0.49769		3398.15	-0.02984		3397.05	-0.63161		3398.15	0.90962
	3398.4	0.49768		3398.25	-0.02889		3397.15	-0.63512		3398.25	0.90826
	3398.5	0.49767		3398.35	-0.02779		3397.25	-0.63876		3398.35	0.90776
	3398.6	0.49766		3398.45	-0.0261		3397.35	-0.64168		3398.45	0.90807
	3398.7	0.49765		3398.55	-0.02384		3397.45	-0.64319		3398.55	0.90895
	3398.8	0.49765		3398.65	-0.02132		3397.55	-0.64285		3398.65	0.91006
	3398.9	0.49765		3398.75	-0.01889		3397.65	-0.64021		3398.75	0.91113
	3399	0.49765		3398.85	-0.01672		3397.75	-0.63494		3398.85	0.91184
	3399.1	0.49765		3398.95	-0.01492		3397.85	-0.62758		3398.95	0.91192
	3399.2	0.49764		3399.05	-0.01382		3397.95	-0.62033		3399.05	0.91132
	3399.3	0.49765		3399.15	-0.01392		3398.05	-0.6165		3399.15	0.9103
	3399.4	0.49765		3399.25	-0.0156		3398.15	-0.61823		3399.25	0.90934
	3399.5	0.49765		3399.35	-0.01874		3398.25	-0.62431		3399.35	0.90877
	3399.6	0.49765		3399.45	-0.02267		3398.35	-0.63023		3399.45	0.90866
	3399.7	0.49766		3399.55	-0.02644		3398.45	-0.63091		3399.55	0.90882
	3399.8	0.49766		3399.65	-0.02936		3398.55	-0.62379		3399.65	0.9091
	3399.9	0.49766		3399.75	-0.0313		3398.65	-0.61024		3399.75	0.90947
	3400	0.49766		3399.85	-0.03267		3398.75	-0.5944		3399.85	0.90992
	3400.1	0.49766		3399.95	-0.0341		3398.85	-0.581		3399.95	0.91034
	3400.2	0.49766		3400.05	-0.03578		3398.95	-0.57346		3400.05	0.91056
	3400.3	0.49767		3400.15	-0.03716		3399.05	-0.57307		3400.15	0.91053
	3400.4	0.49767		3400.25	-0.03731		3399.15	-0.57886		3400.25	0.91034
	3400.5	0.49767		3400.35	-0.03574		3399.25	-0.58817		3400.35	0.9102
	3400.6	0.49767		3400.45	-0.03302		3399.35	-0.59819		3400.45	0.91023
	3400.7	0.49766		3400.55	-0.0303		3399.45	-0.60738		3400.55	0.91037
	3400.8	0.49766		3400.65	-0.02843		3399.55	-0.61583		3400.65	0.91038
	3400.9	0.49766		3400.75	-0.02734		3399.65	-0.62398		3400.75	0.91003
	3401	0.49766		3400.85	-0.02642		3399.75	-0.63131		3400.85	0.90929
	3401.1	0.49766		3400.95	-0.02525		3399.85	-0.63661		3400.95	0.90848
	3401.2	0.49766		3401.05	-0.02396		3399.95	-0.63936		3401.05	0.90818
	3401.3	0.49765		3401.15	-0.02309		3400.05	-0.64036		3401.15	0.90888
	3401.4	0.49765		3401.25	-0.02312		3400.15	-0.64065		3401.25	0.91065
	3401.5	0.49766		3401.35	-0.02419		3400.25	-0.6402		3401.35	0.91309
	3401.6	0.49766		3401.45	-0.02616		3400.35	-0.63786		3401.45	0.91556
	3401.7	0.49767		3401.55	-0.02862		3400.45	-0.63254		3401.55	0.91752
	3401.8	0.49768		3401.65	-0.03104		3400.55	-0.62453		3401.65	0.91873
	3401.9	0.49768		3401.75	-0.03287		3400.65	-0.61571		3401.75	0.91925
	3402	0.49768		3401.85	-0.03364		3400.75	-0.60905		3401.85	0.91927
	3402.1	0.49768		3401.95	-0.03316		3400.85	-0.60774		3401.95	0.91899
	3402.2	0.49767		3402.05	-0.03154		3400.95	-0.6139		3402.05	0.91847
	3402.3	0.49767		3402.15	-0.02925		3401.05	-0.62712		3402.15	0.9177
	3402.4	0.49767		3402.25	-0.02695		3401.15	-0.64364		3402.25	0.9167
	3402.5	0.49766		3402.35	-0.02543		3401.25	-0.65748		3402.35	0.91564
	3402.6	0.49766		3402.45	-0.02537		3401.35	-0.66328		3402.45	0.91478
	3402.7	0.49767		3402.55	-0.02704		3401.45	-0.65913		3402.55	0.91428
	3402.8	0.49767		3402.65	-0.03005		3401.55	-0.64728		3402.65	0.91408
	3402.9	0.49767		3402.75	-0.03352		3401.65	-0.63255		3402.75	0.91396
	3403	0.49768		3402.85	-0.03656		3401.75	-0.61964		3402.85	0.91381
	3403.1	0.49768		3402.95	-0.03877		3401.85	-0.61125		3402.95	0.91366
	3403.2	0.49769		3403.05	-0.04014		3401.95	-0.60753		3403.05	0.91355
	3403.3	0.49769		3403.15	-0.04079		3402.05	-0.60662		3403.15	0.91342
	3403.4	0.4977		3403.25	-0.04069		3402.15	-0.60564		3403.25	0.91321
	3403.5	0.4977		3403.35	-0.03982		3402.25	-0.6022		3403.35	0.91291
	3403.6	0.49771		3403.45	-0.03836		3402.35	-0.59571		3403.45	0.91261
	3403.7	0.49772		3403.55	-0.03668		3402.45	-0.58782		3403.55	0.9123
	3403.8	0.49772		3403.65	-0.03527		3402.55	-0.58149		3403.65	0.91194
	3403.9	0.49772		3403.75	-0.03457		3402.65	-0.57936		3403.75	0.91148
	3404	0.49772		3403.85	-0.0348		3402.75	-0.58259		3403.85	0.91097
	3404.1	0.49771		3403.95	-0.0358		3402.85	-0.59058		3403.95	0.91049
	3404.2	0.49771		3404.05	-0.03692		3402.95	-0.60142		3404.05	0.91024
	3404.3	0.49771		3404.15	-0.03738		3403.05	-0.61265		3404.15	0.91047
	3404.4	0.49772		3404.25	-0.03663		3403.15	-0.6218		3404.25	0.91141
	3404.5	0.49772		3404.35	-0.03476		3403.25	-0.62717		3404.35	0.9131
	3404.6	0.49772		3404.45	-0.03228		3403.35	-0.62879		3404.45	0.9153
	3404.7	0.49772		3404.55	-0.02986		3403.45	-0.62883		3404.55	0.91764
	3404.8	0.49772		3404.65	-0.02806		3403.55	-0.63068		3404.65	0.91972
	3404.9	0.49772		3404.75	-0.02724		3403.65	-0.63678		3404.75	0.92116
	3405	0.49772		3404.85	-0.02752		3403.75	-0.64667		3404.85	0.92168
	3405.1	0.49772		3404.95	-0.02876		3403.85	-0.65676		3404.95	0.92119
	3405.2	0.49773		3405.05	-0.03061		3403.95	-0.66241		3405.05	0.91985
	3405.3	0.49773		3405.15	-0.03258		3404.05	-0.66083		3405.15	0.91799
	3405.4	0.49774		3405.25	-0.03437		3404.15	-0.6532		3405.25	0.91597
	3405.5	0.49774		3405.35	-0.03593		3404.25	-0.64409		3405.35	0.91406
	3405.6	0.49775		3405.45	-0.03743		3404.35	-0.63864		3405.45	0.91239
	3405.7	0.49776		3405.55	-0.03887		3404.45	-0.63944		3405.55	0.91102
	3405.8	0.49776		3405.65	-0.0398		3404.55	-0.64541		3405.65	0.90998
	3405.9	0.49777		3405.75	-0.03954		3404.65	-0.65288		3405.75	0.90929
	3406	0.49778		3405.85	-0.03775		3404.75	-0.65782		3405.85	0.909
	3406.1	0.49779		3405.95	-0.03507		3404.85	-0.65762		3405.95	0.90911
	3406.2	0.4978		3406.05	-0.03285		3404.95	-0.65207		3406.05	0.90951
	3406.3	0.49782		3406.15	-0.03231		3405.05	-0.6432		3406.15	0.90998
	3406.4	0.49783		3406.25	-0.03349		3405.15	-0.63443		3406.25	0.91036
	3406.5	0.49784		3406.35	-0.03529		3405.25	-0.62895		3406.35	0.91068
	3406.6	0.49785		3406.45	-0.03628		3405.35	-0.62808		3406.45	0.91103
	3406.7	0.49785		3406.55	-0.0358		3405.45	-0.63032		3406.55	0.91149
	3406.8	0.49784		3406.65	-0.03433		3405.55	-0.63229		3406.65	0.91207
	3406.9	0.49783		3406.75	-0.0329		3405.65	-0.63101		3406.75	0.91275
	3407	0.49782		3406.85	-0.03217		3405.75	-0.6261		3406.85	0.91346
	3407.1	0.49782		3406.95	-0.03194		3405.85	-0.61994		3406.95	0.91406
	3407.2	0.49783		3407.05	-0.03147		3405.95	-0.61576		3407.05	0.91426
	3407.3	0.49784		3407.15	-0.03022		3406.05	-0.61533		3407.15	0.91384
	3407.4	0.49785		3407.25	-0.02826		3406.15	-0.61824		3407.25	0.91283
	3407.5	0.49786		3407.35	-0.02629		3406.25	-0.62304		3407.35	0.91156
	3407.6	0.49786		3407.45	-0.02513		3406.35	-0.62859		3407.45	0.91046
	3407.7	0.49787		3407.55	-0.02527		3406.45	-0.63419		3407.55	0.90978
	3407.8	0.49788		3407.65	-0.02641		3406.55	-0.63889		3407.65	0.90949
	3407.9	0.49789		3407.75	-0.02753		3406.65	-0.64121		3407.75	0.90944
	3408	0.4979		3407.85	-0.02745		3406.75	-0.63997		3407.85	0.90947
	3408.1	0.49791		3407.95	-0.02546		3406.85	-0.63502		3407.95	0.9095
	3408.2	0.49792		3408.05	-0.02173		3406.95	-0.62708		3408.05	0.90938
	3408.3	0.49794		3408.15	-0.01714		3407.05	-0.61718		3408.15	0.90894
	3408.4	0.49795		3408.25	-0.01276		3407.15	-0.60667		3408.25	0.9081
	3408.5	0.49797		3408.35	-0.00939		3407.25	-0.59715		3408.35	0.90701
	3408.6	0.49798		3408.45	-0.00738		3407.35	-0.58971		3408.45	0.90601
	3408.7	0.498		3408.55	-0.00672		3407.45	-0.58389		3408.55	0.90546
	3408.8	0.49801		3408.65	-0.00719		3407.55	-0.57852		3408.65	0.9056
	3408.9	0.49802		3408.75	-0.00858		3407.65	-0.57378		3408.75	0.90638
	3409	0.49804		3408.85	-0.01078		3407.75	-0.57215		3408.85	0.9076
	3409.1	0.49806		3408.95	-0.01383		3407.85	-0.57672		3408.95	0.90897
	3409.2	0.49808		3409.05	-0.01763		3407.95	-0.58828		3409.05	0.9103
	3409.3	0.4981		3409.15	-0.02175		3408.05	-0.60414		3409.15	0.91144
	3409.4	0.49813		3409.25	-0.02551		3408.15	-0.61925		3409.25	0.9123
	3409.5	0.49816		3409.35	-0.02828		3408.25	-0.62872		3409.35	0.91285
	3409.6	0.4982		3409.45	-0.02981		3408.35	-0.63003		3409.45	0.91312
	3409.7	0.49824		3409.55	-0.03019		3408.45	-0.62413		3409.55	0.91315
	3409.8	0.49828		3409.65	-0.02977		3408.55	-0.6149		3409.65	0.91295
	3409.9	0.49832		3409.75	-0.02907		3408.65	-0.6071		3409.75	0.91264
	3410	0.49836		3409.85	-0.02859		3408.75	-0.60366		3409.85	0.91242
	3410.1	0.49841		3409.95	-0.02856		3408.85	-0.60433		3409.95	0.91247
	3410.2	0.49845		3410.05	-0.02885		3408.95	-0.60646		3410.05	0.91282
	3410.3	0.4985		3410.15	-0.02918		3409.05	-0.60738		3410.15	0.9132
	3410.4	0.49855		3410.25	-0.02939		3409.15	-0.60609		3410.25	0.91323
	3410.5	0.4986		3410.35	-0.02953		3409.25	-0.60333		3410.35	0.9127
	3410.6	0.49866		3410.45	-0.02965		3409.35	-0.60048		3410.45	0.91169
	3410.7	0.49872		3410.55	-0.02967		3409.45	-0.59878		3410.55	0.9105
	3410.8	0.4988		3410.65	-0.0293		3409.55	-0.59918		3410.65	0.90942
	3410.9	0.49888		3410.75	-0.02838		3409.65	-0.60229		3410.75	0.9086
	3411	0.49897		3410.85	-0.02698		3409.75	-0.60809		3410.85	0.90793
	3411.1	0.49907		3410.95	-0.02548		3409.85	-0.61547		3410.95	0.90722
	3411.2	0.49918		3411.05	-0.02435		3409.95	-0.62224		3411.05	0.90638
	3411.3	0.49931		3411.15	-0.02406		3410.05	-0.62581		3411.15	0.90566
	3411.4	0.49945		3411.25	-0.02475		3410.15	-0.62432		3411.25	0.90555
	3411.5	0.49961		3411.35	-0.02616		3410.25	-0.61748		3411.35	0.90647
	3411.6	0.4998		3411.45	-0.02764		3410.35	-0.60704		3411.45	0.90845
	3411.7	0.50002		3411.55	-0.02872		3410.45	-0.59668		3411.55	0.91105
	3411.8	0.50027		3411.65	-0.02942		3410.55	-0.59078		3411.65	0.91368
	3411.9	0.50055		3411.75	-0.03032		3410.65	-0.59254		3411.75	0.91582
	3412	0.50088		3411.85	-0.032		3410.75	-0.60208		3411.85	0.91721
	3412.1	0.50125		3411.95	-0.03447		3410.85	-0.61621		3411.95	0.91785
	3412.2	0.50167		3412.05	-0.03704		3410.95	-0.6299		3412.05	0.91797
	3412.3	0.50214		3412.15	-0.0387		3411.05	-0.63881		3412.15	0.91786
	3412.4	0.50266		3412.25	-0.0388		3411.15	-0.64121		3412.25	0.91765
	3412.5	0.50322		3412.35	-0.03749		3411.25	-0.63819		3412.35	0.91728
	3412.6	0.50383		3412.45	-0.0356		3411.35	-0.63217		3412.45	0.9166
	3412.7	0.50446		3412.55	-0.03413		3411.45	-0.62512		3412.55	0.9157
	3412.8	0.50513		3412.65	-0.03385		3411.55	-0.61801		3412.65	0.91491
	3412.9	0.5058		3412.75	-0.03518		3411.65	-0.61163		3412.75	0.91459
	3413	0.50649		3412.85	-0.03798		3411.75	-0.60746		3412.85	0.91483
	3413.1	0.50718		3412.95	-0.04151		3411.85	-0.60739		3412.95	0.91538
	3413.2	0.50786		3413.05	-0.04474		3411.95	-0.61231		3413.05	0.91594
	3413.3	0.50854		3413.15	-0.04697		3412.05	-0.62108		3413.15	0.91643
	3413.4	0.50921		3413.25	-0.04825		3412.15	-0.63047		3413.25	0.91696
	3413.5	0.5099		3413.35	-0.04904		3412.25	-0.63659		3413.35	0.91763
	3413.6	0.51062		3413.45	-0.04945		3412.35	-0.637		3413.45	0.91829
	3413.7	0.51141		3413.55	-0.04892		3412.45	-0.63233		3413.55	0.91865
	3413.8	0.51231		3413.65	-0.04677		3412.55	-0.62587		3413.65	0.9184
	3413.9	0.51338		3413.75	-0.04297		3412.65	-0.62119		3413.75	0.91752
	3414	0.5147		3413.85	-0.03835		3412.75	-0.61992		3413.85	0.91622
	3414.1	0.51636		3413.95	-0.03396		3412.85	-0.6216		3413.95	0.91483
	3414.2	0.51847		3414.05	-0.03032		3412.95	-0.62542		3414.05	0.91358
	3414.3	0.52114		3414.15	-0.02723		3413.05	-0.63129		3414.15	0.91249
	3414.4	0.52451		3414.25	-0.02427		3413.15	-0.63908		3414.25	0.91159
	3414.5	0.52869		3414.35	-0.02128		3413.25	-0.6472		3414.35	0.91102
	3414.6	0.53383		3414.45	-0.01842		3413.35	-0.65277		3414.45	0.91099
	3414.7	0.54004		3414.55	-0.01596		3413.45	-0.65334		3414.55	0.9116
	3414.8	0.54741		3414.65	-0.01404		3413.55	-0.64826		3414.65	0.91276
	3414.9	0.55602		3414.75	-0.01273		3413.65	-0.63845		3414.75	0.91417
	3415	0.56587		3414.85	-0.01197		3413.75	-0.62522		3414.85	0.91545
	3415.1	0.57694		3414.95	-0.01161		3413.85	-0.6096		3414.95	0.91629
	3415.2	0.5891		3415.05	-0.01151		3413.95	-0.59287		3415.05	0.91652
	3415.3	0.60214		3415.15	-0.01173		3414.05	-0.57732		3415.15	0.91612
	3415.4	0.61572		3415.25	-0.01253		3414.15	-0.56605		3415.25	0.91513
	3415.5	0.6294		3415.35	-0.01405		3414.25	-0.56149		3415.35	0.91363
	3415.6	0.64261		3415.45	-0.01595		3414.35	-0.56391		3415.45	0.91169
	3415.7	0.65465		3415.55	-0.01746		3414.45	-0.57129		3415.55	0.90943
	3415.8	0.66474		3415.65	-0.01788		3414.55	-0.5805		3415.65	0.90704
	3415.9	0.67205		3415.75	-0.01715		3414.65	-0.58897		3415.75	0.90474
	3416	0.67571		3415.85	-0.01609		3414.75	-0.59555		3415.85	0.90277
	3416.1	0.67495		3415.95	-0.01586		3414.85	-0.6004		3415.95	0.90133
	3416.2	0.66914		3416.05	-0.0173		3414.95	-0.60439		3416.05	0.90059
	3416.3	0.65783		3416.15	-0.02039		3415.05	-0.60842		3416.15	0.90065
	3416.4	0.64091		3416.25	-0.02422		3415.15	-0.61324		3416.25	0.9015
	3416.5	0.61859		3416.35	-0.02744		3415.25	-0.61918		3416.35	0.90301
	3416.6	0.59144		3416.45	-0.02894		3415.35	-0.62573		3416.45	0.905
	3416.7	0.5604		3416.55	-0.0284		3415.45	-0.63124		3416.55	0.90724
	3416.8	0.52671		3416.65	-0.02631		3415.55	-0.63362		3416.65	0.90947
	3416.9	0.49183		3416.75	-0.02357		3415.65	-0.63178		3416.75	0.91143
	3417	0.45731		3416.85	-0.02095		3415.75	-0.62679		3416.85	0.91291
	3417.1	0.42467		3416.95	-0.01891		3415.85	-0.62156		3416.95	0.91378
	3417.2	0.39526		3417.05	-0.01765		3415.95	-0.61886		3417.05	0.91407
	3417.3	0.37019		3417.15	-0.01715		3416.05	-0.61916		3417.15	0.91406
	3417.4	0.35022		3417.25	-0.01717		3416.15	-0.6202		3417.25	0.91415
	3417.5	0.33575		3417.35	-0.01733		3416.25	-0.61898		3417.35	0.91472
	3417.6	0.32682		3417.45	-0.01736		3416.35	-0.6146		3417.45	0.91579
	3417.7	0.32316		3417.55	-0.01726		3416.45	-0.609		3417.55	0.91692
	3417.8	0.32423		3417.65	-0.01724		3416.55	-0.60517		3417.65	0.91753
	3417.9	0.32934		3417.75	-0.01761		3416.65	-0.60456		3417.75	0.91744
	3418	0.33766		3417.85	-0.0186		3416.75	-0.60631		3417.85	0.91707
	3418.1	0.34838		3417.95	-0.02026		3416.85	-0.60851		3417.95	0.91715
	3418.2	0.36067		3418.05	-0.0223		3416.95	-0.6098		3418.05	0.91818
	3418.3	0.37382		3418.15	-0.02411		3417.05	-0.61006		3418.15	0.92009
	3418.4	0.38717		3418.25	-0.025		3417.15	-0.60985		3418.25	0.92242
	3418.5	0.40023		3418.35	-0.02465		3417.25	-0.60975		3418.35	0.9247
	3418.6	0.41261		3418.45	-0.02332		3417.35	-0.61007		3418.45	0.92661
	3418.7	0.42403		3418.55	-0.02177		3417.45	-0.61081		3418.55	0.92791
	3418.8	0.43432		3418.65	-0.02079		3417.55	-0.61165		3418.65	0.92834
	3418.9	0.44341		3418.75	-0.02069		3417.65	-0.61173		3418.75	0.92778
	3419	0.45128		3418.85	-0.02104		3417.75	-0.60978		3418.85	0.92633
	3419.1	0.45797		3418.95	-0.0209		3417.85	-0.60489		3418.95	0.92445
	3419.2	0.46356		3419.05	-0.01943		3417.95	-0.5975		3419.05	0.92275
	3419.3	0.46817		3419.15	-0.01639		3418.05	-0.58965		3419.15	0.92172
	3419.4	0.47191		3419.25	-0.01218		3418.15	-0.58423		3419.25	0.92163
	3419.5	0.47492		3419.35	-0.00739		3418.25	-0.58377		3419.35	0.92261
	3419.6	0.47731		3419.45	-0.00237		3418.35	-0.58939		3419.45	0.92461
	3419.7	0.4792		3419.55	0.00288		3418.45	-0.59991		3419.55	0.92747
	3419.8	0.48072		3419.65	0.00834		3418.55	-0.6118		3419.65	0.9309
	3419.9	0.48195		3419.75	0.01371		3418.65	-0.62086		3419.75	0.93466
	3420	0.48298		3419.85	0.01838		3418.75	-0.6249		3419.85	0.93863
	3420.1	0.48387		3419.95	0.0217		3418.85	-0.62498		3419.95	0.9428
	3420.2	0.4847		3420.05	0.02331		3418.95	-0.62375		3420.05	0.94705
	3420.3	0.48548		3420.15	0.0232		3419.05	-0.6226		3420.15	0.95112
	3420.4	0.48625		3420.25	0.02153		3419.15	-0.62091		3420.25	0.95463
	3420.5	0.48702		3420.35	0.01824		3419.25	-0.61777		3420.35	0.95715
	3420.6	0.4878		3420.45	0.01288		3419.35	-0.61386		3420.45	0.95829
	3420.7	0.48858		3420.55	0.00493		3419.45	-0.61093		3420.55	0.95765
	3420.8	0.48935		3420.65	-0.00564		3419.55	-0.61002		3420.65	0.95484
	3420.9	0.4901		3420.75	-0.01808		3419.65	-0.61071		3420.75	0.94946
	3421	0.49081		3420.85	-0.03111		3419.75	-0.61204		3420.85	0.94122
	3421.1	0.49148		3420.95	-0.04336		3419.85	-0.61355		3420.95	0.93011
	3421.2	0.4921		3421.05	-0.05382		3419.95	-0.61518		3421.05	0.9166
	3421.3	0.49266		3421.15	-0.06179		3420.05	-0.61667		3421.15	0.90169
	3421.4	0.49316		3421.25	-0.06667		3420.15	-0.61758		3421.25	0.88673
	3421.5	0.49359		3421.35	-0.06803		3420.25	-0.6178		3421.35	0.87319
	3421.6	0.49396		3421.45	-0.06589		3420.35	-0.6179		3421.45	0.86239
	3421.7	0.49425		3421.55	-0.06102		3420.45	-0.61901		3421.55	0.85527
	3421.8	0.49449		3421.65	-0.05484		3420.55	-0.6222		3421.65	0.85217
	3421.9	0.49467		3421.75	-0.04887		3420.65	-0.62773		3421.75	0.85283
	3422	0.4948		3421.85	-0.04412		3420.75	-0.63425		3421.85	0.85655
	3422.1	0.49489		3421.95	-0.04077		3420.85	-0.63872		3421.95	0.86246
	3422.2	0.49496		3422.05	-0.03846		3420.95	-0.63792		3422.05	0.86972
	3422.3	0.49501		3422.15	-0.03664		3421.05	-0.63091		3422.15	0.87763
	3422.4	0.49505		3422.25	-0.03494		3421.15	-0.62035		3422.25	0.88555
	3422.5	0.49509		3422.35	-0.03324		3421.25	-0.61098		3422.35	0.89296
	3422.6	0.49515		3422.45	-0.03148		3421.35	-0.6061		3422.45	0.89955
	3422.7	0.49521		3422.55	-0.0295		3421.45	-0.60509		3422.55	0.90523
	3422.8	0.49529		3422.65	-0.02705		3421.55	-0.60463		3422.65	0.91003
	3422.9	0.49539		3422.75	-0.02409		3421.65	-0.60247		3422.75	0.91399
	3423	0.4955		3422.85	-0.02094		3421.75	-0.5999		3422.85	0.91712
	3423.1	0.49562		3422.95	-0.01812		3421.85	-0.60025		3422.95	0.91949
	3423.2	0.49575		3423.05	-0.01585		3421.95	-0.60523		3423.05	0.92125
	3423.3	0.49587		3423.15	-0.01391		3422.05	-0.61309		3423.15	0.92276
	3423.4	0.496		3423.25	-0.01178		3422.15	-0.62022		3423.25	0.92451
	3423.5	0.49613		3423.35	-0.00893		3422.25	-0.62435		3423.35	0.92708
	3423.6	0.49626		3423.45	-0.00483		3422.35	-0.62607		3423.45	0.93093
	3423.7	0.49638		3423.55	0.00109		3422.45	-0.62747		3423.55	0.93628
	3423.8	0.4965		3423.65	0.00923		3422.55	-0.62926		3423.65	0.94304
	3423.9	0.4966		3423.75	0.01945		3422.65	-0.62922		3423.75	0.951
	3424	0.49669		3423.85	0.03085		3422.75	-0.6237		3423.85	0.95997
	3424.1	0.49678		3423.95	0.04202		3422.85	-0.61109		3423.95	0.96983
	3424.2	0.49686		3424.05	0.05162		3422.95	-0.59395		3424.05	0.98038
	3424.3	0.49693		3424.15	0.05866		3423.05	-0.57796		3424.15	0.99122
	3424.4	0.49701		3424.25	0.06251		3423.15	-0.56862		3424.25	1.00177
	3424.5	0.49709		3424.35	0.06259		3423.25	-0.56822		3424.35	1.0113
	3424.6	0.49715		3424.45	0.05812		3423.35	-0.57511		3424.45	1.01888
	3424.7	0.49721		3424.55	0.04822		3423.45	-0.58525		3424.55	1.02328
	3424.8	0.49726		3424.65	0.03233		3423.55	-0.59449		3424.65	1.02296
	3424.9	0.4973		3424.75	0.01076		3423.65	-0.59991		3424.75	1.01635
	3425	0.49732		3424.85	-0.01493		3423.75	-0.59976		3424.85	1.00226
	3425.1	0.49735		3424.95	-0.04224		3423.85	-0.59336		3424.95	0.98049
	3425.2	0.49737		3425.05	-0.06831		3423.95	-0.58188		3425.05	0.95218
	3425.3	0.4974		3425.15	-0.0906		3424.05	-0.56908		3425.15	0.91984
	3425.4	0.49743		3425.25	-0.1073		3424.15	-0.56057		3425.25	0.88688
	3425.5	0.49746		3425.35	-0.11744		3424.25	-0.56132		3425.35	0.85688
	3425.6	0.4975		3425.45	-0.12102		3424.35	-0.57278		3425.45	0.83285
	3425.7	0.49753		3425.55	-0.11884		3424.45	-0.59168		3425.55	0.81666
	3425.8	0.49757		3425.65	-0.11216		3424.55	-0.61143		3425.65	0.80877
	3425.9	0.49761		3425.75	-0.10236		3424.65	-0.62581		3425.75	0.80834
	3426	0.49765		3425.85	-0.0907		3424.75	-0.63237		3425.85	0.81363
	3426.1	0.49769		3425.95	-0.07833		3424.85	-0.63295		3425.95	0.8227
	3426.2	0.49773		3426.05	-0.06633		3424.95	-0.63083		3426.05	0.83381
	3426.3	0.49778		3426.15	-0.05555		3425.05	-0.62741		3426.15	0.84556
	3426.4	0.49782		3426.25	-0.04647		3425.15	-0.62151		3426.25	0.8569
	3426.5	0.49786		3426.35	-0.039		3425.25	-0.61167		3426.35	0.86723
	3426.6	0.49791		3426.45	-0.03254		3425.35	-0.59853		3426.45	0.87651
	3426.7	0.49795		3426.55	-0.02628		3425.45	-0.58503		3426.55	0.88514
	3426.8	0.49801		3426.65	-0.01976		3425.55	-0.57505		3426.65	0.89366
	3426.9	0.49806		3426.75	-0.01321		3425.65	-0.57202		3426.75	0.90229
	3427	0.49812		3426.85	-0.00727		3425.75	-0.57795		3426.85	0.91076
	3427.1	0.49817		3426.95	-0.00236		3425.85	-0.59214		3426.95	0.91853
	3427.2	0.49823		3427.05	0.00177		3425.95	-0.61043		3427.05	0.92521
	3427.3	0.49828		3427.15	0.00602		3426.05	-0.62642		3427.15	0.93091
	3427.4	0.49833		3427.25	0.01125		3426.15	-0.63497		3427.25	0.9362
	3427.5	0.49839		3427.35	0.01765		3426.25	-0.63538		3427.35	0.9418
	3427.6	0.49846		3427.45	0.02449		3426.35	-0.63162		3427.45	0.94821
	3427.7	0.49853		3427.55	0.03034		3426.45	-0.62933		3427.55	0.95549
	3427.8	0.4986		3427.65	0.03365		3426.55	-0.63174		3427.65	0.96324
	3427.9	0.49868		3427.75	0.03327		3426.65	-0.63731		3427.75	0.97059
	3428	0.49876		3427.85	0.02884		3426.75	-0.64091		3427.85	0.97644
	3428.1	0.49885		3427.95	0.02082		3426.85	-0.63775		3427.95	0.97964
	3428.2	0.49895		3428.05	0.01025		3426.95	-0.62694		3428.05	0.97942
	3428.3	0.49906		3428.15	-0.00161		3427.05	-0.61156		3428.15	0.97556
	3428.4	0.49918		3428.25	-0.01368		3427.15	-0.59613		3428.25	0.96841
	3428.5	0.49932		3428.35	-0.0253		3427.25	-0.58442		3428.35	0.95878
	3428.6	0.49948		3428.45	-0.03632		3427.35	-0.57909		3428.45	0.94767
	3428.7	0.49966		3428.55	-0.047		3427.45	-0.58185		3428.55	0.93612
	3428.8	0.49988		3428.65	-0.05762		3427.55	-0.59259		3428.65	0.92483
	3428.9	0.50012		3428.75	-0.06813		3427.65	-0.60814		3428.75	0.91407
	3429	0.50041		3428.85	-0.07816		3427.75	-0.62267		3428.85	0.90361
	3429.1	0.50074		3428.95	-0.08719		3427.85	-0.63039		3428.95	0.89294
	3429.2	0.5011		3429.05	-0.09479		3427.95	-0.62886		3429.05	0.88167
	3429.3	0.50152		3429.15	-0.1006		3428.05	-0.62034		3429.15	0.86988
	3429.4	0.50197		3429.25	-0.10426		3428.15	-0.6099		3429.25	0.85819
	3429.5	0.50248		3429.35	-0.10543		3428.25	-0.60161		3429.35	0.84765
	3429.6	0.50302		3429.45	-0.10394		3428.35	-0.59638		3429.45	0.83929
	3429.7	0.50361		3429.55	-0.09985		3428.45	-0.59292		3429.55	0.83386
	3429.8	0.50424		3429.65	-0.09358		3428.55	-0.59054		3429.65	0.83172
	3429.9	0.50491		3429.75	-0.08587		3428.65	-0.59035		3429.75	0.83285
	3430	0.5056		3429.85	-0.07764		3428.75	-0.59351		3429.85	0.83697
	3430.1	0.50631		3429.95	-0.06963		3428.85	-0.59889		3429.95	0.84367
	3430.2	0.50703		3430.05	-0.06206		3428.95	-0.60317		3430.05	0.85238
	3430.3	0.50775		3430.15	-0.05456		3429.05	-0.60351		3430.15	0.86234
	3430.4	0.50845		3430.25	-0.04658		3429.15	-0.59962		3430.25	0.87268
	3430.5	0.50915		3430.35	-0.03775		3429.25	-0.59306		3430.35	0.88263
	3430.6	0.50985		3430.45	-0.02805		3429.35	-0.58537		3430.45	0.89181
	3430.7	0.51057		3430.55	-0.01768		3429.45	-0.57737		3430.55	0.90018
	3430.8	0.51134		3430.65	-0.00682		3429.55	-0.57015		3430.65	0.90788
	3430.9	0.5122		3430.75	0.00458		3429.65	-0.56577		3430.75	0.91508
	3431	0.5132		3430.85	0.01658		3429.75	-0.56656		3430.85	0.92205
	3431.1	0.51442		3430.95	0.02897		3429.85	-0.57365		3430.95	0.92927
	3431.2	0.51594		3431.05	0.04108		3429.95	-0.5859		3431.05	0.93727
	3431.3	0.51787		3431.15	0.05191		3430.05	-0.59977		3431.15	0.94646
	3431.4	0.52031		3431.25	0.06064		3430.15	-0.61045		3431.25	0.95685
	3431.5	0.52339		3431.35	0.06695		3430.25	-0.614		3431.35	0.96819
	3431.6	0.52724		3431.45	0.07084		3430.35	-0.60955		3431.45	0.97998
	3431.7	0.53199		3431.55	0.07205		3430.45	-0.60031		3431.55	0.99153
	3431.8	0.53775		3431.65	0.0696		3430.55	-0.59209		3431.65	1.00186
	3431.9	0.54464		3431.75	0.06189		3430.65	-0.58999		3431.75	1.0097
	3432	0.55273		3431.85	0.04742		3430.75	-0.59565		3431.85	1.0135
	3432.1	0.56207		3431.95	0.02569		3430.85	-0.60715		3431.95	1.01167
	3432.2	0.57264		3432.05	-0.00211		3430.95	-0.62093		3432.05	1.00294
	3432.3	0.58434		3432.15	-0.03302		3431.05	-0.63352		3432.15	0.98682
	3432.4	0.59701		3432.25	-0.06302		3431.15	-0.64193		3432.25	0.96389
	3432.5	0.61035		3432.35	-0.08839		3431.25	-0.64396		3432.35	0.93586
	3432.6	0.62397		3432.45	-0.10681		3431.35	-0.63915		3432.45	0.9053
	3432.7	0.63733		3432.55	-0.11764		3431.45	-0.62973		3432.55	0.87514
	3432.8	0.64979		3432.65	-0.12139		3431.55	-0.62021		3432.65	0.84812
	3432.9	0.6606		3432.75	-0.119		3431.65	-0.61544		3432.75	0.8264
	3433	0.66893		3432.85	-0.11171		3431.75	-0.61844		3432.85	0.81123
	3433.1	0.67393		3432.95	-0.10109		3431.85	-0.62865		3432.95	0.80292
	3433.2	0.6748		3433.05	-0.08903		3431.95	-0.64191		3433.05	0.80108
	3433.3	0.67082		3433.15	-0.07712		3432.05	-0.65237		3433.15	0.80487
	3433.4	0.66149		3433.25	-0.06609		3432.15	-0.65593		3433.25	0.81316
	3433.5	0.64655		3433.35	-0.05577		3432.25	-0.65271		3433.35	0.82458
	3433.6	0.62609		3433.45	-0.04572		3432.35	-0.64667		3433.45	0.83761
	3433.7	0.60054		3433.55	-0.03592		3432.45	-0.64228		3433.55	0.8508
	3433.8	0.57072		3433.65	-0.02692		3432.55	-0.64111		3433.65	0.86309
	3433.9	0.53777		3433.75	-0.01948		3432.65	-0.64096		3433.75	0.87396
	3434	0.50308		3433.85	-0.01401		3432.75	-0.63823		3433.85	0.88343
	3434.1	0.46819		3433.95	-0.0102		3432.85	-0.6311		3433.95	0.89187
	3434.2	0.43464		3434.05	-0.00728		3432.95	-0.62086		3434.05	0.89985
	3434.3	0.40389		3434.15	-0.00429		3433.05	-0.61083		3434.15	0.90788
	3434.4	0.37712		3434.25	-0.000468672		3433.15	-0.6041		3434.25	0.91629
	3434.5	0.35525		3434.35	0.00466		3433.25	-0.60216		3434.35	0.92512
	3434.6	0.33881		3434.45	0.01117		3433.35	-0.60475		3434.45	0.93418
	3434.7	0.32797		3434.55	0.01868		3433.45	-0.61066		3434.55	0.94314
	3434.8	0.32256		3434.65	0.02629		3433.55	-0.61855		3434.65	0.95171
	3434.9	0.32212		3434.75	0.03279		3433.65	-0.62757		3434.75	0.95963
	3435	0.326		3434.85	0.03701		3433.75	-0.63734		3434.85	0.96678
	3435.1	0.33341		3434.95	0.03823		3433.85	-0.6475		3434.95	0.973
	3435.2	0.3435		3435.05	0.03634		3433.95	-0.65707		3435.05	0.97809
	3435.3	0.35545		3435.15	0.0317		3434.05	-0.66415		3435.15	0.9817
	3435.4	0.36849		3435.25	0.0248		3434.15	-0.66622		3435.25	0.98335
	3435.5	0.38195		3435.35	0.01608		3434.25	-0.66105		3435.35	0.98254
	3435.6	0.39527		3435.45	0.006		3434.35	-0.64781		3435.45	0.97887
	3435.7	0.40802		3435.55	-0.00494		3434.45	-0.62765		3435.55	0.97228
	3435.8	0.41989		3435.65	-0.01624		3434.55	-0.60382		3435.65	0.96314
	3435.9	0.43068		3435.75	-0.02759		3434.65	-0.58096		3435.75	0.9523
	3436	0.44027		3435.85	-0.03905		3434.75	-0.56385		3435.85	0.94072
	3436.1	0.44862		3435.95	-0.05081		3434.85	-0.55563		3435.95	0.92909
	3436.2	0.45576		3436.05	-0.06282		3434.95	-0.55677		3436.05	0.91765
	3436.3	0.46176		3436.15	-0.07443		3435.05	-0.56545		3436.15	0.90623
	3436.4	0.46671		3436.25	-0.0845		3435.15	-0.57887		3436.25	0.89461
	3436.5	0.47075		3436.35	-0.09186		3435.25	-0.59396		3436.35	0.8827
	3436.6	0.474		3436.45	-0.09583		3435.35	-0.60709		3436.45	0.87077
	3436.7	0.47658		3436.55	-0.09637		3435.45	-0.61439		3436.55	0.85945
	3436.8	0.47863		3436.65	-0.09401		3435.55	-0.61361		3436.65	0.84965
	3436.9	0.48025		3436.75	-0.08949		3435.65	-0.60613		3436.75	0.84238
	3437	0.48154		3436.85	-0.08364		3435.75	-0.59655		3436.85	0.83847
	3437.1	0.4826		3436.95	-0.07725		3435.85	-0.58986		3436.95	0.83827
	3437.2	0.4835		3437.05	-0.071		3435.95	-0.58852		3437.05	0.84159
	3437.3	0.4843		3437.15	-0.06532		3436.05	-0.59173		3437.15	0.84777
	3437.4	0.48504		3437.25	-0.06029		3436.15	-0.59641		3437.25	0.85592
	3437.5	0.48574		3437.35	-0.05563		3436.25	-0.59901		3437.35	0.86509
	3437.6	0.48644		3437.45	-0.05085		3436.35	-0.5974		3437.45	0.8744
	3437.7	0.48715		3437.55	-0.0454		3436.45	-0.59216		3437.55	0.88319
	3437.8	0.48786		3437.65	-0.03898		3436.55	-0.58634		3437.65	0.89111
	3437.9	0.48857		3437.75	-0.03169		3436.65	-0.58337		3437.75	0.89819
	3438	0.48928		3437.85	-0.02398		3436.75	-0.58469		3437.85	0.90479
	3438.1	0.48998		3437.95	-0.01636		3436.85	-0.58946		3437.95	0.91142
	3438.2	0.49065		3438.05	-0.00897		3436.95	-0.59606		3438.05	0.91858
	3438.3	0.49128		3438.15	-0.00139		3437.05	-0.6036		3438.15	0.92665
	3438.4	0.49188		3438.25	0.00707		3437.15	-0.61188		3438.25	0.93585
	3438.5	0.49243		3438.35	0.01678		3437.25	-0.62039		3438.35	0.94616
	3438.6	0.49294		3438.45	0.02747		3437.35	-0.62779		3438.45	0.95733
	3438.7	0.49339		3438.55	0.03822		3437.45	-0.6325		3438.55	0.96887
	3438.8	0.49381		3438.65	0.04772		3437.55	-0.63376		3438.65	0.98026
	3438.9	0.49418		3438.75	0.05449		3437.65	-0.63253		3438.75	0.99107
	3439	0.49452		3438.85	0.05697		3437.75	-0.63137		3438.85	1.001
	3439.1	0.49482		3438.95	0.05392		3437.85	-0.63321		3438.95	1.00956
	3439.2	0.49508		3439.05	0.04475		3437.95	-0.63927		3439.05	1.01576
	3439.3	0.49532		3439.15	0.02971		3438.05	-0.64761		3439.15	1.01803
	3439.4	0.49552		3439.25	0.0097		3438.15	-0.65368		3439.25	1.01452
	3439.5	0.4957		3439.35	-0.01405		3438.25	-0.65304		3439.35	1.00382
	3439.6	0.49585		3439.45	-0.03994		3438.35	-0.64433		3439.45	0.98552
	3439.7	0.49599		3439.55	-0.0659		3438.45	-0.63037		3439.55	0.9605
	3439.8	0.49612		3439.65	-0.08936		3438.55	-0.61664		3439.65	0.93076
	3439.9	0.49623		3439.75	-0.10773		3438.65	-0.60834		3439.75	0.899
	3440	0.49633		3439.85	-0.1192		3438.75	-0.60805		3439.85	0.8681
	3440.1	0.49642		3439.95	-0.12332		3438.85	-0.6152		3439.95	0.8408
	3440.2	0.49651		3440.05	-0.12101		3438.95	-0.62711		3440.05	0.81933
	3440.3	0.49659		3440.15	-0.11401		3439.05	-0.64047		3440.15	0.80512
	3440.4	0.49667		3440.25	-0.10434		3439.15	-0.65213		3440.25	0.79846
	3440.5	0.49675		3440.35	-0.0938		3439.25	-0.65936		3440.35	0.79852
	3440.6	0.49682		3440.45	-0.08382		3439.35	-0.66		3440.45	0.80367
	3440.7	0.49689		3440.55	-0.07519		3439.45	-0.65322		3440.55	0.81204
	3440.8	0.49696		3440.65	-0.06799		3439.55	-0.64071		3440.65	0.82204
	3440.9	0.49702		3440.75	-0.06174		3439.65	-0.62682		3440.75	0.83273
	3441	0.49707		3440.85	-0.0559		3439.75	-0.61678		3440.85	0.84377
	3441.1	0.49712		3440.95	-0.05028		3439.85	-0.61368		3440.95	0.8551
	3441.2	0.49717		3441.05	-0.04517		3439.95	-0.61652		3441.05	0.86654
	3441.3	0.49722		3441.15	-0.0409		3440.05	-0.6215		3441.15	0.87757
	3441.4	0.49726		3441.25	-0.03743		3440.15	-0.62542		3441.25	0.88744
	3441.5	0.4973		3441.35	-0.03422		3440.25	-0.62793		3441.35	0.89549
	3441.6	0.49734		3441.45	-0.03062		3440.35	-0.63052		3441.45	0.90145
	3441.7	0.49738		3441.55	-0.0264		3440.45	-0.63364		3441.55	0.90557
	3441.8	0.49741		3441.65	-0.02182		3440.55	-0.63539		3441.65	0.90852
	3441.9	0.49744		3441.75	-0.01727		3440.65	-0.63315		3441.75	0.91099
	3442	0.49748		3441.85	-0.01292		3440.75	-0.62628		3441.85	0.91353
	3442.1	0.49751		3441.95	-0.00852		3440.85	-0.61686		3441.95	0.91636
	3442.2	0.49754		3442.05	-0.00361		3440.95	-0.60809		3442.05	0.91947
	3442.3	0.49757		3442.15	0.00209		3441.05	-0.60214		3442.15	0.92277
	3442.4	0.49761		3442.25	0.00832		3441.15	-0.59925		3442.25	0.92625
	3442.5	0.49766		3442.35	0.01443		3441.25	-0.59832		3442.35	0.93
	3442.6	0.49771		3442.45	0.01973		3441.35	-0.59786		3442.45	0.93421
	3442.7	0.49775		3442.55	0.02396		3441.45	-0.59674		3442.55	0.93898
	3442.8	0.49779		3442.65	0.0272		3441.55	-0.59472		3442.65	0.94428
	3442.9	0.49783		3442.75	0.0294		3441.65	-0.59253		3442.75	0.94997
	3443	0.49786		3442.85	0.02999		3441.75	-0.59169		3442.85	0.9558
	3443.1	0.4979		3442.95	0.02797		3441.85	-0.59395		3442.95	0.96133
	3443.2	0.49794		3443.05	0.02245		3441.95	-0.60045		3443.05	0.96593
	3443.3	0.49798		3443.15	0.01311		3442.05	-0.61077		3443.15	0.96871
	3443.4	0.49803		3443.25	0.000386299		3442.15	-0.62268		3443.25	0.96871
	3443.5	0.49808		3443.35	-0.01464		3442.25	-0.63332		3443.35	0.9651
	3443.6	0.49814		3443.45	-0.0305		3442.35	-0.64111		3443.45	0.95751
	3443.7	0.4982		3443.55	-0.04557		3442.45	-0.6461		3443.55	0.94628
	3443.8	0.49826		3443.65	-0.05838		3442.55	-0.64842		3443.65	0.93229
	3443.9	0.49833		3443.75	-0.06807		3442.65	-0.64718		3443.75	0.91678
	3444	0.49841		3443.85	-0.07461		3442.75	-0.64133		3443.85	0.90106
	3444.1	0.4985		3443.95	-0.07868		3442.85	-0.63136		3443.95	0.88654
	3444.2	0.49859		3444.05	-0.08119		3442.95	-0.61969		3444.05	0.87456
	3444.3	0.4987		3444.15	-0.0827		3443.05	-0.60957		3444.15	0.86618
	3444.4	0.49882		3444.25	-0.08324		3443.15	-0.60393		3444.25	0.86187
	3444.5	0.49895		3444.35	-0.08245		3443.25	-0.60466		3444.35	0.86134
	3444.6	0.49908		3444.45	-0.08002		3443.35	-0.61201		3444.45	0.86374
	3444.7	0.49921		3444.55	-0.07598		3443.45	-0.62406		3444.55	0.86801
	3444.8	0.49935		3444.65	-0.07078		3443.55	-0.63709		3444.65	0.87323
	3444.9	0.49947		3444.75	-0.06521		3443.65	-0.6471		3444.75	0.87879
	3445	0.49958		3444.85	-0.06012		3443.75	-0.65169		3444.85	0.88439
	3445.1	0.49969		3444.95	-0.05605		3443.85	-0.65084		3444.95	0.8899
	3445.2	0.49978		3445.05	-0.05293		3443.95	-0.64634		3445.05	0.89514
	3445.3	0.49987		3445.15	-0.05011		3444.05	-0.64055		3445.15	0.89991
	3445.4	0.49995		3445.25	-0.04695		3444.15	-0.63542		3445.25	0.90403
	3445.5	0.50002		3445.35	-0.04337		3444.25	-0.63212		3445.35	0.90741
	3445.6	0.50008		3445.45	-0.03996		3444.35	-0.631		3445.45	0.90998
	3445.7	0.50014		3445.55	-0.0375		3444.45	-0.63174		3445.55	0.91166
	3445.8	0.5002		3445.65	-0.03637		3444.55	-0.6338		3445.65	0.91248
	3445.9	0.50026		3445.75	-0.03638		3444.65	-0.63648		3445.75	0.91258
	3446	0.50033		3445.85	-0.03699		3444.75	-0.6388		3445.85	0.91228
	3446.1	0.50043		3445.95	-0.03767		3444.85	-0.63974		3445.95	0.91195
	3446.2	0.50056		3446.05	-0.03801		3444.95	-0.63934		3446.05	0.91181
	3446.3	0.50073		3446.15	-0.03786		3445.05	-0.63938		3446.15	0.91188
	3446.4	0.50096		3446.25	-0.03731		3445.15	-0.64213		3446.25	0.91206
	3446.5	0.50124		3446.35	-0.03661		3445.25	-0.64779		3446.35	0.91226
	3446.6	0.50159		3446.45	-0.03605		3445.35	-0.65319		3446.45	0.91247
	3446.7	0.50201		3446.55	-0.03582		3445.45	-0.65375		3446.55	0.91272
	3446.8	0.5025		3446.65	-0.03593		3445.55	-0.64701		3446.65	0.91304
	3446.9	0.50305		3446.75	-0.03623		3445.65	-0.63477		3446.75	0.91344
	3447	0.50367		3446.85	-0.03654		3445.75	-0.62192		3446.85	0.91393
	3447.1	0.50434		3446.95	-0.03683		3445.85	-0.61325		3446.95	0.91452
	3447.2	0.50505		3447.05	-0.03735		3445.95	-0.61084		3447.05	0.91531
	3447.3	0.5058		3447.15	-0.03843		3446.05	-0.61371		3447.15	0.91636
	3447.4	0.50656		3447.25	-0.0401		3446.15	-0.61937		3447.25	0.91763
	3447.5	0.50734		3447.35	-0.04197		3446.25	-0.62564		3447.35	0.91891
	3447.6	0.50812		3447.45	-0.0435		3446.35	-0.63149		3447.45	0.91988
	3447.7	0.5089		3447.55	-0.0445		3446.45	-0.63656		3447.55	0.92032
	3447.8	0.50969		3447.65	-0.04523		3446.55	-0.64032		3447.65	0.92024
	3447.9	0.51051		3447.75	-0.04606		3446.65	-0.64156		3447.75	0.9199
	3448	0.51137		3447.85	-0.04697		3446.75	-0.63879		3447.85	0.91964
	3448.1	0.51232		3447.95	-0.04733		3446.85	-0.63123		3447.95	0.91976
	3448.2	0.51339		3448.05	-0.04634		3446.95	-0.61948		3448.05	0.92028
	3448.3	0.51466		3448.15	-0.04373		3447.05	-0.60549		3448.15	0.92091
	3448.4	0.51621		3448.25	-0.03997		3447.15	-0.59165		3448.25	0.92119
	3448.5	0.51812		3448.35	-0.03604		3447.25	-0.57984		3448.35	0.92072
	3448.6	0.52052		3448.45	-0.0329		3447.35	-0.57122		3448.45	0.91944
	3448.7	0.52349		3448.55	-0.0311		3447.45	-0.56652		3448.55	0.91766
	3448.8	0.52717		3448.65	-0.03089		3447.55	-0.56601		3448.65	0.9158
	3448.9	0.53166		3448.75	-0.03223		3447.65	-0.56902		3448.75	0.91413
	3449	0.53708		3448.85	-0.03487		3447.75	-0.5738		3448.85	0.91264
	3449.1	0.54353		3448.95	-0.03815		3447.85	-0.57836		3448.95	0.91125
	3449.2	0.55107		3449.05	-0.04103		3447.95	-0.5818		3449.05	0.90991
	3449.3	0.55975		3449.15	-0.04247		3448.05	-0.58488		3449.15	0.90867
	3449.4	0.56956		3449.25	-0.04199		3448.15	-0.58941		3449.25	0.9077
	3449.5	0.58042		3449.35	-0.03996		3448.25	-0.59672		3449.35	0.90719
	3449.6	0.59217		3449.45	-0.0373		3448.35	-0.60637		3449.45	0.90729
	3449.7	0.60456		3449.55	-0.03492		3448.45	-0.61612		3449.55	0.90806
	3449.8	0.61722		3449.65	-0.03326		3448.55	-0.62353		3449.65	0.9094
	3449.9	0.62968		3449.75	-0.03234		3448.65	-0.62802		3449.75	0.91104
	3450	0.64137		3449.85	-0.03202		3448.75	-0.63137		3449.85	0.91267
	3450.1	0.6516		3449.95	-0.03243		3448.85	-0.63624		3449.95	0.91411
	3450.2	0.65962		3450.05	-0.03392		3448.95	-0.64385		3450.05	0.9153
	3450.3	0.66466		3450.15	-0.03673		3449.05	-0.65269		3450.15	0.91617
	3450.4	0.66596		3450.25	-0.04053		3449.15	-0.65884		3450.25	0.91656
	3450.5	0.66285		3450.35	-0.04429		3449.25	-0.65794		3450.35	0.9163
	3450.6	0.65482		3450.45	-0.04666		3449.35	-0.64781		3450.45	0.91545
	3450.7	0.6416		3450.55	-0.04675		3449.45	-0.63033		3450.55	0.91427
	3450.8	0.62319		3450.65	-0.04474		3449.55	-0.61119		3450.65	0.91313
	3450.9	0.59994		3450.75	-0.04184		3449.65	-0.59709		3450.75	0.91223
	3451	0.57254		3450.85	-0.03949		3449.75	-0.59198		3450.85	0.91148
	3451.1	0.54195		3450.95	-0.03845		3449.85	-0.5952		3450.95	0.91067
	3451.2	0.50944		3451.05	-0.03843		3449.95	-0.60278		3451.05	0.90965
	3451.3	0.47639		3451.15	-0.03858		3450.05	-0.61079		3451.15	0.90843
	3451.4	0.44425		3451.25	-0.0382		3450.15	-0.61746		3451.25	0.90723
	3451.5	0.41438		3451.35	-0.03722		3450.25	-0.62239		3451.35	0.90643
	3451.6	0.38796		3451.45	-0.036		3450.35	-0.62465		3451.45	0.90629
	3451.7	0.36592		3451.55	-0.03498		3450.45	-0.62236		3451.55	0.9068
	3451.8	0.34883		3451.65	-0.03431		3450.55	-0.61461		3451.65	0.90769
	3451.9	0.33695		3451.75	-0.03387		3450.65	-0.60332		3451.75	0.90865
	3452	0.33023		3451.85	-0.03341		3450.75	-0.59254		3451.85	0.90948
	3452.1	0.32832		3451.95	-0.03282		3450.85	-0.58592		3451.95	0.91011
	3452.2	0.33067		3452.05	-0.03224		3450.95	-0.58464		3452.05	0.9105
	3452.3	0.33659		3452.15	-0.03188		3451.05	-0.58765		3452.15	0.91064
	3452.4	0.34531		3452.25	-0.03182		3451.15	-0.59332		3452.25	0.91059
	3452.5	0.35604		3452.35	-0.03193		3451.25	-0.6006		3452.35	0.9105
	3452.6	0.36806		3452.45	-0.032		3451.35	-0.60883		3452.45	0.91053
	3452.7	0.38071		3452.55	-0.03177		3451.45	-0.61678		3452.55	0.91071
	3452.8	0.39343		3452.65	-0.0309		3451.55	-0.62229		3452.65	0.91097
	3452.9	0.40578		3452.75	-0.029		3451.65	-0.62328		3452.75	0.91124
	3453	0.41742		3452.85	-0.02571		3451.75	-0.6191		3452.85	0.91151
	3453.1	0.42811		3452.95	-0.02099		3451.85	-0.61096		3452.95	0.91192
	3453.2	0.43772		3453.05	-0.01523		3451.95	-0.60133		3453.05	0.91263
	3453.3	0.44618		3453.15	-0.0093		3452.05	-0.59304		3453.15	0.9137
	3453.4	0.4535		3453.25	-0.0043		3452.15	-0.5885		3453.25	0.91492
	3453.5	0.45972		3453.35	-0.00125		3452.25	-0.58927		3453.35	0.91587
	3453.6	0.46493		3453.45	-0.000609581		3452.35	-0.59574		3453.45	0.91616
	3453.7	0.46922		3453.55	-0.00218		3452.45	-0.60716		3453.55	0.91561
	3453.8	0.47271		3453.65	-0.00526		3452.55	-0.62167		3453.65	0.91433
	3453.9	0.47551		3453.75	-0.00893		3452.65	-0.63658		3453.75	0.91254
	3454	0.47773		3453.85	-0.01234		3452.75	-0.64875		3453.85	0.91046
	3454.1	0.4795		3453.95	-0.01486		3452.85	-0.65516		3453.95	0.90832
	3454.2	0.48092		3454.05	-0.01617		3452.95	-0.65384		3454.05	0.9063
	3454.3	0.48209		3454.15	-0.01638		3453.05	-0.6447		3454.15	0.90458
	3454.4	0.48308		3454.25	-0.01594		3453.15	-0.62993		3454.25	0.90319
	3454.5	0.48395		3454.35	-0.01559		3453.25	-0.61342		3454.35	0.9021
	3454.6	0.48474		3454.45	-0.01611		3453.35	-0.59967		3454.45	0.90132
	3454.7	0.48549		3454.55	-0.01809		3453.45	-0.59245		3454.55	0.90097
	3454.8	0.48621		3454.65	-0.02162		3453.55	-0.59373		3454.65	0.90125
	3454.9	0.48693		3454.75	-0.02603		3453.65	-0.60304		3454.75	0.90236
	3455	0.48764		3454.85	-0.03015		3453.75	-0.61773		3454.85	0.90435
	3455.1	0.48835		3454.95	-0.03283		3453.85	-0.63422		3454.95	0.90711
	3455.2	0.48905		3455.05	-0.03356		3453.95	-0.64938		3455.05	0.9103
	3455.3	0.48973		3455.15	-0.03274		3454.05	-0.66094		3455.15	0.91349
	3455.4	0.4904		3455.25	-0.03123		3454.15	-0.66705		3455.25	0.91624
	3455.5	0.49103		3455.35	-0.02974		3454.25	-0.6662		3455.35	0.9182
	3455.6	0.49163		3455.45	-0.02849		3454.35	-0.65781		3455.45	0.91922
	3455.7	0.49218		3455.55	-0.02741		3454.45	-0.6429		3455.55	0.91935
	3455.8	0.49269		3455.65	-0.02649		3454.55	-0.62421		3455.65	0.91896
	3455.9	0.49316		3455.75	-0.0259		3454.65	-0.6057		3455.75	0.9186
	3456	0.49359		3455.85	-0.0258		3454.75	-0.59152		3455.85	0.91868
	3456.1	0.49398		3455.95	-0.02611		3454.85	-0.5845		3455.95	0.91926
	3456.2	0.49432		3456.05	-0.0266		3454.95	-0.58475		3456.05	0.91997
	3456.3	0.49462		3456.15	-0.02709		3455.05	-0.58948		3456.15	0.92024
	3456.4	0.49489		3456.25	-0.02753		3455.15	-0.59457		3456.25	0.91964
	3456.5	0.49512		3456.35	-0.02784		3455.25	-0.59696		3456.35	0.91812
	3456.6	0.49532		3456.45	-0.02797		3455.35	-0.59636		3456.45	0.916
	3456.7	0.4955		3456.55	-0.02799		3455.45	-0.59491		3456.55	0.91388
	3456.8	0.49566		3456.65	-0.02827		3455.55	-0.59492		3456.65	0.91237
	3456.9	0.49581		3456.75	-0.02911		3455.65	-0.59662		3456.75	0.9119
	3457	0.49594		3456.85	-0.03042		3455.75	-0.59815		3456.85	0.91252
	3457.1	0.49606		3456.95	-0.03161		3455.85	-0.59767		3456.95	0.91384
	3457.2	0.49617		3457.05	-0.03205		3455.95	-0.5957		3457.05	0.91526
	3457.3	0.49627		3457.15	-0.03161		3456.05	-0.59491		3457.15	0.9163
	3457.4	0.49635		3457.25	-0.03064		3456.15	-0.59789		3457.25	0.91686
	3457.5	0.49643		3457.35	-0.02957		3456.25	-0.60513		3457.35	0.91712
	3457.6	0.4965		3457.45	-0.02858		3456.35	-0.61514		3457.45	0.91731
	3457.7	0.49656		3457.55	-0.02763		3456.45	-0.62564		3457.55	0.91749
	3457.8	0.49661		3457.65	-0.02687		3456.55	-0.63439		3457.65	0.91758
	3457.9	0.49666		3457.75	-0.02655		3456.65	-0.63947		3457.75	0.91748
	3458	0.4967		3457.85	-0.02675		3456.75	-0.63992		3457.85	0.91712
	3458.1	0.49674		3457.95	-0.02702		3456.85	-0.63678		3457.95	0.9165
	3458.2	0.49678		3458.05	-0.02659		3456.95	-0.63301		3458.05	0.9157
	3458.3	0.49682		3458.15	-0.02498		3457.05	-0.63145		3458.15	0.91494
	3458.4	0.49686		3458.25	-0.02248		3457.15	-0.6326		3458.25	0.91445
	3458.5	0.4969		3458.35	-0.01995		3457.25	-0.63422		3458.35	0.91435
	3458.6	0.49693		3458.45	-0.01821		3457.35	-0.6335		3458.45	0.91451
	3458.7	0.49695		3458.55	-0.01748		3457.45	-0.62965		3458.55	0.91472
	3458.8	0.49698		3458.65	-0.0174		3457.55	-0.6245		3458.65	0.91482
	3458.9	0.49699		3458.75	-0.01756		3457.65	-0.62056		3458.75	0.91477
	3459	0.49701		3458.85	-0.01788		3457.75	-0.61849		3458.85	0.91456
	3459.1	0.49703		3458.95	-0.01868		3457.85	-0.61663		3458.95	0.9141
	3459.2	0.49705		3459.05	-0.02041		3457.95	-0.61316		3459.05	0.91335
	3459.3	0.49707		3459.15	-0.02325		3458.05	-0.60851		3459.15	0.91242
	3459.4	0.4971		3459.25	-0.02683		3458.15	-0.60553		3459.25	0.91158
	3459.5	0.49712		3459.35	-0.03042		3458.25	-0.60722		3459.35	0.91101
	3459.6	0.49714		3459.45	-0.03337		3458.35	-0.61396		3459.45	0.91075
	3459.7	0.49716		3459.55	-0.03556		3458.45	-0.62257		3459.55	0.91077
	3459.8	0.49718		3459.65	-0.03739		3458.55	-0.62805		3459.65	0.91108
	3459.9	0.49719		3459.75	-0.0393		3458.65	-0.62673		3459.75	0.91161
	3460	0.49721		3459.85	-0.04132		3458.75	-0.61861		3459.85	0.91216
	3460.1	0.49723		3459.95	-0.04308		3458.85	-0.60739		3459.95	0.91236
	3460.2	0.49725		3460.05	-0.04427		3458.95	-0.59843		3460.05	0.91188
	3460.3	0.49727		3460.15	-0.04508		3459.05	-0.59619		3460.15	0.9107
	3460.4	0.49729		3460.25	-0.04608		3459.15	-0.60213		3460.25	0.90909
	3460.5	0.49731		3460.35	-0.0476		3459.25	-0.61393		3460.35	0.9075
	3460.6	0.49733		3460.45	-0.04933		3459.35	-0.62631		3460.45	0.90629
	3460.7	0.49735		3460.55	-0.05041		3459.45	-0.63339		3460.55	0.90558
	3460.8	0.49736		3460.65	-0.05003		3459.55	-0.63156		3460.65	0.90526
	3460.9	0.49737		3460.75	-0.04796		3459.65	-0.62091		3460.75	0.90518
	3461	0.49738		3460.85	-0.04466		3459.75	-0.60448		3460.85	0.90528
	3461.1	0.49739		3460.95	-0.04108		3459.85	-0.58632		3460.95	0.90562
	3461.2	0.49741		3461.05	-0.03812		3459.95	-0.5701		3461.05	0.9062
	3461.3	0.49741		3461.15	-0.03625		3460.05	-0.5589		3461.15	0.90689
	3461.4	0.49742		3461.25	-0.03543		3460.15	-0.55503		3461.25	0.90748
	3461.5	0.49743		3461.35	-0.0352		3460.25	-0.55915		3461.35	0.90783
	3461.6	0.49744		3461.45	-0.03494		3460.35	-0.5695		3461.45	0.90804
	3461.7	0.49744		3461.55	-0.03404		3460.45	-0.58241		3461.55	0.90831
	3461.8	0.49745		3461.65	-0.03218		3460.55	-0.59435		3461.65	0.90882
	3461.9	0.49746		3461.75	-0.02944		3460.65	-0.60378		3461.75	0.90959
	3462	0.49747		3461.85	-0.02617		3460.75	-0.61133		3461.85	0.91049
	3462.1	0.49747		3461.95	-0.02274		3460.85	-0.61851		3461.95	0.91136
	3462.2	0.49748		3462.05	-0.01932		3460.95	-0.62634		3462.05	0.91207
	3462.3	0.49748		3462.15	-0.01585		3461.05	-0.63485		3462.15	0.91256
	3462.4	0.49748		3462.25	-0.01224		3461.15	-0.64309		3462.25	0.91277
	3462.5	0.49748		3462.35	-0.00848		3461.25	-0.64956		3462.35	0.91261
	3462.6	0.49749		3462.45	-0.00473		3461.35	-0.65293		3462.45	0.91193
	3462.7	0.49749		3462.55	-0.00144		3461.45	-0.65288		3462.55	0.91074
	3462.8	0.49749		3462.65	0.000715028		3461.55	-0.65019		3462.65	0.90924
	3462.9	0.4975		3462.75	0.00113		3461.65	-0.64587		3462.75	0.90781
	3463	0.49751		3462.85	-0.000290652		3461.75	-0.64056		3462.85	0.90685
	3463.1	0.49752		3462.95	-0.00299		3461.85	-0.63462		3462.95	0.90654
	3463.2	0.49752		3463.05	-0.00607		3461.95	-0.62862		3463.05	0.90685
	3463.3	0.49752		3463.15	-0.00886		3462.05	-0.62329		3463.15	0.90764
	3463.4	0.49751		3463.25	-0.01113		3462.15	-0.61941		3463.25	0.90874
	3463.5	0.49751		3463.35	-0.01283		3462.25	-0.61778		3463.35	0.90996
	3463.6	0.49751		3463.45	-0.01381		3462.35	-0.61885		3463.45	0.91104
	3463.7	0.49752		3463.55	-0.01395		3462.45	-0.62167		3463.55	0.91182
	3463.8	0.49752		3463.65	-0.01353		3462.55	-0.62338		3463.65	0.91224
	3463.9	0.49752		3463.75	-0.0132		3462.65	-0.62068		3463.75	0.91239
	3464	0.49753		3463.85	-0.01356		3462.75	-0.61253		3463.85	0.91236
	3464.1	0.49753		3463.95	-0.01461		3462.85	-0.60145		3463.95	0.91218
	3464.2	0.49754		3464.05	-0.01567		3462.95	-0.59186		3464.05	0.91182
	3464.3	0.49754		3464.15	-0.01584		3463.05	-0.58691		3464.15	0.91132
	3464.4	0.49755		3464.25	-0.01464		3463.15	-0.58667		3464.25	0.91083
	3464.5	0.49755		3464.35	-0.0125		3463.25	-0.58879		3464.35	0.91051
	3464.6	0.49756		3464.45	-0.01068		3463.35	-0.59081		3464.45	0.91051
	3464.7	0.49756		3464.55	-0.01061		3463.45	-0.59193		3464.55	0.91087
	3464.8	0.49755		3464.65	-0.01301		3463.55	-0.59327		3464.65	0.91155
	3464.9	0.49754		3464.75	-0.01746		3463.65	-0.59635		3464.75	0.91244
	3465	0.49753		3464.85	-0.02264		3463.75	-0.60111		3464.85	0.91346
	3465.1	0.49752		3464.95	-0.02702		3463.85	-0.60539		3464.95	0.91463
	3465.2	0.49751		3465.05	-0.0297		3463.95	-0.60652		3465.05	0.91599
	3465.3	0.49751		3465.15	-0.03075		3464.05	-0.60392		3465.15	0.91755
	3465.4	0.49751		3465.25	-0.03098		3464.15	-0.60012		3465.25	0.91921
	3465.5	0.49751		3465.35	-0.03131		3464.25	-0.5991		3465.35	0.92076
	3465.6	0.49752		3465.45	-0.03225		3464.35	-0.60329		3465.45	0.92194
	3465.7	0.49752		3465.55	-0.03383		3464.45	-0.61175		3465.55	0.92254
	3465.8	0.49753		3465.65	-0.03593		3464.55	-0.62108		3465.65	0.92245
	3465.9	0.49754		3465.75	-0.03855		3464.65	-0.62792		3465.75	0.92175
	3466	0.49755		3465.85	-0.04167		3464.75	-0.63087		3465.85	0.92063
	3466.1	0.49755		3465.95	-0.04487		3464.85	-0.63068		3465.95	0.91941
	3466.2	0.49756		3466.05	-0.04722		3464.95	-0.6293		3466.05	0.91839
	3466.3	0.49756		3466.15	-0.04779		3465.05	-0.62883		3466.15	0.91775
	3466.4	0.49757		3466.25	-0.04623		3465.15	-0.63064		3466.25	0.9174
	3466.5	0.49757		3466.35	-0.04304		3465.25	-0.63467		3466.35	0.91703
	3466.6	0.49758		3466.45	-0.0392		3465.35	-0.63924		3466.45	0.91624
	3466.7	0.49758		3466.55	-0.03569		3465.45	-0.64198		3466.55	0.91482
	3466.8	0.49758		3466.65	-0.03316		3465.55	-0.64117		3466.65	0.91295
	3466.9	0.49758		3466.75	-0.03191		3465.65	-0.63663		3466.75	0.91108
	3467	0.49758		3466.85	-0.03184		3465.75	-0.62935		3466.85	0.90961
	3467.1	0.49758		3466.95	-0.0325		3465.85	-0.62083		3466.95	0.90863
	3467.2	0.49758		3467.05	-0.03321		3465.95	-0.61288		3467.05	0.90793
	3467.3	0.49758		3467.15	-0.03343		3466.05	-0.60744		3467.15	0.90721
	3467.4	0.49757		3467.25	-0.03297		3466.15	-0.60581		3467.25	0.90633
	3467.5	0.49757		3467.35	-0.03196		3466.25	-0.60753		3467.35	0.90538
	3467.6	0.49756		3467.45	-0.03071		3466.35	-0.61025		3467.45	0.90455
	3467.7	0.49756		3467.55	-0.02939		3466.45	-0.61119		3467.55	0.90406
	3467.8	0.49756		3467.65	-0.02807		3466.55	-0.60904		3467.65	0.904
	3467.9	0.49756		3467.75	-0.02669		3466.65	-0.60487		3467.75	0.90432
	3468	0.49756		3467.85	-0.02528		3466.75	-0.60162		3467.85	0.90489
	3468.1	0.49756		3467.95	-0.024		3466.85	-0.60242		3467.95	0.9056
	3468.2	0.49756		3468.05	-0.0231		3466.95	-0.60868		3468.05	0.90649
	3468.3	0.49756		3468.15	-0.02279		3467.05	-0.61889		3468.15	0.90765
	3468.4	0.49756		3468.25	-0.02303		3467.15	-0.62918		3468.25	0.90913
	3468.5	0.49756		3468.35	-0.02346		3467.25	-0.63539		3468.35	0.91081
	3468.6	0.49756		3468.45	-0.02361		3467.35	-0.63514		3468.45	0.91248
	3468.7	0.49756		3468.55	-0.02325		3467.45	-0.62851		3468.55	0.91393
	3468.8	0.49757		3468.65	-0.0226		3467.55	-0.61778		3468.65	0.91512
	3468.9	0.49757		3468.75	-0.02229		3467.65	-0.60654		3468.75	0.91608
	3469	0.49757		3468.85	-0.02286		3467.75	-0.59833		3468.85	0.91683
	3469.1	0.49757		3468.95	-0.02436		3467.85	-0.59503		3468.95	0.91728
	3469.2	0.49757		3469.05	-0.02629		3467.95	-0.5961		3469.05	0.91731
	3469.3	0.49757		3469.15	-0.02794		3468.05	-0.59974		3469.15	0.9169
	3469.4	0.49757		3469.25	-0.02876		3468.15	-0.60482		3469.25	0.91619
	3469.5	0.49757		3469.35	-0.02855		3468.25	-0.61167		3469.35	0.91544
	3469.6	0.49757		3469.45	-0.02736		3468.35	-0.62083		3469.45	0.91475
	3469.7	0.49758		3469.55	-0.02548		3468.45	-0.63136		3469.55	0.9141
	3469.8	0.49759		3469.65	-0.02332		3468.55	-0.64052		3469.65	0.91337
	3469.9	0.4976		3469.75	-0.02143		3468.65	-0.64538		3469.75	0.91251
	3470	0.4976		3469.85	-0.02029		3468.75	-0.64465		3469.85	0.91162
	3470.1	0.49759		3469.95	-0.02006		3468.85	-0.63926		3469.95	0.91088
	3470.2	0.49759		3470.05	-0.02048		3468.95	-0.63146		3470.05	0.9104
	3470.3	0.49757		3470.15	-0.0211		3469.05	-0.62368		3470.15	0.91014
	3470.4	0.49756		3470.25	-0.02171		3469.15	-0.61802		3470.25	0.90993
	3470.5	0.49756		3470.35	-0.02245		3469.25	-0.61618		3470.35	0.90962
	3470.6	0.49755		3470.45	-0.02358		3469.35	-0.61903		3470.45	0.90917
	3470.7	0.49756		3470.55	-0.02509		3469.45	-0.62583		3470.55	0.90869
	3470.8	0.49756		3470.65	-0.02658		3469.55	-0.63409		3470.65	0.90837
	3470.9	0.49756		3470.75	-0.02746		3469.65	-0.6407		3470.75	0.90829
	3471	0.49757		3470.85	-0.02721		3469.75	-0.64366		3470.85	0.90833
	3471.1	0.49757		3470.95	-0.02559		3469.85	-0.64309		3470.95	0.9082
	3471.2	0.49758		3471.05	-0.02274		3469.95	-0.64062		3471.05	0.90763
	3471.3	0.49758		3471.15	-0.01917		3470.05	-0.63809		3471.15	0.90666
	3471.4	0.49759		3471.25	-0.01576		3470.15	-0.63672		3471.25	0.90564
	3471.5	0.4976		3471.35	-0.0134		3470.25	-0.63688		3471.35	0.90507
	3471.6	0.49761		3471.45	-0.01259		3470.35	-0.63806		3471.45	0.9053
	3471.7	0.49762		3471.55	-0.01319		3470.45	-0.63884		3471.55	0.90624
	3471.8	0.49763		3471.65	-0.01452		3470.55	-0.63734		3471.65	0.90753
	3471.9	0.49765		3471.75	-0.01571		3470.65	-0.63209		3471.75	0.90879
	3472	0.49766		3471.85	-0.01605		3470.75	-0.62275		3471.85	0.90996
	3472.1	0.49766		3471.95	-0.01527		3470.85	-0.6104		3471.95	0.91116
	3472.2	0.49765		3472.05	-0.01358		3470.95	-0.59725		3472.05	0.9125
	3472.3	0.49764		3472.15	-0.01148		3471.05	-0.58599		3472.15	0.91373
	3472.4	0.49762		3472.25	-0.00944		3471.15	-0.57899		3472.25	0.91438
	3472.5	0.49762		3472.35	-0.00771		3471.25	-0.5778		3472.35	0.91407
	3472.6	0.49762		3472.45	-0.00639		3471.35	-0.58296		3472.45	0.91289
	3472.7	0.49762		3472.55	-0.00561		3471.45	-0.59377		3472.55	0.91137
	3472.8	0.49762		3472.65	-0.00544		3471.55	-0.60811		3472.65	0.91021
	3472.9	0.49762		3472.75	-0.00583		3471.65	-0.62279		3472.75	0.90981
	3473	0.49763		3472.85	-0.00671		3471.75	-0.63446		3472.85	0.91009
	3473.1	0.49764		3472.95	-0.00811		3471.85	-0.64063		3472.95	0.91065
	3473.2	0.49765		3473.05	-0.01017		3471.95	-0.64024		3473.05	0.91105
	3473.3	0.49766		3473.15	-0.0128		3472.05	-0.63404		3473.15	0.91105
	3473.4	0.49766		3473.25	-0.01539		3472.15	-0.62461		3473.25	0.91068
	3473.5	0.49766		3473.35	-0.01702		3472.25	-0.61565		3473.35	0.91014
	3473.6	0.49766		3473.45	-0.01703		3472.35	-0.61013		3473.45	0.90971
	3473.7	0.49765		3473.55	-0.01552		3472.45	-0.6083		3473.55	0.90962
	3473.8	0.49764		3473.65	-0.01328		3472.55	-0.60756		3473.65	0.91003
	3473.9	0.49762		3473.75	-0.0114		3472.65	-0.60458		3473.75	0.91096
	3474	0.49761		3473.85	-0.01068		3472.75	-0.59803		3473.85	0.91227
	3474.1	0.49761		3473.95	-0.01139		3472.85	-0.58981		3473.95	0.91364
	3474.2	0.49761		3474.05	-0.01334		3472.95	-0.58388		3474.05	0.91471
	3474.3	0.49761		3474.15	-0.01609		3473.05	-0.58376		3474.15	0.91522
	3474.4	0.49762		3474.25	-0.01925		3473.15	-0.59016		3474.25	0.9152
	3474.5	0.49762		3474.35	-0.02259		3473.25	-0.60027		3474.35	0.91486
	3474.6	0.49761		3474.45	-0.02594		3473.35	-0.6092		3474.45	0.91441
	3474.7	0.4976		3474.55	-0.02904		3473.45	-0.61288		3474.55	0.91396
	3474.8	0.4976		3474.65	-0.03156		3473.55	-0.61045		3474.65	0.91358
	3474.9	0.49759		3474.75	-0.03333		3473.65	-0.60424		3474.75	0.91341
	3475	0.49759		3474.85	-0.03447		3473.75	-0.59782		3474.85	0.91367
	3475.1	0.49759		3474.95	-0.03536		3473.85	-0.59396		3474.95	0.91454
	3475.2	0.4976		3475.05	-0.0365		3473.95	-0.5942		3475.05	0.91598
	3475.3	0.4976		3475.15	-0.03818		3474.05	-0.59929		3475.15	0.91767
	3475.4	0.4976		3475.25	-0.04036		3474.15	-0.60884		3475.25	0.91905
	3475.5	0.4976		3475.35	-0.04257		3474.25	-0.62029		3475.35	0.91954
	3475.6	0.4976		3475.45	-0.04414		3474.35	-0.62906		3475.45	0.91885
	3475.7	0.4976		3475.55	-0.04452		3474.45	-0.63102		3475.55	0.91712
	3475.8	0.4976		3475.65	-0.04366		3474.55	-0.62535		3475.65	0.91489
	3475.9	0.49761		3475.75	-0.04202		3474.65	-0.61532		3475.75	0.91293
	3476	0.49761		3475.85	-0.04024		3474.75	-0.60631		3475.85	0.91194
	3476.1	0.49761		3475.95	-0.03879		3474.85	-0.60278		3475.95	0.91226
	3476.2	0.49762		3476.05	-0.0378		3474.95	-0.60609		3476.05	0.91369
	3476.3	0.49762		3476.15	-0.0372		3475.05	-0.614		3476.15	0.91552
	3476.4	0.49762		3476.25	-0.0369		3475.15	-0.62214		3476.25	0.91689
	3476.5	0.49763		3476.35	-0.03675		3475.25	-0.62658		3476.35	0.91718
	3476.6	0.49763		3476.45	-0.03652		3475.35	-0.62619		3476.45	0.91628
	3476.7	0.49763		3476.55	-0.03583		3475.45	-0.62311		3476.55	0.91454
	3476.8	0.49763		3476.65	-0.03439		3475.55	-0.62082		3476.65	0.91258
	3476.9	0.49763		3476.75	-0.0322		3475.65	-0.6214		3476.75	0.91103
	3477	0.49763		3476.85	-0.02963		3475.75	-0.62402		3476.85	0.91026
	3477.1	0.49763		3476.95	-0.02718		3475.85	-0.62567		3476.95	0.91019
	3477.2	0.49762		3477.05	-0.02527		3475.95	-0.62351		3477.05	0.91045
	3477.3	0.49762		3477.15	-0.02403		3476.05	-0.61722		3477.15	0.9106
	3477.4	0.49762		3477.25	-0.02341		3476.15	-0.60971		3477.25	0.91047
	3477.5	0.49763		3477.35	-0.02321		3476.25	-0.60541		3477.35	0.91017
	3477.6	0.49764		3477.45	-0.02325		3476.35	-0.60715		3477.45	0.91
	3477.7	0.49764		3477.55	-0.02347		3476.45	-0.61391		3477.55	0.91018
	3477.8	0.49764		3477.65	-0.02389		3476.55	-0.6218		3477.65	0.91067
	3477.9	0.49763		3477.75	-0.02457		3476.65	-0.62723		3477.75	0.91122
	3478	0.49762		3477.85	-0.02541		3476.75	-0.62949		3477.85	0.9116
	3478.1	0.49762		3477.95	-0.02621		3476.85	-0.63017		3477.95	0.91176
	3478.2	0.49761		3478.05	-0.02682		3476.95	-0.63047		3478.05	0.9119
	3478.3	0.49761		3478.15	-0.02728		3477.05	-0.62958		3478.15	0.91231
	3478.4	0.49761		3478.25	-0.02771		3477.15	-0.62568		3478.25	0.91322
	3478.5	0.49761		3478.35	-0.02797		3477.25	-0.61838		3478.35	0.9147
	3478.6	0.4976		3478.45	-0.0277		3477.35	-0.61003		3478.45	0.91658
	3478.7	0.4976		3478.55	-0.02659		3477.45	-0.60466		3478.55	0.91857
	3478.8	0.49759		3478.65	-0.02469		3477.55	-0.6052		3478.65	0.92034
	3478.9	0.49759		3478.75	-0.02228		3477.65	-0.61123		3478.75	0.92171
	3479	0.49759		3478.85	-0.01968		3477.75	-0.61904		3478.85	0.92267
	3479.1	0.49759		3478.95	-0.01729		3477.85	-0.62404		3478.95	0.92334
	3479.2	0.4976		3479.05	-0.01574		3477.95	-0.62371		3479.05	0.9238
	3479.3	0.4976		3479.15	-0.01584		3478.05	-0.61858		3479.15	0.92409
	3479.4	0.49761		3479.25	-0.0181		3478.15	-0.61081		3479.25	0.92422
	3479.5	0.49761		3479.35	-0.02224		3478.25	-0.60246		3479.35	0.92418
	3479.6	0.49761		3479.45	-0.02735		3478.35	-0.59513		3479.45	0.924
	3479.7	0.49761		3479.55	-0.03229		3478.45	-0.59027		3479.55	0.92369
	3479.8	0.49761		3479.65	-0.03623		3478.55	-0.58879		3479.65	0.92313
	3479.9	0.49761		3479.75	-0.03877		3478.65	-0.59005		3479.75	0.92213
	3480	0.49761		3479.85	-0.03975		3478.75	-0.59204		3479.85	0.92061
	3480.1	0.49761		3479.95	-0.03914		3478.85	-0.59318		3479.95	0.91869
	3480.2	0.4976		3480.05	-0.03713		3478.95	-0.59394		3480.05	0.91672
	3480.3	0.49759		3480.15	-0.03429		3479.05	-0.59645		3480.15	0.91511
	3480.4	0.49758		3480.25	-0.03164		3479.15	-0.60236		3480.25	0.91417
	3480.5	0.49757		3480.35	-0.03025		3479.25	-0.61155		3480.35	0.91398
	3480.6	0.49757		3480.45	-0.03065		3479.35	-0.62277		3480.45	0.91431
	3480.7	0.49757		3480.55	-0.03238		3479.45	-0.63502		3480.55	0.91475
	3480.8	0.49757		3480.65	-0.03416		3479.55	-0.64781		3480.65	0.91482
	3480.9	0.49757		3480.75	-0.03466		3479.65	-0.65979		3480.75	0.91426
	3481	0.49757		3480.85	-0.03342		3479.75	-0.66803		3480.85	0.9132
	3481.1	0.49757		3480.95	-0.03104		3479.85	-0.66907		3480.95	0.91206
	3481.2	0.49757		3481.05	-0.0286		3479.95	-0.66106		3481.05	0.91131
	3481.3	0.49757		3481.15	-0.02682		3480.05	-0.64517		3481.15	0.91123
	3481.4	0.49757		3481.25	-0.02578		3480.15	-0.62528		3481.25	0.91177
	3481.5	0.49757		3481.35	-0.02526		3480.25	-0.60636		3481.35	0.91267
	3481.6	0.49758		3481.45	-0.02514		3480.35	-0.59276		3481.45	0.91365
	3481.7	0.49758		3481.55	-0.02547		3480.45	-0.58694		3481.55	0.91452
	3481.8	0.49758		3481.65	-0.02622		3480.55	-0.58893		3481.65	0.91515
	3481.9	0.49758		3481.75	-0.02717		3480.65	-0.59631		3481.75	0.91547
	3482	0.49759		3481.85	-0.02807		3480.75	-0.60515		3481.85	0.91546
	3482.1	0.49759		3481.95	-0.02873		3480.85	-0.61172		3481.95	0.91515
	3482.2	0.4976		3482.05	-0.02899		3480.95	-0.61411		3482.05	0.91458
	3482.3	0.4976		3482.15	-0.02874		3481.05	-0.61239		3482.15	0.91372
	3482.4	0.4976		3482.25	-0.02799		3481.15	-0.60754		3482.25	0.91251
	3482.5	0.49759		3482.35	-0.02683		3481.25	-0.60075		3482.35	0.91098
	3482.6	0.49759		3482.45	-0.02531		3481.35	-0.59381		3482.45	0.90932
	3482.7	0.49758		3482.55	-0.02331		3481.45	-0.58926		3482.55	0.90786
	3482.8	0.49758		3482.65	-0.02069		3481.55	-0.58902		3482.65	0.90691
	3482.9	0.49759		3482.75	-0.01753		3481.65	-0.59266		3482.75	0.9066
	3483	0.4976		3482.85	-0.01432		3481.75	-0.59752		3482.85	0.90679
	3483.1	0.49761		3482.95	-0.01164		3481.85	-0.60114		3482.95	0.90721
	3483.2	0.49761		3483.05	-0.00983		3481.95	-0.60323		3483.05	0.90757
	3483.3	0.49762		3483.15	-0.00882		3482.05	-0.60523		3483.15	0.9078
	3483.4	0.49762		3483.25	-0.00842		3482.15	-0.60833		3483.25	0.90798
	3483.5	0.49762		3483.35	-0.00863		3482.25	-0.61226		3483.35	0.90819
	3483.6	0.49762		3483.45	-0.00978		3482.35	-0.61577		3483.45	0.90831
	3483.7	0.49762		3483.55	-0.01215		3482.45	-0.6177		3483.55	0.90803
	3483.8	0.49762		3483.65	-0.01562		3482.55	-0.61775		3483.65	0.9071
	3483.9	0.49762		3483.75	-0.01955		3482.65	-0.61679		3483.75	0.90555
	3484	0.49762		3483.85	-0.02315		3482.75	-0.61656		3483.85	0.9037
	3484.1	0.49762		3483.95	-0.02599		3482.85	-0.61853		3483.95	0.90202
	3484.2	0.49762		3484.05	-0.02813		3482.95	-0.62267		3484.05	0.90086
	3484.3	0.49761		3484.15	-0.02991		3483.05	-0.62728		3484.15	0.90043
	3484.4	0.49761		3484.25	-0.03169		3483.15	-0.63025		3484.25	0.90072
	3484.5	0.4976		3484.35	-0.03362		3483.25	-0.6308		3484.35	0.90155
	3484.6	0.4976		3484.45	-0.0356		3483.35	-0.63		3484.45	0.90257
	3484.7	0.4976		3484.55	-0.03729		3483.45	-0.62955		3484.55	0.90335
	3484.8	0.4976		3484.65	-0.03817		3483.55	-0.62965		3484.65	0.90361
	3484.9	0.4976		3484.75	-0.03788		3483.65	-0.6282		3484.75	0.90333
	3485	0.4976		3484.85	-0.0365		3483.75	-0.6225		3484.85	0.90271
	3485.1	0.4976		3484.95	-0.0346		3483.85	-0.61221		3484.95	0.90205
	3485.2	0.49761		3485.05	-0.03294		3483.95	-0.60069		3485.05	0.90166
	3485.3	0.49762		3485.15	-0.03213		3484.05	-0.59307		3485.15	0.90178
	3485.4	0.49762		3485.25	-0.03238		3484.15	-0.59271		3485.25	0.90258
	3485.5	0.49763		3485.35	-0.03341		3484.25	-0.59902		3485.35	0.90401
	3485.6	0.49763		3485.45	-0.03474		3484.35	-0.60811		3485.45	0.90574
	3485.7	0.49764		3485.55	-0.03587		3484.45	-0.6154		3485.55	0.90736
	3485.8	0.49765		3485.65	-0.03655		3484.55	-0.61831		3485.65	0.9086
	3485.9	0.49766		3485.75	-0.03667		3484.65	-0.61734		3485.75	0.90951
	3486	0.49767		3485.85	-0.03611		3484.75	-0.61526		3485.85	0.91037
	3486.1	0.49767		3485.95	-0.03467		3484.85	-0.61486		3485.95	0.91142
	3486.2	0.49767		3486.05	-0.03242		3484.95	-0.61735		3486.05	0.91275
	3486.3	0.49767		3486.15	-0.02987		3485.05	-0.62258		3486.15	0.91428
	3486.4	0.49767		3486.25	-0.02781		3485.15	-0.63007		3486.25	0.91586
	3486.5	0.49767		3486.35	-0.02683		3485.25	-0.63905		3486.35	0.91726
	3486.6	0.49767		3486.45	-0.027		3485.35	-0.64735		3486.45	0.91811
	3486.7	0.49767		3486.55	-0.02793		3485.45	-0.65117		3486.55	0.91809
	3486.8	0.49766		3486.65	-0.02916		3485.55	-0.64718		3486.65	0.91709
	3486.9	0.49766		3486.75	-0.03047		3485.65	-0.63512		3486.75	0.91534
	3487	0.49765		3486.85	-0.03195		3485.75	-0.61834		3486.85	0.91335
	3487.1	0.49764		3486.95	-0.03377		3485.85	-0.6017		3486.95	0.91172
	3487.2	0.49764		3487.05	-0.03595		3485.95	-0.58891		3487.05	0.91088
	3487.3	0.49764		3487.15	-0.03814		3486.05	-0.58135		3487.15	0.91094
	3487.4	0.49765		3487.25	-0.03976		3486.15	-0.57863		3487.25	0.91173
	3487.5	0.49765		3487.35	-0.04027		3486.25	-0.57959		3487.35	0.91282
	3487.6	0.49765		3487.45	-0.0395		3486.35	-0.58292		3487.45	0.91384
	3487.7	0.49765		3487.55	-0.03782		3486.45	-0.58721		3487.55	0.91453
	3487.8	0.49765		3487.65	-0.03593		3486.55	-0.59081		3487.65	0.91482
	3487.9	0.49765		3487.75	-0.03439		3486.65	-0.59228		3487.75	0.91465
	3488	0.49764		3487.85	-0.03325		3486.75	-0.59158		3487.85	0.91397
	3488.1	0.49764		3487.95	-0.03208		3486.85	-0.59078		3487.95	0.91266
	3488.2	0.49764		3488.05	-0.0304		3486.95	-0.59296		3488.05	0.91076
	3488.3	0.49764		3488.15	-0.02806		3487.05	-0.59972		3488.15	0.9086
	3488.4	0.49764		3488.25	-0.02541		3487.15	-0.60967		3488.25	0.90677
	3488.5	0.49763		3488.35	-0.02308		3487.25	-0.61959		3488.35	0.90583
	3488.6	0.49762		3488.45	-0.02163		3487.35	-0.62671		3488.45	0.906
	3488.7	0.49762		3488.55	-0.02126		3487.45	-0.62991		3488.55	0.90698
	3488.8	0.49761		3488.65	-0.02172		3487.55	-0.62931		3488.65	0.90821
	3488.9	0.49761		3488.75	-0.02239		3487.65	-0.62569		3488.75	0.90922
	3489	0.49761		3488.85	-0.02269		3487.75	-0.62065		3488.85	0.90984
	3489.1	0.49761		3488.95	-0.02243		3487.85	-0.61631		3488.95	0.9101
	3489.2	0.49761		3489.05	-0.02194		3487.95	-0.61428		3489.05	0.91012
	3489.3	0.49762		3489.15	-0.02173		3488.05	-0.61472		3489.15	0.90995
	3489.4	0.49762		3489.25	-0.02207		3488.15	-0.61663		3489.25	0.90971
	3489.5	0.49762		3489.35	-0.02279		3488.25	-0.61886		3489.35	0.90963
	3489.6	0.49763		3489.45	-0.02348		3488.35	-0.62073		3489.45	0.90995
	3489.7	0.49762		3489.55	-0.02392		3488.45	-0.62222		3489.55	0.91071
	3489.8	0.49762		3489.65	-0.02434		3488.55	-0.62365		3489.65	0.91173
	3489.9	0.49761		3489.75	-0.02529		3488.65	-0.62531		3489.75	0.91271
	3490	0.49761		3489.85	-0.02719		3488.75	-0.62681		3489.85	0.91347
	3490.1	0.49761		3489.95	-0.02996		3488.85	-0.62697		3489.95	0.91401
	3490.2	0.49761		3490.05	-0.03301		3488.95	-0.62446		3490.05	0.91448
	3490.3	0.4976		3490.15	-0.03552		3489.05	-0.61891		3490.15	0.91505
	3490.4	0.49759		3490.25	-0.03686		3489.15	-0.61175		3490.25	0.91583
	3490.5	0.49759		3490.35	-0.03679		3489.25	-0.60603		3490.35	0.9168
	3490.6	0.49758		3490.45	-0.0355		3489.35	-0.60498		3490.45	0.91788
	3490.7	0.49758		3490.55	-0.03353		3489.45	-0.60984		3490.55	0.91889
	3490.8	0.49758		3490.65	-0.03145		3489.55	-0.61857		3490.65	0.91963
	3490.9	0.49758		3490.75	-0.02959		3489.65	-0.62684		3490.75	0.91994
	3491	0.49758		3490.85	-0.02798		3489.75	-0.63084		3490.85	0.91967
	3491.1	0.49757		3490.95	-0.02642		3489.85	-0.62962		3490.95	0.91882
	3491.2	0.49757		3491.05	-0.0248		3489.95	-0.6253		3491.05	0.91747
	3491.3	0.49757		3491.15	-0.02322		3490.05	-0.62148		3491.15	0.91574
	3491.4	0.49758		3491.25	-0.0219		3490.15	-0.62133		3491.25	0.91374
	3491.5	0.49758		3491.35	-0.021		3490.25	-0.62621		3491.35	0.91154
	3491.6	0.49759		3491.45	-0.02052		3490.35	-0.63529		3491.45	0.90924
	3491.7	0.4976		3491.55	-0.02036		3490.45	-0.64591		3491.55	0.90703
	3491.8	0.4976		3491.65	-0.02033		3490.55	-0.65492		3491.65	0.90513
	3491.9	0.49761		3491.75	-0.02023		3490.65	-0.66003		3491.75	0.90369
	3492	0.49762		3491.85	-0.02		3490.75	-0.66052		3491.85	0.9027
	3492.1	0.49762		3491.95	-0.01979		3490.85	-0.65669		3491.95	0.90208
	3492.2	0.49763		3492.05	-0.0199		3490.95	-0.64896		3492.05	0.90181
	3492.3	0.49763		3492.15	-0.02059		3491.05	-0.63775		3492.15	0.90203
	3492.4	0.49764		3492.25	-0.02191		3491.15	-0.62438		3492.25	0.90283
	3492.5	0.49763		3492.35	-0.02377		3491.25	-0.61202		3492.35	0.90412
	3492.6	0.49763		3492.45	-0.02617		3491.35	-0.6048		3492.45	0.90552
	3492.7	0.49762		3492.55	-0.02929		3491.45	-0.60519		3492.55	0.90666
	3492.8	0.4976		3492.65	-0.03318		3491.55	-0.61177		3492.65	0.90739
	3492.9	0.49759		3492.75	-0.0375		3491.65	-0.6197		3492.75	0.90796
	3493	0.49758		3492.85	-0.04147		3491.75	-0.62375		3492.85	0.90871
	3493.1	0.49758		3492.95	-0.04428		3491.85	-0.62188		3492.95	0.90979
	3493.2	0.49758		3493.05	-0.04562		3491.95	-0.61666		3493.05	0.91093
	3493.3	0.49758		3493.15	-0.04563		3492.05	-0.6135		3493.15	0.91166
	3493.4	0.49758		3493.25	-0.04465		3492.15	-0.61636		3493.25	0.91163
	3493.5	0.49759		3493.35	-0.04286		3492.25	-0.62435		3493.35	0.91092
	3493.6	0.49759		3493.45	-0.04026		3492.35	-0.63215		3493.45	0.90997
	3493.7	0.49759		3493.55	-0.03689		3492.45	-0.63425		3493.55	0.90937
	3493.8	0.49759		3493.65	-0.03291		3492.55	-0.62936		3493.65	0.90956
	3493.9	0.49758		3493.75	-0.02855		3492.65	-0.62125		3493.75	0.91063
	3494	0.49758		3493.85	-0.02416		3492.75	-0.61568		3493.85	0.91233
	3494.1	0.49758		3493.95	-0.02035		3492.85	-0.6165		3493.95	0.91419
	3494.2	0.49758		3494.05	-0.0179		3492.95	-0.62378		3494.05	0.9158
	3494.3	0.49759		3494.15	-0.01736		3493.05	-0.63453		3494.15	0.91703
	3494.4	0.49759		3494.25	-0.01869		3493.15	-0.64478		3494.25	0.91801
	3494.5	0.4976		3494.35	-0.02122		3493.25	-0.65144		3494.35	0.91886
	3494.6	0.4976		3494.45	-0.02411		3493.35	-0.65338		3494.45	0.91945
	3494.7	0.49761		3494.55	-0.02682		3493.45	-0.65174		3494.55	0.91947
	3494.8	0.49761		3494.65	-0.02912		3493.55	-0.64944		3494.65	0.91876
	3494.9	0.49762		3494.75	-0.03087		3493.65	-0.64974		3494.75	0.91749
	3495	0.49763		3494.85	-0.03189		3493.75	-0.654		3494.85	0.91617
	3495.1	0.49764		3494.95	-0.03194		3493.85	-0.66045		3494.95	0.91534
	3495.2	0.49764		3495.05	-0.03094		3493.95	-0.66517		3495.05	0.91529
	3495.3	0.49764		3495.15	-0.02908		3494.05	-0.66507		3495.15	0.91607
	3495.4	0.49764		3495.25	-0.02686		3494.15	-0.66011		3495.25	0.91756
	3495.5	0.49763		3495.35	-0.02488		3494.25	-0.6525		3495.35	0.91953
	3495.6	0.49763		3495.45	-0.02366		3494.35	-0.644		3495.45	0.92164
	3495.7	0.49763		3495.55	-0.02348		3494.45	-0.63431		3495.55	0.92352
	3495.8	0.49762		3495.65	-0.02439		3494.55	-0.6224		3495.65	0.92499
	3495.9	0.49761		3495.75	-0.02617		3494.65	-0.60894		3495.75	0.92601
	3496	0.49761		3495.85	-0.02845		3494.75	-0.5968		3495.85	0.92665
	3496.1	0.4976		3495.95	-0.03085		3494.85	-0.58932		3495.95	0.92692
	3496.2	0.4976		3496.05	-0.03306		3494.95	-0.58822		3496.05	0.92669
	3496.3	0.4976		3496.15	-0.0349		3495.05	-0.59289		3496.15	0.92581
	3496.4	0.49762		3496.25	-0.03635		3495.15	-0.60079		3496.25	0.92428
	3496.5	0.49764		3496.35	-0.03745		3495.25	-0.60826		3496.35	0.92229
	3496.6	0.49766		3496.45	-0.03813		3495.35	-0.61197		3496.45	0.92021
	3496.7	0.49767		3496.55	-0.03809		3495.45	-0.61047		3496.55	0.91841
	3496.8	0.49768		3496.65	-0.037		3495.55	-0.60499		3496.65	0.91714
	3496.9	0.49768		3496.75	-0.03482		3495.65	-0.59853		3496.75	0.91645
	3497	0.49768		3496.85	-0.03203		3495.75	-0.59401		3496.85	0.91623
	3497.1	0.49768		3496.95	-0.02946		3495.85	-0.59336		3496.95	0.91633
	3497.2	0.49768		3497.05	-0.02768		3495.95	-0.59768		3497.05	0.91668
	3497.3	0.49768		3497.15	-0.02663		3496.05	-0.60747		3497.15	0.91728
	3497.4	0.49768		3497.25	-0.02577		3496.15	-0.62231		3497.25	0.91809
	3497.5	0.49767		3497.35	-0.02454		3496.25	-0.64022		3497.35	0.91895
	3497.6	0.49766		3497.45	-0.02256		3496.35	-0.65814		3497.45	0.91963
	3497.7	0.49764		3497.55	-0.01976		3496.45	-0.673		3497.55	0.91985
	3497.8	0.49762		3497.65	-0.01642		3496.55	-0.68286		3497.65	0.91943
	3497.9	0.4976		3497.75	-0.01325		3496.65	-0.68707		3497.75	0.91827
	3498	0.49758		3497.85	-0.01127		3496.75	-0.68601		3497.85	0.91652
	3498.1	0.49757		3497.95	-0.01124		3496.85	-0.68095		3497.95	0.91454
	3498.2	0.49756		3498.05	-0.01318		3496.95	-0.674		3498.05	0.91273
	3498.3	0.49756		3498.15	-0.01628		3497.05	-0.66754		3498.15	0.9113
	3498.4	0.49756		3498.25	-0.0195		3497.15	-0.66309		3498.25	0.91021
	3498.5	0.49756		3498.35	-0.02212		3497.25	-0.66036		3498.35	0.90932
	3498.6	0.49757		3498.45	-0.02395		3497.35	-0.65749		3498.45	0.90857
	3498.7	0.49758		3498.55	-0.02513		3497.45	-0.65232		3498.55	0.90798
	3498.8	0.4976		3498.65	-0.02566		3497.55	-0.64344		3498.65	0.9076
	3498.9	0.49761		3498.75	-0.02529		3497.65	-0.63072		3498.75	0.90754
	3499	0.49762		3498.85	-0.02373		3497.75	-0.6155		3498.85	0.90795
	3499.1	0.49762		3498.95	-0.02106		3497.85	-0.60065		3498.95	0.90902
	3499.2	0.49762		3499.05	-0.01802		3497.95	-0.59		3499.05	0.9108
	3499.3	0.49762		3499.15	-0.01574		3498.05	-0.58676		3499.15	0.91311
	3499.4	0.49762		3499.25	-0.0153		3498.15	-0.59214		3499.25	0.91555
	3499.5	0.49762		3499.35	-0.01713		3498.25	-0.60473		3499.35	0.9177
	3499.6	0.49762		3499.45	-0.02085		3498.35	-0.62112		3499.45	0.91923
	3499.7	0.49762		3499.55	-0.02558		3498.45	-0.63695		3499.55	0.92003
	3499.8	0.49762		3499.65	-0.03035		3498.55	-0.64805		3499.65	0.92018
	3499.9	0.49762		3499.75	-0.03446		3498.65	-0.65143		3499.75	0.91988
	3500	0.49762		3499.85	-0.03761		3498.75	-0.64612		3499.85	0.91935
	3500.1	0.49762		3499.95	-0.03976		3498.85	-0.63346		3499.95	0.91879
	3500.2	0.49762		3500.05	-0.04107		3498.95	-0.61668		3500.05	0.91834
	3500.3	0.49762		3500.15	-0.04183		3499.05	-0.59997		3500.15	0.91801
	3500.4	0.49762		3500.25	-0.04242		3499.15	-0.58779		3500.25	0.91767
	3500.5	0.49762		3500.35	-0.04315		3499.25	-0.58421		3500.35	0.91716
	3500.6	0.49763		3500.45	-0.04412		3499.35	-0.59136		3500.45	0.91635
	3500.7	0.49763		3500.55	-0.04517		3499.45	-0.60757		3500.55	0.91513
	3500.8	0.49764		3500.65	-0.0459		3499.55	-0.62701		3500.65	0.91349
	3500.9	0.49764		3500.75	-0.04581		3499.65	-0.64253		3500.75	0.91151
	3501	0.49763		3500.85	-0.04452		3499.75	-0.64967		3500.85	0.90949
	3501.1	0.49762		3500.95	-0.04203		3499.85	-0.64859		3500.95	0.90789
	3501.2	0.49762		3501.05	-0.03882		3499.95	-0.64221		3501.05	0.90706
	3501.3	0.49761		3501.15	-0.03571		3500.05	-0.63334		3501.15	0.9071
	3501.4	0.49761		3501.25	-0.03346		3500.15	-0.62371		3501.25	0.90782
	3501.5	0.49762		3501.35	-0.03248		3500.25	-0.61509		3501.35	0.90892
	3501.6	0.49762		3501.45	-0.03288		3500.35	-0.61021		3501.45	0.91005
	3501.7	0.49763		3501.55	-0.03461		3500.45	-0.61188		3501.55	0.91093
	3501.8	0.49763		3501.65	-0.03755		3500.55	-0.62087		3501.65	0.91138
	3501.9	0.49763		3501.75	-0.04138		3500.65	-0.63458		3501.75	0.91133
	3502	0.49763		3501.85	-0.04547		3500.75	-0.64792		3501.85	0.91089
	3502.1	0.49763		3501.95	-0.04903		3500.85	-0.65606		3501.95	0.91029
	3502.2	0.49763		3502.05	-0.05141		3500.95	-0.65715		3502.05	0.90973
	3502.3	0.49763		3502.15	-0.0524		3501.05	-0.653		3502.15	0.90933
	3502.4	0.49764		3502.25	-0.05214		3501.15	-0.64721		3502.25	0.90914
	3502.5	0.49764		3502.35	-0.05084		3501.25	-0.64242		3502.35	0.90924
	3502.6	0.49765		3502.45	-0.04858		3501.35	-0.63888		3502.45	0.9098
	3502.7	0.49765		3502.55	-0.04545		3501.45	-0.63517		3502.55	0.91086
	3502.8	0.49765		3502.65	-0.04185		3501.55	-0.63002		3502.65	0.91217
	3502.9	0.49764		3502.75	-0.03854		3501.65	-0.62343		3502.75	0.91325
	3503	0.49763		3502.85	-0.03622		3501.75	-0.61623		3502.85	0.91373
	3503.1	0.49762		3502.95	-0.03509		3501.85	-0.60883		3502.95	0.91357
	3503.2	0.49761		3503.05	-0.03468		3501.95	-0.60077		3503.05	0.9131
	3503.3	0.49761		3503.15	-0.03429		3502.05	-0.59182		3503.15	0.91268
	3503.4	0.49761		3503.25	-0.03333		3502.15	-0.58312		3503.25	0.91248
	3503.5	0.49761		3503.35	-0.03158		3502.25	-0.57688		3503.35	0.91244
	3503.6	0.49762		3503.45	-0.02922		3502.35	-0.57468		3503.45	0.91242
	3503.7	0.49763		3503.55	-0.02677		3502.45	-0.57665		3503.55	0.91233
	3503.8	0.49764		3503.65	-0.02491		3502.55	-0.58207		3503.65	0.9122
	3503.9	0.49764		3503.75	-0.02421		3502.65	-0.59027		3503.75	0.91208
	3504	0.49764		3503.85	-0.02471		3502.75	-0.60036		3503.85	0.91197
	3504.1	0.49763		3503.95	-0.02587		3502.85	-0.61056		3503.95	0.91182
	3504.2	0.49762		3504.05	-0.02686		3502.95	-0.6184		3504.05	0.91152
	3504.3	0.49762		3504.15	-0.02706		3503.05	-0.62182		3504.15	0.91109
	3504.4	0.49761		3504.25	-0.02638		3503.15	-0.62033		3504.25	0.9107
	3504.5	0.49761		3504.35	-0.02529		3503.25	-0.61533		3504.35	0.9106
	3504.6	0.49761		3504.45	-0.02436		3503.35	-0.60951		3504.45	0.91087
	3504.7	0.49761		3504.55	-0.02396		3503.45	-0.60571		3504.55	0.91146
	3504.8	0.4976		3504.65	-0.02411		3503.55	-0.60539		3504.65	0.91226
	3504.9	0.4976		3504.75	-0.02462		3503.65	-0.60796		3504.75	0.91325
	3505	0.49759		3504.85	-0.02532		3503.75	-0.61121		3504.85	0.91446
	3505.1	0.49759		3504.95	-0.02612		3503.85	-0.61311		3504.95	0.91575
	3505.2	0.49759		3505.05	-0.02694		3503.95	-0.61338		3505.05	0.91676
	3505.3	0.49759		3505.15	-0.02767		3504.05	-0.6137		3505.15	0.91709
	3505.4	0.49759		3505.25	-0.02806		3504.15	-0.6161		3505.25	0.91656
	3505.5	0.49759		3505.35	-0.02786		3504.25	-0.6208		3505.35	0.91538
	3505.6	0.49759		3505.45	-0.02691		3504.35	-0.62547		3505.45	0.91406
	3505.7	0.49759		3505.55	-0.02527		3504.45	-0.62674		3505.55	0.91306
	3505.8	0.49759		3505.65	-0.02312		3504.55	-0.62287		3505.65	0.91248
	3505.9	0.49759		3505.75	-0.02067		3504.65	-0.61538		3505.75	0.91208
	3506	0.49758		3505.85	-0.01802		3504.75	-0.608		3505.85	0.91148
	3506.1	0.49758		3505.95	-0.01532		3504.85	-0.60387		3505.95	0.91053
	3506.2	0.49758		3506.05	-0.01275		3504.95	-0.60324		3506.05	0.90943
	3506.3	0.49759		3506.15	-0.01055		3505.05	-0.60359		3506.15	0.90853
	3506.4	0.49759		3506.25	-0.00893		3505.15	-0.60165		3506.25	0.90809
	3506.5	0.49759		3506.35	-0.008		3505.25	-0.5956		3506.35	0.90802
	3506.6	0.49759		3506.45	-0.00775		3505.35	-0.58604		3506.45	0.90802
	3506.7	0.49759		3506.55	-0.00808		3505.45	-0.57574		3506.55	0.9079
	3506.8	0.4976		3506.65	-0.00901		3505.55	-0.56847		3506.65	0.9078
	3506.9	0.4976		3506.75	-0.01071		3505.65	-0.5673		3506.75	0.90801
	3507	0.4976		3506.85	-0.01332		3505.75	-0.57313		3506.85	0.90872
	3507.1	0.4976		3506.95	-0.01661		3505.85	-0.58433		3506.95	0.90985
	3507.2	0.49761		3507.05	-0.01993		3505.95	-0.59779		3507.05	0.91109
	3507.3	0.49761		3507.15	-0.02258		3506.05	-0.61049		3507.15	0.91217
	3507.4	0.4976		3507.25	-0.02427		3506.15	-0.62038		3507.25	0.91302
	3507.5	0.4976		3507.35	-0.02524		3506.25	-0.62639		3507.35	0.91374
	3507.6	0.4976		3507.45	-0.02593		3506.35	-0.62821		3507.45	0.91443
	3507.7	0.49759		3507.55	-0.02647		3506.45	-0.62636		3507.55	0.91504
	3507.8	0.49759		3507.65	-0.02653		3506.55	-0.62216		3507.65	0.91552
	3507.9	0.49759		3507.75	-0.02562		3506.65	-0.61746		3507.75	0.91602
	3508	0.4976		3507.85	-0.02353		3506.75	-0.61423		3507.85	0.91681
	3508.1	0.4976		3507.95	-0.02058		3506.85	-0.61437		3507.95	0.91798
	3508.2	0.49761		3508.05	-0.01737		3506.95	-0.61927		3508.05	0.91924
	3508.3	0.49762		3508.15	-0.01441		3507.05	-0.62903		3508.15	0.92009
	3508.4	0.49763		3508.25	-0.01192		3507.15	-0.64174		3508.25	0.9202
	3508.5	0.49763		3508.35	-0.00997		3507.25	-0.65376		3508.35	0.91968
	3508.6	0.49763		3508.45	-0.00873		3507.35	-0.66157		3508.45	0.91899
	3508.7	0.49762		3508.55	-0.00844		3507.45	-0.66382		3508.55	0.91863
	3508.8	0.49761		3508.65	-0.00926		3507.55	-0.66216		3508.65	0.91873
	3508.9	0.4976		3508.75	-0.01103		3507.65	-0.65999		3508.75	0.91894
	3509	0.4976		3508.85	-0.01343		3507.75	-0.6599		3508.85	0.91873
	3509.1	0.4976		3508.95	-0.01619		3507.85	-0.66172		3508.95	0.9178
	3509.2	0.49761		3509.05	-0.01939		3507.95	-0.6628		3509.05	0.91632
	3509.3	0.49761		3509.15	-0.02329		3508.05	-0.66031		3509.15	0.91477
	3509.4	0.49762		3509.25	-0.028		3508.15	-0.65384		3509.25	0.91356
	3509.5	0.49763		3509.35	-0.03308		3508.25	-0.6458		3509.35	0.91276
	3509.6	0.49764		3509.45	-0.03759		3508.35	-0.63934		3509.45	0.91226
	3509.7	0.49765		3509.55	-0.04059		3508.45	-0.63533		3509.55	0.91187
	3509.8	0.49766		3509.65	-0.04174		3508.55	-0.63164		3509.65	0.91149
	3509.9	0.49767		3509.75	-0.04149		3508.65	-0.62522		3509.75	0.91123
	3510	0.49767		3509.85	-0.04081		3508.75	-0.61511		3509.85	0.91138
	3510.1	0.49768		3509.95	-0.04055		3508.85	-0.60361		3509.95	0.91227
	3510.2	0.49768		3510.05	-0.04099		3508.95	-0.59487		3510.05	0.91396
	3510.3	0.49768		3510.15	-0.04182		3509.05	-0.59188		3510.15	0.9161
	3510.4	0.49768		3510.25	-0.04239		3509.15	-0.59429		3510.25	0.91812
	3510.5	0.49767		3510.35	-0.04204		3509.25	-0.59859		3510.35	0.9195
	3510.6	0.49766		3510.45	-0.0404		3509.35	-0.60124		3510.45	0.92005
	3510.7	0.49765		3510.55	-0.0376		3509.45	-0.60205		3510.55	0.91994
	3510.8	0.49764		3510.65	-0.03433		3509.55	-0.6045		3510.65	0.91955
	3510.9	0.49763		3510.75	-0.0316		3509.65	-0.61261		3510.75	0.91932
	3511	0.49763		3510.85	-0.03027		3509.75	-0.62715		3510.85	0.91956
	3511.1	0.49763		3510.95	-0.03055		3509.85	-0.6446		3510.95	0.92031
	3511.2	0.49763		3511.05	-0.03185		3509.95	-0.65939		3511.05	0.92126
	3511.3	0.49764		3511.15	-0.0332		3510.05	-0.66747		3511.15	0.92194
	3511.4	0.49765		3511.25	-0.03397		3510.15	-0.66875		3511.25	0.92195
	3511.5	0.49766		3511.35	-0.03419		3510.25	-0.66667		3511.35	0.92124
	3511.6	0.49766		3511.45	-0.03438		3510.35	-0.66507		3511.45	0.92001
	3511.7	0.49766		3511.55	-0.03502		3510.45	-0.66499		3511.55	0.9186
	3511.8	0.49766		3511.65	-0.03623		3510.55	-0.664		3511.65	0.91732
	3511.9	0.49766		3511.75	-0.03778		3510.65	-0.65863		3511.75	0.9164
	3512	0.49766		3511.85	-0.03926		3510.75	-0.64764		3511.85	0.91599
	3512.1	0.49766		3511.95	-0.04033		3510.85	-0.63352		3511.95	0.91601
	3512.2	0.49767		3512.05	-0.04083		3510.95	-0.62104		3512.05	0.91611
	3512.3	0.49767		3512.15	-0.04083		3511.05	-0.61452		3512.15	0.91589
	3512.4	0.49766		3512.25	-0.04041		3511.15	-0.61588		3512.25	0.9151
	3512.5	0.49766		3512.35	-0.03964		3511.25	-0.62429		3512.35	0.91387
	3512.6	0.49765		3512.45	-0.03843		3511.35	-0.63675		3512.45	0.91256
	3512.7	0.49764		3512.55	-0.03658		3511.45	-0.64898		3512.55	0.91152
	3512.8	0.49764		3512.65	-0.0339		3511.55	-0.65688		3512.65	0.91085
	3512.9	0.49764		3512.75	-0.0305		3511.65	-0.65838		3512.75	0.91054
	3513	0.49764		3512.85	-0.02681		3511.75	-0.6544		3512.85	0.91054
	3513.1	0.49764		3512.95	-0.02349		3511.85	-0.64799		3512.95	0.91091
	3513.2	0.49764		3513.05	-0.02115		3511.95	-0.64242		3513.05	0.91176
	3513.3	0.49763		3513.15	-0.02017		3512.05	-0.63991		3513.15	0.913
	3513.4	0.49763		3513.25	-0.02052		3512.15	-0.64126		3513.25	0.91432
	3513.5	0.49762		3513.35	-0.02174		3512.25	-0.64586		3513.35	0.91527
	3513.6	0.49762		3513.45	-0.0232		3512.35	-0.65192		3513.45	0.91551
	3513.7	0.49761		3513.55	-0.02448		3512.45	-0.65722		3513.55	0.91497
	3513.8	0.49761		3513.65	-0.02571		3512.55	-0.66036		3513.65	0.91401
	3513.9	0.49761		3513.75	-0.02742		3512.65	-0.66137		3513.75	0.91319
	3514	0.49761		3513.85	-0.03007		3512.75	-0.66093		3513.85	0.91305
	3514.1	0.49761		3513.95	-0.03363		3512.85	-0.65907		3513.95	0.91379
	3514.2	0.49762		3514.05	-0.03753		3512.95	-0.65463		3514.05	0.91526
	3514.3	0.49762		3514.15	-0.04094		3513.05	-0.64606		3514.15	0.91714
	3514.4	0.49763		3514.25	-0.04327		3513.15	-0.63282		3514.25	0.91914
	3514.5	0.49764		3514.35	-0.04443		3513.25	-0.61642		3514.35	0.92104
	3514.6	0.49765		3514.45	-0.04479		3513.35	-0.60038		3514.45	0.92264
	3514.7	0.49765		3514.55	-0.04488		3513.45	-0.58881		3514.55	0.9238
	3514.8	0.49764		3514.65	-0.04505		3513.55	-0.58415		3514.65	0.92443
	3514.9	0.49764		3514.75	-0.04537		3513.65	-0.58561		3514.75	0.92455
	3515	0.49764		3514.85	-0.0457		3513.75	-0.58984		3514.85	0.92414
	3515.1	0.49764		3514.95	-0.04584		3513.85	-0.59363		3514.95	0.92322
	3515.2	0.49764		3515.05	-0.04559		3513.95	-0.5961		3515.05	0.92187
	3515.3	0.49764		3515.15	-0.04482		3514.05	-0.59845		3515.15	0.9202
	3515.4	0.49764		3515.25	-0.0435		3514.15	-0.60172		3515.25	0.91835
	3515.5	0.49764		3515.35	-0.04174		3514.25	-0.60532		3515.35	0.91641
	3515.6	0.49764		3515.45	-0.03966		3514.35	-0.60765		3515.45	0.9145
	3515.7	0.49764		3515.55	-0.03731		3514.45	-0.60747		3515.55	0.91283
	3515.8	0.49763		3515.65	-0.03464		3514.55	-0.60448		3515.65	0.91157
	3515.9	0.49763		3515.75	-0.03169		3514.65	-0.59901		3515.75	0.9108
	3516	0.49763		3515.85	-0.02866		3514.75	-0.59211		3515.85	0.91033
	3516.1	0.49762		3515.95	-0.02598		3514.85	-0.58613		3515.95	0.90991
	3516.2	0.49762		3516.05	-0.02404		3514.95	-0.58442		3516.05	0.90942
	3516.3	0.49761		3516.15	-0.02311		3515.05	-0.58955		3516.15	0.90898
	3516.4	0.4976		3516.25	-0.0232		3515.15	-0.60107		3516.25	0.90874
	3516.5	0.4976		3516.35	-0.02409		3515.25	-0.615		3516.35	0.90874
	3516.6	0.4976		3516.45	-0.0254		3515.35	-0.62605		3516.45	0.90881
	3516.7	0.4976		3516.55	-0.02655		3515.45	-0.63108		3516.55	0.90874
	3516.8	0.49761		3516.65	-0.02689		3515.55	-0.63087		3516.65	0.90852
	3516.9	0.49762		3516.75	-0.02589		3515.65	-0.62877		3516.75	0.90846
	3517	0.49763		3516.85	-0.02346		3515.75	-0.6276		3516.85	0.90894
	3517.1	0.49764		3516.95	-0.02001		3515.85	-0.62785		3516.95	0.91018
	3517.2	0.49765		3517.05	-0.01635		3515.95	-0.62827		3517.05	0.91202
	3517.3	0.49766		3517.15	-0.01333		3516.05	-0.62726		3517.15	0.914
	3517.4	0.49768		3517.25	-0.01161		3516.15	-0.62362		3517.25	0.91567
	3517.5	0.49769		3517.35	-0.01141		3516.25	-0.61693		3517.35	0.91682
	3517.6	0.4977		3517.45	-0.01253		3516.35	-0.60814		3517.45	0.91752
	3517.7	0.4977		3517.55	-0.01451		3516.45	-0.59961		3517.55	0.918
	3517.8	0.49771		3517.65	-0.01698		3516.55	-0.59365		3517.65	0.91841
	3517.9	0.49771		3517.75	-0.01982		3516.65	-0.59063		3517.75	0.91873
	3518	0.4977		3517.85	-0.02297		3516.75	-0.58879		3517.85	0.91884
	3518.1	0.49769		3517.95	-0.02625		3516.85	-0.58616		3517.95	0.9186
	3518.2	0.49768		3518.05	-0.02932		3516.95	-0.58272		3518.05	0.91793
	3518.3	0.49767		3518.15	-0.03184		3517.05	-0.58067		3518.15	0.91686
	3518.4	0.49767		3518.25	-0.03354		3517.15	-0.58268		3518.25	0.91542
	3518.5	0.49766		3518.35	-0.03428		3517.25	-0.58964		3518.35	0.91364
	3518.6	0.49765		3518.45	-0.03404		3517.35	-0.5997		3518.45	0.91166
	3518.7	0.49764		3518.55	-0.03304		3517.45	-0.60922		3518.55	0.90977
	3518.8	0.49763		3518.65	-0.03165		3517.55	-0.6152		3518.65	0.9084
	3518.9	0.49762		3518.75	-0.03035		3517.65	-0.61742		3518.75	0.90783
	3519	0.49761		3518.85	-0.02966		3517.75	-0.61866		3518.85	0.90801
	3519.1	0.4976		3518.95	-0.03002		3517.85	-0.62257		3518.95	0.9086
	3519.2	0.4976		3519.05	-0.0315		3517.95	-0.63045		3519.05	0.90919
	3519.3	0.49761		3519.15	-0.03365		3518.05	-0.63956		3519.15	0.90958
	3519.4	0.49763		3519.25	-0.03568		3518.15	-0.64466		3519.25	0.90983
	3519.5	0.49764		3519.35	-0.03699		3518.25	-0.64251		3519.35	0.91009
	3519.6	0.49765		3519.45	-0.0376		3518.35	-0.63532		3519.45	0.9105
	3519.7	0.49766		3519.55	-0.03798		3518.45	-0.62915		3519.55	0.91107
	3519.8	0.49766		3519.65	-0.03855		3518.55	-0.62828		3519.65	0.9118
	3519.9	0.49766		3519.75	-0.03924		3518.65	-0.63083		3519.75	0.91272
	3520	0.49766		3519.85	-0.03955		3518.75	-0.63044		3519.85	0.91386
	3520.1	0.49766		3519.95	-0.03902		3518.85	-0.62224		3519.95	0.91514
	3520.2	0.49766		3520.05	-0.03757		3518.95	-0.60746		3520.05	0.91629
	3520.3	0.49765		3520.15	-0.03549		3519.05	-0.59245		3520.15	0.91695
	3520.4	0.49764		3520.25	-0.03321		3519.15	-0.58361		3520.25	0.91695
	3520.5	0.49763		3520.35	-0.03106		3519.25	-0.58289		3520.35	0.91655
	3520.6	0.49762		3520.45	-0.02925		3519.35	-0.58757		3520.45	0.91623
	3520.7	0.49761		3520.55	-0.02801		3519.45	-0.59361		3520.55	0.91636
	3520.8	0.49761		3520.65	-0.0276		3519.55	-0.59891		3520.65	0.91693
	3520.9	0.49761		3520.75	-0.02811		3519.65	-0.60371		3520.75	0.91762
	3521	0.49762		3520.85	-0.02933		3519.75	-0.60864		3520.85	0.91801
	3521.1	0.49762		3520.95	-0.03078		3519.85	-0.61323		3520.95	0.91783
	3521.2	0.49763		3521.05	-0.03198		3519.95	-0.6166		3521.05	0.91708
	3521.3	0.49763		3521.15	-0.03261		3520.05	-0.61911		3521.15	0.91613
	3521.4	0.49764		3521.25	-0.03253		3520.15	-0.62257		3521.25	0.91556
	3521.5	0.49765		3521.35	-0.03176		3520.25	-0.62841		3521.35	0.91587
	3521.6	0.49766		3521.45	-0.03039		3520.35	-0.63576		3521.45	0.9172
	3521.7	0.49767		3521.55	-0.02855		3520.45	-0.64181		3521.55	0.91923
	3521.8	0.49767		3521.65	-0.02644		3520.55	-0.64439		3521.65	0.92134
	3521.9	0.49767		3521.75	-0.02431		3520.65	-0.64418		3521.75	0.92292
	3522	0.49767		3521.85	-0.02244		3520.75	-0.64439		3521.85	0.9235
	3522.1	0.49767		3521.95	-0.02104		3520.85	-0.64803		3521.95	0.92294
	3522.2	0.49767		3522.05	-0.0202		3520.95	-0.65518		3522.05	0.92138
	3522.3	0.49768		3522.15	-0.01986		3521.05	-0.66263		3522.15	0.91913
	3522.4	0.49769		3522.25	-0.01997		3521.15	-0.66625		3522.25	0.91657
	3522.5	0.4977		3522.35	-0.02036		3521.25	-0.66398		3522.35	0.91398
	3522.6	0.4977		3522.45	-0.0208		3521.35	-0.65717		3522.45	0.9116
	3522.7	0.49771		3522.55	-0.02095		3521.45	-0.64931		3522.55	0.90962
	3522.8	0.49771		3522.65	-0.02073		3521.55	-0.64348		3522.65	0.90827
	3522.9	0.4977		3522.75	-0.0205		3521.65	-0.64082		3522.75	0.90771
	3523	0.49769		3522.85	-0.02092		3521.75	-0.64067		3522.85	0.9079
	3523.1	0.49769		3522.95	-0.0225		3521.85	-0.64187		3522.95	0.90866
	3523.2	0.49768		3523.05	-0.02514		3521.95	-0.64371		3523.05	0.90969
	3523.3	0.49768		3523.15	-0.02816		3522.05	-0.64572		3523.15	0.91073
	3523.4	0.49767		3523.25	-0.03067		3522.15	-0.64677		3523.25	0.91166
	3523.5	0.49767		3523.35	-0.03213		3522.25	-0.64498		3523.35	0.91247
	3523.6	0.49767		3523.45	-0.03264		3522.35	-0.6389		3523.45	0.9131
	3523.7	0.49767		3523.55	-0.03275		3522.45	-0.62877		3523.55	0.91344
	3523.8	0.49767		3523.65	-0.03301		3522.55	-0.61672		3523.65	0.91343
	3523.9	0.49767		3523.75	-0.03349		3522.65	-0.60567		3523.75	0.91316
	3524	0.49767		3523.85	-0.0338		3522.75	-0.59821		3523.85	0.91294
	3524.1	0.49767		3523.95	-0.03338		3522.85	-0.59599		3523.95	0.91301
	3524.2	0.49766		3524.05	-0.03206		3522.95	-0.59925		3524.05	0.91346
	3524.3	0.49766		3524.15	-0.03021		3523.05	-0.60633		3524.15	0.91427
	3524.4	0.49765		3524.25	-0.02863		3523.15	-0.61401		3524.25	0.91536
	3524.5	0.49764		3524.35	-0.02819		3523.25	-0.61912		3524.35	0.91659
	3524.6	0.49763		3524.45	-0.02937		3523.35	-0.62032		3524.45	0.91771
	3524.7	0.49763		3524.55	-0.03202		3523.45	-0.61862		3524.55	0.91833
	3524.8	0.49762		3524.65	-0.03528		3523.55	-0.61614		3524.65	0.91813
	3524.9	0.49761		3524.75	-0.03784		3523.65	-0.61451		3524.75	0.91704
	3525	0.49761		3524.85	-0.03845		3523.75	-0.61402		3524.85	0.91535
	3525.1	0.49761		3524.95	-0.03653		3523.85	-0.61408		3524.95	0.91358
	3525.2	0.49761		3525.05	-0.03255		3523.95	-0.61409		3525.05	0.91227
	3525.3	0.49761		3525.15	-0.02785		3524.05	-0.61397		3525.15	0.9117
	3525.4	0.49761		3525.25	-0.02394		3524.15	-0.61413		3525.25	0.91185
	3525.5	0.49762		3525.35	-0.02176		3524.25	-0.61531		3525.35	0.91246
	3525.6	0.49762		3525.45	-0.0213		3524.35	-0.6185		3525.45	0.91319
	3525.7	0.49763		3525.55	-0.0219		3524.45	-0.62445		3525.55	0.91382
	3525.8	0.49764		3525.65	-0.02296		3524.55	-0.63261		3525.65	0.91422
	3525.9	0.49764		3525.75	-0.02435		3524.65	-0.64045		3525.75	0.91435
	3526	0.49764		3525.85	-0.02635		3524.75	-0.64444		3525.85	0.91426
	3526.1	0.49764		3525.95	-0.02913		3524.85	-0.64235		3525.95	0.91406
	3526.2	0.49764		3526.05	-0.03248		3524.95	-0.63511		3526.05	0.9139
	3526.3	0.49764		3526.15	-0.03577		3525.05	-0.62634		3526.15	0.91388
	3526.4	0.49765		3526.25	-0.03819		3525.15	-0.62002		3526.25	0.91393
	3526.5	0.49765		3526.35	-0.03915		3525.25	-0.6181		3526.35	0.91389
	3526.6	0.49766		3526.45	-0.03849		3525.35	-0.62005		3526.45	0.91358
	3526.7	0.49767		3526.55	-0.03654		3525.45	-0.6242		3526.55	0.91291
	3526.8	0.49769		3526.65	-0.03384		3525.55	-0.6294		3526.65	0.91194
	3526.9	0.49769		3526.75	-0.03086		3525.65	-0.63528		3526.75	0.91087
	3527	0.49769		3526.85	-0.02786		3525.75	-0.64149		3526.85	0.90992
	3527.1	0.49768		3526.95	-0.025		3525.85	-0.64706		3526.95	0.90932
	3527.2	0.49767		3527.05	-0.02254		3525.95	-0.65078		3527.05	0.90923
	3527.3	0.49766		3527.15	-0.02085		3526.05	-0.65178		3527.15	0.90972
	3527.4	0.49765		3527.25	-0.02031		3526.15	-0.6497		3527.25	0.9107
	3527.5	0.49765		3527.35	-0.02106		3526.25	-0.64441		3527.35	0.91188
	3527.6	0.49765		3527.45	-0.02291		3526.35	-0.6363		3527.45	0.91294
	3527.7	0.49765		3527.55	-0.02544		3526.45	-0.62653		3527.55	0.91375
	3527.8	0.49766		3527.65	-0.02826		3526.55	-0.6168		3527.65	0.91449
	3527.9	0.49766		3527.75	-0.03109		3526.65	-0.60864		3527.75	0.91545
	3528	0.49765		3527.85	-0.03377		3526.75	-0.603		3527.85	0.91678
	3528.1	0.49765		3527.95	-0.03619		3526.85	-0.6005		3527.95	0.91831
	3528.2	0.49764		3528.05	-0.0382		3526.95	-0.6016		3528.05	0.91964
	3528.3	0.49764		3528.15	-0.03958		3527.05	-0.60618		3528.15	0.92039
	3528.4	0.49763		3528.25	-0.04008		3527.15	-0.61318		3528.25	0.92047
	3528.5	0.49763		3528.35	-0.03962		3527.25	-0.62081		3528.35	0.92008
	3528.6	0.49763		3528.45	-0.03844		3527.35	-0.62734		3528.45	0.91953
	3528.7	0.49763		3528.55	-0.0371		3527.45	-0.63165		3528.55	0.91912
	3528.8	0.49762		3528.65	-0.03613		3527.55	-0.63303		3528.65	0.91896
	3528.9	0.49761		3528.75	-0.03567		3527.65	-0.63078		3528.75	0.91905
	3529	0.4976		3528.85	-0.03537		3527.75	-0.62425		3528.85	0.91931
	3529.1	0.49759		3528.95	-0.03474		3527.85	-0.61369		3528.95	0.91961
	3529.2	0.49758		3529.05	-0.03355		3527.95	-0.60107		3529.05	0.9198
	3529.3	0.49758		3529.15	-0.03206		3528.05	-0.58992		3529.15	0.91975
	3529.4	0.49757		3529.25	-0.03082		3528.15	-0.58358		3529.25	0.91929
	3529.5	0.49757		3529.35	-0.03032		3528.25	-0.58306		3529.35	0.91831
	3529.6	0.49756		3529.45	-0.03073		3528.35	-0.58632		3529.45	0.91686
	3529.7	0.49756		3529.55	-0.03185		3528.45	-0.5897		3529.55	0.91526
	3529.8	0.49756		3529.65	-0.03318		3528.55	-0.59048		3529.65	0.91396
	3529.9	0.49757		3529.75	-0.03411		3528.65	-0.58827		3529.75	0.91335
	3530	0.49759		3529.85	-0.03412		3528.75	-0.58464		3529.85	0.91347
	3530.1	0.4976		3529.95	-0.03292		3528.85	-0.58186		3529.95	0.91405
	3530.2	0.49762		3530.05	-0.03067		3528.95	-0.58196		3530.05	0.91469
	3530.3	0.49762		3530.15	-0.02796		3529.05	-0.58622		3530.15	0.91507
	3530.4	0.49763		3530.25	-0.02546		3529.15	-0.59463		3530.25	0.91508
	3530.5	0.49763		3530.35	-0.02359		3529.25	-0.60558		3530.35	0.91484
	3530.6	0.49763		3530.45	-0.02241		3529.35	-0.61641		3530.45	0.91455
	3530.7	0.49762		3530.55	-0.0217		3529.45	-0.6247		3530.55	0.91436
	3530.8	0.49762		3530.65	-0.02125		3529.55	-0.62979		3530.65	0.91426
	3530.9	0.49762		3530.75	-0.02099		3529.65	-0.63301		3530.75	0.91407
	3531	0.49762		3530.85	-0.02099		3529.75	-0.63648		3530.85	0.91364
	3531.1	0.49763		3530.95	-0.02141		3529.85	-0.64123		3530.95	0.91295
	3531.2	0.49763		3531.05	-0.0225		3529.95	-0.6464		3531.05	0.91223
	3531.3	0.49764		3531.15	-0.02439		3530.05	-0.65032		3531.15	0.91173
	3531.4	0.49764		3531.25	-0.027		3530.15	-0.65219		3531.25	0.91161
	3531.5	0.49764		3531.35	-0.02993		3530.25	-0.65243		3531.35	0.9118
	3531.6	0.49764		3531.45	-0.03265		3530.35	-0.65148		3531.45	0.91217
	3531.7	0.49763		3531.55	-0.03479		3530.45	-0.64894		3531.55	0.91265
	3531.8	0.49762		3531.65	-0.03634		3530.55	-0.64426		3531.65	0.91326
	3531.9	0.49762		3531.75	-0.03761		3530.65	-0.63788		3531.75	0.91401
	3532	0.49761		3531.85	-0.03891		3530.75	-0.63091		3531.85	0.91482
	3532.1	0.49761		3531.95	-0.04026		3530.85	-0.62384		3531.95	0.91562
	3532.2	0.49761		3532.05	-0.04133		3530.95	-0.61643		3532.05	0.91645
	3532.3	0.49761		3532.15	-0.04173		3531.05	-0.6095		3532.15	0.91737
	3532.4	0.49761		3532.25	-0.0413		3531.15	-0.60617		3532.25	0.91841
	3532.5	0.49761		3532.35	-0.04025		3531.25	-0.61051		3532.35	0.91938
	3532.6	0.49761		3532.45	-0.039		3531.35	-0.62447		3532.45	0.92
	3532.7	0.49761		3532.55	-0.03793		3531.45	-0.64595		3532.55	0.92002
	3532.8	0.49761		3532.65	-0.03713		3531.55	-0.6696		3532.65	0.91941
	3532.9	0.4976		3532.75	-0.03643		3531.65	-0.68942		3532.75	0.91838
	3533	0.4976		3532.85	-0.03552		3531.75	-0.70127		3532.85	0.91723
	3533.1	0.49761		3532.95	-0.03421		3531.85	-0.70371		3532.95	0.91622
	3533.2	0.49761		3533.05	-0.0326		3531.95	-0.69752		3533.05	0.91555
	3533.3	0.49761		3533.15	-0.03094		3532.05	-0.68471		3533.15	0.9153
	3533.4	0.49761		3533.25	-0.02931		3532.15	-0.66787		3533.25	0.91542
	3533.5	0.49761		3533.35	-0.02751		3532.25	-0.64971		3533.35	0.91577
	3533.6	0.49761		3533.45	-0.02515		3532.35	-0.63257		3533.45	0.91624
	3533.7	0.49761		3533.55	-0.02211		3532.45	-0.61795		3533.55	0.91679
	3533.8	0.49761		3533.65	-0.01864		3532.55	-0.6066		3533.65	0.9174
	3533.9	0.49761		3533.75	-0.01528		3532.65	-0.59894		3533.75	0.91796
	3534	0.49762		3533.85	-0.01239		3532.75	-0.59509		3533.85	0.91833
	3534.1	0.49763		3533.95	-0.00992		3532.85	-0.59484		3533.95	0.91841
	3534.2	0.49765		3534.05	-0.00751		3532.95	-0.59777		3534.05	0.91823
	3534.3	0.49765		3534.15	-0.00488		3533.05	-0.60382		3534.15	0.91784
	3534.4	0.49765		3534.25	-0.00209		3533.15	-0.61329		3534.25	0.91721
	3534.5	0.49765		3534.35	0.000409331		3533.25	-0.6261		3534.35	0.91629
	3534.6	0.49764		3534.45	0.00205		3533.35	-0.64085		3534.45	0.91505
	3534.7	0.49763		3534.55	0.00239		3533.45	-0.65496		3534.55	0.91357
	3534.8	0.49762		3534.65	0.00132		3533.55	-0.66594		3534.65	0.91205
	3534.9	0.49761		3534.75	-0.000953069		3533.65	-0.67263		3534.75	0.91068
	3535	0.4976		3534.85	-0.00397		3533.75	-0.67525		3534.85	0.90964
	3535.1	0.4976		3534.95	-0.00722		3533.85	-0.67442		3534.95	0.90906
	3535.2	0.49759		3535.05	-0.01034		3533.95	-0.67022		3535.05	0.90908
	3535.3	0.49759		3535.15	-0.0133		3534.05	-0.66227		3535.15	0.90974
	3535.4	0.49759		3535.25	-0.01623		3534.15	-0.65054		3535.25	0.9109
	3535.5	0.49759		3535.35	-0.01924		3534.25	-0.63617		3535.35	0.91215
	3535.6	0.4976		3535.45	-0.02234		3534.35	-0.62131		3535.45	0.91307
	3535.7	0.4976		3535.55	-0.02539		3534.45	-0.60819		3535.55	0.91331
	3535.8	0.49761		3535.65	-0.02816		3534.55	-0.59828		3535.65	0.91275
	3535.9	0.49762		3535.75	-0.03029		3534.65	-0.59186		3535.75	0.91149
	3536	0.49763		3535.85	-0.03142		3534.75	-0.58825		3535.85	0.90982
	3536.1	0.49763		3535.95	-0.03145		3534.85	-0.58616		3535.95	0.90814
	3536.2	0.49764		3536.05	-0.03075		3534.95	-0.58442		3536.05	0.90684
	3536.3	0.49764		3536.15	-0.02999		3535.05	-0.58286		3536.15	0.90618
	3536.4	0.49764		3536.25	-0.02971		3535.15	-0.58273		3536.25	0.9062
	3536.5	0.49764		3536.35	-0.02999		3535.25	-0.58609		3536.35	0.90675
	3536.6	0.49764		3536.45	-0.03039		3535.35	-0.59427		3536.45	0.9075
	3536.7	0.49765		3536.55	-0.03023		3535.45	-0.6065		3536.55	0.90806
	3536.8	0.49765		3536.65	-0.02904		3535.55	-0.61982		3536.65	0.90815
	3536.9	0.49765		3536.75	-0.02668		3535.65	-0.63082		3536.75	0.90778
	3537	0.49765		3536.85	-0.02343		3535.75	-0.63779		3536.85	0.90722
	3537.1	0.49766		3536.95	-0.01986		3535.85	-0.64156		3536.95	0.90688
	3537.2	0.49766		3537.05	-0.01668		3535.95	-0.64404		3537.05	0.90705
	3537.3	0.49765		3537.15	-0.01441		3536.05	-0.64594		3537.15	0.90776
	3537.4	0.49764		3537.25	-0.01315		3536.15	-0.64586		3537.25	0.90884
	3537.5	0.49763		3537.35	-0.01256		3536.25	-0.6417		3537.35	0.91008
	3537.6	0.49762		3537.45	-0.01214		3536.35	-0.63308		3537.45	0.91129
	3537.7	0.49761		3537.55	-0.01161		3536.45	-0.62262		3537.55	0.9124
	3537.8	0.49761		3537.65	-0.01098		3536.55	-0.61494		3537.65	0.91335
	3537.9	0.49761		3537.75	-0.0105		3536.65	-0.61381		3537.75	0.91413
	3538	0.49761		3537.85	-0.01052		3536.75	-0.61945		3537.85	0.91467
	3538.1	0.49762		3537.95	-0.01132		3536.85	-0.62815		3537.95	0.91491
	3538.2	0.49762		3538.05	-0.01297		3536.95	-0.63477		3538.05	0.9149
	3538.3	0.49762		3538.15	-0.01511		3537.05	-0.63623		3538.15	0.91488
	3538.4	0.49761		3538.25	-0.0171		3537.15	-0.63317		3538.25	0.91525
	3538.5	0.49761		3538.35	-0.01827		3537.25	-0.62863		3538.35	0.9163
	3538.6	0.49762		3538.45	-0.01839		3537.35	-0.6254		3538.45	0.91798
	3538.7	0.49762		3538.55	-0.01774		3537.45	-0.62423		3538.55	0.91988
	3538.8	0.49763		3538.65	-0.01702		3537.55	-0.62416		3538.65	0.92147
	3538.9	0.49764		3538.75	-0.01684		3537.65	-0.62413		3538.75	0.92238
	3539	0.49764		3538.85	-0.01743		3537.75	-0.62445		3538.85	0.92253
	3539.1	0.49765		3538.95	-0.01849		3537.85	-0.62676		3538.95	0.92218
	3539.2	0.49764		3539.05	-0.01954		3537.95	-0.63219		3539.05	0.92177
	3539.3	0.49764		3539.15	-0.02025		3538.05	-0.63975		3539.15	0.92173
	3539.4	0.49764		3539.25	-0.02069		3538.15	-0.64676		3539.25	0.92219
	3539.5	0.49764		3539.35	-0.02125		3538.25	-0.65116		3539.35	0.92286
	3539.6	0.49764		3539.45	-0.02221		3538.35	-0.65321		3539.45	0.92323
	3539.7	0.49765		3539.55	-0.02353		3538.45	-0.65481		3539.55	0.92303
	3539.8	0.49765		3539.65	-0.02476		3538.55	-0.65768		3539.65	0.92234
	3539.9	0.49766		3539.75	-0.02543		3538.65	-0.6624		3539.75	0.92141
	3540	0.49766		3539.85	-0.02523					3539.85	0.92048
	3540.1	0.49766		3539.95	-0.02414					3539.95	0.91962
	3540.2	0.49765		3540.05	-0.02226					3540.05	0.91891
	3540.3	0.49764		3540.15	-0.01986					3540.15	0.91846
	3540.4	0.49764		3540.25	-0.0174					3540.25	0.9184
	3540.5	0.49763		3540.35	-0.0154					3540.35	0.91878
	3540.6	0.49762		3540.45	-0.01412					3540.45	0.91957
	3540.7	0.49762		3540.55	-0.01352					3540.55	0.92071
	3540.8	0.49761		3540.65	-0.01344					3540.65	0.92213
	3540.9	0.49761		3540.75	-0.01387					3540.75	0.92362
	3541	0.4976		3540.85	-0.01502					3540.85	0.92483
	3541.1	0.4976		3540.95	-0.01697					3540.95	0.92535
	3541.2	0.4976		3541.05	-0.01937					3541.05	0.92493
	3541.3	0.49759		3541.15	-0.02155					3541.15	0.92364
	3541.4	0.49759		3541.25	-0.02288					3541.25	0.92191
	3541.5	0.49759		3541.35	-0.02322					3541.35	0.92031
	3541.6	0.4976		3541.45	-0.02296					3541.45	0.91919
	3541.7	0.49761		3541.55	-0.02279					3541.55	0.91847
	3541.8	0.49762		3541.65	-0.02324					3541.65	0.91779
	3541.9	0.49762		3541.75	-0.02445					3541.75	0.9169
	3542	0.49762		3541.85	-0.02608					3541.85	0.91588
	3542.1	0.49762		3541.95	-0.02746					3541.95	0.91507
	3542.2	0.49762		3542.05	-0.02804					3542.05	0.91468
	3542.3	0.49761		3542.15	-0.02789					3542.15	0.91467
	3542.4	0.49761		3542.25	-0.02786					3542.25	0.91481
	3542.5	0.4976		3542.35	-0.02897					3542.35	0.91484
	3542.6	0.4976		3542.45	-0.03151					3542.45	0.91463
	3542.7	0.4976		3542.55	-0.03462					3542.55	0.9141
	3542.8	0.49759		3542.65	-0.03676					3542.65	0.91327
	3542.9	0.49759		3542.75	-0.03674					3542.75	0.91219
	3543	0.4976		3542.85	-0.03432					3542.85	0.91093
	3543.1	0.4976		3542.95	-0.03026					3542.95	0.90955
	3543.2	0.49761		3543.05	-0.02585					3543.05	0.90808
	3543.3	0.49762		3543.15	-0.02228					3543.15	0.90659
	3543.4	0.49763		3543.25	-0.02002					3543.25	0.90534
	3543.5	0.49763		3543.35	-0.0187					3543.35	0.90467
	3543.6	0.49763		3543.45	-0.01748					3543.45	0.90487
	3543.7	0.49763		3543.55	-0.01569					3543.55	0.90591
	3543.8	0.49763		3543.65	-0.01332					3543.65	0.90745
	3543.9	0.49763		3543.75	-0.01082					3543.75	0.90903
	3544	0.49763		3543.85	-0.0087					3543.85	0.91033
	3544.1	0.49763		3543.95	-0.00721					3543.95	0.91126

## Sheet: Figure 4f
0min	X	Y	2min	X	Y	4min	X	Y	6min	X	Y	8min	X	Y	10min	X	Y	12min	X	Y
	800.503	1		800.503	2		800.503	3		800.503	4.01054		800.503	5.09561		800.503	6.34483		800.503	7.51185
	802.202	0.98463		802.202	2.01903		802.202	2.99209		802.202	4.00165		802.202	5.1345		802.202	6.31897		802.202	7.50695
	803.9	1.00497		803.9	2.00051		803.9	3.0099		803.9	3.99706		803.9	5.09902		803.9	6.36121		803.9	7.524
	805.597	0.9826		805.597	2.00592		805.597	2.98164		805.597	4.01698		805.597	5.12822		805.597	6.32694		805.597	7.52695
	807.294	1.03104		807.294	2.00883		807.294	2.9971		807.294	4.01393		807.294	5.07		807.294	6.32933		807.294	7.52354
	808.992	1.01641		808.992	2.01591		808.992	3.00905		808.992	4.00394		808.992	5.12129		808.992	6.33146		808.992	7.51841
	810.688	1.02856		810.688	2.00785		810.688	2.99917		810.688	3.99714		810.688	5.10454		810.688	6.34177		810.688	7.52558
	812.384	0.98046		812.384	2.01207		812.384	3.00331		812.384	4.00201		812.384	5.13264		812.384	6.35188		812.384	7.52952
	814.08	0.99488		814.08	2.0253		814.08	3.01553		814.08	4.01439		814.08	5.09657		814.08	6.33671		814.08	7.53034
	815.777	0.99721		815.777	2.00596		815.777	2.9925		815.777	3.99671		815.777	5.12147		815.777	6.3245		815.777	7.53894
	817.472	0.97513		817.472	2.01379		817.472	3.01707		817.472	4		817.472	5.09216		817.472	6.35987		817.472	7.52906
	819.166	1.00553		819.166	1.99462		819.166	3.00527		819.166	4.00548		819.166	5.11064		819.166	6.34771		819.166	7.52535
	820.86	1.03917		820.86	2.01222		820.86	3.00433		820.86	4.01828		820.86	5.11619		820.86	6.35489		820.86	7.53384
	822.554	1.00076		822.554	2.0196		822.554	3.00215		822.554	4.0036		822.554	5.0741		822.554	6.35633		822.554	7.52534
	824.25	1.03529		824.25	2.05246		824.25	3.00189		824.25	3.99555		824.25	5.1394		824.25	6.33009		824.25	7.52601
	825.943	1.0041		825.943	2.0276		825.943	3.01769		825.943	4.00898		825.943	5.09124		825.943	6.35366		825.943	7.54347
	827.636	0.95924		827.636	2.00976		827.636	3.01482		827.636	3.99705		827.636	5.12505		827.636	6.33057		827.636	7.53667
	829.329	1.02827		829.329	1.99549		829.329	3.00129		829.329	4		829.329	5.1432		829.329	6.35706		829.329	7.54664
	831.021	1.03181		831.021	2.00968		831.021	3.01977		831.021	3.99788		831.021	5.16442		831.021	6.33968		831.021	7.52031
	832.715	1.02831		832.715	2.01271		832.715	3.0321		832.715	3.99893		832.715	5.1449		832.715	6.35229		832.715	7.55132
	834.407	0.99383		834.407	2.01987		834.407	3.00577		834.407	4.00309		834.407	5.09918		834.407	6.33745		834.407	7.52944
	836.098	1.01049		836.098	2.0181		836.098	3.0196		836.098	4.00433		836.098	5.14319		836.098	6.35514		836.098	7.53309
	837.789	1.0067		837.789	2.01745		837.789	3.00309		837.789	4.00982		837.789	5.13443		837.789	6.38086		837.789	7.54569
	839.48	0.98963		839.48	2.03223		839.48	2.99863		839.48	4.01219		839.48	5.11663		839.48	6.37964		839.48	7.52704
	841.17	1.00682		841.17	2.00716		841.17	3.00041		841.17	4.0067		841.17	5.13608		841.17	6.3356		841.17	7.54136
	842.86	1.01083		842.86	2.03124		842.86	3.0084		842.86	4.0151		842.86	5.1066		842.86	6.36996		842.86	7.53797
	844.55	0.99825		844.55	2.00793		844.55	3.02056		844.55	4.00999		844.55	5.12342		844.55	6.39101		844.55	7.5377
	846.241	1.01624		846.241	1.99458		846.241	3.01255		846.241	4.01382		846.241	5.09744		846.241	6.36923		846.241	7.55532
	847.931	1.02688		847.931	1.99549		847.931	2.99617		847.931	4.01132		847.931	5.14516		847.931	6.36905		847.931	7.55224
	849.619	1.00058		849.619	2.01816		849.619	3.00535		849.619	4.0089		849.619	5.10518		849.619	6.35018		849.619	7.56256
	851.308	1.02158		851.308	2.02581		851.308	3.0292		851.308	4.02177		851.308	5.11802		851.308	6.36629		851.308	7.5685
	852.996	0.96862		852.996	2.02823		852.996	3.03385		852.996	4.03634		852.996	5.14634		852.996	6.40401		852.996	7.55969
	854.684	1.01024		854.684	2.00272		854.684	3.02419		854.684	4.03021		854.684	5.14112		854.684	6.40164		854.684	7.56434
	856.371	0.99813		856.371	1.99144		856.371	3.0128		856.371	4.02981		856.371	5.09924		856.371	6.41826		856.371	7.56911
	858.059	0.98611		858.059	2.00156		858.059	3.01997		858.059	4.03912		858.059	5.12726		858.059	6.38386		858.059	7.57543
	859.746	1.01115		859.746	2.00183		859.746	2.99499		859.746	4.046		859.746	5.12736		859.746	6.40324		859.746	7.58918
	861.432	0.98155		861.432	2.01396		861.432	3.01947		861.432	4.0319		861.432	5.11816		861.432	6.43876		861.432	7.58056
	863.118	1.00277		863.118	2.01309		863.118	3.01607		863.118	4.04359		863.118	5.14597		863.118	6.42038		863.118	7.57342
	864.804	0.99378		864.804	2.02664		864.804	3.01882		864.804	4.03852		864.804	5.10001		864.804	6.45086		864.804	7.58136
	866.49	1.02598		866.49	1.99916		866.49	3.02594		866.49	4.05958		866.49	5.11302		866.49	6.44117		866.49	7.58206
	868.175	0.97339		868.175	2.01227		868.175	3.01477		868.175	4.04685		868.175	5.12325		868.175	6.43982		868.175	7.60392
	869.86	1.03331		869.86	2.01228		869.86	3.00844		869.86	4.06657		869.86	5.12732		869.86	6.4439		869.86	7.58527
	871.545	1.02476		871.545	2.01548		871.545	3.03043		871.545	4.07402		871.545	5.15305		871.545	6.44782		871.545	7.60712
	873.229	0.96796		873.229	2.00064		873.229	3.01183		873.229	4.06505		873.229	5.08507		873.229	6.47346		873.229	7.61385
	874.913	1.00381		874.913	2.0332		874.913	3.01002		874.913	4.06998		874.913	5.1597		874.913	6.48006		874.913	7.59793
	876.597	0.9745		876.597	2.00415		876.597	3.00046		876.597	4.06193		876.597	5.12095		876.597	6.4594		876.597	7.61995
	878.281	0.9935		878.281	2.0271		878.281	3.01211		878.281	4.05553		878.281	5.16694		878.281	6.47448		878.281	7.62692
	879.964	1.00552		879.964	2.03226		879.964	3.00638		879.964	4.06055		879.964	5.13427		879.964	6.47848		879.964	7.61099
	881.647	0.99653		881.647	1.99687		881.647	3.02531		881.647	4.05965		881.647	5.14858		881.647	6.5099		881.647	7.60401
	883.329	1.00823		883.329	2.01189		883.329	3.02118		883.329	4.04876		883.329	5.15018		883.329	6.49426		883.329	7.60764
	885.011	1.00963		885.011	2.02035		885.011	3.01014		885.011	4.04369		885.011	5.1487		885.011	6.46203		885.011	7.60827
	886.693	1.0222		886.693	2.02901		886.693	3.01528		886.693	4.05446		886.693	5.12518		886.693	6.4965		886.693	7.63969
	888.375	1.01059		888.375	2.0366		888.375	3.0295		888.375	4.05282		888.375	5.15559		888.375	6.52276		888.375	7.6405
	890.056	0.98116		890.056	2.03385		890.056	3.00119		890.056	4.03602		890.056	5.13811		890.056	6.48753		890.056	7.63036
	891.737	0.98276		891.737	2.03631		891.737	3.03238		891.737	4.04391		891.737	5.17437		891.737	6.52435		891.737	7.64459
	893.417	0.9946		893.417	2.02951		893.417	3.01941		893.417	4.03663		893.417	5.16257		893.417	6.45486		893.417	7.65866
	895.097	0.97487		895.097	2.01032		895.097	3.02355		895.097	4.03267		895.097	5.13162		895.097	6.48023		895.097	7.6465
	896.777	0.99034		896.777	2.03288		896.777	3.0319		896.777	4.03297		896.777	5.13586		896.777	6.46386		896.777	7.6514
	898.457	1.00243		898.457	2.00939		898.457	3.03129		898.457	4.02915		898.457	5.17214		898.457	6.49511		898.457	7.65793
	900.136	1.01443		900.136	2.02635		900.136	3.01338		900.136	4.02025		900.136	5.186		900.136	6.5151		900.136	7.66749
	901.813	1.00153		901.813	2.01148		901.813	3.02546		901.813	4.02789		901.813	5.18041		901.813	6.52082		901.813	7.66293
	903.492	0.94616		903.492	2.00066		903.492	3.02101		903.492	4.00274		903.492	5.21283		903.492	6.54021		903.492	7.68908
	905.17	1.01326		905.17	2.00766		905.17	3.01527		905.17	4.0259		905.17	5.22899		905.17	6.54252		905.17	7.70574
	906.849	1.01483		906.849	2.02342		906.849	3.02643		906.849	4.01218		906.849	5.18427		906.849	6.54179		906.849	7.71756
	908.526	1.02308		908.526	1.9973		908.526	3.04226		908.526	4.02248		908.526	5.22854		908.526	6.55749		908.526	7.72913
	910.204	1.02387		910.204	2.01797		910.204	3.01133		910.204	4.01007		910.204	5.25315		910.204	6.56157		910.204	7.73725
	911.881	1.03121		911.881	2.00466		911.881	3.02425		911.881	4		911.881	5.26774		911.881	6.57633		911.881	7.76958
	913.556	0.96215		913.556	2.02713		913.556	3.01518		913.556	4.01488		913.556	5.2602		913.556	6.60215		913.556	7.79871
	915.232	1.02239		915.232	2.02417		915.232	3.0194		915.232	3.99274		915.232	5.28451		915.232	6.66954		915.232	7.83404
	916.908	0.99541		916.908	2.00589		916.908	3.0119		916.908	4.00702		916.908	5.32786		916.908	6.67356		916.908	7.89075
	918.584	1.00315		918.584	2.01436		918.584	3.02937		918.584	4.01228		918.584	5.33035		918.584	6.70795		918.584	7.90176
	920.26	0.96598		920.26	2.02118		920.26	3.00899		920.26	4.00599		920.26	5.36093		920.26	6.7311		920.26	7.92477
	921.935	1.00786		921.935	2.02824		921.935	3.01123		921.935	3.99553		921.935	5.41615		921.935	6.77033		921.935	7.98075
	923.608	0.96359		923.608	2.01966		923.608	3.00038		923.608	4		923.608	5.38971		923.608	6.77082		923.608	8.03622
	925.283	1.01517		925.283	2.01645		925.283	3.02878		925.283	4.007		925.283	5.45654		925.283	6.85282		925.283	8.06861
	926.957	0.99478		926.957	2.00006		926.957	3.01571		926.957	3.98228		926.957	5.48876		926.957	6.85545		926.957	8.10371
	928.631	1.05609		928.631	2.01537		928.631	3.02225		928.631	4.01269		928.631	5.53313		928.631	6.87157		928.631	8.14007
	930.305	0.98685		930.305	2.01214		930.305	3.01708		930.305	3.98973		930.305	5.54647		930.305	6.90116		930.305	8.0942
	931.976	0.99641		931.976	2.02418		931.976	2.99938		931.976	4.01761		931.976	5.50758		931.976	6.91994		931.976	8.13203
	933.649	1.00599		933.649	2.03624		933.649	3.01195		933.649	4.01171		933.649	5.51506		933.649	6.92803		933.649	8.11786
	935.322	1.01897		935.322	1.99979		935.322	3.01479		935.322	4.0339		935.322	5.51346		935.322	6.90677		935.322	8.14089
	936.994	0.99503		936.994	2.01308		936.994	3.01744		936.994	3.99855		936.994	5.46312		936.994	6.84026		936.994	8.08711
	938.664	0.97791		938.664	2.01072		938.664	3.01335		938.664	4.01194		938.664	5.4831		938.664	6.92345		938.664	8.04096
	940.336	1.00426		940.336	2.03507		940.336	3.00731		940.336	4.02255		940.336	5.47559		940.336	6.85187		940.336	8.04204
	942.007	1.00711		942.007	2.03041		942.007	3.01659		942.007	4.01803		942.007	5.47112		942.007	6.81775		942.007	8.01961
	943.677	0.99337		943.677	2.03328		943.677	3.00771		943.677	3.99932		943.677	5.40626		943.677	6.82359		943.677	7.94321
	945.348	0.9866		945.348	2.0065		945.348	3.0086		945.348	4.01453		945.348	5.38115		945.348	6.82439		945.348	7.91552
	947.018	0.98834		947.018	2.01303		947.018	3.01266		947.018	4.03129		947.018	5.43184		947.018	6.72268		947.018	7.92762
	948.688	0.98707		948.688	1.99328		948.688	3.00467		948.688	4.02928		948.688	5.39248		948.688	6.7429		948.688	7.89048
	950.356	0.9893		950.356	2.02255		950.356	3.00927		950.356	4.02346		950.356	5.36246		950.356	6.7449		950.356	7.8667
	952.026	1.02798		952.026	2.00521		952.026	3.00446		952.026	4.03105		952.026	5.35664		952.026	6.66803		952.026	7.85323
	953.695	0.98737		953.695	1.99507		953.695	3.01439		953.695	4.04102		953.695	5.34488		953.695	6.68077		953.695	7.83255
	955.362	0.99973		955.362	2.02407		955.362	3.00088		955.362	4.03612		955.362	5.27917		955.362	6.65153		955.362	7.82505
	957.031	0.98254		957.031	2.02039		957.031	3.01986		957.031	4.04938		957.031	5.31879		957.031	6.63565		957.031	7.8366
	958.699	0.96555		958.699	2.02327		958.699	3.02387		958.699	4.07535		958.699	5.3256		958.699	6.71208		958.699	7.81927
	960.365	1.00163		960.365	1.99458		960.365	3.01578		960.365	4.07477		960.365	5.38376		960.365	6.64671		960.365	7.8094
	962.033	0.98177		962.033	2.02229		962.033	3.01461		962.033	4.10109		962.033	5.31294		962.033	6.72641		962.033	7.81136
	963.7	1.00401		963.7	2.03461		963.7	3.02038		963.7	4.11426		963.7	5.36873		963.7	6.67998		963.7	7.80333
	965.366	1.02976		965.366	2.04041		965.366	3.014		965.366	4.15681		965.366	5.38268		965.366	6.72083		965.366	7.80859
	967.032	0.98592		967.032	2.03886		967.032	3.0268		967.032	4.20589		967.032	5.42698		967.032	6.77515		967.032	7.82563
	968.699	1.01841		968.699	2.01057		968.699	3.03671		968.699	4.28517		968.699	5.45622		968.699	6.79512		968.699	7.83242
	970.363	0.98427		970.363	2.04195		970.363	3.06668		970.363	4.34954		970.363	5.58241		970.363	6.89198		970.363	7.86848
	972.029	0.99341		972.029	2.06058		972.029	3.07466		972.029	4.47919		972.029	5.62701		972.029	6.98647		972.029	7.95018
	973.692	1.01948		973.692	2.09447		973.692	3.08674		973.692	4.58962		973.692	5.77237		973.692	7.19073		973.692	8.02791
	975.358	0.99908		975.358	2.10196		975.358	3.07323		975.358	4.74238		975.358	5.83352		975.358	7.28699		975.358	8.18594
	977.023	0.98896		977.023	2.09903		977.023	3.06581		977.023	4.92994		977.023	5.93828		977.023	7.26659		977.023	8.36732
	978.685	1.01933		978.685	2.08758		978.685	3.05852		978.685	4.90649		978.685	6.02548		978.685	7.3		978.685	8.4995
	980.35	0.99916		980.35	2.06626		980.35	3.04432		980.35	4.64818		980.35	5.95327		980.35	7.2393		980.35	8.5
	982.012	1.04307		982.012	2.03813		982.012	3.05422		982.012	4.45995		982.012	5.79716		982.012	7.15096		982.012	8.37648
	983.675	0.97164		983.675	2.05111		983.675	3.02885		983.675	4.33038		983.675	5.61226		983.675	6.97271		983.675	8.10871
	985.337	0.99171		985.337	2.02373		985.337	3.01117		985.337	4.24226		985.337	5.49762		985.337	6.799		985.337	7.91902
	987	1.01196		987	2.01928		987	3.03667		987	4.19763		987	5.39497		987	6.68164		987	7.78406
	988.661	0.9846		988.661	2.03029		988.661	3.02999		988.661	4.14233		988.661	5.31993		988.661	6.60197		988.661	7.70421
	990.323	0.99831		990.323	2.00625		990.323	3.02437		990.323	4.10883		990.323	5.24146		990.323	6.50284		990.323	7.65869
	991.985	1.01906		991.985	2.0356		991.985	3.03151		991.985	4.07674		991.985	5.17502		991.985	6.49896		991.985	7.64314
	993.645	1.02614		993.645	2.01964		993.645	3.02358		993.645	4.05174		993.645	5.18953		993.645	6.48388		993.645	7.62891
	995.307	0.98115		995.307	2.02214		995.307	3.0371		995.307	4.04283		995.307	5.15988		995.307	6.47397		995.307	7.61595
	996.966	1.02211		996.966	2.03101		996.966	3.02544		996.966	4.02547		996.966	5.15502		996.966	6.46927		996.966	7.61951
	998.627	1.01797		998.627	2.02638		998.627	3.03142		998.627	4.01862		998.627	5.12164		998.627	6.4368		998.627	7.58641
	1000.29	0.9895		1000.29	2.03721		1000.29	3.00842		1000.29	3.99607		1000.29	5.16375		1000.29	6.42076		1000.29	7.59588
	1001.95	1.00578		1001.95	2.03143		1001.95	3.03729		1001.95	4.01346		1001.95	5.14605		1001.95	6.41852		1001.95	7.58097
	1003.6	0.99781		1003.6	2.03463		1003.6	3.03928		1003.6	3.99368		1003.6	5.15991		1003.6	6.3859		1003.6	7.57217
	1005.26	0.96545		1005.26	2.02665		1005.26	3.03444		1005.26	3.99863		1005.26	5.1011		1005.26	6.39747		1005.26	7.58933
	1006.92	1.01635		1006.92	2.03303		1006.92	3.03945		1006.92	3.99689		1006.92	5.0888		1006.92	6.42005		1006.92	7.56667
	1008.58	1.008		1008.58	2.02027		1008.58	3.02424		1008.58	4.01159		1008.58	5.12547		1008.58	6.38709		1008.58	7.57144
	1010.24	1.02036		1010.24	1.99599		1010.24	3.04788		1010.24	3.99723		1010.24	5.15573		1010.24	6.40666		1010.24	7.54552
	1011.89	0.98039		1011.89	2.0182		1011.89	3.03434		1011.89	4.00098		1011.89	5.10991		1011.89	6.43167		1011.89	7.57466
	1013.55	0.98925		1013.55	2.03122		1013.55	3.03449		1013.55	3.98878		1013.55	5.10189		1013.55	6.44265		1013.55	7.57765
	1015.21	0.99928		1015.21	2.03711		1015.21	3.03216		1015.21	4.00582		1015.21	5.14104		1015.21	6.37297		1015.21	7.57891
	1016.86	0.97404		1016.86	2.00461		1016.86	3.00326		1016.86	4.00433		1016.86	5.11655		1016.86	6.39713		1016.86	7.58603
	1018.52	1.02808		1018.52	2.02174		1018.52	3.01005		1018.52	4.01079		1018.52	5.13591		1018.52	6.40984		1018.52	7.57462
	1020.17	0.9987		1020.17	2.01757		1020.17	3.02389		1020.17	4.01548		1020.17	5.08906		1020.17	6.42513		1020.17	7.5723
	1021.83	0.98567		1021.83	2.03671		1021.83	3.02191		1021.83	4.02348		1021.83	5.15853		1021.83	6.45142		1021.83	7.57156
	1023.49	0.95574		1023.49	2.01296		1023.49	3.02912		1023.49	4.02669		1023.49	5.13713		1023.49	6.43119		1023.49	7.57549
	1025.14	1.04632		1025.14	2.0038		1025.14	3.00387		1025.14	4.04552		1025.14	5.09404		1025.14	6.44125		1025.14	7.57645
	1026.8	0.9753		1026.8	2.04298		1026.8	3.02402		1026.8	4.05038		1026.8	5.14651		1026.8	6.45671		1026.8	7.58192
	1028.45	1.04202		1028.45	1.99949		1028.45	3.00054		1028.45	4.06568		1028.45	5.14633		1028.45	6.45016		1028.45	7.59331
	1030.1	1.01296		1030.1	2.05018		1030.1	3.01622		1030.1	4.07509		1030.1	5.17396		1030.1	6.47614		1030.1	7.58501
	1031.76	0.95314		1031.76	2.02606		1031.76	2.98939		1031.76	4.10537		1031.76	5.20442		1031.76	6.46384		1031.76	7.59915
	1033.41	1.0735		1033.41	2.03129		1033.41	3.03773		1033.41	4.1321		1033.41	5.20364		1033.41	6.54618		1033.41	7.5877
	1035.06	1.04385		1035.06	2.03094		1035.06	3.01432		1035.06	4.12062		1035.06	5.20885		1035.06	6.51721		1035.06	7.61944
	1036.71	0.97814		1036.71	2.00456		1036.71	3.01693		1036.71	4.15968		1036.71	5.23233		1036.71	6.5394		1036.71	7.61525
	1038.37	0.97901		1038.37	2.02365		1038.37	3.02335		1038.37	4.17926		1038.37	5.2465		1038.37	6.59899		1038.37	7.61701
	1040.02	1.0002		1040.02	2.03957		1040.02	3.02609		1040.02	4.19887		1040.02	5.26684		1040.02	6.55413		1040.02	7.63656
	1041.67	0.98797		1041.67	2.03949		1041.67	3.00302		1041.67	4.24878		1041.67	5.30246		1041.67	6.59766		1041.67	7.64875
	1043.32	0.99923		1043.32	2.0352		1043.32	3.02145		1043.32	4.25722		1043.32	5.30458		1043.32	6.58788		1043.32	7.65358
	1044.97	1.00371		1044.97	2.0469		1044.97	3.05122		1044.97	4.29329		1044.97	5.31879		1044.97	6.64176		1044.97	7.64811
	1046.62	1.01498		1046.62	2.06165		1046.62	3.00624		1046.62	4.31175		1046.62	5.3359		1046.62	6.66622		1046.62	7.64849
	1048.27	0.9921		1048.27	2.04767		1048.27	3.0501		1048.27	4.32462		1048.27	5.36802		1048.27	6.64047		1048.27	7.66491
	1049.92	1.01574		1049.92	2.03388		1049.92	3.02928		1049.92	4.325		1049.92	5.319		1049.92	6.70182		1049.92	7.69152
	1051.57	1.03287		1051.57	2.06898		1051.57	3.05143		1051.57	4.31849		1051.57	5.44127		1051.57	6.63443		1051.57	7.70795
	1053.22	0.98101		1053.22	2.06503		1053.22	3.03012		1053.22	4.2973		1053.22	5.34776		1053.22	6.6749		1053.22	7.71571
	1054.87	1.03111		1054.87	2.04541		1054.87	3.01847		1054.87	4.26614		1054.87	5.34433		1054.87	6.65255		1054.87	7.71052
	1056.52	1.02368		1056.52	2.06174		1056.52	3.00887		1056.52	4.24379		1056.52	5.32313		1056.52	6.66958		1056.52	7.76601
	1058.17	1.02625		1058.17	2.02252		1058.17	3.01738		1058.17	4.19828		1058.17	5.35575		1058.17	6.64499		1058.17	7.75805
	1059.82	1.01595		1059.82	2.03814		1059.82	2.99974		1059.82	4.15228		1059.82	5.32007		1059.82	6.66233		1059.82	7.81787
	1061.47	0.96267		1061.47	2.03509		1061.47	3.00894		1061.47	4.11898		1061.47	5.29951		1061.47	6.64861		1061.47	7.85184
	1063.11	1.02432		1063.11	2.04068		1063.11	3.02216		1063.11	4.08202		1063.11	5.3742		1063.11	6.65333		1063.11	7.87157
	1064.76	1.00125		1064.76	2.00145		1064.76	2.99991		1064.76	4.07163		1064.76	5.33919		1064.76	6.72322		1064.76	7.94027
	1066.41	1.02728		1066.41	2.03434		1066.41	3.01914		1066.41	4.07142		1066.41	5.38148		1066.41	6.72566		1066.41	7.97889
	1068.05	0.98816		1068.05	2.01885		1068.05	3.01875		1068.05	4.02239		1068.05	5.38228		1068.05	6.73075		1068.05	8.03766
	1069.7	1.01427		1069.7	2.03894		1069.7	3.00523		1069.7	4.03466		1069.7	5.45727		1069.7	6.83719		1069.7	8.10936
	1071.34	1.02094		1071.34	2.03822		1071.34	3.02375		1071.34	4.03847		1071.34	5.53532		1071.34	6.85279		1071.34	8.14096
	1072.99	1.02131		1072.99	2.00843		1072.99	2.99185		1072.99	4.02379		1072.99	5.5543		1072.99	6.88947		1072.99	8.15559
	1074.63	0.97316		1074.63	2.04083		1074.63	3.03179		1074.63	4.01867		1074.63	5.56184		1074.63	6.91884		1074.63	8.14766
	1076.28	0.95799		1076.28	2.01915		1076.28	3.01301		1076.28	4.02621		1076.28	5.48063		1076.28	6.83676		1076.28	8.10417
	1077.92	0.97585		1077.92	2.03241		1077.92	2.987		1077.92	4.00669		1077.92	5.4769		1077.92	6.79388		1077.92	8.03057
	1079.57	1.01683		1079.57	2.02688		1079.57	3.03369		1079.57	4.01136		1079.57	5.39272		1079.57	6.7353		1079.57	7.98715
	1081.21	0.95946		1081.21	2.02455		1081.21	3.02183		1081.21	3.99929		1081.21	5.34114		1081.21	6.60326		1081.21	7.88431
	1082.86	0.95808		1082.86	2.02855		1082.86	3.00413		1082.86	4.00547		1082.86	5.27143		1082.86	6.594		1082.86	7.78982
	1084.5	1.01639		1084.5	2.01571		1084.5	3.04335		1084.5	4.01795		1084.5	5.23746		1084.5	6.55844		1084.5	7.76611
	1086.14	1.03856		1086.14	2.03881		1086.14	3.01614		1086.14	4.02653		1086.14	5.22437		1086.14	6.50695		1086.14	7.68414
	1087.79	1.01769		1087.79	2.01732		1087.79	3.02775		1087.79	4.02171		1087.79	5.18712		1087.79	6.44469		1087.79	7.66156
	1089.43	1.00999		1089.43	2.03081		1089.43	3.02507		1089.43	4.02787		1089.43	5.16175		1089.43	6.45873		1089.43	7.63887
	1091.07	1.03222		1091.07	2.01569		1091.07	3.04729		1091.07	4.01356		1091.07	5.15445		1091.07	6.43057		1091.07	7.61323
	1092.71	0.97169		1092.71	2.07328		1092.71	3.03066		1092.71	4.02465		1092.71	5.17447		1092.71	6.42627		1092.71	7.61539
	1094.35	1.03161		1094.35	2.05559		1094.35	2.98655		1094.35	4.02803		1094.35	5.12202		1094.35	6.40622		1094.35	7.56636
	1095.99	0.96653		1095.99	2.03166		1095.99	3.01652		1095.99	4.02521		1095.99	5.13325		1095.99	6.39152		1095.99	7.57451
	1097.63	1.04179		1097.63	2.01299		1097.63	3.011		1097.63	4.02477		1097.63	5.12625		1097.63	6.39542		1097.63	7.56503
	1099.27	0.95604		1099.27	2.04782		1099.27	3.04011		1099.27	4.03614		1099.27	5.11602		1099.27	6.38048		1099.27	7.58346
	1100.91	0.98386		1100.91	2.01443		1100.91	3.0447		1100.91	4.03613		1100.91	5.13611		1100.91	6.36259		1100.91	7.56483
	1102.55	1.0047		1102.55	2.01949		1102.55	3.02472		1102.55	4.02632		1102.55	5.11627		1102.55	6.36324		1102.55	7.5801
	1104.19	1.01107		1104.19	2.05687		1104.19	3.0278		1104.19	4.03163		1104.19	5.1239		1104.19	6.37725		1104.19	7.5642
	1105.83	1.04058		1105.83	2.04234		1105.83	3.04736		1105.83	4.02328		1105.83	5.12845		1105.83	6.34826		1105.83	7.55271
	1107.47	0.96191		1107.47	2.06881		1107.47	3.01239		1107.47	4.04136		1107.47	5.10835		1107.47	6.35951		1107.47	7.56493
	1109.11	1.00787		1109.11	2.06571		1109.11	3.01492		1109.11	4.0239		1109.11	5.12519		1109.11	6.35714		1109.11	7.5354
	1110.75	1.00275		1110.75	2.01773		1110.75	3.00242		1110.75	4.00943		1110.75	5.09428		1110.75	6.32227		1110.75	7.52805
	1112.39	1.00757		1112.39	2.04223		1112.39	3.0072		1112.39	3.99951		1112.39	5.12173		1112.39	6.31423		1112.39	7.52064
	1114.02	0.96853		1114.02	2.04845		1114.02	3.00823		1114.02	4.01394		1114.02	5.09994		1114.02	6.34126		1114.02	7.51772
	1115.66	1.00085		1115.66	2.06579		1115.66	3.0201		1115.66	4.00832		1115.66	5.08509		1115.66	6.33062		1115.66	7.51036
	1117.3	1.02203		1117.3	2.03202		1117.3	3.03188		1117.3	4.00667		1117.3	5.10696		1117.3	6.31725		1117.3	7.5
	1118.93	1.00225		1118.93	2.01742		1118.93	3.02384		1118.93	4		1118.93	5.10403		1118.93	6.31179		1118.93	7.51634
	1120.57	1.00553		1120.57	2.05106		1120.57	3.0114		1120.57	3.99775		1120.57	5.11318		1120.57	6.32768		1120.57	7.51318
	1122.21	1.03891		1122.21	2.04317		1122.21	3.01032		1122.21	4.01305		1122.21	5.12219		1122.21	6.30304		1122.21	7.51441
	1123.84	0.9856		1123.84	2.02998		1123.84	3.01323		1123.84	4.01953		1123.84	5.12507		1123.84	6.3		1123.84	7.52904
	1125.48	0.99351		1125.48	2.00827		1125.48	3.00076		1125.48	3.99076		1125.48	5.1219		1125.48	6.3024		1125.48	7.51696
	1127.11	1.02498		1127.11	2.01794		1127.11	3.00768		1127.11	4.01174		1127.11	5.0999		1127.11	6.32358		1127.11	7.51675
	1128.75	1.01547		1128.75	2.00762		1128.75	3.02857		1128.75	4.00199		1128.75	5.13545		1128.75	6.30699		1128.75	7.51643
	1130.38	1.01535		1130.38	2.02145		1130.38	2.99157		1130.38	4.01832		1130.38	5.11556		1130.38	6.30892		1130.38	7.51889
	1132.01	0.97761		1132.01	2.02264		1132.01	3.01665		1132.01	4.01586		1132.01	5.1107		1132.01	6.3453		1132.01	7.53296
	1133.65	1.01308		1133.65	2.01999		1133.65	3.04		1133.65	3.9996		1133.65	5.11782		1133.65	6.32535		1133.65	7.54242
	1135.28	1.04813		1135.28	2.00326		1135.28	3.01025		1135.28	4		1135.28	5.11876		1135.28	6.35854		1135.28	7.56936
	1136.92	1.04977		1136.92	2.03531		1136.92	3.02943		1136.92	4.00158		1136.92	5.15296		1136.92	6.35716		1136.92	7.59617
	1138.55	1.02519		1138.55	2.00514		1138.55	3.01254		1138.55	4.02378		1138.55	5.12982		1138.55	6.37438		1138.55	7.59958
	1140.18	0.95228		1140.18	2.01042		1140.18	3.04745		1140.18	4.02638		1140.18	5.18813		1140.18	6.41009		1140.18	7.63072
	1141.81	0.95191		1141.81	2.03489		1141.81	3.01788		1141.81	4.02279		1141.81	5.15027		1141.81	6.39582		1141.81	7.64729
	1143.45	1.01723		1143.45	1.97361		1143.45	3.0016		1143.45	4.0137		1143.45	5.17543		1143.45	6.39733		1143.45	7.63335
	1145.08	0.94743		1145.08	1.98507		1145.08	3.02673		1145.08	4.01861		1145.08	5.20037		1145.08	6.43013		1145.08	7.61362
	1146.71	0.96626		1146.71	2.01089		1146.71	3.02978		1146.71	4		1146.71	5.14762		1146.71	6.40265		1146.71	7.62419
	1148.34	1.05034		1148.34	2.00501		1148.34	3.04209		1148.34	4.01651		1148.34	5.19315		1148.34	6.3987		1148.34	7.60304
	1149.97	1.04279		1149.97	1.99392		1149.97	3.01592		1149.97	4.00118		1149.97	5.1792		1149.97	6.38182		1149.97	7.60927
	1151.6	1.017		1151.6	1.99645		1151.6	3.00207		1151.6	4.00293		1151.6	5.15057		1151.6	6.37281		1151.6	7.59832
	1153.23	0.97065		1153.23	1.99053		1153.23	3.03853		1153.23	4.00384		1153.23	5.17511		1153.23	6.39738		1153.23	7.6145
	1154.86	0.98244		1154.86	1.99785		1154.86	3.04078		1154.86	4.00617		1154.86	5.16122		1154.86	6.41916		1154.86	7.61632
	1156.49	0.98482		1156.49	2.00701		1156.49	3.03542		1156.49	3.99077		1156.49	5.15614		1156.49	6.3766		1156.49	7.59965
	1158.12	1.01426		1158.12	2.00076		1158.12	3.02279		1158.12	3.99844		1158.12	5.11316		1158.12	6.35482		1158.12	7.61424
	1159.75	0.98963		1159.75	1.98368		1159.75	3.04484		1159.75	4.0162		1159.75	5.14056		1159.75	6.40484		1159.75	7.59362
	1161.37	0.99708		1161.37	2.00845		1161.37	3.05651		1161.37	4.00758		1161.37	5.15357		1161.37	6.3759		1161.37	7.59018
	1163	1.06256		1163	1.98032		1163	3.02363		1163	3.98251		1163	5.11734		1163	6.41856		1163	7.6038
	1164.63	1.042		1164.63	1.99045		1164.63	3.00584		1164.63	4.00168		1164.63	5.14812		1164.63	6.3875		1164.63	7.61186
	1166.26	0.98825		1166.26	1.9822		1166.26	3.03289		1166.26	3.99808		1166.26	5.15558		1166.26	6.3921		1166.26	7.59605
	1167.88	1.00104		1167.88	1.99856		1167.88	3.02659		1167.88	3.99603		1167.88	5.0988		1167.88	6.36624		1167.88	7.59992
	1169.51	0.9789		1169.51	1.9731		1169.51	3.03596		1169.51	4.00387		1169.51	5.1696		1169.51	6.38614		1169.51	7.59542
	1171.14	1.0112		1171.14	1.96329		1171.14	3.03651		1171.14	4.01487		1171.14	5.1449		1171.14	6.37824		1171.14	7.5784
	1172.77	1.00886		1172.77	1.98037		1172.77	3.02281		1172.77	4.01555		1172.77	5.12037		1172.77	6.38063		1172.77	7.5895
	1174.39	0.98961		1174.39	2.0425		1174.39	3.03599		1174.39	3.99518		1174.39	5.15093		1174.39	6.37297		1174.39	7.59506
	1176.02	0.99413		1176.02	1.98605		1176.02	3.04289		1176.02	3.98999		1176.02	5.14103		1176.02	6.39831		1176.02	7.58806
	1177.64	0.9935		1177.64	2.00746		1177.64	3.04369		1177.64	4.01068		1177.64	5.12544		1177.64	6.38574		1177.64	7.59513
	1179.27	1.03463		1179.27	1.98745		1179.27	3.06694		1179.27	4.00356		1179.27	5.13606		1179.27	6.38346		1179.27	7.58831
	1180.89	1.02246		1180.89	1.99274		1180.89	3.0434		1180.89	3.99759		1180.89	5.14116		1180.89	6.38397		1180.89	7.59428
	1182.52	1.02374		1182.52	2.00387		1182.52	3.00953		1182.52	4.00028		1182.52	5.13493		1182.52	6.37711		1182.52	7.58641
	1184.14	0.96906		1184.14	2.03815		1184.14	3.05612		1184.14	3.99109		1184.14	5.14629		1184.14	6.35764		1184.14	7.58706
	1185.76	0.99771		1185.76	2.03252		1185.76	3.01911		1185.76	3.99789		1185.76	5.14604		1185.76	6.34574		1185.76	7.56091
	1187.39	1.01013		1187.39	1.98851		1187.39	3.04552		1187.39	3.99161		1187.39	5.13111		1187.39	6.36441		1187.39	7.55581
	1189.01	0.98584		1189.01	2.02901		1189.01	3.0398		1189.01	3.98689		1189.01	5.11029		1189.01	6.37546		1189.01	7.57475
	1190.63	1.00973		1190.63	2.06817		1190.63	3.04303		1190.63	3.98321		1190.63	5.10531		1190.63	6.35849		1190.63	7.54708
	1192.25	1.01759		1192.25	1.99053		1192.25	3.0214		1192.25	4		1192.25	5.09523		1192.25	6.35977		1192.25	7.53655
	1193.88	1.0408		1193.88	2.0135		1193.88	3.04361		1193.88	3.99117		1193.88	5.12077		1193.88	6.33813		1193.88	7.53044
	1195.5	1.00754		1195.5	2.0123		1195.5	3.06945		1195.5	3.98025		1195.5	5.16731		1195.5	6.32683		1195.5	7.54011
	1197.12	0.9818		1197.12	2.00868		1197.12	3.01624		1197.12	3.97299		1197.12	5.12195		1197.12	6.33353		1197.12	7.5354
	1198.74	1		1198.74	2		1198.74	3.01575		1198.74	3.97231		1198.74	5.09982		1198.74	6.34523		1198.74	7.52039

## Sheet: Figure 4h
i-t
PMS+PNP	X	Y	PNP + PMS	X	Y
	0	2.115		0	2
	0.5	-0.3801		0.5	-0.5551
	1	-0.3089		1	-0.3144
	1.5	-0.00939		1.5	-0.03621
	2	0.02227		2	-0.00945
	2.5	0.01978		2.5	-0.00304
	3	0.01073		3	0.003
	3.5	0.01972		3.5	-0.00198
	4	0.02796		4	-0.00202
	4.5	0.01819		4.5	-0.00353
	5	0.01415		5	-0.00421
	5.5	0.00976		5.5	0.0002342
	6	0.00862		6	-0.0003001
	6.5	0.0189		6.5	0.0008922
	7	-0.00665		7	-0.00157
	7.5	0.00548		7.5	0.00143
	8	0.01095		8	0.0009297
	8.5	0.02167		8.5	0.00425
	9	0.01696		9	-0.009
	9.5	0.00906		9.5	-0.00279
	10	0.00461		10	-0.0005806
	10.5	0.00563		10.5	0.00188
	11	0.00699		11	0.0006489
	11.5	0.00178		11.5	0.00293
	12	0.00823		12	-0.00206
	12.5	0.02178		12.5	0.00228
	13	0.01599		13	0.0018
	13.5	0.01275		13.5	0.00226
	14	0.00254		14	0.00297
	14.5	0.0014		14.5	0.00179
	15	0.00776		15	0.00889
	15.5	0.01818		15.5	0.00513
	16	0.0029		16	-0.00148
	16.5	0.00554		16.5	0.00153
	17	0.01061		17	0.00119
	17.5	0.00822		17.5	0.0022
	18	0.01805		18	0.00239
	18.5	0.01042		18.5	0.00283
	19	-0.000142		19	0.00125
	19.5	0.00657		19.5	0.00502
	20	-0.0043		20	-0.00227
	20.5	0.00923		20.5	-0.00112
	21	0.0005427		21	0.00344
	21.5	0.00295		21.5	0.0006099
	22	0.01785		22	0.0029
	22.5	0.00758		22.5	0.00174
	23	0.00336		23	0.00291
	23.5	0.00656		23.5	0.00385
	24	0.00315		24	0.00753
	24.5	0.00385		24.5	-2.904e-05
	25	0.01654		25	0.00338
	25.5	0.01482		25.5	0.0009637
	26	0.00265		26	0.00335
	26.5	0.00567		26.5	-0.00176
	27	0.01766		27	-0.00139
	27.5	0.00843		27.5	0.00103
	28	-0.00681		28	0.00239
	28.5	0.00385		28.5	0.00217
	29	0.00599		29	-0.01004
	29.5	0.00952		29.5	0.00542
	30	0.02001		30	0.00321
	30.5	0.00453		30.5	0.00414
	31	0.0071		31	0.00308
	31.5	0.01939		31.5	-0.00191
	32	0.00226		32	-0.0007413
	32.5	0.00168		32.5	-0.00204
	33	0.0056		33	0.005
	33.5	0.00691		33.5	-0.0002827
	34	0.00513		34	0.00152
	34.5	0.00626		34.5	0.00368
	35	0.00637		35	-0.0006061
	35.5	0.00641		35.5	0.00382
	36	-0.01064		36	0.0035
	36.5	0.01773		36.5	-0.00288
	37	0.01211		37	0.005
	37.5	0.01216		37.5	0.0005975
	38	0.01289		38	0.00288
	38.5	0.01118		38.5	0.0039
	39	0.0001023		39	0.00522
	39.5	0.00344		39.5	0.00273
	40	0.00476		40	0.00172
	40.5	0.00597		40.5	0.00173
	41	0.00852		41	-0.01394
	41.5	0.01253		41.5	0.0041
	42	-0.00125		42	0.0007114
	42.5	0.00477		42.5	0.00406
	43	0.00301		43	0.0003273
	43.5	0.0049		43.5	0.00366
	44	0.00136		44	0.01277
	44.5	0.00569		44.5	-0.00957
	45	0.00745		45	0.01056
	45.5	0.00539		45.5	-0.00576
	46	0.0051		46	0.0007584
	46.5	0.01198		46.5	0.0015
	47	0.0006025		47	0.00763
	47.5	0.0003405		47.5	-0.0117
	48	0.00349		48	-0.0083
	48.5	0.00683		48.5	0.00388
	49	0.00296		49	0.0034
	49.5	0.00451		49.5	0.00376
	50	0.00564		50	0.00119
	50.5	0.00743		50.5	0.00489
	51	0.00325		51	0.00763
	51.5	0.00655		51.5	0.00266
	52	0.00995		52	0.00343
	52.5	-0.00307		52.5	-0.0055
	53	0.00423		53	0.00416
	53.5	0.00812		53.5	-0.00268
	54	0.01479		54	0.00357
	54.5	0.001		54.5	0.00882
	55	0.00255		55	0.01117
	55.5	0.00152		55.5	0.01398
	56	0.00251		56	-0.00112
	56.5	0.0068		56.5	0.00413
	57	-0.00638		57	0.00375
	57.5	0.0035		57.5	0.00426
	58	0.00513		58	0.01077
	58.5	0.01273		58.5	0.01823
	59	-0.00375		59	0.01136
	59.5	0.00184		59.5	0.01187
	60	0.00125		60	0.007
	60.5	0.00807		60.5	0.0009776
	61	0.00342		61	0.00596
	61.5	0.00283		61.5	-0.00269
	62	0.0046		62	0.00577
	62.5	0.00572		62.5	0.00701
	63	0.0003007		63	0.00483
	63.5	0.00277		63.5	-0.00352
	64	0.0004454		64	0.00468
	64.5	0.0025		64.5	0.01287
	65	0.0008062		65	0.01695
	65.5	0.00715		65.5	0.0055
	66	-0.00531		66	0.00585
	66.5	0.00496		66.5	-0.01192
	67	0.0009841		67	0.00849
	67.5	0.00289		67.5	0.00712
	68	0.00128		68	0.0009822
	68.5	0.00372		68.5	0.00352
	69	0.00912		69	-0.0039
	69.5	-0.0001024		69.5	0.01225
	70	0.0026		70	0.0076
	70.5	0.0028		70.5	-0.0005998
	71	0.00396		71	0.00285
	71.5	0.00256		71.5	-0.00458
	72	0.0007794		72	0.0003667
	72.5	0.00168		72.5	0.00719
	73	0.00426		73	0.00788
	73.5	0.02099		73.5	0.00256
	74	0.00274		74	0.00188
	74.5	0.00387		74.5	0.00546
	75	0.00673		75	0.000825
	75.5	-0.00649		75.5	0.00604
	76	0.00547		76	0.00791
	76.5	0.00534		76.5	0.00522
	77	0.00313		77	0.01113
	77.5	0.00347		77.5	0.01496
	78	0.00414		78	0.01801
	78.5	0.0006695		78.5	0.0052
	79	-0.00206		79	0.00196
	79.5	0.00335		79.5	-0.00366
	80	-0.00225		80	0.00414
	80.5	0.00551		80.5	-0.01052
	81	-0.01189		81	0.01394
	81.5	0.01223		81.5	-0.00606
	82	-0.00191		82	0.00281
	82.5	-4.862e-05		82.5	-0.0006667
	83	0.00159		83	0.00372
	83.5	0.00278		83.5	0.01154
	84	-0.00116		84	-0.00355
	84.5	0.0009638		84.5	0.00641
	85	0.00113		85	0.0137
	85.5	9.481e-05		85.5	0.01133
	86	-9.286e-05		86	0.01551
	86.5	0.000852		86.5	-0.00767
	87	0.00114		87	0.00297
	87.5	0.00198		87.5	0.00141
	88	0.00224		88	0.00587
	88.5	-0.00205		88.5	0.01377
	89	-0.0004208		89	0.00819
	89.5	0.0009926		89.5	0.01073
	90	0.0002649		90	0.01393
	90.5	0.00269		90.5	-0.0065
	91	0.0017		91	0.00689
	91.5	0.00443		91.5	0.00196
	92	-0.0002		92	0.0053
	92.5	0.00248		92.5	0.0128
	93	-0.0002552		93	-0.0088
	93.5	0.00212		93.5	0.01063
	94	0.00271		94	0.01387
	94.5	0.0009434		94.5	0.01015
	95	0.000767		95	-0.00508
	95.5	0.0012		95.5	0.00491
	96	0.0006147		96	0.02175
	96.5	-0.0032		96.5	0.01255
	97	0.0004082		97	-0.00127
	97.5	0.00171		97.5	0.00298
	98	0.00335		98	0.00888
	98.5	-0.0009669		98.5	0.02038
	99	-0.00113		99	0.01514
	99.5	-0.00289		99.5	0.03269
	100	0.00184		100	0.00272
	100.5	0.00228		100.5	0.02017
	101	0.00109		101	0.01308
	101.5	-0.00307		101.5	0.01241
	102	0.00185		102	0.00852
	102.5	-0.0007347		102.5	-0.1086
	103	-0.00149		103	-0.2615
	103.5	-2.206e-05		103.5	-0.1945
	104	-0.00167		104	-0.1784
	104.5	0.00296		104.5	-0.1533
	105	0.00204		105	-0.1263
	105.5	-0.00261		105.5	-0.09605
	106	-0.00143		106	-0.03176
	106.5	-0.01095		106.5	0.01454
	107	-0.1094		107	0.06353
	107.5	-1.094		107.5	0.117
	108	-10.94		108	0.1437
	108.5	-69.61		108.5	0.1506
	109	-75.57		109	0.1776
	109.5	-72.01		109.5	0.2094
	110	-67.33		110	0.2114
	110.5	-63.49		110.5	0.225
	111	-60.49		111	0.2145
	111.5	-58.34		111.5	0.2124
	112	-56.72		112	0.2117
	112.5	-55.49		112.5	0.2152
	113	-54.52		113	0.2308
	113.5	-53.71		113.5	0.2118
	114	-53.08		114	0.2334
	114.5	-52.74		114.5	0.2107
	115	-52.7		115	0.2265
	115.5	-52.73		115.5	0.2119
	116	-52.73		116	0.2067
	116.5	-52.69		116.5	0.2151
	117	-52.71		117	0.207
	117.5	-52.71		117.5	0.2119
	118	-52.75		118	0.205
	118.5	-52.83		118.5	0.1944
	119	-52.88		119	0.1888
	119.5	-52.95		119.5	0.1895
	120	-52.99		120	0.1764
	120.5	-53.05		120.5	0.1751
	121	-53.04		121	0.1926
	121.5	-53.08		121.5	0.2008
	122	-53.1		122	0.1916
	122.5	-53.11		122.5	0.197
	123	-53.14		123	0.1654
	123.5	-53.17		123.5	0.183
	124	-53.21		124	0.178
	124.5	-53.22		124.5	0.1749
	125	-53.26		125	0.1606
	125.5	-53.31		125.5	0.1803
	126	-53.36		126	0.1592
	126.5	-53.4		126.5	0.1847
	127	-53.45		127	0.1538
	127.5	-53.54		127.5	0.1567
	128	-53.61		128	0.1601
	128.5	-53.69		128.5	0.1698
	129	-53.75		129	0.1646
	129.5	-53.86		129.5	0.157
	130	-53.94		130	0.1591
	130.5	-54.04		130.5	0.1712
	131	-54.13		131	0.1711
	131.5	-54.24		131.5	0.1604
	132	-54.33		132	0.1554
	132.5	-54.44		132.5	0.1396
	133	-54.55		133	0.1463
	133.5	-54.64		133.5	0.1563
	134	-54.73		134	0.1356
	134.5	-54.86		134.5	0.1531
	135	-54.95		135	0.1326
	135.5	-55.08		135.5	0.1446
	136	-55.17		136	0.1299
	136.5	-55.25		136.5	0.1392
	137	-55.37		137	0.1258
	137.5	-55.47		137.5	0.125
	138	-55.56		138	0.1127
	138.5	-55.71		138.5	0.1131
	139	-55.76		139	0.1315
	139.5	-55.88		139.5	0.1073
	140	-55.94		140	0.1166
	140.5	-56.02		140.5	0.1217
	141	-56.1		141	0.1048
	141.5	-56.18		141.5	0.1172
	142	-56.27		142	0.1086
	142.5	-56.33		142.5	0.1047
	143	-56.38		143	0.1001
	143.5	-56.43		143.5	0.1161
	144	-56.51		144	0.1194
	144.5	-56.55		144.5	0.1024
	145	-56.58		145	0.11
	145.5	-56.66		145.5	0.1121
	146	-56.69		146	0.09312
	146.5	-56.73		146.5	0.08663
	147	-56.75		147	0.1048
	147.5	-56.77		147.5	0.1093
	148	-56.81		148	0.1079
	148.5	-56.85		148.5	0.08929
	149	-56.85		149	0.1059
	149.5	-56.91		149.5	0.09847
	150	-56.87		150	0.07905
	150.5	-56.89		150.5	0.09247
	151	-56.91		151	0.07889
	151.5	-56.91		151.5	0.08526
	152	-56.92		152	0.07598
	152.5	-56.9		152.5	0.08802
	153	-56.92		153	0.0894
	153.5	-56.93		153.5	0.08768
	154	-56.89		154	0.08632
	154.5	-56.91		154.5	0.08697
	155	-56.87		155	0.06886
	155.5	-56.9		155.5	0.08591
	156	-56.86		156	0.08153
	156.5	-56.86		156.5	0.06038
	157	-56.86		157	0.07582
	157.5	-56.8		157.5	0.06998
	158	-56.77		158	0.06175
	158.5	-56.77		158.5	0.061
	159	-56.76		159	0.06734
	159.5	-56.69		159.5	0.07305
	160	-56.67		160	0.05734
	160.5	-56.69		160.5	0.05587
	161	-56.63		161	0.05504
	161.5	-56.59		161.5	0.05798
	162	-56.56		162	0.06256
	162.5	-56.51		162.5	0.06416
	163	-56.49		163	0.04819
	163.5	-56.46		163.5	0.07004
	164	-56.4		164	0.04025
	164.5	-56.36		164.5	0.05345
	165	-56.32		165	0.04425
	165.5	-56.29		165.5	0.06769
	166	-56.26		166	0.05018
	166.5	-56.21		166.5	0.05587
	167	-56.18		167	0.05642
	167.5	-56.11		167.5	0.04088
	168	-56.06		168	0.059
	168.5	-55.99		168.5	0.0481
	169	-55.98		169	0.04657
	169.5	-55.93		169.5	0.0485
	170	-55.86		170	0.04207
	170.5	-55.8		170.5	0.05045
	171	-55.78		171	0.05405
	171.5	-55.72		171.5	0.05884
	172	-55.66		172	0.05085
	172.5	-55.63		172.5	0.02319
	173	-55.54		173	0.05095
	173.5	-55.52		173.5	0.05013
	174	-55.42		174	0.02652
	174.5	-55.37		174.5	0.03258
	175	-55.33		175	0.03553
	175.5	-55.28		175.5	0.04782
	176	-55.22		176	0.04047
	176.5	-55.14		176.5	0.04037
	177	-55.1		177	0.0476
	177.5	-55.07		177.5	0.04887
	178	-55		178	0.02843
	178.5	-54.95		178.5	0.04271
	179	-54.88		179	0.04585
	179.5	-54.87		179.5	0.04064
	180	-54.76		180	0.01737
	180.5	-54.73		180.5	0.02945
	181	-54.67		181	0.04762
	181.5	-54.59		181.5	0.03692
	182	-54.54		182	0.04514
	182.5	-54.46		182.5	0.0363
	183	-54.42		183	0.01466
	183.5	-54.36		183.5	0.03488
	184	-54.28		184	0.0427
	184.5	-54.23		184.5	0.0303
	185	-54.16		185	0.03836
	185.5	-54.12		185.5	0.03424
	186	-54.05		186	0.02806
	186.5	-54		186.5	0.02678
	187	-53.94		187	0.02891
	187.5	-53.9		187.5	0.02436
	188	-53.85		188	0.03976
	188.5	-53.78		188.5	0.03356
	189	-53.7		189	0.02651
	189.5	-53.67		189.5	0.01961
	190	-53.61		190	0.02557
	190.5	-53.53		190.5	0.03219
	191	-53.49		191	0.02164
	191.5	-53.42		191.5	0.04405
	192	-53.39		192	0.04436
	192.5	-53.3		192.5	0.04263
	193	-53.28		193	0.03988
	193.5	-53.2		193.5	0.02521
	194	-53.13		194	0.02721
	194.5	-53.07		194.5	0.03059
	195	-53		195	0.02763
	195.5	-52.97		195.5	0.0249
	196	-52.91		196	0.02442
	196.5	-52.85		196.5	0.01892
	197	-52.78		197	0.02514
	197.5	-52.72		197.5	0.01719
	198	-52.68		198	0.03231
	198.5	-52.59		198.5	0.03223
	199	-52.57		199	0.03122
	199.5	-52.5		199.5	0.01506
	200	-52.44		200	0.01278
	200.5	-52.36		200.5	0.02855
	201	-52.31		201	0.02599
	201.5	-52.26		201.5	0.02227
	202	-52.17		202	0.01252
	202.5	-52.13		202.5	0.02019
	203	-52.07		203	0.03324
	203.5	-52.04		203.5	0.02807
	204	-52		204	0.02217
	204.5	-51.9		204.5	0.02636
	205	-51.85		205	0.02056
	205.5	-51.8		205.5	0.02621
	206	-51.75		206	0.00967
	206.5	-51.7		206.5	0.0301
	207	-51.64		207	0.01158
	207.5	-51.62		207.5	0.02551
	208	-51.54		208	0.01671
	208.5	-51.5		208.5	0.03016
	209	-51.45		209	0.02325
	209.5	-51.39		209.5	0.00645
	210	-51.31		210	0.01095
	210.5	-51.29		210.5	0.03528
	211	-51.22		211	0.02124
	211.5	-51.17		211.5	0.01028
	212	-51.13		212	0.00492
	212.5	-51.04		212.5	0.01927
	213	-51.02		213	0.01611
	213.5	-50.96		213.5	0.01696
	214	-50.89		214	0.01663
	214.5	-50.88		214.5	0.02885
	215	-50.83		215	0.00106
	215.5	-50.74		215.5	0.00965
	216	-50.7		216	0.00918
	216.5	-50.67		216.5	0.01189
	217	-50.6		217	0.02356
	217.5	-50.57		217.5	0.01971
	218	-50.51		218	0.02365
	218.5	-50.44		218.5	-0.004
	219	-50.43		219	0.01095
	219.5	-50.37		219.5	0.01549
	220	-50.31		220	0.02534
	220.5	-50.26		220.5	0.00864
	221	-50.22		221	0.01975
	221.5	-50.14		221.5	0.01588
	222	-50.11		222	0.02367
	222.5	-50.05		222.5	-0.0001535
	223	-50.01		223	0.00794
	223.5	-49.96		223.5	0.02213
	224	-49.91		224	0.01774
	224.5	-49.86		224.5	0.00537
	225	-49.82		225	0.00403
	225.5	-49.77		225.5	0.00405
	226	-49.74		226	0.00449
	226.5	-49.69		226.5	0.01179
	227	-49.63		227	0.00641
	227.5	-49.58		227.5	0.0073
	228	-49.55		228	0.02059
	228.5	-49.48		228.5	0.00564
	229	-49.47		229	0.00683
	229.5	-49.38		229.5	0.00965
	230	-49.33		230	0.01637
	230.5	-49.29		230.5	0.0049
	231	-49.27		231	0.00736
	231.5	-49.19		231.5	0.01762
	232	-49.2		232	0.02259
	232.5	-49.13		232.5	0.01529
	233	-49.09		233	0.02083
	233.5	-49.02		233.5	0.01582
	234	-48.99		234	0.01243
	234.5	-48.94		234.5	0.01328
	235	-48.9		235	0.00143
	235.5	-48.85		235.5	0.00417
	236	-48.83		236	0.01953
	236.5	-48.75		236.5	0.00901
	237	-48.74		237	0.01699
	237.5	-48.69		237.5	-0.00253
	238	-48.62		238	0.00544
	238.5	-48.59		238.5	0.01037
	239	-48.56		239	0.01036
	239.5	-48.52		239.5	0.02047
	240	-48.5		240	0.00256
	240.5	-48.44		240.5	0.00358
	241	-48.4		241	0.00256
	241.5	-48.32		241.5	0.00779
	242	-48.32		242	0.01189
	242.5	-48.28		242.5	0.00942
	243	-48.22		243	0.00418
	243.5	-48.18		243.5	0.00451
	244	-48.12		244	0.0099
	244.5	-48.07		244.5	0.0004567
	245	-48.07		245	0.00575
	245.5	-48		245.5	0.0212
	246	-47.98		246	0.01448
	246.5	-47.94		246.5	0.0097
	247	-47.88		247	0.02118
	247.5	-47.84		247.5	0.00854
	248	-47.81		248	-0.00304
	248.5	-47.76		248.5	0.00589
	249	-47.75		249	0.00758
	249.5	-47.69		249.5	0.00169
	250	-47.65		250	0.00319
	250.5	-47.61		250.5	0.00438
	251	-47.57		251	0.00591
	251.5	-47.55		251.5	-0.01932
	252	-47.52		252	-0.01263
	252.5	-47.47		252.5	0.01035
	253	-47.42		253	0.00766
	253.5	-47.36		253.5	0.00232
	254	-47.37		254	0.0047
	254.5	-47.31		254.5	-0.01141
	255	-47.27		255	-0.00277
	255.5	-47.23		255.5	0.00544
	256	-47.19		256	0.00554
	256.5	-47.16		256.5	-0.0003414
	257	-47.1		257	0.00559
	257.5	-47.09		257.5	0.0088
	258	-47.04		258	0.00462
	258.5	-47.01		258.5	-0.00366
	259	-46.98		259	0.00729
	259.5	-46.94		259.5	0.00434
	260	-46.87		260	-0.00883
	260.5	-46.85		260.5	0.00447
	261	-46.83		261	-0.00487
	261.5	-46.77		261.5	-0.01523
	262	-46.74		262	0.01836
	262.5	-46.7		262.5	0.00226
	263	-46.66		263	0.00213
	263.5	-46.62		263.5	-0.0009533
	264	-46.6		264	0.00261
	264.5	-46.58		264.5	0.00372
	265	-46.53		265	0.00186
	265.5	-46.48		265.5	0.01237
	266	-46.45		266	0.00568
	266.5	-46.45		266.5	0.00348
	267	-46.39		267	0.00427
	267.5	-46.37		267.5	-0.00502
	268	-46.32		268	-0.0001922
	268.5	-46.27		268.5	0.00187
	269	-46.25		269	-0.0016
	269.5	-46.22		269.5	0.00263
	270	-46.18		270	-0.0008787
	270.5	-46.19		270.5	0.00121
	271	-46.13		271	-0.0004106
	271.5	-46.06		271.5	0.00219
	272	-46.03		272	-0.00367
	272.5	-46.02		272.5	-0.00371
	273	-45.96		273	0.00316
	273.5	-45.95		273.5	-0.0118
	274	-45.88		274	-0.00423
	274.5	-45.89		274.5	0.00163
	275	-45.84		275	-0.00167
	275.5	-45.81		275.5	0.00356
	276	-45.75		276	-0.00334
	276.5	-45.79		276.5	-0.00111
	277	-45.72		277	-0.00397
	277.5	-45.68		277.5	0.00957
	278	-45.67		278	-0.00895
	278.5	-45.59		278.5	0.01369
	279	-45.58		279	-0.02453
	279.5	-45.54		279.5	-0.00161
	280	-45.53		280	-0.00404
	280.5	-45.49		280.5	-0.0032
	281	-45.46		281	0.00975
	281.5	-45.44		281.5	0.00348
	282	-45.4		282	-0.00385
	282.5	-45.39		282.5	-0.00445
	283	-45.33		283	0.0013
	283.5	-45.29		283.5	-0.00186
	284	-45.28		284	0.00196
	284.5	-45.23		284.5	0.0003096
	285	-45.18		285	-0.000134
	285.5	-45.17		285.5	-0.00574
	286	-45.15		286	0.00169
	286.5	-45.12		286.5	-8.039e-05
	287	-45.07		287	-0.00181
	287.5	-45.05		287.5	-0.00145
	288	-45.02		288	-0.00918
	288.5	-45.01		288.5	0.00507
	289	-44.97		289	-0.00375
	289.5	-44.93		289.5	-0.00169
	290	-44.88		290	0.0001353
	290.5	-44.87		290.5	-0.00554
	291	-44.85		291	-0.00418
	291.5	-44.84		291.5	-0.00191
	292	-44.77		292	-0.00327
	292.5	-44.77		292.5	0.00137
	293	-44.73		293	-0.0007306
	293.5	-44.69		293.5	-0.00116
	294	-44.69		294	-0.00164
	294.5	-44.64		294.5	-0.00115
	295	-44.62		295	-0.00286
	295.5	-44.56		295.5	0.00182
	296	-44.54		296	-0.00244
	296.5	-44.52		296.5	-0.0001413
	297	-44.5		297	-0.00552
	297.5	-44.45		297.5	-0.0006641
	298	-44.43		298	-0.00445
	298.5	-44.41		298.5	-0.02057
	299	-44.35		299	-0.00882
	299.5	-44.31		299.5	-0.00657
	300	-44.3		300	-0.0008083
	300.5	-44.26		300.5	-0.00318
	301	-44.25		301	-0.00194
	301.5	-44.23		301.5	-0.00493
	302	-44.2		302	-0.00042
	302.5	-44.18		302.5	-0.00587
	303	-44.13		303	-0.00644
	303.5	-44.13		303.5	-0.00257
	304	-44.09		304	-0.00504
	304.5	-44.05		304.5	-0.0156
	305	-44.02		305	-0.0015
	305.5	-44.01		305.5	-0.00564
	306	-43.99		306	0.00363
	306.5	-43.97		306.5	0.000218
	307	-43.92		307	-0.00799
	307.5	-43.91		307.5	-0.01237
	308	-43.87		308	-0.01683
	308.5	-43.85		308.5	-0.00639
	309	-43.81		309	-0.0004485
	309.5	-43.79		309.5	-0.00216
	310	-43.75		310	-0.0068
	310.5	-43.74		310.5	-0.01158
	311	-43.71		311	-0.00758
	311.5	-43.69		311.5	-0.00552
	312	-43.65		312	-0.00663
	312.5	-43.6		312.5	-0.00235
	313	-43.6		313	-0.02224
	313.5	-43.61		313.5	-0.00438
	314	-43.54		314	-0.00476
	314.5	-43.51		314.5	-0.00666
	315	-43.53		315	-0.00128
	315.5	-43.49		315.5	-0.00766
	316	-43.42		316	-0.02525
	316.5	-43.41		316.5	-0.00455
	317	-43.39		317	-0.00408
	317.5	-43.34		317.5	-0.01004
	318	-43.36		318	-0.02183
	318.5	-43.29		318.5	-0.00849
	319	-43.26		319	-0.01081
	319.5	-43.24		319.5	0.00564
	320	-43.21		320	-0.0003995
	320.5	-43.2		320.5	-0.00601
	321	-43.2		321	-0.0043
	321.5	-43.16		321.5	-0.0009812
	322	-43.1		322	-0.00374
	322.5	-43.09		322.5	-0.0032
	323	-43.08		323	-0.00582
	323.5	-43.06		323.5	-0.00572
	324	-43.04		324	-0.00558
	324.5	-43		324.5	0.00391
	325	-42.98		325	-0.00107
	325.5	-42.97		325.5	-0.00629
	326	-42.93		326	-0.01124
	326.5	-42.89		326.5	-0.01702
	327	-42.87		327	-0.0178
	327.5	-42.85		327.5	-0.00535
	328	-42.85		328	-0.02103
	328.5	-42.79		328.5	-0.02069
	329	-42.81		329	0.00145
	329.5	-42.75		329.5	-0.00477
	330	-42.75		330	-0.00456
	330.5	-42.73		330.5	-0.00184
	331	-42.68		331	-0.00396
	331.5	-42.66		331.5	-0.0108
	332	-42.65		332	-0.00735
	332.5	-42.66		332.5	-0.00231
	333	-42.61		333	-0.01052
	333.5	-42.59		333.5	-0.00231
	334	-42.53		334	-0.0056
	334.5	-42.54		334.5	-0.00919
	335	-42.51		335	-0.01947
	335.5	-42.47		335.5	-0.00798
	336	-42.44		336	-0.00371
	336.5	-42.43		336.5	-0.00639
	337	-42.42		337	-0.00785
	337.5	-42.43		337.5	-0.0003808
	338	-42.34		338	-0.00864
	338.5	-42.33		338.5	-0.0163
	339	-42.3		339	-0.02828
	339.5	-42.28		339.5	-0.00639
	340	-42.26		340	-0.01044
	340.5	-42.23		340.5	-0.01738
	341	-42.2		341	-0.01291
	341.5	-42.21		341.5	-0.0105
	342	-42.17		342	-0.00986
	342.5	-42.14		342.5	-0.01037
	343	-42.11		343	-0.00201
	343.5	-42.12		343.5	-0.00169
	344	-42.07		344	-0.00874
	344.5	-42.07		344.5	-0.01128
	345	-42.03		345	-0.01553
	345.5	-41.99		345.5	-0.00678
	346	-41.99		346	-0.00726
	346.5	-41.95		346.5	-0.02636
	347	-41.92		347	-0.00798
	347.5	-41.94		347.5	-0.02026
	348	-41.92		348	-0.01044
	348.5	-41.87		348.5	-0.01799
	349	-41.86		349	-0.00448
	349.5	-41.82		349.5	-0.00503
	350	-41.84		350	-0.0062
	350.5	-41.78		350.5	-0.00552
	351	-41.76		351	-0.02103
	351.5	-41.74		351.5	-0.00999
	352	-41.74		352	-0.01752
	352.5	-41.7		352.5	-0.01031
	353	-41.69		353	-0.00326
	353.5	-41.65		353.5	-0.00708
	354	-41.64		354	-0.02376
	354.5	-41.61		354.5	0.00109
	355	-41.6		355	-0.00587
	355.5	-41.57		355.5	-0.02072
	356	-41.52		356	-0.01537
	356.5	-41.51		356.5	-0.003
	357	-41.51		357	-0.00587
	357.5	-41.49		357.5	-0.01188
	358	-41.49		358	-0.01614
	358.5	-41.45		358.5	-0.01431
	359	-41.41		359	-0.00253
	359.5	-41.39		359.5	-0.00504
	360	-41.37		360	-0.01831
	360.5	-41.36		360.5	-0.01099
	361	-41.34		361	-0.01166
	361.5	-41.31		361.5	-0.00725
	362	-41.29		362	-0.00556
	362.5	-41.28		362.5	-0.00233
	363	-41.25		363	-0.006
	363.5	-41.23		363.5	-0.00649
	364	-41.23		364	-0.00959
	364.5	-41.18		364.5	-0.01193
	365	-41.15		365	-0.01931
	365.5	-41.16		365.5	-0.01518
	366	-41.16		366	-0.00926
	366.5	-41.12		366.5	-0.00729
	367	-41.05		367	-0.01139
	367.5	-41.06		367.5	0.00229
	368	-41.05		368	-0.00627
	368.5	-41.04		368.5	-0.01235
	369	-41		369	-0.00242
	369.5	-40.96		369.5	-0.009
	370	-40.96		370	-0.02067
	370.5	-40.96		370.5	-0.01164
	371	-40.93		371	-0.01481
	371.5	-40.88		371.5	0.00413
	372	-40.91		372	-0.00863
	372.5	-40.86		372.5	-0.01542
	373	-40.83		373	-0.01692
	373.5	-40.81		373.5	-0.01825
	374	-40.82		374	0.0007859
	374.5	-40.76		374.5	-0.00627
	375	-40.79		375	-0.02266
	375.5	-40.73		375.5	-0.01647
	376	-40.74		376	-0.01677
	376.5	-40.7		376.5	-0.02712
	377	-40.67		377	-0.03373
	377.5	-40.69		377.5	-0.00884
	378	-40.69		378	-0.02478
	378.5	-40.64		378.5	0.00139
	379	-40.6		379	-0.0078
	379.5	-40.59		379.5	-0.02213
	380	-40.56		380	-0.03317
	380.5	-40.55		380.5	-0.03614
	381	-40.52		381	-0.02316
	381.5	-40.51		381.5	-0.00952
	382	-40.46		382	-0.0048
	382.5	-40.45		382.5	-0.00936
	383	-40.44		383	-0.01948
	383.5	-40.42		383.5	-0.01202
	384	-40.39		384	-0.02619
	384.5	-40.39		384.5	-0.01014
	385	-40.37		385	-0.01324
	385.5	-40.35		385.5	-0.0007992
	386	-40.36		386	-0.00721
	386.5	-40.32		386.5	-0.01229
	387	-40.31		387	-0.01701
	387.5	-40.29		387.5	-0.00687
	388	-40.27		388	-0.00684
	388.5	-40.26		388.5	-0.01002
	389	-40.21		389	-0.01685
	389.5	-40.21		389.5	-0.00685
	390	-40.23		390	-0.00967
	390.5	-40.15		390.5	-0.00133
	391	-40.15		391	-0.0103
	391.5	-40.11		391.5	-0.0009744
	392	-40.12		392	-0.00919
	392.5	-40.1		392.5	-0.00971
	393	-40.08		393	-0.01522
	393.5	-40.05		393.5	-0.00444
	394	-40.06		394	-0.00598
	394.5	-40.04		394.5	-0.02931
	395	-40.01		395	-0.02428
	395.5	-40.01		395.5	-0.00377
	396	-39.97		396	-0.00505
	396.5	-39.95		396.5	-0.00313
	397	-39.93		397	-0.00639
	397.5	-39.95		397.5	-0.02068
	398	-39.89		398	-0.01503
	398.5	-39.91		398.5	-0.01958
	399	-39.85		399	-0.0005595
	399.5	-39.85		399.5	-0.00486
	400	-39.83		400	-0.01531
	400.5	-39.81		400.5	-0.02262
	401	-39.78		401	-0.01294
	401.5	-39.77		401.5	-0.00831
	402	-39.76		402	-0.00734
	402.5	-39.78		402.5	-0.00663
	403	-39.74		403	-0.00424
	403.5	-39.71		403.5	-0.00858
	404	-39.66		404	-0.01542
	404.5	-39.63		404.5	-0.01245
	405	-39.65		405	-0.02168
	405.5	-39.64		405.5	-0.02362
	406	-39.62		406	-0.01207
	406.5	-39.59		406.5	-0.00637
	407	-39.59		407	-0.00645
	407.5	-39.55		407.5	-0.00601
	408	-39.56		408	-0.01926
	408.5	-39.51		408.5	-0.00875
	409	-39.49		409	-0.02388
	409.5	-39.5		409.5	0.0004449
	410	-39.48		410	-0.00959
	410.5	-39.5		410.5	-0.01686
	411	-39.44		411	-0.02775
	411.5	-39.44		411.5	-0.01229
	412	-39.44		412	-0.01679
	412.5	-39.41		412.5	-0.00562
	413	-39.38		413	-0.00845
	413.5	-39.35		413.5	-0.01232
	414	-39.32		414	-0.01974
	414.5	-39.32		414.5	-0.0189
	415	-39.31		415	-0.01448
	415.5	-39.32		415.5	-0.02184
	416	-39.29		416	-0.01606
	416.5	-39.28		416.5	-0.00292
	417	-39.26		417	-0.00909
	417.5	-39.26		417.5	-0.00942
	418	-39.21		418	-0.01549
	418.5	-39.18		418.5	-0.01277
	419	-39.22		419	-0.01374
	419.5	-39.18		419.5	-0.01769
	420	-39.19		420	-0.01209
	420.5	-39.14		420.5	-0.01958
	421	-39.11		421	-0.01251
	421.5	-39.12		421.5	0.0001086
	422	-39.08		422	-0.00453
	422.5	-39.05		422.5	-0.00471
	423	-39.05		423	-0.00892
	423.5	-39.06		423.5	-0.01966
	424	-39.04		424	-0.00865
	424.5	-39.01		424.5	-0.01021
	425	-38.97		425	-0.02217
	425.5	-38.97		425.5	-0.01058
	426	-38.97		426	-0.01062
	426.5	-38.94		426.5	-0.01919
	427	-38.91		427	-0.00313
	427.5	-38.93		427.5	-0.0065
	428	-38.87		428	-0.0112
	428.5	-38.87		428.5	-0.00534
	429	-38.88		429	-0.00967
	429.5	-38.88		429.5	-0.00986
	430	-38.85		430	-0.01825
	430.5	-38.84		430.5	-0.00653
	431	-38.82		431	-0.00695
	431.5	-38.77		431.5	-0.01513
	432	-38.79		432	-0.0164
	432.5	-38.76		432.5	-0.01431
	433	-38.71		433	-0.01108
	433.5	-38.72		433.5	-0.02806
	434	-38.7		434	-0.00906
	434.5	-38.69		434.5	-0.00526
	435	-38.68		435	-0.0099
	435.5	-38.68		435.5	-0.00358
	436	-38.64		436	-0.00705
	436.5	-38.62		436.5	-0.01069
	437	-38.59		437	-0.02034
	437.5	-38.61		437.5	-0.01802
	438	-38.58		438	-0.00862
	438.5	-38.55		438.5	0.0003165
	439	-38.57		439	-0.00597
	439.5	-38.55		439.5	-0.02054
	440	-38.55		440	-0.014
	440.5	-38.5		440.5	-0.01795
	441	-38.48		441	-0.02144
	441.5	-38.48		441.5	-0.0019
	442	-38.47		442	-0.00855
	442.5	-38.45		442.5	-0.00601
	443	-38.43		443	-0.00986
	443.5	-38.42		443.5	-0.01072
	444	-38.42		444	-0.01403
	444.5	-38.38		444.5	-0.01294
	445	-38.37		445	-0.01894
	445.5	-38.38		445.5	-0.01153
	446	-38.35		446	-0.02155
	446.5	-38.34		446.5	-0.01495
	447	-38.31		447	-0.01339
	447.5	-38.32		447.5	-0.02522
	448	-38.3		448	0.0002838
	448.5	-38.26		448.5	-0.00928
	449	-38.25		449	-0.00105
	449.5	-38.24		449.5	-0.00408
	450	-38.25		450	-0.01825
	450.5	-38.21		450.5	-0.01614
	451	-38.19		451	-0.00271
	451.5	-38.19		451.5	-0.00745
	452	-38.17		452	-0.03169
	452.5	-38.14		452.5	-0.02559
	453	-38.14		453	-0.02044
	453.5	-38.14		453.5	-0.02343
	454	-38.11		454	-0.02455
	454.5	-38.1		454.5	-0.00451
	455	-38.09		455	-0.00874
	455.5	-38.07		455.5	-0.0241
	456	-38.05		456	-0.02131
	456.5	-38.03		456.5	-0.00471
	457	-38.03		457	-0.00601
	457.5	-38		457.5	-0.00535
	458	-37.99		458	-0.0081
	458.5	-37.97		458.5	-0.01494
	459	-37.98		459	-0.02253
	459.5	-37.96		459.5	-0.00668
	460	-37.93		460	-0.00873
	460.5	-37.94		460.5	-0.01355
	461	-37.93		461	-0.02588
	461.5	-37.9		461.5	-0.02722
	462	-37.9		462	-0.01444
	462.5	-37.88		462.5	-0.01767
	463	-37.85		463	-0.01268
	463.5	-37.85		463.5	-0.0167
	464	-37.85		464	-0.01614
	464.5	-37.82		464.5	-0.01085
	465	-37.8		465	-0.01994
	465.5	-37.79		465.5	-0.01586
	466	-37.8		466	-0.02767
	466.5	-37.77		466.5	-0.0167
	467	-37.74		467	-0.00808
	467.5	-37.74		467.5	-0.00762
	468	-37.73		468	-0.01795
	468.5	-37.71		468.5	-0.00922
	469	-37.7		469	-0.01818
	469.5	-37.69		469.5	-0.00923
	470	-37.67		470	-0.02461
	470.5	-37.67		470.5	-0.00189
	471	-37.64		471	-0.00736
	471.5	-37.64		471.5	-0.02687
	472	-37.6		472	-0.01945
	472.5	-37.64		472.5	-0.00901
	473	-37.61		473	-0.02391
	473.5	-37.59		473.5	-0.01556
	474	-37.6		474	-0.0235
	474.5	-37.56		474.5	-0.03188
	475	-37.57		475	-0.01823
	475.5	-37.53		475.5	-0.01637
	476	-37.54		476	-0.023
	476.5	-37.49		476.5	-0.01147
	477	-37.48		477	-0.01328
	477.5	-37.47		477.5	-0.00873
	478	-37.46		478	-0.0107
	478.5	-37.46		478.5	-0.01269
	479	-37.44		479	-0.00975
	479.5	-37.44		479.5	-0.02334
	480	-37.42		480	-0.00246
	480.5	-37.4		480.5	-0.00671
	481	-37.39		481	-0.03148
	481.5	-37.38		481.5	-0.01569
	482	-37.38		482	-0.01649
	482.5	-37.35		482.5	-0.00842
	483	-37.38		483	-0.00971
	483.5	-37.35		483.5	-0.01228
	484	-37.32		484	-0.01547
	484.5	-37.31		484.5	-0.01354
	485	-37.3		485	-0.01211
	485.5	-37.28		485.5	-0.02622
	486	-37.31		486	-0.0317
	486.5	-37.25		486.5	-0.01042
	487	-37.24		487	-0.00988
	487.5	-37.25		487.5	-0.01307
	488	-37.26		488	-0.01039
	488.5	-37.21		488.5	-0.01907
	489	-37.21		489	0.00335
	489.5	-37.2		489.5	-0.00606
	490	-37.17		490	-0.01294
	490.5	-37.14		490.5	-0.0233
	491	-37.13		491	-0.01254
	491.5	-37.15		491.5	-0.02106
	492	-37.13		492	-0.01379
	492.5	-37.1		492.5	-0.02043
	493	-37.1		493	-0.02174
	493.5	-37.08		493.5	-0.02025
	494	-37.08		494	-0.01576
	494.5	-37.07		494.5	-0.00912
	495	-37.08		495	-0.00633
	495.5	-37.04		495.5	-0.00563
	496	-37.02		496	-0.0146
	496.5	-36.99		496.5	-0.01604
	497	-37.01		497	-0.02371
	497.5	-37.01		497.5	-0.02028
	498	-36.98		498	-0.02212
	498.5	-36.98		498.5	-0.01004
	499	-36.96		499	-0.0194
	499.5	-36.95		499.5	-0.02726
	500	-36.94		500	-0.00789
	500.5	-36.93		500.5	-0.01093
	501	-36.92		501	-0.01713
	501.5	-36.89		501.5	-0.01511
	502	-36.88		502	-0.01364
	502.5	-36.89		502.5	-0.01377
	503	-36.89		503	-0.01959
	503.5	-36.85		503.5	-0.01789
	504	-36.88		504	-0.0119
	504.5	-36.85		504.5	-0.03175
	505	-36.81		505	-0.00728
	505.5	-36.83		505.5	-0.00887
	506	-36.78		506	-0.02525
	506.5	-36.78		506.5	-0.00495
	507	-36.79		507	-0.00681
	507.5	-36.76		507.5	-0.03478
	508	-36.75		508	-0.02974
	508.5	-36.74		508.5	-0.00587
	509	-36.75		509	-0.00973
	509.5	-36.76		509.5	-0.01068
	510	-36.68		510	-0.02275
	510.5	-36.7		510.5	-0.00726
	511	-36.69		511	-0.00615
	511.5	-36.66		511.5	-0.02084
	512	-36.66		512	-0.00454
	512.5	-36.67		512.5	-0.0072
	513	-36.66		513	-0.01839
	513.5	-36.62		513.5	-0.01979
	514	-36.63		514	-0.01053
	514.5	-36.62		514.5	-0.02128
	515	-36.64		515	-0.01726
	515.5	-36.6		515.5	-0.02371
	516	-36.61		516	-0.01823
	516.5	-36.57		516.5	-0.01933
	517	-36.57		517	-0.01179
	517.5	-36.57		517.5	-0.01615
	518	-36.53		518	-0.00404
	518.5	-36.53		518.5	-0.00815
	519	-36.5		519	-0.00948
	519.5	-36.5		519.5	-0.00714
	520	-36.5		520	-0.01057
	520.5	-36.47		520.5	-0.02273
	521	-36.49		521	-0.00903
	521.5	-36.49		521.5	0.0005718
	522	-36.46		522	-0.00509
	522.5	-36.48		522.5	-0.01456
	523	-36.46		523	-0.00997
	523.5	-36.43		523.5	-0.0203
	524	-36.43		524	-0.01012
	524.5	-36.4		524.5	-0.01934
	525	-36.4		525	-0.00722
	525.5	-36.4		525.5	-0.00736
	526	-36.38		526	-0.01
	526.5	-36.37		526.5	-0.01124
	527	-36.35		527	-0.02629
	527.5	-36.36		527.5	-0.02473
	528	-36.34		528	-0.01615
	528.5	-36.34		528.5	-0.00268
	529	-36.3		529	-0.00856
	529.5	-36.31		529.5	-0.01439
	530	-36.32		530	-0.01252
	530.5	-36.28		530.5	-0.001
	531	-36.26		531	-0.0051
	531.5	-36.28		531.5	-0.00488
	532	-36.28		532	-0.00692
	532.5	-36.22		532.5	-0.01611
	533	-36.26		533	-0.01435
	533.5	-36.21		533.5	-0.02564
	534	-36.24		534	-0.00955
	534.5	-36.2		534.5	-0.0118
	535	-36.19		535	-0.01733
	535.5	-36.2		535.5	-0.01206
	536	-36.18		536	-0.0326
	536.5	-36.19		536.5	-0.01476
	537	-36.17		537	-0.02573
	537.5	-36.17		537.5	-0.01537
	538	-36.15		538	-0.01946
	538.5	-36.13		538.5	-8.18e-05
	539	-36.12		539	-0.00585
	539.5	-36.14		539.5	-0.02103
	540	-36.11		540	-0.02773
	540.5	-36.11		540.5	-0.02026
	541	-36.1		541	-0.01913
	541.5	-36.09		541.5	-0.01433
	542	-36.05		542	-0.01871
	542.5	-36.06		542.5	-0.01468
	543	-36.07		543	-0.03508
	543.5	-36.05		543.5	-0.00522
	544	-36.02		544	-0.00772
	544.5	-36.04		544.5	-0.01704
	545	-36.02		545	-0.00784
	545.5	-36.03		545.5	-0.00851
	546	-36		546	-0.01328
	546.5	-35.99		546.5	-0.0165
	547	-36		547	-0.00806
	547.5	-35.97		547.5	-0.00715
	548	-35.95		548	-0.01324
	548.5	-35.96		548.5	-0.02008
	549	-35.94		549	-0.00538
	549.5	-35.92		549.5	-0.00583
	550	-35.94		550	-0.00946
	550.5	-35.87		550.5	-0.01513
	551	-35.89		551	-0.00701
	551.5	-35.92		551.5	-0.01046
	552	-35.89		552	-0.01653
	552.5	-35.88		552.5	-0.03008
	553	-35.88		553	-0.02138
	553.5	-35.83		553.5	-0.00626
	554	-35.86		554	-0.01205
	554.5	-35.86		554.5	-0.02504
	555	-35.83		555	-0.02275
	555.5	-35.84		555.5	-0.00943
	556	-35.8		556	-0.01304
	556.5	-35.81		556.5	-0.01024
	557	-35.81		557	-0.02469
	557.5	-35.79		557.5	-0.01534
	558	-35.77		558	-0.00254
	558.5	-35.77		558.5	-0.01095
	559	-35.76		559	-0.01841
	559.5	-35.76		559.5	-0.01108
	560	-35.76		560	-0.02291
	560.5	-35.76		560.5	-0.01263
	561	-35.75		561	-0.02153
	561.5	-35.73		561.5	-0.01713
	562	-35.73		562	-0.01307
	562.5	-35.73		562.5	-0.01241
	563	-35.7		563	-0.00837
	563.5	-35.68		563.5	-0.01322
	564	-35.7		564	-0.02033
	564.5	-35.68		564.5	-0.02304
	565	-35.66		565	-0.03377
	565.5	-35.68		565.5	-0.0257
	566	-35.65		566	-0.02902
	566.5	-35.64		566.5	-0.01288
	567	-35.65		567	-0.0107
	567.5	-35.62		567.5	-0.0129
	568	-35.6		568	-0.01477
	568.5	-35.61		568.5	-0.02644
	569	-35.59		569	-0.03188
	569.5	-35.59		569.5	-0.01147
	570	-35.58		570	-0.02232
	570.5	-35.56		570.5	-0.02755
	571	-35.61		571	-0.01155
	571.5	-35.55		571.5	-0.00965
	572	-35.57		572	-0.00902
	572.5	-35.52		572.5	-0.01558
	573	-35.53		573	-0.00821
	573.5	-35.53		573.5	-0.02246
	574	-35.52		574	-0.02209
	574.5	-35.5		574.5	-0.01586
	575	-35.5		575	-0.00945
	575.5	-35.53		575.5	-0.01194
	576	-35.51		576	-0.00336
	576.5	-35.5		576.5	-0.00885
	577	-35.49		577	-0.01719
	577.5	-35.47		577.5	-0.01022
	578	-35.47		578	-0.01468
	578.5	-35.46		578.5	-0.00404
	579	-35.45		579	-0.00727
	579.5	-35.47		579.5	-0.0192
	580	-35.43		580	-0.01357
	580.5	-35.43		580.5	-0.01072
	581	-35.43		581	-0.00642
	581.5	-35.43		581.5	-0.02334
	582	-35.42		582	-0.00687
	582.5	-35.41		582.5	-0.00846
	583	-35.4		583	-0.02276
	583.5	-35.4		583.5	-0.02923
	584	-35.38		584	-0.01598
	584.5	-35.38		584.5	-0.00583
	585	-35.36		585	-0.00828
	585.5	-35.38		585.5	-0.012
	586	-35.35		586	-0.02208
	586.5	-35.36		586.5	-0.00831
	587	-35.36		587	-0.00528
	587.5	-35.36		587.5	-0.01085
	588	-35.34		588	-0.02099
	588.5	-35.33		588.5	-0.01981
	589	-35.34		589	-0.00348
	589.5	-35.33		589.5	-0.01058
	590	-35.32		590	-0.00588
	590.5	-35.28		590.5	-0.01095
	591	-35.27		591	-0.0178
	591.5	-35.27		591.5	-0.01311
	592	-35.28		592	-0.00591
	592.5	-35.28		592.5	-0.00795
	593	-35.27		593	-0.01277
	593.5	-35.26		593.5	-0.01565
	594	-35.22		594	-0.01182
	594.5	-35.23		594.5	-0.02234
	595	-35.25		595	-0.02903
	595.5	-35.22		595.5	-0.00983
	596	-35.21		596	-0.01219
	596.5	-35.2		596.5	-0.02133
	597	-35.2		597	-0.00701
	597.5	-35.2		597.5	-0.00741
	598	-36.03		598	-0.01196
	598.5	-50.12		598.5	-0.01521
	599	-53.13		599	-0.1094
	599.5	-55.49		599.5	-0.174
	600	-58.19		600	-0.8545
	600.5	-60.82		600.5	-5.559
	601	-62.56		601	-10.77
	601.5	-63.87		601.5	-17.39
	602	-64.85		602	-23.4
	602.5	-65.93		602.5	-32.27
	603	-66.74		603	-38.52
	603.5	-67.39		603.5	-40.03
	604	-67.91		604	-39.83
	604.5	-68.28		604.5	-39.38
	605	-68.57		605	-39
	605.5	-68.78		605.5	-38.93
	606	-68.91		606	-39.17
	606.5	-69		606.5	-39.69
	607	-69.03		607	-40.51
	607.5	-69.01		607.5	-41.3
	608	-68.96		608	-42.01
	608.5	-68.87		608.5	-42.71
	609	-68.76		609	-43.3
	609.5	-68.63		609.5	-43.74
	610	-68.5		610	-44.01
	610.5	-68.32		610.5	-44.11
	611	-68.17		611	-44.12
	611.5	-67.99		611.5	-44.08
	612	-67.79		612	-44.04
	612.5	-67.58		612.5	-43.97
	613	-67.35		613	-43.93
	613.5	-67.14		613.5	-43.89
	614	-66.93		614	-43.87
	614.5	-66.67		614.5	-43.89
	615	-66.48		615	-43.91
	615.5	-66.23		615.5	-43.96
	616	-66		616	-44.01
	616.5	-65.76		616.5	-44.07
	617	-65.5		617	-44.18
	617.5	-65.3		617.5	-44.24
	618	-65.06		618	-44.33
	618.5	-64.78		618.5	-44.43
	619	-64.54		619	-44.54
	619.5	-64.29		619.5	-44.67
	620	-64.04		620	-44.78
	620.5	-63.83		620.5	-44.85
	621	-63.54		621	-44.96
	621.5	-63.3		621.5	-45.05
	622	-63.06		622	-45.14
	622.5	-62.81		622.5	-45.22
	623	-62.55		623	-45.32
	623.5	-62.35		623.5	-45.37
	624	-62.12		624	-45.46
	624.5	-61.86		624.5	-45.53
	625	-61.66		625	-45.61
	625.5	-61.46		625.5	-45.67
	626	-61.2		626	-45.75
	626.5	-61.01		626.5	-45.82
	627	-60.76		627	-45.93
	627.5	-60.57		627.5	-45.98
	628	-60.32		628	-46.05
	628.5	-60.15		628.5	-46.15
	629	-59.93		629	-46.22
	629.5	-59.71		629.5	-46.3
	630	-59.5		630	-46.36
	630.5	-59.32		630.5	-46.43
	631	-59.12		631	-46.51
	631.5	-58.92		631.5	-46.55
	632	-58.73		632	-46.66
	632.5	-58.52		632.5	-46.67
	633	-58.36		633	-46.77
	633.5	-58.21		633.5	-46.84
	634	-57.99		634	-46.85
	634.5	-57.84		634.5	-46.94
	635	-57.63		635	-46.96
	635.5	-57.51		635.5	-47.03
	636	-57.3		636	-47.07
	636.5	-57.16		636.5	-47.11
	637	-56.98		637	-47.15
	637.5	-56.84		637.5	-47.2
	638	-56.71		638	-47.24
	638.5	-56.52		638.5	-47.27
	639	-56.38		639	-47.3
	639.5	-56.22		639.5	-47.33
	640	-56.07		640	-47.37
	640.5	-55.93		640.5	-47.38
	641	-55.79		641	-47.43
	641.5	-55.65		641.5	-47.45
	642	-55.51		642	-47.46
	642.5	-55.37		642.5	-47.47
	643	-55.25		643	-47.51
	643.5	-55.11		643.5	-47.53
	644	-55.02		644	-47.53
	644.5	-54.87		644.5	-47.56
	645	-54.77		645	-47.58
	645.5	-54.63		645.5	-47.62
	646	-54.52		646	-47.61
	646.5	-54.38		646.5	-47.63
	647	-54.28		647	-47.66
	647.5	-54.16		647.5	-47.7
	648	-54.01		648	-47.67
	648.5	-53.95		648.5	-47.7
	649	-53.82		649	-47.71
	649.5	-53.72		649.5	-47.74
	650	-53.6		650	-47.72
	650.5	-53.53		650.5	-47.76
	651	-53.39		651	-47.78
	651.5	-53.31		651.5	-47.79
	652	-53.21		652	-47.8
	652.5	-53.1		652.5	-47.79
	653	-52.99		653	-47.82
	653.5	-52.88		653.5	-47.81
	654	-52.8		654	-47.84
	654.5	-52.71		654.5	-47.86
	655	-52.61		655	-47.88
	655.5	-52.51		655.5	-47.89
	656	-52.42		656	-47.87
	656.5	-52.33		656.5	-47.86
	657	-52.22		657	-47.88
	657.5	-52.14		657.5	-47.9
	658	-52.03		658	-47.9
	658.5	-51.94		658.5	-47.92
	659	-51.85		659	-47.92
	659.5	-51.73		659.5	-47.89
	660	-51.66		660	-47.89
	660.5	-51.6		660.5	-47.93
	661	-51.48		661	-47.93
	661.5	-51.42		661.5	-47.93
	662	-51.29		662	-47.95
	662.5	-51.22		662.5	-47.94
	663	-51.14		663	-47.92
	663.5	-51.06		663.5	-47.92
	664	-50.94		664	-47.95
	664.5	-50.88		664.5	-47.93
	665	-50.8		665	-47.93
	665.5	-50.68		665.5	-47.94
	666	-50.63		666	-47.95
	666.5	-50.54		666.5	-47.93
	667	-50.44		667	-47.91
	667.5	-50.37		667.5	-47.96
	668	-50.3		668	-47.94
	668.5	-50.19		668.5	-47.9
	669	-50.14		669	-47.95
	669.5	-50.05		669.5	-47.92
	670	-49.94		670	-47.91
	670.5	-49.92		670.5	-47.91
	671	-49.79		671	-47.91
	671.5	-49.73		671.5	-47.9
	672	-49.64		672	-47.9
	672.5	-49.57		672.5	-47.89
	673	-49.46		673	-47.92
	673.5	-49.39		673.5	-47.9
	674	-49.3		674	-47.91
	674.5	-49.24		674.5	-47.89
	675	-49.17		675	-47.89
	675.5	-49.11		675.5	-47.88
	676	-48.99		676	-47.87
	676.5	-48.92		676.5	-47.86
	677	-48.85		677	-47.88
	677.5	-48.77		677.5	-47.87
	678	-48.72		678	-47.88
	678.5	-48.65		678.5	-47.88
	679	-48.55		679	-47.85
	679.5	-48.5		679.5	-47.83
	680	-48.4		680	-47.84
	680.5	-48.34		680.5	-47.82
	681	-48.28		681	-47.84
	681.5	-48.21		681.5	-47.82
	682	-48.12		682	-47.8
	682.5	-48.03		682.5	-47.82
	683	-47.98		683	-47.78
	683.5	-47.91		683.5	-47.79
	684	-47.84		684	-47.78
	684.5	-47.77		684.5	-47.77
	685	-47.7		685	-47.76
	685.5	-47.65		685.5	-47.75
	686	-47.57		686	-47.75
	686.5	-47.5		686.5	-47.74
	687	-47.43		687	-47.72
	687.5	-47.38		687.5	-47.72
	688	-47.29		688	-47.72
	688.5	-47.26		688.5	-47.71
	689	-47.19		689	-47.7
	689.5	-47.09		689.5	-47.68
	690	-47.04		690	-47.68
	690.5	-46.99		690.5	-47.68
	691	-46.91		691	-47.65
	691.5	-46.83		691.5	-47.64
	692	-46.8		692	-47.63
	692.5	-46.71		692.5	-47.65
	693	-46.68		693	-47.61
	693.5	-46.6		693.5	-47.6
	694	-46.54		694	-47.6
	694.5	-46.48		694.5	-47.6
	695	-46.4		695	-47.54
	695.5	-46.35		695.5	-47.56
	696	-46.28		696	-47.58
	696.5	-46.21		696.5	-47.56
	697	-46.17		697	-47.54
	697.5	-46.11		697.5	-47.51
	698	-46.05		698	-47.53
	698.5	-45.98		698.5	-47.5
	699	-45.93		699	-47.48
	699.5	-45.9		699.5	-47.47
	700	-45.81		700	-47.47
	700.5	-45.75		700.5	-47.48
	701	-45.74		701	-47.45
	701.5	-45.65		701.5	-47.41
	702	-45.57		702	-47.42
	702.5	-45.51		702.5	-47.4
	703	-45.46		703	-47.38
	703.5	-45.4		703.5	-47.37
	704	-45.4		704	-47.39
	704.5	-45.32		704.5	-47.37
	705	-45.26		705	-47.34
	705.5	-45.23		705.5	-47.33
	706	-45.14		706	-47.33
	706.5	-45.11		706.5	-47.34
	707	-45.07		707	-47.29
	707.5	-45.01		707.5	-47.29
	708	-44.93		708	-47.28
	708.5	-44.85		708.5	-47.28
	709	-44.81		709	-47.26
	709.5	-44.77		709.5	-47.25
	710	-44.73		710	-47.22
	710.5	-44.7		710.5	-47.22
	711	-44.65		711	-47.18
	711.5	-44.56		711.5	-47.18
	712	-44.51		712	-47.17
	712.5	-44.47		712.5	-47.17
	713	-44.45		713	-47.17
	713.5	-44.37		713.5	-47.15
	714	-44.32		714	-47.12
	714.5	-44.27		714.5	-47.12
	715	-44.21		715	-47.1
	715.5	-44.21		715.5	-47.1
	716	-44.11		716	-47.08
	716.5	-44.07		716.5	-47.06
	717	-44.04		717	-47.06
	717.5	-43.97		717.5	-47.05
	718	-43.95		718	-47.03
	718.5	-43.88		718.5	-47
	719	-43.85		719	-46.99
	719.5	-43.81		719.5	-46.99
	720	-43.78		720	-46.95
	720.5	-43.7		720.5	-46.95
	721	-43.66		721	-46.95
	721.5	-43.6		721.5	-46.92
	722	-43.57		722	-46.91
	722.5	-43.54		722.5	-46.93
	723	-43.5		723	-46.9
	723.5	-43.46		723.5	-46.87
	724	-43.41		724	-46.87
	724.5	-43.31		724.5	-46.85
	725	-43.28		725	-46.83
	725.5	-43.26		725.5	-46.8
	726	-43.23		726	-46.8
	726.5	-43.17		726.5	-46.79
	727	-43.14		727	-46.76
	727.5	-43.08		727.5	-46.75
	728	-43.05		728	-46.74
	728.5	-43		728.5	-46.7
	729	-42.96		729	-46.72
	729.5	-42.92		729.5	-46.69
	730	-42.86		730	-46.67
	730.5	-42.83		730.5	-46.68
	731	-42.77		731	-46.64
	731.5	-42.75		731.5	-46.63
	732	-42.68		732	-46.64
	732.5	-42.67		732.5	-46.6
	733	-42.62		733	-46.59
	733.5	-42.58		733.5	-46.57
	734	-42.54		734	-46.55
	734.5	-42.47		734.5	-46.54
	735	-42.48		735	-46.53
	735.5	-42.44		735.5	-46.5
	736	-42.39		736	-46.49
	736.5	-42.31		736.5	-46.49
	737	-42.29		737	-46.45
	737.5	-42.27		737.5	-46.45
	738	-42.22		738	-46.43
	738.5	-42.18		738.5	-46.4
	739	-42.14		739	-46.4
	739.5	-42.07		739.5	-46.38
	740	-42.09		740	-46.42
	740.5	-42.04		740.5	-46.33
	741	-41.97		741	-46.34
	741.5	-41.95		741.5	-46.31
	742	-41.9		742	-46.29
	742.5	-41.86		742.5	-46.32
	743	-41.82		743	-46.29
	743.5	-41.8		743.5	-46.26
	744	-41.73		744	-46.23
	744.5	-41.73		744.5	-46.23
	745	-41.67		745	-46.21
	745.5	-41.63		745.5	-46.17
	746	-41.58		746	-46.18
	746.5	-41.57		746.5	-46.18
	747	-41.55		747	-46.15
	747.5	-41.51		747.5	-46.12
	748	-41.46		748	-46.12
	748.5	-41.42		748.5	-46.11
	749	-41.38		749	-46.07
	749.5	-41.34		749.5	-46.06
	750	-41.33		750	-46.06
	750.5	-41.27		750.5	-46.02
	751	-41.24		751	-46.02
	751.5	-41.2		751.5	-46
	752	-41.19		752	-45.99
	752.5	-41.16		752.5	-46
	753	-41.13		753	-45.95
	753.5	-41.08		753.5	-45.93
	754	-41.03		754	-45.92
	754.5	-40.98		754.5	-45.9
	755	-40.96		755	-45.9
	755.5	-40.94		755.5	-45.88
	756	-40.9		756	-45.86
	756.5	-40.87		756.5	-45.83
	757	-40.87		757	-45.81
	757.5	-40.81		757.5	-45.79
	758	-40.79		758	-45.79
	758.5	-40.74		758.5	-45.77
	759	-40.68		759	-45.76
	759.5	-40.66		759.5	-45.77
	760	-40.66		760	-45.73
	760.5	-40.62		760.5	-45.71
	761	-40.59		761	-45.7
	761.5	-40.54		761.5	-45.7
	762	-40.52		762	-45.65
	762.5	-40.49		762.5	-45.64
	763	-40.46		763	-45.64
	763.5	-40.43		763.5	-45.61
	764	-40.4		764	-45.61
	764.5	-40.35		764.5	-45.58
	765	-40.33		765	-45.55
	765.5	-40.28		765.5	-45.54
	766	-40.28		766	-45.55
	766.5	-40.22		766.5	-45.54
	767	-40.22		767	-45.49
	767.5	-40.18		767.5	-45.48
	768	-40.12		768	-45.47
	768.5	-40.12		768.5	-45.44
	769	-40.09		769	-45.45
	769.5	-40.07		769.5	-45.4
	770	-40.02		770	-45.37
	770.5	-39.97		770.5	-45.36
	771	-39.97		771	-45.35
	771.5	-39.93		771.5	-45.33
	772	-39.9		772	-45.33
	772.5	-39.87		772.5	-45.28
	773	-39.84		773	-45.3
	773.5	-39.81		773.5	-45.29
	774	-39.78		774	-45.25
	774.5	-39.77		774.5	-45.25
	775	-39.71		775	-45.23
	775.5	-39.68		775.5	-45.19
	776	-39.67		776	-45.19
	776.5	-39.64		776.5	-45.16
	777	-39.6		777	-45.14
	777.5	-39.6		777.5	-45.13
	778	-39.55		778	-45.15
	778.5	-39.51		778.5	-45.09
	779	-39.5		779	-45.13
	779.5	-39.43		779.5	-45.08
	780	-39.43		780	-45.05
	780.5	-39.41		780.5	-45.03
	781	-39.36		781	-45.03
	781.5	-39.37		781.5	-45.02
	782	-39.3		782	-44.98
	782.5	-39.3		782.5	-44.96
	783	-39.25		783	-44.97
	783.5	-39.26		783.5	-44.95
	784	-39.2		784	-44.93
	784.5	-39.19		784.5	-44.9
	785	-39.18		785	-44.91
	785.5	-39.11		785.5	-44.86
	786	-39.11		786	-44.85
	786.5	-39.07		786.5	-44.82
	787	-39.05		787	-44.8
	787.5	-39.05		787.5	-44.82
	788	-38.99		788	-44.77
	788.5	-38.95		788.5	-44.77
	789	-38.94		789	-44.74
	789.5	-38.94		789.5	-44.73
	790	-38.87		790	-44.69
	790.5	-38.86		790.5	-44.69
	791	-38.85		791	-44.67
	791.5	-38.85		791.5	-44.67
	792	-38.78		792	-44.64
	792.5	-38.78		792.5	-44.63
	793	-38.76		793	-44.6
	793.5	-38.72		793.5	-44.59
	794	-38.69		794	-44.59
	794.5	-38.67		794.5	-44.54
	795	-38.65		795	-44.54
	795.5	-38.62		795.5	-44.5
	796	-38.56		796	-44.48
	796.5	-38.6		796.5	-44.49
	797	-38.52		797	-44.46
	797.5	-38.51		797.5	-44.44
	798	-38.47		798	-44.45
	798.5	-38.47		798.5	-44.42
	799	-38.42		799	-44.41
	799.5	-38.42		799.5	-44.41
	800	-38.39		800	-44.39
	800.5	-38.36		800.5	-44.35
	801	-38.34		801	-44.37
	801.5	-38.32		801.5	-44.33
	802	-38.3		802	-44.27
	802.5	-38.27		802.5	-44.29
	803	-38.24		803	-44.26
	803.5	-38.22		803.5	-44.24
	804	-38.21		804	-44.22
	804.5	-38.18		804.5	-44.21
	805	-38.15		805	-44.18
	805.5	-38.14		805.5	-44.19
	806	-38.1		806	-44.16
	806.5	-38.07		806.5	-44.13
	807	-38.09		807	-44.11
	807.5	-38.04		807.5	-44.1
	808	-38.02		808	-44.1
	808.5	-38.02		808.5	-44.06
	809	-37.98		809	-44.09
	809.5	-37.97		809.5	-44.04
	810	-37.9		810	-44.05
	810.5	-37.92		810.5	-43.99
	811	-37.87		811	-43.98
	811.5	-37.84		811.5	-43.99
	812	-37.83		812	-43.94
	812.5	-37.81		812.5	-43.97
	813	-37.76		813	-43.93
	813.5	-37.78		813.5	-43.93
	814	-37.73		814	-43.88
	814.5	-37.7		814.5	-43.85
	815	-37.72		815	-43.87
	815.5	-37.68		815.5	-43.85
	816	-37.65		816	-43.8
	816.5	-37.65		816.5	-43.79
	817	-37.6		817	-43.78
	817.5	-37.6		817.5	-43.77
	818	-37.58		818	-43.73
	818.5	-37.57		818.5	-43.73
	819	-37.53		819	-43.7
	819.5	-37.5		819.5	-43.66
	820	-37.49		820	-43.66
	820.5	-37.46		820.5	-43.67
	821	-37.44		821	-43.65
	821.5	-37.43		821.5	-43.63
	822	-37.41		822	-43.61
	822.5	-37.39		822.5	-43.61
	823	-37.38		823	-43.55
	823.5	-37.34		823.5	-43.54
	824	-37.34		824	-43.52
	824.5	-37.31		824.5	-43.55
	825	-37.3		825	-43.51
	825.5	-37.28		825.5	-43.48
	826	-37.23		826	-43.48
	826.5	-37.23		826.5	-43.47
	827	-37.22		827	-43.42
	827.5	-37.18		827.5	-43.4
	828	-37.18		828	-43.39
	828.5	-37.13		828.5	-43.38
	829	-37.13		829	-43.34
	829.5	-37.08		829.5	-43.34
	830	-37.07		830	-43.35
	830.5	-37.09		830.5	-43.29
	831	-37.04		831	-43.28
	831.5	-37		831.5	-43.28
	832	-37		832	-43.25
	832.5	-36.99		832.5	-43.27
	833	-36.99		833	-43.21
	833.5	-36.94		833.5	-43.19
	834	-36.93		834	-43.19
	834.5	-36.89		834.5	-43.18
	835	-36.91		835	-43.15
	835.5	-36.88		835.5	-43.15
	836	-36.84		836	-43.15
	836.5	-36.83		836.5	-43.12
	837	-36.82		837	-43.07
	837.5	-36.79		837.5	-43.07
	838	-36.79		838	-43.07
	838.5	-36.76		838.5	-43.01
	839	-36.75		839	-43.02
	839.5	-36.71		839.5	-42.98
	840	-36.68		840	-43
	840.5	-36.7		840.5	-42.96
	841	-36.67		841	-42.95
	841.5	-36.67		841.5	-42.95
	842	-36.63		842	-42.93
	842.5	-36.6		842.5	-42.91
	843	-36.6		843	-42.88
	843.5	-36.59		843.5	-42.87
	844	-36.57		844	-42.87
	844.5	-36.57		844.5	-42.84
	845	-36.52		845	-42.84
	845.5	-36.51		845.5	-42.81
	846	-36.5		846	-42.78
	846.5	-36.48		846.5	-42.79
	847	-36.43		847	-42.77
	847.5	-36.46		847.5	-42.75
	848	-36.42		848	-42.72
	848.5	-36.4		848.5	-42.69
	849	-36.4		849	-42.68
	849.5	-36.39		849.5	-42.67
	850	-36.36		850	-42.65
	850.5	-36.31		850.5	-42.63
	851	-36.33		851	-42.61
	851.5	-36.31		851.5	-42.6
	852	-36.31		852	-42.6
	852.5	-36.27		852.5	-42.6
	853	-36.25		853	-42.57
	853.5	-36.25		853.5	-42.54
	854	-36.23		854	-42.5
	854.5	-36.22		854.5	-42.5
	855	-36.19		855	-42.48
	855.5	-36.18		855.5	-42.49
	856	-36.15		856	-42.45
	856.5	-36.15		856.5	-42.44
	857	-36.12		857	-42.4
	857.5	-36.14		857.5	-42.39
	858	-36.08		858	-42.41
	858.5	-36.09		858.5	-42.36
	859	-36.07		859	-42.35
	859.5	-36.04		859.5	-42.35
	860	-36.05		860	-42.31
	860.5	-36.01		860.5	-42.29
	861	-36		861	-42.3
	861.5	-35.99		861.5	-42.26
	862	-35.97		862	-42.24
	862.5	-35.95		862.5	-42.24
	863	-35.91		863	-42.21
	863.5	-35.91		863.5	-42.18
	864	-35.89		864	-42.17
	864.5	-35.9		864.5	-42.17
	865	-35.88		865	-42.15
	865.5	-35.87		865.5	-42.14
	866	-35.81		866	-42.13
	866.5	-35.81		866.5	-42.11
	867	-35.8		867	-42.07
	867.5	-35.79		867.5	-42.07
	868	-35.76		868	-42.04
	868.5	-35.73		868.5	-42.04
	869	-35.76		869	-42.01
	869.5	-35.72		869.5	-42.01
	870	-35.68		870	-41.97
	870.5	-35.7		870.5	-41.99
	871	-35.68		871	-41.95
	871.5	-35.66		871.5	-41.93
	872	-35.68		872	-41.92
	872.5	-35.63		872.5	-41.91
	873	-35.6		873	-41.9
	873.5	-35.63		873.5	-41.87
	874	-35.59		874	-41.86
	874.5	-35.59		874.5	-41.82
	875	-35.58		875	-41.83
	875.5	-35.53		875.5	-41.78
	876	-35.52		876	-41.81
	876.5	-35.52		876.5	-41.76
	877	-35.5		877	-41.74
	877.5	-35.47		877.5	-41.73
	878	-35.48		878	-41.74
	878.5	-35.44		878.5	-41.7
	879	-35.44		879	-41.67
	879.5	-35.41		879.5	-41.68
	880	-35.39		880	-41.65
	880.5	-35.38		880.5	-41.64
	881	-35.36		881	-41.62
	881.5	-35.35		881.5	-41.61
	882	-35.38		882	-41.59
	882.5	-35.34		882.5	-41.59
	883	-35.32		883	-41.59
	883.5	-35.29		883.5	-41.54
	884	-35.29		884	-41.52
	884.5	-35.28		884.5	-41.49
	885	-35.24		885	-41.46
	885.5	-35.26		885.5	-41.47
	886	-35.25		886	-41.46
	886.5	-35.19		886.5	-41.46
	887	-35.19		887	-41.42
	887.5	-35.2		887.5	-41.41
	888	-35.18		888	-41.39
	888.5	-35.16		888.5	-41.39
	889	-35.15		889	-41.35
	889.5	-35.13		889.5	-41.36
	890	-35.13		890	-41.35
	890.5	-35.11		890.5	-41.32
	891	-35.11		891	-41.31
	891.5	-35.07		891.5	-41.28
	892	-35.05		892	-41.31
	892.5	-35.04		892.5	-41.23
	893	-35.03		893	-41.24
	893.5	-35		893.5	-41.21
	894	-35		894	-41.22
	894.5	-34.99		894.5	-41.19
	895	-34.96		895	-41.16
	895.5	-34.96		895.5	-41.16
	896	-34.94		896	-41.13
	896.5	-34.92		896.5	-41.14
	897	-34.92		897	-41.1
	897.5	-34.92		897.5	-41.09
	898	-34.9		898	-41.1
	898.5	-34.88		898.5	-41.03
	899	-34.86		899	-41.06
	899.5	-34.87		899.5	-41.04
	900	-34.84		900	-41.02
	900.5	-34.82		900.5	-41.01
	901	-34.82		901	-40.97
	901.5	-34.78		901.5	-40.98
	902	-34.8		902	-40.97
	902.5	-34.76		902.5	-40.94
	903	-34.75		903	-40.92
	903.5	-34.75		903.5	-40.89
	904	-34.73		904	-40.88
	904.5	-34.73		904.5	-40.84
	905	-34.71		905	-40.84
	905.5	-34.68		905.5	-40.85
	906	-34.7		906	-40.85
	906.5	-34.67		906.5	-40.81
	907	-34.65		907	-40.8
	907.5	-34.62		907.5	-40.77
	908	-34.6		908	-40.79
	908.5	-34.6		908.5	-40.76
	909	-34.61		909	-40.71
	909.5	-34.6		909.5	-40.71
	910	-34.56		910	-40.71
	910.5	-34.55		910.5	-40.7
	911	-34.56		911	-40.66
	911.5	-34.53		911.5	-40.69
	912	-34.55		912	-40.65
	912.5	-34.51		912.5	-40.65
	913	-34.48		913	-40.61
	913.5	-34.51		913.5	-40.59
	914	-34.48		914	-40.57
	914.5	-34.45		914.5	-40.55
	915	-34.45		915	-40.54
	915.5	-34.42		915.5	-40.54
	916	-34.38		916	-40.53
	916.5	-34.4		916.5	-40.49
	917	-34.42		917	-40.49
	917.5	-34.4		917.5	-40.48
	918	-34.39		918	-40.46
	918.5	-34.32		918.5	-40.42
	919	-34.36		919	-40.42
	919.5	-34.37		919.5	-40.41
	920	-34.34		920	-40.39
	920.5	-34.34		920.5	-40.37
	921	-34.33		921	-40.37
	921.5	-34.31		921.5	-40.34
	922	-34.27		922	-40.34
	922.5	-34.28		922.5	-40.34
	923	-34.26		923	-40.32
	923.5	-34.23		923.5	-40.29
	924	-34.24		924	-40.26
	924.5	-34.21		924.5	-40.26
	925	-34.22		925	-40.25
	925.5	-34.2		925.5	-40.23
	926	-34.19		926	-40.22
	926.5	-34.18		926.5	-40.19
	927	-34.17		927	-40.18
	927.5	-34.16		927.5	-40.15
	928	-34.13		928	-40.15
	928.5	-34.12		928.5	-40.13
	929	-34.13		929	-40.1
	929.5	-34.11		929.5	-40.11
	930	-34.1		930	-40.08
	930.5	-34.09		930.5	-40.09
	931	-34.04		931	-40.06
	931.5	-34.07		931.5	-40.04
	932	-34.04		932	-40.02
	932.5	-34.04		932.5	-39.99
	933	-34		933	-39.97
	933.5	-34.01		933.5	-39.98
	934	-34.03		934	-39.99
	934.5	-34.02		934.5	-39.95
	935	-33.99		935	-39.96
	935.5	-33.98		935.5	-39.91
	936	-33.97		936	-39.93
	936.5	-33.95		936.5	-39.87
	937	-33.96		937	-39.88
	937.5	-33.93		937.5	-39.86
	938	-33.92		938	-39.84
	938.5	-33.89		938.5	-39.84
	939	-33.9		939	-39.82
	939.5	-33.9		939.5	-39.82
	940	-33.87		940	-39.77
	940.5	-33.88		940.5	-39.77
	941	-33.9		941	-39.77
	941.5	-33.87		941.5	-39.73
	942	-33.84		942	-39.72
	942.5	-33.84		942.5	-39.71
	943	-33.85		943	-39.69
	943.5	-33.81		943.5	-39.68
	944	-33.79		944	-39.66
	944.5	-33.78		944.5	-39.64
	945	-33.79		945	-39.63
	945.5	-33.76		945.5	-39.61
	946	-33.76		946	-39.61
	946.5	-33.76		946.5	-39.58
	947	-33.74		947	-39.58
	947.5	-33.73		947.5	-39.55
	948	-33.72		948	-39.53
	948.5	-33.72		948.5	-39.54
	949	-33.7		949	-39.49
	949.5	-33.69		949.5	-39.49
	950	-33.68		950	-39.5
	950.5	-33.66		950.5	-39.48
	951	-33.66		951	-39.45
	951.5	-33.64		951.5	-39.43
	952	-33.63		952	-39.44
	952.5	-33.64		952.5	-39.39
	953	-33.64		953	-39.38
	953.5	-33.61		953.5	-39.39
	954	-33.62		954	-39.36
	954.5	-33.6		954.5	-39.34
	955	-33.57		955	-39.35
	955.5	-33.6		955.5	-39.31
	956	-33.58		956	-39.32
	956.5	-33.51		956.5	-39.3
	957	-33.55		957	-39.27
	957.5	-33.54		957.5	-39.27
	958	-33.53		958	-39.27
	958.5	-33.53		958.5	-39.22
	959	-33.5		959	-39.22
	959.5	-33.51		959.5	-39.19
	960	-33.5		960	-39.21
	960.5	-33.5		960.5	-39.16
	961	-33.46		961	-39.18
	961.5	-33.48		961.5	-39.17
	962	-33.43		962	-39.13
	962.5	-33.44		962.5	-39.11
	963	-33.42		963	-39.11
	963.5	-33.43		963.5	-39.08
	964	-33.4		964	-39.06
	964.5	-33.4		964.5	-39.06
	965	-33.38		965	-39.05
	965.5	-33.4		965.5	-39.04
	966	-33.38		966	-39
	966.5	-33.4		966.5	-38.99
	967	-33.35		967	-38.99
	967.5	-33.37		967.5	-39
	968	-33.33		968	-38.98
	968.5	-33.33		968.5	-38.92
	969	-33.31		969	-38.93
	969.5	-33.33		969.5	-38.92
	970	-33.31		970	-38.93
	970.5	-33.32		970.5	-38.89
	971	-33.3		971	-38.89
	971.5	-33.27		971.5	-38.86
	972	-33.29		972	-38.86
	972.5	-33.27		972.5	-38.87
	973	-33.27		973	-38.8
	973.5	-33.22		973.5	-38.82
	974	-33.22		974	-38.79
	974.5	-33.23		974.5	-38.79
	975	-33.2		975	-38.8
	975.5	-33.22		975.5	-38.77
	976	-33.22		976	-38.75
	976.5	-33.16		976.5	-38.72
	977	-33.18		977	-38.75
	977.5	-33.19		977.5	-38.69
	978	-33.15		978	-38.68
	978.5	-33.14		978.5	-38.67
	979	-33.14		979	-38.65
	979.5	-33.14		979.5	-38.68
	980	-33.13		980	-38.63
	980.5	-33.12		980.5	-38.61
	981	-33.08		981	-38.61
	981.5	-33.1		981.5	-38.58
	982	-33.08		982	-38.6
	982.5	-33.06		982.5	-38.57
	983	-33.07		983	-38.54
	983.5	-33.07		983.5	-38.56
	984	-33.04		984	-38.52
	984.5	-33.03		984.5	-38.51
	985	-33.03		985	-38.5
	985.5	-33.01		985.5	-38.52
	986	-33.01		986	-38.46
	986.5	-33		986.5	-38.45
	987	-32.99		987	-38.42
	987.5	-32.99		987.5	-38.43
	988	-33.01		988	-38.41
	988.5	-32.96		988.5	-38.42
	989	-33.02		989	-38.39
	989.5	-32.97		989.5	-38.36
	990	-32.96		990	-38.37
	990.5	-32.91		990.5	-38.34
	991	-32.92		991	-38.36
	991.5	-32.93		991.5	-38.31
	992	-32.9		992	-38.29
	992.5	-32.93		992.5	-38.28
	993	-32.89		993	-38.27
	993.5	-32.88		993.5	-38.26
	994	-32.89		994	-38.25
	994.5	-32.91		994.5	-38.25
	995	-32.86		995	-38.22
	995.5	-32.86		995.5	-38.21
	996	-32.85		996	-38.2
	996.5	-32.84		996.5	-38.21
	997	-32.84		997	-38.19
	997.5	-32.82		997.5	-38.17
	998	-32.82		998	-38.17
	998.5	-32.85		998.5	-38.16
[truncated: 2,003 more rows]
