# Supplementary material for: Metal-organic framework derived crystalline nanocarbon for Fenton-like reaction
Source: Nat Commun. 2024 Jul 23;15:6199. doi: 10.1038/s41467-024-50476-w (PMC11266689; doi:10.1038/s41467-024-50476-w)
Supplement: Supplementary file 3 — Source Data [file 41467_2024_50476_MOESM3_ESM.zip › Source Data/Supplementary Fig. 10.xlsx]

## Sheet: Sheet1
TG	T	Mass
	24.015	99.9973
	29.015	99.8952
	34.015	99.7465
	39.015	99.5004
	44.015	99.2715
	49.015	99.0673
	54.015	98.8761
	59.015	98.7098
	64.015	98.5762
	69.015	98.4664
	74.015	98.3693
	79.015	98.2909
	84.015	98.2276
	89.015	98.1811
	94.015	98.1381
	99.015	98.1037
	104.015	98.0628
	109.015	98.031
	114.015	97.9993
	119.015	97.9737
	124.015	97.947
	129.015	97.9128
	134.015	97.8738
	139.015	97.8339
	144.015	97.7808
	149.015	97.7244
	154.015	97.6544
	159.015	97.5706
	164.015	97.4733
	169.015	97.3697
	174.015	97.2465
	179.015	97.1099
	184.015	96.9659
	189.015	96.8181
	194.015	96.6717
	199.015	96.5161
	204.015	96.3685
	209.015	96.2261
	214.015	96.0811
	219.015	95.945
	224.015	95.8243
	229.015	95.7134
	234.015	95.6033
	239.015	95.5069
	244.015	95.424
	249.015	95.3401
	254.015	95.2581
	259.015	95.1772
	264.015	95.1014
	269.015	95.021
	274.015	94.9528
	279.015	94.8722
	284.015	94.7927
	289.015	94.7116
	294.015	94.6159
	299.015	94.5278
	304.015	94.431
	309.015	94.3197
	314.015	94.2082
	319.015	94.0879
	324.015	93.9596
	329.015	93.8276
	334.015	93.6936
	339.015	93.5518
	344.015	93.4165
	349.015	93.2851
	354.015	93.1504
	359.015	93.0255
	364.015	92.8895
	369.015	92.7644
	374.015	92.6253
	379.015	92.4968
	384.015	92.3622
	389.015	92.2448
	394.015	92.1349
	399.015	92.0373
	404.015	91.9563
	409.015	91.8833
	414.015	91.8224
	419.015	91.7575
	424.015	91.6981
	429.015	91.6372
	434.015	91.5846
	439.015	91.53
	444.015	91.4867
	449.015	91.4395
	454.015	91.399
	459.015	91.3582
	464.015	91.3128
	469.015	91.2766
	474.015	91.2476
	479.015	91.2119
	484.015	91.1812
	489.015	91.1486
	494.015	91.1163
	499.015	91.0837
	504.015	91.0543
	509.015	91.0219
	514.015	90.9862
	519.015	90.9522
	524.015	90.9165
	529.015	90.883
	534.015	90.8523
	539.015	90.8258
	544.015	90.7918
	549.015	90.7494
	554.015	90.7164
	559.015	90.6869
	564.015	90.6504
	569.015	90.6204
	574.015	90.5901
	579.015	90.563
	584.015	90.5397
	589.015	90.5255
	594.015	90.4924
	599.015	90.4714
	604.015	90.4451
	609.015	90.4208
	614.015	90.3913
	619.015	90.3722
	624.015	90.3418
	629.015	90.3061
	634.015	90.2827
	639.015	90.2466
	644.015	90.2239
	649.015	90.1934
	654.015	90.1606
	659.015	90.1338
	664.015	90.0968
	669.015	90.0655
	674.015	90.0271
	679.015	89.9907
	684.015	89.9511
	689.015	89.9136
	694.015	89.8625
	699.015	89.8111
	704.015	89.7643
	709.015	89.7093
	714.015	89.652
	719.015	89.5726
	724.015	89.5026
	729.015	89.4398
	734.015	89.3614
	739.015	89.277
	744.015	89.2036
	749.015	89.1075
	754.015	89.0099
	759.015	88.9158
	764.015	88.8193
	769.015	88.7211
	774.015	88.6289
	779.015	88.5326
	784.015	88.4442
	789.015	88.3336
	794.015	88.2198
	799.015	88.118
	804.015	88.0084
	809.015	87.8941
	814.015	87.776
	819.015	87.6577
	824.015	87.5386
	829.015	87.4282
	834.015	87.2991
	839.015	87.1666
	844.015	87.0396
	849.015	86.9032
	854.015	86.773
	859.015	86.6468
	864.015	86.4979
	869.015	86.3654
	874.015	86.2254
	879.015	86.0683
	884.015	85.9191
	889.015	85.7688
	894.015	85.6076
	899.015	85.4593
	904.015	85.2939
	909.015	85.1162
	914.015	84.9574
	919.015	84.7807
	924.015	84.6152
	929.015	84.4212
	934.015	84.2481
	939.015	84.07
	944.015	83.8629
	949.015	83.6667
	954.015	83.4471
	959.015	83.2398
	964.015	82.9947
	969.015	82.7696
	974.015	82.534
	979.015	82.2802
	984.015	82.029
	989.015	81.7591
	994.015	81.4847
	999.015	81.2081
