# Supplementary material for: Metal-organic framework derived crystalline nanocarbon for Fenton-like reaction
Source: Nat Commun. 2024 Jul 23;15:6199. doi: 10.1038/s41467-024-50476-w (PMC11266689; doi:10.1038/s41467-024-50476-w)
Supplement: Supplementary file 3 — Source Data [file 41467_2024_50476_MOESM3_ESM.zip › Source Data/Supplementary Fig. 11.xlsx]

## Sheet: Figure S11a
MCC-950	X	Y	MCC-950-HCl	X	Y	m-ZIF-8	X	Y
	2	13638		3	-24492.2		2	187
	2.1	13952		3.2	-21557.8		2.01	193
	2.2	14864		3.4	-18706.7		2.02	194
	2.3	15849		3.6	-16364.5		2.03	214
	2.4	16313		3.8	-15140.2		2.04	189
	2.5	16794		4	-14336.6		2.05	212
	2.6	16991		4.2	-13927.1		2.06	194
	2.7	17411		4.4	-13907.5		2.07	196
	2.8	17165		4.6	-14218.3		2.08	190
	2.9	17341		4.8	-14605.4		2.09	197
	3	17167		5	-15198.3		2.1	211
	3.1	17129		5.2	-15790.5		2.11	193
	3.2	16847		5.4	-16593.4		2.12	184
	3.3	16649		5.6	-17161.1		2.13	203
	3.4	16436		5.8	-17743.5		2.14	217
	3.5	15848		6	-18264.3		2.15	245
	3.6	15348		6.2	-18773.9		2.16	218
	3.7	15274		6.4	-19296.8		2.17	208
	3.8	14385		6.6	-20187.9		2.18	200
	3.9	14329		6.8	-20840.3		2.19	225
	4	13783		7	-21664.2		2.2	232
	4.1	13356		7.2	-22004.4		2.21	208
	4.2	12808		7.4	-22575.6		2.22	204
	4.3	12440		7.6	-23039		2.23	228
	4.4	12084		7.8	-23515.7		2.24	201
	4.5	11618		8	-23893		2.25	214
	4.6	11634		8.2	-24276.6		2.26	194
	4.7	11679		8.4	-24483.1		2.27	231
	4.8	12795		8.6	-24796.7		2.28	220
	4.9	17532		8.8	-24977.3		2.29	231
	5	11812		9	-25239.1		2.3	222
	5.1	9989		9.2	-25475.7		2.31	207
	5.2	9413		9.4	-25706		2.32	245
	5.3	9067		9.6	-25811.7		2.33	207
	5.4	8628		9.8	-26011.9		2.34	209
	5.5	8378		10	-25969.2		2.35	219
	5.6	8064		10.2	-26148.4		2.36	233
	5.7	7722		10.4	-26206.5		2.37	207
	5.8	7415		10.6	-26327.6		2.38	233
	5.9	7224		10.8	-26378.7		2.39	251
	6	7089		11	-26499.1		2.4	265
	6.1	6531		11.2	-26633.5		2.41	224
	6.2	6669		11.4	-26714.7		2.42	225
	6.3	6250		11.6	-26791		2.43	243
	6.4	6202		11.8	-26832.3		2.44	227
	6.5	5985		12	-26810.6		2.45	226
	6.6	5719		12.2	-26889.7		2.46	209
	6.7	5731		12.4	-26851.2		2.47	252
	6.8	5391		12.6	-26917		2.48	229
	6.9	5270		12.8	-26984.2		2.49	231
	7	5139		13	-27032.5		2.5	219
	7.1	5210		13.2	-27031.8		2.51	229
	7.2	5075		13.4	-27050.7		2.52	215
	7.3	4960		13.6	-27004.5		2.53	201
	7.4	4740		13.8	-27027.6		2.54	220
	7.5	4713		14	-27003.8		2.55	216
	7.6	4656		14.2	-27066.8		2.56	231
	7.7	4583		14.4	-27085		2.57	236
	7.8	4469		14.6	-27094.1		2.58	231
	7.9	4514		14.8	-27076.6		2.59	240
	8	4202		15	-27053.5		2.6	246
	8.1	4097		15.2	-27050		2.61	215
	8.2	4138		15.4	-27092.7		2.62	238
	8.3	4024		15.6	-26911.4		2.63	220
	8.4	4059		15.8	-26929.6		2.64	249
	8.5	3906		16	-26896.7		2.65	220
	8.6	3825		16.2	-26757.4		2.66	240
	8.7	3749		16.4	-26745.5		2.67	221
	8.8	3698		16.6	-26557.2		2.68	223
	8.9	3662		16.8	-26436.8		2.69	243
	9	3485		17	-26188.3		2.7	221
	9.1	3449		17.2	-25680.1		2.71	213
	9.2	3476		17.4	-24719.7		2.72	232
	9.3	3438		17.6	-21911.3		2.73	225
	9.4	3529		17.8	-13600.9		2.74	225
	9.5	3417		18	-6198.4		2.75	236
	9.6	3568		18.2	-19497.7		2.76	220
	9.7	4581		18.4	-25395.9		2.77	246
	9.8	13258		18.6	-26535.5		2.78	244
	9.9	12640		18.8	-27030.4		2.79	207
	10	3895		19	-27285.2		2.8	212
	10.1	3410		19.2	-27301.3		2.81	230
	10.2	3255		19.4	-27437.1		2.82	219
	10.3	3156		19.6	-27481.2		2.83	228
	10.4	3102		19.8	-27589		2.84	237
	10.5	3048		20	-27547.7		2.85	210
	10.6	2990		20.2	-27512		2.86	218
	10.7	2935		20.4	-27628.2		2.87	242
	10.8	2940		20.6	-27555.4		2.88	212
	10.9	2936		20.8	-27589.7		2.89	212
	11	2893		21	-27603		2.9	208
	11.1	2939		21.2	-27661.1		2.91	210
	11.2	2896		21.4	-27570.1		2.92	234
	11.3	2759		21.6	-27570.8		2.93	207
	11.4	2732		21.8	-27535.1		2.94	226
	11.5	2742		22	-27604.4		2.95	225
	11.6	2740		22.2	-27507.8		2.96	248
	11.7	2606		22.4	-27610.7		2.97	253
	11.8	2667		22.6	-27547.7		2.98	247
	11.9	2703		22.8	-27588.3		2.99	226
	12	2743		23	-27590.4		3	228
	12.1	2636		23.2	-27684.2		3.01	211
	12.2	2637		23.4	-27624.7		3.02	204
	12.3	2628		23.6	-27649.2		3.03	204
	12.4	2624		23.8	-27759.8		3.04	229
	12.5	2513		24	-27793.4		3.05	219
	12.6	2620		24.2	-27701		3.06	231
	12.7	2531		24.4	-27808.8		3.07	216
	12.8	2521		24.6	-27878.8		3.08	213
	12.9	2443		24.8	-27850.1		3.09	240
	13	2438		25	-27901.9		3.1	209
	13.1	2474		25.2	-27968.4		3.11	212
	13.2	2435		25.4	-27946		3.12	201
	13.3	2518		25.6	-28013.2		3.13	240
	13.4	2507		25.8	-28042.6		3.14	223
	13.5	2462		26	-28002.7		3.15	234
	13.6	2441		26.2	-28067.8		3.16	217
	13.7	2490		26.4	-28000.6		3.17	240
	13.8	2437		26.6	-28063.6		3.18	227
	13.9	2487		26.8	-28086.7		3.19	209
	14	2372		27	-28114.7		3.2	208
	14.1	2380		27.2	-27964.2		3.21	224
	14.2	2454		27.4	-28214.1		3.22	213
	14.3	2473		27.6	-28251.2		3.23	187
	14.4	2505		27.8	-28203.6		3.24	214
	14.5	2410		28	-28236.5		3.25	202
	14.6	2574		28.2	-28252.6		3.26	210
	14.7	3600		28.4	-28266.6		3.27	189
	14.8	7517		28.6	-28333.1		3.28	200
	14.9	3538		28.8	-28363.2		3.29	225
	15	2490		29	-28448.6		3.3	218
	15.1	2500		29.2	-28485		3.31	207
	15.2	2485		29.4	-28481.5		3.32	214
	15.3	2463		29.6	-28443.7		3.33	202
	15.4	2442		29.8	-28541		3.34	191
	15.5	2371		30	-28555		3.35	220
	15.6	2387		30.2	-28526.3		3.36	208
	15.7	2393		30.4	-28556.4		3.37	226
	15.8	2334		30.6	-28595.6		3.38	203
	15.9	2369		30.8	-28597		3.39	188
	16	2303		31	-28571.8		3.4	195
	16.1	2346		31.2	-28485		3.41	210
	16.2	2310		31.4	-28298.8		3.42	213
	16.3	2457		31.6	-28330.3		3.43	186
	16.4	2832		31.8	-28499		3.44	204
	16.5	2606		32	-28527.7		3.45	210
	16.6	2610		32.2	-28576.7		3.46	189
	16.7	2548		32.4	-28619.4		3.47	199
	16.8	2427		32.6	-28652.3		3.48	216
	16.9	2375		32.8	-28625		3.49	186
	17	2406		33	-28688		3.5	195
	17.1	2469		33.2	-28685.2		3.51	194
	17.2	2541		33.4	-28690.1		3.52	207
	17.3	2575		33.6	-28721.6		3.53	198
	17.4	2552		33.8	-28739.8		3.54	191
	17.5	2640		34	-28734.2		3.55	185
	17.6	2752		34.2	-28779.7		3.56	182
	17.7	3023		34.4	-28793.7		3.57	182
	17.8	3215		34.6	-28729.3		3.58	189
	17.9	3587		34.8	-28729.3		3.59	209
	18	3832		35	-28809.8		3.6	189
	18.1	3402		35.2	-28697.8		3.61	210
	18.2	2959		35.4	-28701.3		3.62	201
	18.3	2698		35.6	-28689.4		3.63	202
	18.4	2604		35.8	-28627.1		3.64	183
	18.5	2435		36	-28622.9		3.65	205
	18.6	2468		36.2	-28610.3		3.66	205
	18.7	2482		36.4	-28511.6		3.67	190
	18.8	2449		36.6	-28523.5		3.68	174
	18.9	2413		36.8	-28687.3		3.69	173
	19	2355		37	-28727.2		3.7	180
	19.1	2470		37.2	-28751.7		3.71	211
	19.2	2482		37.4	-28788.8		3.72	182
	19.3	2412		37.6	-28766.4		3.73	196
	19.4	2353		37.8	-28786.7		3.74	181
	19.5	2423		38	-28776.2		3.75	197
	19.6	2451		38.2	-28786		3.76	198
	19.7	2705		38.4	-28808.4		3.77	177
	19.8	2915		38.6	-28754.5		3.78	179
	19.9	2552		38.8	-28737.7		3.79	184
	20	2440		39	-28727.9		3.8	191
	20.1	2544		39.2	-28688.7		3.81	183
	20.2	2575		39.4	-28696.4		3.82	175
	20.3	2563		39.6	-28688		3.83	183
	20.4	2598		39.8	-28731.4		3.84	187
	20.5	2643		40	-28748.2		3.85	183
	20.6	2658		40.2	-28718.8		3.86	149
	20.7	2638		40.4	-28665.6		3.87	185
	20.8	2586		40.6	-28706.9		3.88	195
	20.9	2572		40.8	-28657.2		3.89	167
	21	2627		41	-28698.5		3.9	155
	21.1	2563		41.2	-28660		3.91	175
	21.2	2598		41.4	-28688		3.92	182
	21.3	2538		41.6	-28667.7		3.93	165
	21.4	2623		41.8	-28654.4		3.94	189
	21.5	2644		42	-28688		3.95	170
	21.6	2602		42.2	-28715.3		3.96	149
	21.7	2644		42.4	-28711.1		3.97	205
	21.8	2621		42.6	-28614.5		3.98	176
	21.9	2602		42.8	-28608.9		3.99	176
	22	2671		43	-28596.3		4	167
	22.1	2690		43.2	-28559.9		4.01	167
	22.2	2753		43.4	-28649.5		4.02	161
	22.3	2739		43.6	-28646		4.03	163
	22.4	2600		43.8	-28611.7		4.04	164
	22.5	2716		44	-28669.1		4.05	184
	22.6	2629		44.2	-28687.3		4.06	172
	22.7	2649		44.4	-28693.6		4.07	183
	22.8	2642		44.6	-28694.3		4.08	181
	22.9	2611		44.8	-28671.2		4.09	174
	23	2636		45	-28706.2		4.1	188
	23.1	2601		45.2	-28655.1		4.11	171
	23.2	2763		45.4	-28689.4		4.12	167
	23.3	2712		45.6	-28677.5		4.13	160
	23.4	2738		45.8	-28710.4		4.14	153
	23.5	2790		46	-28744		4.15	160
	23.6	2973		46.2	-28804.2		4.16	158
	23.7	2866		46.4	-28795.1		4.17	157
	23.8	2850		46.6	-28811.2		4.18	155
	23.9	2864		46.8	-28836.4		4.19	158
	24	2819		47	-28853.9		4.2	161
	24.1	2849		47.2	-28851.1		4.21	165
	24.2	2863		47.4	-28884		4.22	174
	24.3	2820		47.6	-28892.4		4.23	159
	24.4	2795		47.8	-28853.9		4.24	149
	24.5	2801		48	-28847.6		4.25	172
	24.6	2971		48.2	-28785.3		4.26	185
	24.7	3329		48.4	-28824.5		4.27	157
	24.8	4691		48.6	-28817.5		4.28	142
	24.9	3457		48.8	-28804.2		4.29	143
	25	2715		49	-28837.1		4.3	145
	25.1	2716		49.2	-28797.9		4.31	152
	25.2	2584		49.4	-28821.7		4.32	153
	25.3	2629		49.6	-28837.1		4.33	145
	25.4	2630		49.8	-28858.1		4.34	187
	25.5	2597		50	-28828		4.35	175
	25.6	2615		50.2	-28874.2		4.36	162
	25.7	2647		50.4	-28913.4		4.37	160
	25.8	2605		50.6	-28900.1		4.38	125
	25.9	2592		50.8	-28935.1		4.39	149
	26	2551		51	-28934.4		4.4	159
	26.1	2570		51.2	-28969.4		4.41	142
	26.2	2483		51.4	-28954		4.42	168
	26.3	2532		51.6	-28978.5		4.43	153
	26.4	2526		51.8	-28957.5		4.44	160
	26.5	2449		52	-28958.2		4.45	154
	26.6	2563		52.2	-28891.7		4.46	158
	26.7	2539		52.4	-28905		4.47	144
	26.8	2618		52.6	-28953.3		4.48	144
	26.9	2619		52.8	-28945.6		4.49	151
	27	2653		53	-28919.7		4.5	157
	27.1	2578		53.2	-28958.9		4.51	169
	27.2	2457		53.4	-28901.5		4.52	149
	27.3	2387		53.6	-28947.7		4.53	149
	27.4	2374		53.8	-28976.4		4.54	145
	27.5	2239		54	-28941.4		4.55	163
	27.6	2245		54.2	-28923.2		4.56	158
	27.7	2270		54.4	-28904.3		4.57	151
	27.8	2198		54.6	-28956.1		4.58	146
	27.9	2305		54.8	-28930.9		4.59	162
	28	2299		55	-28951.2		4.6	155
	28.1	2292		55.2	-28975.7		4.61	140
	28.2	2158		55.4	-28967.3		4.62	141
	28.3	2239		55.6	-29018.4		4.63	141
	28.4	2375		55.8	-28960.3		4.64	151
	28.5	2958		56	-28930.2		4.65	143
	28.6	2293		56.2	-28903.6		4.66	149
	28.7	2114		56.4	-28964.5		4.67	161
	28.8	2039		56.6	-28944.2		4.68	148
	28.9	2154		56.8	-28956.8		4.69	141
	29	2089		57	-29000.2		4.7	131
	29.1	1934		57.2	-28993.9		4.71	163
	29.2	1974		57.4	-28987.6		4.72	154
	29.3	1997		57.6	-28972.9		4.73	145
	29.4	1940		57.8	-28988.3		4.74	173
	29.5	1901		58	-28968		4.75	154
	29.6	1894		58.2	-28981.3		4.76	151
	29.7	1962		58.4	-29031.7		4.77	156
	29.8	2161		58.6	-29020.5		4.78	137
	29.9	2394		58.8	-29068.1		4.79	141
	30	1902		59	-29003.7		4.8	141
	30.1	1839		59.2	-29014.2		4.81	140
	30.2	1813		59.4	-28954.7		4.82	143
	30.3	1797		59.6	-28991.8		4.83	154
	30.4	1787		59.8	-28993.2		4.84	134
	30.5	1669		60	-28989		4.85	130
	30.6	1720		60.2	-28981.3		4.86	139
	30.7	1703		60.4	-29042.2		4.87	134
	30.8	1711		60.6	-29026.8		4.88	133
	30.9	1611		60.8	-29042.2		4.89	128
	31	1586		61	-29068.8		4.9	122
	31.1	1622		61.2	-29039.4		4.91	153
	31.2	1618		61.4	-29042.2		4.92	159
	31.3	1579		61.6	-29033.8		4.93	137
	31.4	1679		61.8	-29045		4.94	124
	31.5	1584		62	-29028.9		4.95	132
	31.6	1594		62.2	-29038		4.96	130
	31.7	1583		62.4	-29092.6		4.97	133
	31.8	1514		62.6	-29063.9		4.98	132
	31.9	1554		62.8	-29052		4.99	122
	32	1492		63	-29070.2		5	129
	32.1	1558		63.2	-29012.8		5.01	136
	32.2	1553		63.4	-29032.4		5.02	140
	32.3	1508		63.6	-29038		5.03	145
	32.4	1473		63.8	-29012.8		5.04	141
	32.5	1513		64	-29061.1		5.05	112
	32.6	1451		64.2	-29076.5		5.06	115
	32.7	1460		64.4	-29052.7		5.07	127
	32.8	1567		64.6	-29048.5		5.08	123
	32.9	1557		64.8	-29045.7		5.09	140
	33	1496		65	-28999.5		5.1	136
	33.1	1530		65.2	-29053.4		5.11	130
	33.2	1542		65.4	-29018.4		5.12	125
	33.3	1461		65.6	-29059		5.13	119
	33.4	1451		65.8	-29052		5.14	144
	33.5	1459		66	-29085.6		5.15	112
	33.6	1488		66.2	-29101.7		5.16	129
	33.7	1537		66.4	-29066.7		5.17	149
	33.8	1420		66.6	-29099.6		5.18	139
	33.9	1428		66.8	-29087		5.19	109
	34	1377		67	-29094.7		5.2	143
	34.1	1500		67.2	-29005.8		5.21	123
	34.2	1413		67.4	-29033.1		5.22	116
	34.3	1498		67.6	-29012.8		5.23	117
	34.4	1395		67.8	-29017		5.24	131
	34.5	1378		68	-29001.6		5.25	109
	34.6	1384		68.2	-29001.6		5.26	124
	34.7	1321		68.4	-29069.5		5.27	150
	34.8	1441		68.6	-29047.1		5.28	129
	34.9	1490		68.8	-29047.1		5.29	113
	35	1512		69	-29113.6		5.3	112
	35.1	1436		69.2	-29110.8		5.31	117
	35.2	1312		69.4	-29068.8		5.32	112
	35.3	1326		69.6	-29103.1		5.33	106
	35.4	1455		69.8	-29133.2		5.34	118
	35.5	1411		70	-29154.9		5.35	139
	35.6	1337		70.2	-29151.4		5.36	140
	35.7	1402		70.4	-29150.7		5.37	122
	35.8	1331		70.6	-29086.3		5.38	127
	35.9	1300		70.8	-29021.9		5.39	132
	36	1313		71	-29014.2		5.4	108
	36.1	1263		71.2	-29042.2		5.41	124
	36.2	1210		71.4	-29098.9		5.42	127
	36.3	1195		71.6	-29084.9		5.43	123
	36.4	1236		71.8	-29075.1		5.44	116
	36.5	1263		72	-29104.5		5.45	115
	36.6	1253		72.2	-29113.6		5.46	113
	36.7	1266		72.4	-29110.8		5.47	124
	36.8	1245		72.6	-29095.4		5.48	143
	36.9	1249		72.8	-29080		5.49	116
	37	1255		73	-29118.5		5.5	116
	37.1	1280		73.2	-29135.3		5.51	125
	37.2	1314		73.4	-29078.6		5.52	125
	37.3	1285		73.6	-29105.9		5.53	120
	37.4	1212		73.8	-29065.3		5.54	114
	37.5	1193		74	-29108.7		5.55	122
	37.6	1309		74.2	-29118.5		5.56	120
	37.7	1225		74.4	-29101		5.57	113
	37.8	1343		74.6	-29142.3		5.58	115
	37.9	1233		74.8	-29123.4		5.59	118
	38	1256		75	-29107.3		5.6	112
	38.1	1200		75.2	-29102.4		5.61	118
	38.2	1221		75.4	-29105.9		5.62	100
	38.3	1265		75.6	-29110.1		5.63	98
	38.4	1222		75.8	-29127.6		5.64	128
	38.5	1174		76	-29148.6		5.65	106
	38.6	1239		76.2	-29153.5		5.66	133
	38.7	1189		76.4	-29141.6		5.67	125
	38.8	1175		76.6	-29121.3		5.68	103
	38.9	1154		76.8	-29112.9		5.69	99
	39	1118		77	-29102.4		5.7	109
	39.1	1159		77.2	-29115		5.71	134
	39.2	1148		77.4	-29083.5		5.72	125
	39.3	1114		77.6	-29129		5.73	110
	39.4	1085		77.8	-29152.1		5.74	108
	39.5	1111		78	-29115		5.75	112
	39.6	1064		78.2	-29138.8		5.76	119
	39.7	1093		78.4	-29101.7		5.77	120
	39.8	1165		78.6	-29093.3		5.78	104
	39.9	1152		78.8	-29099.6		5.79	119
	40	1157		79	-29129		5.8	104
	40.1	1200		79.2	-29104.5		5.81	98
	40.2	1320		79.4	-29158.4		5.82	112
	40.3	1177		79.6	-29112.9		5.83	121
	40.4	1165		79.8	-29142.3		5.84	96
	40.5	1118		80	-29101		5.85	102
	40.6	1152					5.86	111
	40.7	1180					5.87	109
	40.8	1162					5.88	103
	40.9	1181					5.89	99
	41	1134					5.9	96
	41.1	1195					5.91	109
	41.2	1072					5.92	107
	41.3	1162					5.93	102
	41.4	1153					5.94	115
	41.5	1140					5.95	104
	41.6	1169					5.96	99
	41.7	1172					5.97	106
	41.8	1194					5.98	88
	41.9	1215					5.99	108
	42	1194					6	104
	42.1	1193					6.01	93
	42.2	1200					6.02	107
	42.3	1115					6.03	104
	42.4	1230					6.04	103
	42.5	1217					6.05	100
	42.6	1208					6.06	113
	42.7	1234					6.07	96
	42.8	1210					6.08	101
	42.9	1227					6.09	102
	43	1219					6.1	97
	43.1	1185					6.11	106
	43.2	1197					6.12	104
	43.3	1165					6.13	93
	43.4	1223					6.14	91
	43.5	1179					6.15	96
	43.6	1136					6.16	87
	43.7	1208					6.17	100
	43.8	1142					6.18	99
	43.9	1155					6.19	109
	44	1175					6.2	117
	44.1	1174					6.21	107
	44.2	1219					6.22	104
	44.3	1225					6.23	107
	44.4	1149					6.24	89
	44.5	1140					6.25	109
	44.6	1180					6.26	86
	44.7	1151					6.27	104
	44.8	1156					6.28	95
	44.9	1209					6.29	98
	45	1126					6.3	96
	45.1	1149					6.31	84
	45.2	1126					6.32	90
	45.3	1113					6.33	107
	45.4	1109					6.34	102
	45.5	1118					6.35	98
	45.6	1174					6.36	78
	45.7	1116					6.37	90
	45.8	1153					6.38	97
	45.9	1160					6.39	101
	46	1118					6.4	81
	46.1	1069					6.41	88
	46.2	1036					6.42	79
	46.3	1078					6.43	83
	46.4	1054					6.44	84
	46.5	1015					6.45	91
	46.6	1040					6.46	102
	46.7	1056					6.47	83
	46.8	997					6.48	85
	46.9	1029					6.49	96
	47	1014					6.5	96
	47.1	1020					6.51	101
	47.2	893					6.52	86
	47.3	966					6.53	99
	47.4	980					6.54	89
	47.5	1000					6.55	89
	47.6	897					6.56	99
	47.7	942					6.57	95
	47.8	900					6.58	107
	47.9	892					6.59	89
	48	891					6.6	79
	48.1	904					6.61	94
	48.2	929					6.62	105
	48.3	789					6.63	87
	48.4	835					6.64	92
	48.5	843					6.65	80
	48.6	851					6.66	94
	48.7	827					6.67	94
	48.8	818					6.68	96
	48.9	829					6.69	90
	49	845					6.7	89
	49.1	815					6.71	106
	49.2	840					6.72	99
	49.3	852					6.73	97
	49.4	852					6.74	93
	49.5	871					6.75	92
	49.6	901					6.76	85
	49.7	833					6.77	92
	49.8	848					6.78	107
	49.9	874					6.79	91
	50	891					6.8	97
	50.1	903					6.81	79
	50.2	876					6.82	95
	50.3	860					6.83	87
	50.4	879					6.84	100
	50.5	965					6.85	92
	50.6	902					6.86	91
	50.7	946					6.87	80
	50.8	965					6.88	89
	50.9	1014					6.89	88
	51	1038					6.9	86
	51.1	914					6.91	79
	51.2	932					6.92	90
	51.3	883					6.93	106
	51.4	925					6.94	85
	51.5	800					6.95	94
	51.6	897					6.96	76
	51.7	878					6.97	86
	51.8	851					6.98	96
	51.9	793					6.99	87
	52	787					7	100
	52.1	811					7.01	90
	52.2	808					7.02	77
	52.3	752					7.03	94
	52.4	774					7.04	84
	52.5	788					7.05	90
	52.6	743					7.06	97
	52.7	800					7.07	82
	52.8	775					7.08	79
	52.9	810					7.09	96
	53	809					7.1	98
	53.1	798					7.11	91
	53.2	823					7.12	90
	53.3	798					7.13	89
	53.4	778					7.14	95
	53.5	845					7.15	89
	53.6	861					7.16	97
	53.7	825					7.17	66
	53.8	780					7.18	80
	53.9	808					7.19	80
	54	805					7.2	94
	54.1	684					7.21	95
	54.2	742					7.22	88
	54.3	768					7.23	93
	54.4	792					7.24	93
	54.5	829					7.25	88
	54.6	742					7.26	93
	54.7	817					7.27	100
	54.8	875					7.28	100
	54.9	782					7.29	111
	55	727					7.3	116
	55.1	720					7.31	120
	55.2	723					7.32	105
	55.3	758					7.33	103
	55.4	757					7.34	98
	55.5	718					7.35	106
	55.6	731					7.36	100
	55.7	690					7.37	95
	55.8	754					7.38	105
	55.9	710					7.39	87
	56	740					7.4	101
	56.1	808					7.41	79
	56.2	831					7.42	101
	56.3	881					7.43	88
	56.4	858					7.44	77
	56.5	823					7.45	70
	56.6	786					7.46	85
	56.7	755					7.47	92
	56.8	762					7.48	91
	56.9	753					7.49	72
	57	795					7.5	92
	57.1	810					7.51	80
	57.2	717					7.52	76
	57.3	740					7.53	85
	57.4	707					7.54	84
	57.5	815					7.55	79
	57.6	751					7.56	78
	57.7	766					7.57	70
	57.8	781					7.58	69
	57.9	792					7.59	70
	58	726					7.6	74
	58.1	730					7.61	79
	58.2	695					7.62	78
	58.3	772					7.63	91
	58.4	749					7.64	93
	58.5	731					7.65	81
	58.6	735					7.66	86
	58.7	760					7.67	71
	58.8	733					7.68	63
	58.9	808					7.69	79
	59	808					7.7	69
	59.1	838					7.71	76
	59.2	730					7.72	87
	59.3	745					7.73	73
	59.4	793					7.74	74
	59.5	772					7.75	80
	59.6	752					7.76	86
	59.7	743					7.77	75
	59.8	739					7.78	77
	59.9	704					7.79	79
	60	746					7.8	79
	60.1	732					7.81	75
	60.2	615					7.82	75
	60.3	647					7.83	83
	60.4	658					7.84	87
	60.5	650					7.85	71
	60.6	637					7.86	77
	60.7	690					7.87	74
	60.8	689					7.88	67
	60.9	725					7.89	64
	61	695					7.9	77
	61.1	706					7.91	82
	61.2	723					7.92	79
	61.3	717					7.93	71
	61.4	659					7.94	73
	61.5	658					7.95	75
	61.6	645					7.96	72
	61.7	628					7.97	80
	61.8	634					7.98	91
	61.9	619					7.99	90
	62	643					8	79
	62.1	640					8.01	57
	62.2	652					8.02	65
	62.3	630					8.03	74
	62.4	688					8.04	61
	62.5	679					8.05	69
	62.6	647					8.06	78
	62.7	680					8.07	68
	62.8	662					8.08	71
	62.9	620					8.09	71
	63	633					8.1	70
	63.1	637					8.11	78
	63.2	617					8.12	66
	63.3	611					8.13	79
	63.4	669					8.14	90
	63.5	705					8.15	65
	63.6	651					8.16	87
	63.7	700					8.17	71
	63.8	708					8.18	86
	63.9	687					8.19	82
	64	640					8.2	81
	64.1	640					8.21	61
	64.2	666					8.22	73
	64.3	663					8.23	72
	64.4	612					8.24	71
	64.5	655					8.25	86
	64.6	651					8.26	60
	64.7	624					8.27	77
	64.8	699					8.28	72
	64.9	696					8.29	62
	65	697					8.3	78
	65.1	672					8.31	65
	65.2	674					8.32	66
	65.3	645					8.33	73
	65.4	637					8.34	76
	65.5	615					8.35	68
	65.6	601					8.36	73
	65.7	623					8.37	72
	65.8	595					8.38	67
	65.9	613					8.39	62
	66	624					8.4	65
	66.1	677					8.41	69
	66.2	673					8.42	93
	66.3	599					8.43	79
	66.4	660					8.44	93
	66.5	606					8.45	94
	66.6	593					8.46	69
	66.7	648					8.47	78
	66.8	694					8.48	75
	66.9	650					8.49	63
	67	626					8.5	71
	67.1	591					8.51	66
	67.2	625					8.52	66
	67.3	612					8.53	84
	67.4	621					8.54	66
	67.5	615					8.55	65
	67.6	606					8.56	76
	67.7	568					8.57	86
	67.8	550					8.58	72
	67.9	555					8.59	59
	68	529					8.6	74
	68.1	577					8.61	73
	68.2	509					8.62	72
	68.3	579					8.63	74
	68.4	525					8.64	67
	68.5	561					8.65	65
	68.6	621					8.66	67
	68.7	579					8.67	77
	68.8	581					8.68	74
	68.9	546					8.69	63
	69	561					8.7	71
	69.1	565					8.71	63
	69.2	528					8.72	62
	69.3	559					8.73	59
	69.4	585					8.74	63
	69.5	574					8.75	90
	69.6	600					8.76	69
	69.7	583					8.77	65
	69.8	580					8.78	84
	69.9	567					8.79	74
	70	613					8.8	77
	70.1	586					8.81	72
	70.2	519					8.82	70
	70.3	539					8.83	81
	70.4	548					8.84	65
	70.5	560					8.85	49
	70.6	567					8.86	69
	70.7	586					8.87	75
	70.8	568					8.88	77
	70.9	549					8.89	71
	71	595					8.9	67
	71.1	624					8.91	60
	71.2	608					8.92	63
	71.3	613					8.93	71
	71.4	672					8.94	80
	71.5	634					8.95	69
	71.6	663					8.96	58
	71.7	692					8.97	63
	71.8	683					8.98	74
	71.9	666					8.99	75
	72	670					9	65
	72.1	680					9.01	65
	72.2	637					9.02	85
	72.3	646					9.03	61
	72.4	634					9.04	58
	72.5	634					9.05	71
	72.6	557					9.06	53
	72.7	610					9.07	78
	72.8	587					9.08	70
	72.9	631					9.09	68
	73	585					9.1	60
	73.1	563					9.11	61
	73.2	555					9.12	58
	73.3	519					9.13	72
	73.4	577					9.14	64
	73.5	590					9.15	61
	73.6	642					9.16	62
	73.7	663					9.17	60
	73.8	630					9.18	63
	73.9	643					9.19	54
	74	624					9.2	67
	74.1	648					9.21	66
	74.2	607					9.22	82
	74.3	597					9.23	70
	74.4	545					9.24	67
	74.5	536					9.25	73
	74.6	495					9.26	59
	74.7	547					9.27	57
	74.8	524					9.28	62
	74.9	486					9.29	66
	75	505					9.3	53
	75.1	529					9.31	59
	75.2	512					9.32	68
	75.3	532					9.33	57
	75.4	569					9.34	55
	75.5	577					9.35	61
	75.6	554					9.36	61
	75.7	501					9.37	67
	75.8	552					9.38	63
	75.9	563					9.39	68
	76	560					9.4	60
	76.1	605					9.41	68
	76.2	561					9.42	69
	76.3	544					9.43	70
	76.4	572					9.44	69
	76.5	520					9.45	54
	76.6	559					9.46	59
	76.7	548					9.47	76
	76.8	562					9.48	74
	76.9	605					9.49	61
	77	595					9.5	62
	77.1	630					9.51	68
	77.2	565					9.52	77
	77.3	554					9.53	63
	77.4	561					9.54	64
	77.5	588					9.55	59
	77.6	582					9.56	63
	77.7	552					9.57	57
	77.8	566					9.58	50
	77.9	530					9.59	62
	78	528					9.6	65
	78.1	569					9.61	55
	78.2	549					9.62	57
	78.3	549					9.63	62
	78.4	573					9.64	59
	78.5	535					9.65	63
	78.6	553					9.66	55
	78.7	529					9.67	63
	78.8	532					9.68	61
	78.9	521					9.69	69
	79	573					9.7	55
	79.1	536					9.71	60
	79.2	559					9.72	59
	79.3	543					9.73	61
	79.4	536					9.74	65
	79.5	516					9.75	82
	79.6	526					9.76	75
	79.7	571					9.77	70
	79.8	534					9.78	83
	79.9	559					9.79	75
	80	528					9.8	65
							9.81	69
							9.82	78
							9.83	70
							9.84	68
							9.85	68
							9.86	60
							9.87	68
							9.88	61
							9.89	62
							9.9	68
							9.91	70
							9.92	52
							9.93	63
							9.94	70
							9.95	64
							9.96	73
							9.97	52
							9.98	64
							9.99	63
							10	64
							10.01	77
							10.02	78
							10.03	52
							10.04	58
							10.05	72
							10.06	79
							10.07	70
							10.08	65
							10.09	77
							10.1	81
							10.11	74
							10.12	76
							10.13	69
							10.14	50
							10.15	76
							10.16	79
							10.17	66
							10.18	62
							10.19	68
							10.2	72
							10.21	74
							10.22	67
							10.23	71
							10.24	80
							10.25	69
							10.26	60
							10.27	70
							10.28	66
							10.29	62
							10.3	62
							10.31	65
							10.32	54
							10.33	74
							10.34	69
							10.35	85
							10.36	81
							10.37	63
							10.38	66
							10.39	79
							10.4	69
							10.41	62
							10.42	67
							10.43	66
							10.44	57
							10.45	73
							10.46	68
							10.47	60
							10.48	72
							10.49	65
							10.5	72
							10.51	61
							10.52	63
							10.53	68
							10.54	67
							10.55	70
							10.56	69
							10.57	64
							10.58	63
							10.59	59
							10.6	58
							10.61	65
							10.62	68
							10.63	52
							10.64	63
							10.65	70
							10.66	66
							10.67	68
							10.68	62
							10.69	68
							10.7	65
							10.71	62
							10.72	75
							10.73	72
							10.74	71
							10.75	62
							10.76	58
							10.77	48
							10.78	63
							10.79	62
							10.8	64
							10.81	59
							10.82	66
							10.83	60
							10.84	55
							10.85	50
							10.86	77
							10.87	73
							10.88	70
							10.89	57
							10.9	65
							10.91	58
							10.92	62
							10.93	68
							10.94	66
							10.95	60
							10.96	64
							10.97	71
							10.98	64
							10.99	74
							11	56
							11.01	53
							11.02	69
							11.03	64
							11.04	69
							11.05	61
							11.06	69
							11.07	72
							11.08	62
							11.09	70
							11.1	59
							11.11	61
							11.12	65
							11.13	56
							11.14	60
							11.15	56
							11.16	41
							11.17	48
							11.18	64
							11.19	67
							11.2	57
							11.21	60
							11.22	62
							11.23	49
							11.24	67
							11.25	57
							11.26	48
							11.27	50
							11.28	53
							11.29	53
							11.3	47
							11.31	51
							11.32	67
							11.33	57
							11.34	56
							11.35	65
							11.36	50
							11.37	52
							11.38	58
							11.39	55
							11.4	47
							11.41	53
							11.42	57
							11.43	61
							11.44	57
							11.45	49
							11.46	53
							11.47	68
							11.48	49
							11.49	61
							11.5	51
							11.51	51
							11.52	52
							11.53	55
							11.54	58
							11.55	62
							11.56	57
							11.57	49
							11.58	65
							11.59	60
							11.6	62
							11.61	41
							11.62	52
							11.63	65
							11.64	64
							11.65	59
							11.66	54
							11.67	60
							11.68	51
							11.69	51
							11.7	58
							11.71	51
							11.72	62
							11.73	62
							11.74	65
							11.75	50
							11.76	47
							11.77	52
							11.78	57
							11.79	43
							11.8	41
							11.81	52
							11.82	61
							11.83	56
							11.84	60
							11.85	65
							11.86	68
							11.87	57
							11.88	60
							11.89	57
							11.9	60
							11.91	42
							11.92	54
							11.93	53
							11.94	59
							11.95	67
							11.96	50
							11.97	61
							11.98	68
							11.99	59
							12	55
							12.01	50
							12.02	80
							12.03	80
							12.04	52
							12.05	68
							12.06	76
							12.07	55
							12.08	65
							12.09	75
							12.1	69
							12.11	69
							12.12	65
							12.13	68
							12.14	56
							12.15	73
							12.16	72
							12.17	66
							12.18	72
							12.19	61
							12.2	68
							12.21	68
							12.22	67
							12.23	76
							12.24	67
							12.25	89
							12.26	86
							12.27	113
							12.28	105
							12.29	112
							12.3	127
							12.31	117
							12.32	132
							12.33	118
							12.34	132
							12.35	135
							12.36	140
							12.37	159
							12.38	179
							12.39	214
							12.4	270
							12.41	307
							12.42	388
							12.43	501
							12.44	683
							12.45	916
							12.46	1136
							12.47	1499
							12.48	1988
							12.49	2493
							12.5	3037
							12.51	3297
							12.52	3151
							12.53	2555
							12.54	1760
							12.55	1110
							12.56	822
							12.57	658
							12.58	648
							12.59	630
							12.6	540
							12.61	456
							12.62	311
							12.63	204
							12.64	168
							12.65	141
							12.66	128
							12.67	120
							12.68	100
							12.69	100
							12.7	90
							12.71	117
							12.72	116
							12.73	120
							12.74	124
							12.75	141
							12.76	147
							12.77	148
							12.78	182
							12.79	232
							12.8	255
							12.81	307
							12.82	321
							12.83	351
							12.84	306
							12.85	292
							12.86	208
							12.87	145
							12.88	152
							12.89	121
							12.9	117
							12.91	146
							12.92	144
							12.93	178
							12.94	220
							12.95	271
							12.96	330
							12.97	422
							12.98	508
							12.99	616
							13	847
							13.01	1001
							13.02	1186
							13.03	1335
							13.04	1305
							13.05	1032
							13.06	760
							13.07	492
							13.08	298
							13.09	195
							13.1	153
							13.11	129
							13.12	108
							13.13	96
							13.14	93
							13.15	91
							13.16	65
							13.17	76
							13.18	72
							13.19	64
							13.2	70
							13.21	56
							13.22	57
							13.23	64
							13.24	52
							13.25	70
							13.26	68
							13.27	72
							13.28	71
							13.29	88
							13.3	87
							13.31	94
							13.32	98
							13.33	91
							13.34	100
							13.35	107
							13.36	85
							13.37	84
							13.38	67
							13.39	53
							13.4	55
							13.41	64
							13.42	54
							13.43	46
							13.44	63
							13.45	56
							13.46	50
							13.47	56
							13.48	63
							13.49	63
							13.5	60
							13.51	57
							13.52	61
							13.53	67
							13.54	62
							13.55	50
							13.56	67
							13.57	81
							13.58	73
							13.59	76
							13.6	83
							13.61	94
							13.62	128
							13.63	150
							13.64	183
							13.65	226
							13.66	324
							13.67	384
							13.68	526
							13.69	644
							13.7	894
							13.71	1145
							13.72	1419
							13.73	1680
							13.74	1805
							13.75	1751
							13.76	1485
							13.77	1047
							13.78	645
							13.79	365
							13.8	231
							13.81	201
							13.82	149
							13.83	114
							13.84	99
							13.85	84
							13.86	91
							13.87	73
							13.88	62
							13.89	66
							13.9	63
							13.91	66
							13.92	68
							13.93	55
							13.94	63
							13.95	60
							13.96	57
							13.97	52
							13.98	53
							13.99	59
							14	58
							14.01	55
							14.02	55
							14.03	52
							14.04	56
							14.05	62
							14.06	61
							14.07	57
							14.08	75
							14.09	67
							14.1	69
							14.11	72
							14.12	69
							14.13	51
							14.14	46
							14.15	57
							14.16	54
							14.17	58
							14.18	53
							14.19	54
							14.2	56
							14.21	62
							14.22	67
							14.23	78
							14.24	86
							14.25	87
							14.26	95
							14.27	120
							14.28	105
							14.29	124
							14.3	131
							14.31	134
							14.32	122
							14.33	115
							14.34	82
							14.35	81
							14.36	69
							14.37	70
							14.38	56
							14.39	52
							14.4	55
							14.41	61
							14.42	58
							14.43	54
							14.44	53
							14.45	62
							14.46	47
							14.47	53
							14.48	40
							14.49	53
							14.5	41
							14.51	46
							14.52	56
							14.53	59
							14.54	55
							14.55	44
							14.56	46
							14.57	48
							14.58	46
							14.59	53
							14.6	43
							14.61	32
							14.62	52
							14.63	57
							14.64	45
							14.65	44
							14.66	41
							14.67	65
							14.68	43
							14.69	47
							14.7	60
							14.71	54
							14.72	59
							14.73	60
							14.74	41
							14.75	54
							14.76	47
							14.77	53
							14.78	54
							14.79	57
							14.8	55
							14.81	47
							14.82	50
							14.83	45
							14.84	46
							14.85	55
							14.86	61
							14.87	64
							14.88	52
							14.89	76
							14.9	78
							14.91	86
							14.92	109
							14.93	120
							14.94	150
							14.95	147
							14.96	189
							14.97	196
							14.98	240
							14.99	242
							15	190
							15.01	181
							15.02	150
							15.03	114
							15.04	110
							15.05	150
							15.06	130
							15.07	174
							15.08	192
							15.09	196
							15.1	261
							15.11	260
							15.12	247
							15.13	253
							15.14	233
							15.15	181
							15.16	137
							15.17	108
							15.18	116
							15.19	112
							15.2	129
							15.21	108
							15.22	132
							15.23	158
							15.24	173
							15.25	194
							15.26	209
							15.27	264
							15.28	271
							15.29	256
							15.3	246
							15.31	209
							15.32	183
							15.33	160
							15.34	116
							15.35	119
							15.36	102
							15.37	94
							15.38	95
							15.39	100
							15.4	115
							15.41	121
							15.42	134
							15.43	155
							15.44	179
							15.45	195
							15.46	256
							15.47	358
							15.48	508
							15.49	622
							15.5	893
							15.51	1185
							15.52	1522
							15.53	2038
							15.54	2469
							15.55	2992
							15.56	3223
							15.57	3065
							15.58	2480
							15.59	1702
							15.6	1076
							15.61	710
							15.62	431
							15.63	269
							15.64	189
							15.65	181
							15.66	139
							15.67	106
							15.68	76
							15.69	78
							15.7	100
							15.71	68
							15.72	74
							15.73	70
							15.74	69
							15.75	68
							15.76	54
							15.77	58
							15.78	63
							15.79	58
							15.8	66
							15.81	56
							15.82	48
							15.83	54
							15.84	57
							15.85	58
							15.86	50
							15.87	55
							15.88	66
							15.89	45
							15.9	58
							15.91	49
							15.92	57
							15.93	58
							15.94	51
							15.95	50
							15.96	47
							15.97	44
							15.98	52
							15.99	37
							16	36
							16.01	43
							16.02	55
							16.03	44
							16.04	43
							16.05	37
							16.06	44
							16.07	38
							16.08	36
							16.09	41
							16.1	41
							16.11	38
							16.12	47
							16.13	39
							16.14	43
							16.15	47
							16.16	39
							16.17	37
							16.18	42
							16.19	36
							16.2	56
							16.21	45
							16.22	53
							16.23	47
							16.24	49
							16.25	48
							16.26	51
							16.27	41
							16.28	46
							16.29	43
							16.3	56
							16.31	49
							16.32	47
							16.33	49
							16.34	52
							16.35	62
							16.36	62
							16.37	66
							16.38	66
							16.39	61
							16.4	73
							16.41	69
							16.42	66
							16.43	76
							16.44	84
							16.45	73
							16.46	65
							16.47	69
							16.48	72
							16.49	63
							16.5	48
							16.51	53
							16.52	44
							16.53	43
							16.54	41
							16.55	49
							16.56	43
							16.57	58
							16.58	49
							16.59	48
							16.6	41
							16.61	55
							16.62	57
							16.63	51
							16.64	57
							16.65	51
							16.66	57
							16.67	43
							16.68	36
							16.69	46
							16.7	60
							16.71	49
							16.72	50
							16.73	44
							16.74	43
							16.75	40
							16.76	59
							16.77	46
							16.78	53
							16.79	53
							16.8	50
							16.81	66
							16.82	48
							16.83	47
							16.84	56
							16.85	69
							16.86	67
							16.87	75
							16.88	78
							16.89	90
							16.9	105
							16.91	146
							16.92	187
							16.93	239
							16.94	281
							16.95	337
							16.96	370
							16.97	449
							16.98	458
							16.99	462
							17	472
							17.01	400
							17.02	362
							17.03	295
							17.04	218
							17.05	164
							17.06	126
							17.07	89
							17.08	64
							17.09	65
							17.1	57
							17.11	58
							17.12	57
							17.13	61
							17.14	47
							17.15	43
							17.16	51
							17.17	52
							17.18	42
							17.19	53
							17.2	52
							17.21	49
							17.22	53
							17.23	44
							17.24	50
							17.25	51
							17.26	58
							17.27	45
							17.28	51
							17.29	43
							17.3	38
							17.31	45
							17.32	38
							17.33	42
							17.34	39
							17.35	43
							17.36	37
							17.37	43
							17.38	46
							17.39	38
							17.4	47
							17.41	39
							17.42	38
							17.43	51
							17.44	43
							17.45	42
							17.46	47
							17.47	31
							17.48	34
							17.49	42
							17.5	39
							17.51	42
							17.52	43
							17.53	41
							17.54	41
							17.55	44
							17.56	49
							17.57	43
							17.58	38
							17.59	49
							17.6	53
							17.61	42
							17.62	41
							17.63	43
							17.64	56
							17.65	40
							17.66	37
							17.67	45
							17.68	47
							17.69	46
							17.7	52
							17.71	48
							17.72	46
							17.73	47
							17.74	54
							17.75	43
							17.76	59
							17.77	51
							17.78	64
							17.79	61
							17.8	67
							17.81	75
							17.82	76
							17.83	94
							17.84	107
							17.85	108
							17.86	146
							17.87	173
							17.88	231
							17.89	275
							17.9	354
							17.91	414
							17.92	525
							17.93	666
							17.94	703
							17.95	723
							17.96	766
							17.97	709
							17.98	488
							17.99	356
							18	245
							18.01	182
							18.02	143
							18.03	140
							18.04	105
							18.05	101
							18.06	86
							18.07	71
							18.08	61
							18.09	86
							18.1	77
							18.11	59
							18.12	53
							18.13	64
							18.14	59
							18.15	64
							18.16	61
							18.17	63
							18.18	58
							18.19	65
							18.2	46
							18.21	46
							18.22	49
							18.23	34
							18.24	44
							18.25	39
							18.26	42
							18.27	47
							18.28	43
							18.29	38
							18.3	34
							18.31	46
							18.32	34
							18.33	40
							18.34	37
							18.35	44
							18.36	45
							18.37	46
							18.38	40
							18.39	42
							18.4	43
							18.41	41
							18.42	45
							18.43	36
							18.44	46
							18.45	46
							18.46	44
							18.47	39
							18.48	33
							18.49	45
							18.5	39
							18.51	33
							18.52	38
							18.53	42
							18.54	44
							18.55	40
							18.56	57
							18.57	38
							18.58	36
							18.59	43
							18.6	54
							18.61	55
							18.62	65
							18.63	63
							18.64	73
							18.65	94
							18.66	102
							18.67	101
							18.68	106
							18.69	111
							18.7	97
							18.71	76
							18.72	81
							18.73	64
							18.74	66
							18.75	69
							18.76	75
							18.77	79
							18.78	96
							18.79	122
							18.8	143
							18.81	195
							18.82	238
							18.83	309
							18.84	394
							18.85	492
							18.86	571
							18.87	720
							18.88	812
							18.89	830
							18.9	793
							18.91	630
							18.92	469
							18.93	333
							18.94	232
							18.95	159
							18.96	112
							18.97	102
							18.98	83
							18.99	77
							19	81
							19.01	75
							19.02	73
							19.03	75
							19.04	92
							19.05	90
							19.06	92
							19.07	84
							19.08	80
							19.09	58
							19.1	59
							19.11	47
							19.12	32
							19.13	41
							19.14	48
							19.15	40
							19.16	38
							19.17	38
							19.18	48
							19.19	47
							19.2	34
							19.21	34
							19.22	36
							19.23	36
							19.24	35
							19.25	37
							19.26	38
							19.27	29
							19.28	29
							19.29	28
							19.3	28
							19.31	34
							19.32	35
							19.33	26
							19.34	26
							19.35	34
							19.36	34
							19.37	30
							19.38	34
							19.39	38
							19.4	30
							19.41	39
							19.42	32
							19.43	33
							19.44	36
							19.45	33
							19.46	26
							19.47	34
							19.48	39
							19.49	50
							19.5	42
							19.51	45
							19.52	53
							19.53	58
							19.54	61
							19.55	71
							19.56	88
							19.57	92
							19.58	102
							19.59	97
							19.6	95
							19.61	78
							19.62	78
							19.63	61
							19.64	51
							19.65	30
							19.66	33
							19.67	38
							19.68	38
							19.69	38
							19.7	39
							19.71	41
							19.72	38
							19.73	33
							19.74	37
							19.75	44
							19.76	39
							19.77	43
							19.78	51
							19.79	37
							19.8	43
							19.81	43
							19.82	40
							19.83	48
							19.84	51
							19.85	56
							19.86	53
							19.87	57
							19.88	85
							19.89	69
							19.9	66
							19.91	70
							19.92	56
							19.93	49
							19.94	59
							19.95	71
							19.96	64
							19.97	50
							19.98	69
							19.99	82
							20	86
							20.01	92
							20.02	81
							20.03	87
							20.04	97
							20.05	89
							20.06	73
							20.07	76
							20.08	57
							20.09	55
							20.1	47
							20.11	45
							20.12	40
							20.13	53
							20.14	53
							20.15	39
							20.16	43
							20.17	43
							20.18	40
							20.19	39
							20.2	43
							20.21	37
							20.22	43
							20.23	42
							20.24	54
							20.25	46
							20.26	57
							20.27	59
							20.28	60
							20.29	50
							20.3	54
							20.31	54
							20.32	47
							20.33	59
							20.34	48
							20.35	41
							20.36	66
							20.37	46
							20.38	44
							20.39	40
							20.4	41
							20.41	45
							20.42	47
							20.43	52
							20.44	56
							20.45	50
							20.46	55
							20.47	59
							20.48	70
							20.49	88
							20.5	96
							20.51	105
							20.52	122
							20.53	165
							20.54	187
							20.55	171
							20.56	159
							20.57	136
							20.58	102
							20.59	78
							20.6	74
							20.61	64
							20.62	55
							20.63	48
							20.64	53
							20.65	42
							20.66	45
							20.67	38
							20.68	35
							20.69	41
							20.7	40
							20.71	47
							20.72	40
							20.73	38
							20.74	45
							20.75	50
							20.76	47
							20.77	44
							20.78	39
							20.79	50
							20.8	43
							20.81	36
							20.82	38
							20.83	39
							20.84	42
							20.85	36
							20.86	50
							20.87	34
							20.88	50
							20.89	40
							20.9	35
							20.91	47
							20.92	48
							20.93	43
							20.94	51
							20.95	45
							20.96	46
							20.97	55
							20.98	54
							20.99	47
							21	65
							21.01	71
							21.02	65
							21.03	71
							21.04	75
							21.05	100
							21.06	116
							21.07	148
							21.08	130
							21.09	151
							21.1	211
							21.11	252
							21.12	295
							21.13	354
							21.14	351
							21.15	347
							21.16	330
							21.17	287
							21.18	227
							21.19	204
							21.2	156
							21.21	120
							21.22	88
							21.23	100
							21.24	88
							21.25	64
							21.26	82
							21.27	77
							21.28	76
							21.29	95
							21.3	102
							21.31	83
							21.32	84
							21.33	83
							21.34	96
							21.35	75
							21.36	63
							21.37	66
							21.38	46
							21.39	42
							21.4	52
							21.41	41
							21.42	35
							21.43	44
							21.44	43
							21.45	41
							21.46	37
							21.47	41
							21.48	42
							21.49	41
							21.5	36
							21.51	34
							21.52	34
							21.53	30
							21.54	30
							21.55	31
							21.56	35
							21.57	48
							21.58	36
							21.59	40
							21.6	39
							21.61	36
							21.62	35
							21.63	31
							21.64	37
							21.65	35
							21.66	30
							21.67	33
							21.68	39
							21.69	40
							21.7	35
							21.71	28
							21.72	31
							21.73	43
							21.74	35
							21.75	35
							21.76	38
							21.77	47
							21.78	33
							21.79	35
							21.8	33
							21.81	49
							21.82	38
							21.83	49
							21.84	42
							21.85	47
							21.86	46
							21.87	63
							21.88	67
							21.89	66
							21.9	71
							21.91	65
							21.92	70
							21.93	80
							21.94	93
							21.95	87
							21.96	91
							21.97	99
							21.98	101
[truncated: 5,802 more rows]
