# Supplementary material for: Metal-organic framework derived crystalline nanocarbon for Fenton-like reaction
Source: Nat Commun. 2024 Jul 23;15:6199. doi: 10.1038/s41467-024-50476-w (PMC11266689; doi:10.1038/s41467-024-50476-w)
Supplement: Supplementary file 3 — Source Data [file 41467_2024_50476_MOESM3_ESM.zip › Source Data/Supplementary Fig. 12.xlsx]

## Sheet: Figure S12b
X	450	600	800	950	1100
399.675	0	-30	-15	-50	-60
400.157	74.1658	52.0779	14.0936	-26.8717	-47.3195
400.639	73.7618	53.2206	12.9369	-26.5683	-47.2038
401.121	73.3685	54.3463	11.7132	-26.2084	-47.2364
401.603	72.9587	55.217	10.5412	-25.8503	-47.4749
402.085	72.5515	55.706	9.5515	-25.5555	-47.9639
402.567	72.2137	55.8121	8.866	-25.3686	-48.6938
403.05	72.0144	55.6309	8.58017	-25.3172	-49.5857
403.532	71.9814	55.309	8.71257	-25.413	-50.4988
404.014	72.0712	54.9686	9.20926	-25.6596	-51.2887
404.496	72.1874	54.6736	9.97991	-26.0618	-51.8601
404.978	72.2154	54.4349	10.9442	-26.6169	-52.1797
405.46	72.0756	54.2402	12.0508	-27.299	-52.2761
405.942	71.7402	54.0802	13.2513	-28.0393	-52.2163
406.424	71.2344	53.9659	14.4791	-28.7296	-52.0856
406.906	70.6161	53.9192	15.6365	-29.256	-51.9554
407.389	69.9461	53.9544	16.6068	-29.5378	-51.8715
407.871	69.2638	54.0684	17.3007	-29.5622	-51.8479
408.353	68.5903	54.2394	17.6804	-29.3767	-51.877
408.835	67.9492	54.4326	17.7673	-29.0621	-51.946
409.317	67.3899	54.6158	17.6364	-28.6932	-52.0466
409.799	66.9845	54.755	17.3983	-28.3265	-52.1779
410.281	66.805	54.815	17.172	-27.9865	-52.3436
410.763	66.8688	54.7685	17.0355	-27.67	-52.5478
411.245	67.1062	54.5912	17.0083	-27.3605	-52.7902
411.728	67.3627	54.2728	17.0468	-27.0479	-53.0649
412.21	67.451	53.8252	17.0807	-26.7383	-53.3596
412.692	67.2241	53.2868	17.046	-26.4575	-53.6542
413.174	66.6102	52.727	16.9184	-26.2426	-53.9183
413.656	65.6399	52.2402	16.7217	-26.1244	-54.1179
414.138	64.4289	51.9313	16.5188	-26.118	-54.2239
414.62	63.1298	51.8715	16.3778	-26.2093	-54.2259
415.103	61.8571	52.0815	16.3396	-26.3605	-54.1396
415.585	60.6555	52.5223	16.4012	-26.5229	-54.0018
416.067	59.499	53.1155	16.5202	-26.6565	-53.8574
416.549	58.3312	53.7707	16.635	-26.7389	-53.7418
417.031	57.1109	54.392	16.6863	-26.7663	-53.6756
417.513	55.847	54.8948	16.639	-26.7519	-53.6572
417.995	54.595	55.2156	16.4919	-26.7178	-53.6646
418.477	53.4362	55.3238	16.2772	-26.6879	-53.6641
418.959	52.4227	55.2357	16.0434	-26.6755	-53.6315
419.442	51.5536	55.0125	15.8376	-26.682	-53.5683
419.924	50.7867	54.7371	15.6934	-26.6988	-53.4977
420.406	50.086	54.4851	15.6282	-26.7167	-53.447
420.888	49.4545	54.3202	15.6558	-26.7291	-53.4305
421.37	48.9402	54.2766	15.7848	-26.7366	-53.4457
421.852	48.5999	54.354	16.0148	-26.7436	-53.4741
422.334	48.4643	54.5208	16.3296	-26.755	-53.491
422.816	48.5126	54.7196	16.6949	-26.7704	-53.4747
423.298	48.6856	54.8892	17.0657	-26.7834	-53.4175
423.781	48.9243	54.9827	17.3966	-26.7814	-53.329
424.263	49.2179	54.9825	17.6583	-26.7526	-53.2321
424.745	49.6174	54.9009	17.8427	-26.6927	-53.1534
425.227	50.2227	54.7738	17.9612	-26.6103	-53.1149
425.709	51.1335	54.6409	18.0363	-26.5253	-53.126
426.191	52.3907	54.531	18.0886	-26.4639	-53.1816
426.673	53.9581	54.4544	18.1281	-26.4457	-53.2649
427.155	55.7341	54.4009	18.1494	-26.4731	-53.3548
427.637	57.6044	54.3509	18.1389	-26.5273	-53.4326
428.12	59.4755	54.2892	18.084	-26.5729	-53.4833
428.602	61.3045	54.2112	17.9836	-26.5738	-53.4988
429.084	63.0889	54.1238	17.8514	-26.5036	-53.4773
429.566	64.8371	54.0407	17.7139	-26.3602	-53.4244
430.048	66.5403	53.9722	17.5986	-26.1674	-53.3528
430.53	68.1598	53.9201	17.5264	-25.9669	-53.2802
431.012	69.6345	53.8793	17.5027	-25.8004	-53.2261
431.494	70.9106	53.8424	17.5188	-25.6927	-53.2042
431.977	71.9622	53.806	17.557	-25.6465	-53.219
432.459	72.7989	53.7753	17.5994	-25.6434	-53.2628
432.941	73.4601	53.7614	17.6325	-25.6554	-53.318
433.423	73.9962	53.7757	17.6489	-25.6575	-53.3609
433.905	74.4484	53.8231	17.6477	-25.639	-53.3689
434.387	74.8322	53.8979	17.632	-25.606	-53.3289
434.869	75.1405	53.9878	17.6087	-25.5752	-53.2405
435.351	75.3559	54.0793	17.5874	-25.5628	-53.1168
435.834	75.4725	54.1632	17.582	-25.5776	-52.9797
436.316	75.5069	54.2392	17.6081	-25.6172	-52.8555
436.798	75.5011	54.3129	17.678	-25.6712	-52.7666
437.28	75.5066	54.3907	17.7951	-25.7282	-52.7265
437.762	75.5695	54.4746	17.9481	-25.7829	-52.7385
438.244	75.7093	54.559	18.113	-25.838	-52.7972
438.726	75.9178	54.6311	18.2562	-25.9	-52.8921
439.208	76.1653	54.6772	18.3467	-25.9727	-53.0099
439.69	76.4197	54.6879	18.3656	-26.0505	-53.1372
440.173	76.6575	54.6592	18.3091	-26.1181	-53.2599
440.655	76.8692	54.5944	18.191	-26.1556	-53.362
441.137	77.0583	54.501	18.0374	-26.1476	-53.4302
441.619	77.2329	54.3879	17.8791	-26.0909	-53.4548
442.101	77.3971	54.2644	17.7402	-25.9981	-53.4342
442.583	77.5486	54.1402	17.6345	-25.8924	-53.3753
443.065	77.6803	54.0281	17.5651	-25.7985	-53.2922
443.547	77.7871	53.9432	17.5284	-25.731	-53.2014
444.029	77.8701	53.9021	17.5199	-25.6907	-53.1174
444.512	77.9364	53.9159	17.5361	-25.6663	-53.0512
444.994	77.9943	53.9847	17.5743	-25.6419	-53.0084
445.476	78.0467	54.0929	17.63	-25.6047	-52.9905
445.958	78.0878	54.2101	17.694	-25.5521	-52.9963
446.44	78.1051	54.3034	17.7547	-25.4918	-53.0231
446.922	78.0884	54.3436	17.7996	-25.4385	-53.0669
447.404	78.0363	54.3179	17.8215	-25.4066	-53.1216
447.886	77.9618	54.2339	17.821	-25.4039	-53.1791
448.368	77.8906	54.1157	17.8072	-25.4308	-53.2299
448.851	77.8539	53.9932	17.7927	-25.4806	-53.2648
449.333	77.8743	53.8923	17.7884	-25.5435	-53.2788
449.815	77.9617	53.8267	17.7985	-25.6094	-53.2721
450.297	78.1096	53.7957	17.8189	-25.6703	-53.2512
450.779	78.3025	53.79	17.8398	-25.7185	-53.2255
451.261	78.5213	53.7982	17.85	-25.7462	-53.2061
451.743	78.7507	53.8121	17.842	-25.7467	-53.2015
452.226	78.98	53.8291	17.8141	-25.7164	-53.2155
452.708	79.2009	53.8486	17.7694	-25.6594	-53.2477
453.19	79.4035	53.868	17.7129	-25.5877	-53.2945
453.672	79.5759	53.881	17.6481	-25.5209	-53.3522
454.154	79.7051	53.878	17.576	-25.4789	-53.4183
454.636	79.7827	53.8504	17.4962	-25.4746	-53.4918
455.118	79.8084	53.7966	17.4106	-25.5097	-53.5715
455.6	79.7936	53.7242	17.3258	-25.5736	-53.6531
456.082	79.7572	53.6484	17.2528	-25.6476	-53.7281
456.565	79.7217	53.5891	17.2047	-25.711	-53.785
457.047	79.7058	53.5603	17.1899	-25.7505	-53.8114
457.529	79.7173	53.5654	17.2077	-25.7647	-53.801
458.011	79.7528	53.5956	17.2477	-25.7626	-53.7567
458.493	79.8032	53.6348	17.2935	-25.757	-53.6902
458.975	79.8602	53.6668	17.3296	-25.7576	-53.6168
459.457	79.9215	53.6824	17.3468	-25.7658	-53.5502
459.939	79.9893	53.6815	17.3457	-25.7755	-53.4987
460.421	80.0665	53.6709	17.3337	-25.778	-53.4643
460.904	80.1507	53.6592	17.3214	-25.7671	-53.4452
461.386	80.2321	53.6509	17.3156	-25.7431	-53.4383
461.868	80.2966	53.6442	17.3177	-25.7125	-53.4417
462.35	80.3303	53.6324	17.3229	-25.6834	-53.4551
462.832	80.3271	53.6079	17.3248	-25.6607	-53.4791
463.314	80.2922	53.5661	17.3184	-25.6436	-53.5139
463.796	80.2402	53.5089	17.3042	-25.6267	-53.5569
464.278	80.1892	53.4439	17.2878	-25.604	-53.6029
464.76	80.1532	53.3823	17.278	-25.5744	-53.6449
465.243	80.1391	53.3348	17.2816	-25.5435	-53.6753
465.725	80.1458	53.3086	17.3015	-25.5225	-53.6887
466.207	80.1692	53.3064	17.3344	-25.5234	-53.6827
466.689	80.2077	53.3262	17.3732	-25.5525	-53.6586
467.171	80.2641	53.363	17.4093	-25.6069	-53.621
467.653	80.3444	53.4086	17.435	-25.6749	-53.5775
468.135	80.4518	53.4543	17.4465	-25.7414	-53.5366
468.617	80.5812	53.4905	17.4439	-25.793	-53.506
469.099	80.7171	53.5101	17.4304	-25.8239	-53.4911
469.582	80.8364	53.5097	17.4112	-25.8364	-53.4934
470.064	80.9183	53.491	17.3919	-25.8378	-53.5107
470.546	80.9481	53.4615	17.3774	-25.836	-53.5367
471.028	80.9257	53.4313	17.3712	-25.8346	-53.5629
471.51	80.8636	53.4106	17.3745	-25.833	-53.5812
471.992	80.784	53.4055	17.3856	-25.8274	-53.5857
472.474	80.7082	53.4154	17.4003	-25.8149	-53.5758
472.957	80.6499	53.4329	17.4125	-25.7962	-53.556
473.439	80.6123	53.4489	17.4173	-25.7751	-53.5343
473.921	80.5905	53.4557	17.4124	-25.7561	-53.518
474.403	80.5767	53.4506	17.3994	-25.7414	-53.5115
474.885	80.566	53.4372	17.383	-25.7289	-53.5149
475.367	80.5581	53.4221	17.3689	-25.7134	-53.5251
475.849	80.5559	53.4121	17.3613	-25.6891	-53.5372
476.331	80.5623	53.4103	17.3605	-25.6542	-53.5481
476.813	80.5779	53.4156	17.3633	-25.6118	-53.5568
477.296	80.5999	53.4238	17.3646	-25.5692	-53.5653
477.778	80.6248	53.4319	17.3608	-25.5336	-53.5765
478.26	80.6513	53.4393	17.3518	-25.5088	-53.5923
478.742	80.6811	53.4486	17.3424	-25.4923	-53.6121
479.224	80.7181	53.4636	17.3395	-25.4771	-53.633
479.706	80.7653	53.4857	17.3499	-25.4549	-53.6507
480.188	80.8208	53.5106	17.376	-25.4219	-53.6618
480.67	80.8766	53.5307	17.4151	-25.3811	-53.6651
481.152	80.9218	53.5355	17.4594	-25.3424	-53.6619
481.635	80.9453	53.5182	17.5001	-25.3178	-53.6547
482.117	80.9413	53.4798	17.5303	-25.316	-53.6457
482.599	80.9125	53.4298	17.5477	-25.3383	-53.6352
483.081	80.8695	53.383	17.555	-25.3773	-53.6217
483.563	80.8252	53.3556	17.5582	-25.419	-53.6031
484.045	80.7922	53.3584	17.5639	-25.4482	-53.5781
484.527	80.7769	53.3934	17.5767	-25.455	-53.548
485.009	80.779	53.4544	17.5979	-25.4371	-53.5164
485.491	80.7933	53.5301	17.6265	-25.4001	-53.4885
485.974	80.8137	53.6095	17.6601	-25.3541	-53.4688
486.456	80.8364	53.6846	17.6965	-25.3109	-53.4597
486.938	80.8606	53.752	17.7336	-25.2797	-53.4611
487.42	80.8873	53.8106	17.7697	-25.2653	-53.471
487.902	80.9176	53.8601	17.802	-25.2685	-53.4868
488.384	80.9506	53.898	17.8274	-25.2862	-53.5071
488.866	80.984	53.9205	17.8434	-25.3128	-53.5311
489.348	81.0146	53.9241	17.8495	-25.3399	-53.5589
489.831	81.041	53.9072	17.8475	-25.3585	-53.5898
490.313	81.0636	53.8721	17.8422	-25.3602	-53.6213
490.795	81.0846	53.8248	17.8389	-25.3392	-53.6492
491.277	81.106	53.7717	17.8414	-25.2949	-53.6683
491.759	81.1287	53.7184	17.8499	-25.2331	-53.6742
492.241	81.1512	53.6673	17.8607	-25.1652	-53.6652
492.723	81.1712	53.6188	17.8683	-25.1035	-53.6423
493.205	81.1874	53.572	17.8679	-25.0582	-53.6093
493.688	81.2009	53.5281	17.8581	-25.0334	-53.5712
494.17	81.2147	53.4907	17.842	-25.0265	-53.5335
494.652	81.2326	53.4653	17.8258	-25.0299	-53.5001
495.134	81.2563	53.4571	17.8162	-25.035	-53.4743
495.616	81.2846	53.4683	17.8172	-25.0368	-53.4581
496.098	81.313	53.4974	17.8287	-25.0346	-53.4524
496.58	81.3359	53.5401	17.8469	-25.0323	-53.4571
497.062	81.3495	53.5917	17.8668	-25.0341	-53.47
497.544	81.3542	53.6491	17.8839	-25.0418	-53.4877
498.027	81.3541	53.7117	17.897	-25.0518	-53.5052
498.509	81.3556	53.7806	17.9077	-25.0571	-53.5176
498.991	81.3637	53.8552	17.9184	-25.0495	-53.5223
499.473	81.3805	53.9317	17.9312	-25.0247	-53.5197
499.955	81.4036	54.0014	17.9456	-24.9842	-53.5133
500.437	81.4278	54.0526	17.9591	-24.9356	-53.5091
500.919	81.4482	54.0752	17.9686	-24.8888	-53.5125
501.401	81.4623	54.0635	17.9722	-24.852	-53.5262
501.884	81.4708	54.0211	17.9703	-24.8287	-53.5484
502.366	81.4772	53.9592	17.9651	-24.8155	-53.5732
502.848	81.4847	53.8952	17.9599	-24.8051	-53.5931
503.33	81.4954	53.8467	17.9566	-24.7893	-53.6022
503.812	81.5092	53.826	17.9549	-24.7638	-53.5986
504.294	81.5251	53.8386	17.953	-24.7286	-53.5849
504.776	81.5426	53.8823	17.9488	-24.6879	-53.5673
505.258	81.563	53.9497	17.9419	-24.6468	-53.5526
505.74	81.5885	54.0296	17.9341	-24.6099	-53.5455
506.223	81.6213	54.1109	17.9285	-24.5791	-53.5479
506.705	81.6613	54.1832	17.9287	-24.5543	-53.5581
507.187	81.7055	54.2377	17.9363	-24.5353	-53.5718
507.669	81.7489	54.2688	17.9506	-24.5227	-53.5846
508.151	81.7867	54.2743	17.9694	-24.5187	-53.5933
508.633	81.8161	54.2554	17.9901	-24.5257	-53.5966
509.115	81.8373	54.2172	18.0114	-24.5445	-53.5954
509.597	81.8526	54.1671	18.0338	-24.5728	-53.5913
510.079	81.8638	54.1133	18.0583	-24.6055	-53.5864
510.562	81.8709	54.0627	18.085	-24.6364	-53.582
511.044	81.8721	54.0195	18.1112	-24.66	-53.5788
511.526	81.8653	53.9844	18.1317	-24.6741	-53.5767
512.008	81.851	53.956	18.1407	-24.6795	-53.5748
512.49	81.8343	53.9326	18.1336	-24.6789	-53.5717
512.972	81.8248	53.913	18.11	-24.6746	-53.5654
513.454	81.8331	53.8983	18.0737	-24.6669	-53.5547
513.936	81.8665	53.8903	18.0321	-24.6539	-53.5388
514.418	81.9253	53.8896	17.993	-24.6331	-53.5187
514.901	82.0018	53.895	17.9623	-24.6039	-53.4966
515.383	82.0826	53.9028	17.942	-24.5689	-53.476
515.865	82.1537	53.9079	17.931	-24.5339	-53.4601
516.347	82.2063	53.9065	17.9266	-24.5064	-53.4508
516.829	82.24	53.8976	17.9271	-24.4925	-53.448
517.311	82.2622	53.8838	17.9324	-24.4945	-53.4495
517.793	82.2832	53.871	17.9444	-24.51	-53.4522
518.275	82.3124	53.8652	17.9648	-24.5326	-53.4534
518.758	82.3535	53.8706	17.9939	-24.5552	-53.4524
519.24	82.4035	53.8877	18.0287	-24.572	-53.45
519.722	82.4557	53.9128	18.0647	-24.5799	-53.4483
520.204	82.5032	53.9402	18.0968	-24.5793	-53.449
520.686	82.5427	53.9631	18.1217	-24.5718	-53.452
521.168	82.5754	53.9759	18.1385	-24.5592	-53.456
521.65	82.6052	53.9747	18.1481	-24.5425	-53.4588
522.132	82.6365	53.9581	18.1517	-24.5222	-53.4591
522.615	82.6722	53.9265	18.1494	-24.4992	-53.4575
523.097	82.7123	53.8825	18.1394	-24.4748	-53.4568
523.579	82.7557	53.8307	18.1191	-24.4519	-53.4609
524.061	82.801	53.7774	18.0867	-24.4331	-53.4734
524.543	82.8484	53.7301	18.0443	-24.4202	-53.4957
525.025	82.8985	53.6968	17.9977	-24.4128	-53.526
525.507	82.9508	53.6825	17.9555	-24.4087	-53.5594
525.989	83.0031	53.6886	17.9267	-24.405	-53.5903
526.471	83.0506	53.7114	17.9174	-24.3993	-53.6136
526.954	83.0886	53.744	17.9285	-24.3911	-53.6268
527.436	83.1148	53.778	17.9558	-24.3825	-53.6298
527.918	83.1315	53.8067	17.9919	-24.3765	-53.624
528.4	83.1459	53.8271	18.029	-24.376	-53.6115
528.882	83.1667	53.8394	18.0608	-24.3822	-53.5935
529.364	83.2014	53.8462	18.0838	-24.3941	-53.5708
529.846	83.2519	53.8501	18.0973	-24.4091	-53.5446
530.328	83.314	53.8523	18.1023	-24.4237	-53.5168
530.811	83.3784	53.8518	18.1006	-24.4345	-53.4908
531.293	83.4352	53.8471	18.0947	-24.4394	-53.4699
531.775	83.4788	53.8373	18.0873	-24.4364	-53.4567
532.257	83.5089	53.8234	18.0817	-24.4243	-53.4517
532.739	83.5314	53.8089	18.0813	-24.4022	-53.4532
533.221	83.5543	53.7979	18.0885	-24.37	-53.4579
533.703	83.5844	53.794	18.104	-24.329	-53.4622
534.185	83.6238	53.7985	18.1258	-24.2826	-53.4642
534.668	83.67	53.8103	18.15	-24.2361	-53.464
535.149	83.7174	53.8278	18.1724	-24.1952	-53.4632
535.632	83.7611	53.8494	18.1897	-24.1645	-53.4639
536.114	83.7987	53.8755	18.2015	-24.1469	-53.467
536.596	83.831	53.9076	18.2094	-24.1418	-53.4717
537.078	83.8611	53.9468	18.2161	-24.1469	-53.4758
537.56	83.8917	53.9924	18.2231	-24.1589	-53.4766
538.042	83.9242	54.0403	18.2298	-24.1752	-53.4731
538.524	83.9578	54.0834	18.2328	-24.1943	-53.4661
539.006	83.9905	54.1146	18.2283	-24.2157	-53.4581
539.489	84.021	54.13	18.214	-24.2384	-53.452
539.971	84.0495	54.1301	18.1909	-24.2595	-53.4497
540.453	84.0771	54.1214	18.1639	-24.2748	-53.451
540.935	84.1055	54.1136	18.1395	-24.2794	-53.454
541.417	84.1354	54.1163	18.1242	-24.2698	-53.4557
541.899	84.1671	54.1349	18.1211	-24.2461	-53.454
542.381	84.2007	54.169	18.1294	-24.2124	-53.4481
542.863	84.2381	54.2116	18.1449	-24.1767	-53.4393
543.346	84.2832	54.2534	18.1627	-24.1473	-53.4294
543.828	84.3409	54.2846	18.1788	-24.131	-53.4202
544.31	84.4149	54.2986	18.1918	-24.1305	-53.4123
544.792	84.5043	54.2946	18.2023	-24.1441	-53.4049
545.274	84.6033	54.2764	18.2116	-24.166	-53.3968
545.756	84.7009	54.2511	18.22	-24.1893	-53.3872
546.238	84.7851	54.2262	18.226	-24.2085	-53.3765
546.72	84.8481	54.2083	18.2266	-24.2199	-53.3659
547.202	84.8888	54.2012	18.2198	-24.2228	-53.3576
547.685	84.9143	54.206	18.2054	-24.2179	-53.353
548.167	84.9372	54.2218	18.1866	-24.2068	-53.3528
548.649	84.9717	54.2461	18.1685	-24.1908	-53.3568
549.131	85.0275	54.2762	18.1562	-24.1713	-53.364
549.613	85.1077	54.3089	18.1525	-24.1495	-53.3736
550.095	85.2082	54.3416	18.1566	-24.1274	-53.385
550.577	85.3201	54.3727	18.1647	-24.1074	-53.398
551.059	85.4337	54.4012	18.171	-24.0921	-53.4117
551.542	85.5404	54.427	18.1713	-24.0834	-53.4242
552.024	85.6352	54.4502	18.164	-24.0814	-53.4332
552.506	85.7163	54.4709	18.1506	-24.0851	-53.4361
552.988	85.7845	54.4887	18.1349	-24.0921	-53.4318
553.47	85.8417	54.5033	18.1213	-24.0996	-53.421
553.952	85.8917	54.5151	18.1127	-24.1051	-53.4065
554.434	85.9392	54.5254	18.1102	-24.1074	-53.3926
554.916	85.9894	54.5375	18.1126	-24.1053	-53.3831
555.398	86.0478	54.5558	18.1179	-24.0989	-53.3801
555.881	86.1177	54.5842	18.1238	-24.0882	-53.3835
556.363	86.1992	54.6252	18.1282	-24.074	-53.3908
556.845	86.2887	54.6782	18.1299	-24.0575	-53.3985
557.327	86.3808	54.7394	18.1282	-24.04	-53.4034
557.809	86.4704	54.8026	18.1231	-24.0234	-53.4034
558.291	86.5556	54.8613	18.1158	-24.0089	-53.3981
558.773	86.6389	54.9103	18.1084	-23.9969	-53.3879
559.255	86.7256	54.9473	18.1041	-23.9868	-53.374
559.737	86.8221	54.9726	18.1064	-23.9769	-53.3574
560.22	86.9313	54.9887	18.1177	-23.9657	-53.3394
560.702	87.0517	54.9989	18.1381	-23.9523	-53.3217
561.184	87.1771	55.0055	18.1656	-23.9372	-53.3066
561.666	87.2998	55.0098	18.1959	-23.9222	-53.2964
562.148	87.4135	55.0122	18.2245	-23.9095	-53.2932
562.63	87.5163	55.013	18.2481	-23.9006	-53.2971
563.112	87.6113	55.0126	18.2659	-23.8955	-53.3063
563.595	87.7052	55.0125	18.2795	-23.8924	-53.3171
564.077	87.8047	55.0141	18.2916	-23.8884	-53.325
564.559	87.9141	55.0189	18.3051	-23.8802	-53.327
565.041	88.034	55.0271	18.3208	-23.8657	-53.3224
565.523	88.1624	55.0381	18.338	-23.8444	-53.3132
566.005	88.2964	55.0506	18.3543	-23.8174	-53.3035
566.487	88.4342	55.0631	18.3677	-23.787	-53.2979
566.969	88.576	55.0746	18.3773	-23.7564	-53.2991
567.451	88.7224	55.0843	18.3838	-23.7285	-53.3075
567.933	88.8735	55.0927	18.3891	-23.706	-53.321
568.416	89.0267	55.1007	18.3951	-23.6912	-53.3364
568.898	89.1775	55.1103	18.4024	-23.6854	-53.3503
569.38	89.3206	55.1245	18.4109	-23.6892	-53.3607
569.862	89.4524	55.1472	18.4195	-23.7016	-53.3674
570.344	89.5729	55.1823	18.4271	-23.7198	-53.371
570.826	89.6862	55.2325	18.434	-23.74	-53.3723
571.308	89.7985	55.2978	18.4412	-23.7573	-53.3714
571.79	89.9167	55.3747	18.4503	-23.7675	-53.368
572.273	90.045	55.4567	18.4619	-23.7684	-53.3617
572.755	90.1843	55.5345	18.4755	-23.76	-53.3526
573.237	90.3319	55.5997	18.4887	-23.7443	-53.3418
573.719	90.4839	55.6466	18.499	-23.7247	-53.3309
574.201	90.6367	55.6737	18.5041	-23.7045	-53.3213
574.683	90.788	55.6841	18.5035	-23.6859	-53.3136
575.165	90.9376	55.6839	18.4985	-23.6695	-53.3073
575.647	91.0865	55.6805	18.4917	-23.6547	-53.301
576.13	91.2362	55.6794	18.4858	-23.6405	-53.2929
576.612	91.3877	55.6842	18.4824	-23.6261	-53.2824
577.094	91.5417	55.6953	18.4818	-23.6112	-53.27
577.576	91.6983	55.7121	18.483	-23.5962	-53.2576
578.058	91.8577	55.734	18.4854	-23.5818	-53.2468
578.54	92.0195	55.761	18.4885	-23.5683	-53.2393
579.022	92.1826	55.7942	18.4929	-23.556	-53.2353
579.504	92.3449	55.8342	18.4996	-23.545	-53.2341
579.986	92.5031	55.88	18.5089	-23.5355	-53.2345
580.468	92.6537	55.9293	18.5205	-23.5281	-53.2358
580.951	92.7944	55.9776	18.5328	-23.5235	-53.2378
581.433	92.9247	56.0199	18.544	-23.5225	-53.2407
581.915	93.0461	56.0527	18.5524	-23.5247	-53.245
582.397	93.1615	56.0744	18.5578	-23.5289	-53.2497
582.879	93.2743	56.0859	18.5609	-23.5331	-53.2533
583.361	93.3861	56.0903	18.5635	-23.535	-53.253
583.843	93.4975	56.0918	18.5671	-23.5323	-53.2467
584.325	93.6074	56.0942	18.5726	-23.524	-53.2329
584.808	93.7147	56.1009	18.5802	-23.5096	-53.2122
585.29	93.8191	56.1141	18.5896	-23.4896	-53.1872
585.772	93.9221	56.1349	18.6006	-23.4653	-53.1615
586.254	94.0256	56.1634	18.6134	-23.438	-53.139
586.736	94.1313	56.1988	18.6286	-23.4098	-53.1227
587.218	94.2394	56.2386	18.646	-23.3827	-53.1143
587.7	94.3476	56.2795	18.665	-23.3594	-53.1136
588.182	94.452	56.3173	18.6836	-23.3422	-53.1194
588.665	94.5481	56.3489	18.6994	-23.333	-53.1294
589.147	94.6328	56.3726	18.7103	-23.3319	-53.1409
589.629	94.7052	56.3896	18.7158	-23.3378	-53.1512
590.111	94.7667	56.4031	18.717	-23.348	-53.158
590.593	94.8198	56.4182	18.7168	-23.3588	-53.1598
591.075	94.8673	56.4391	18.7185	-23.3671	-53.1564
591.557	94.9109	56.4677	18.7246	-23.3709	-53.1493
592.039	94.9509	56.503	18.736	-23.3699	-53.1409
592.521	94.9872	56.5415	18.7516	-23.3651	-53.1343
593.004	95.0199	56.5778	18.7691	-23.358	-53.132
593.486	95.0505	56.6076	18.7863	-23.35	-53.1347
593.968	95.081	56.6284	18.8019	-23.3417	-53.1409
594.45	95.1133	56.6404	18.816	-23.3329	-53.1477
594.932	95.1476	56.6466	18.8299	-23.3227	-53.1518
595.414	95.1816	56.6508	18.8454	-23.3106	-53.1504
595.896	95.2115	56.6568	18.8638	-23.2959	-53.143
596.378	95.2331	56.6675	18.8861	-23.2785	-53.1311
596.861	95.2441	56.6842	18.9121	-23.2583	-53.1176
597.343	95.2451	56.7069	18.941	-23.2354	-53.1053
597.825	95.2409	56.7353	18.9717	-23.2095	-53.0961
598.307	95.2381	56.7684	19.0026	-23.1811	-53.0901
598.789	95.2426	56.8049	19.032	-23.1509	-53.0858
599.271	95.2583	56.8434	19.0579	-23.1205	-53.0811
599.753	95.2849	56.882	19.0785	-23.0916	-53.0744
600.235	95.3188	56.9182	19.0927	-23.0659	-53.066
600.717	95.3542	56.9497	19.1004	-23.0436	-53.0575
601.2	95.3861	56.9746	19.1028	-23.0239	-53.0517
601.682	95.4115	56.9917	19.1022	-23.0045	-53.051
602.164	95.4303	57.0011	19.101	-22.9831	-53.0568
602.646	95.444	57.0039	19.101	-22.9579	-53.0688
603.128	95.4554	57.0019	19.1023	-22.9287	-53.0847
603.61	95.4663	56.9967	19.104	-22.8969	-53.1015
604.092	95.4773	56.9904	19.1043	-22.8652	-53.1162
604.574	95.4879	56.9845	19.1018	-22.8357	-53.1262
605.057	95.4975	56.9806	19.0969	-22.8097	-53.1297
605.539	95.5058	56.9796	19.0912	-22.7864	-53.1262
606.021	95.5135	56.9821	19.0879	-22.7641	-53.1162
606.503	95.5215	56.9883	19.0895	-22.7402	-53.1005
606.985	95.5309	56.9973	19.0975	-22.713	-53.0806
607.467	95.5421	57.008	19.1116	-22.6821	-53.0587
607.949	95.5547	57.019	19.1295	-22.6489	-53.0368
608.431	95.5682	57.0294	19.1485	-22.6159	-53.017
608.913	95.5818	57.0387	19.1663	-22.5858	-53.0011
609.396	95.5951	57.0474	19.1821	-22.5607	-52.9901
609.878	95.6079	57.0566	19.1967	-22.5416	-52.9845
610.36	95.6196	57.0676	19.2117	-22.5286	-52.9839
610.842	95.6293	57.0817	19.2286	-22.5209	-52.9877
611.324	95.6357	57.0999	19.2479	-22.5171	-52.9946
611.806	95.6372	57.1225	19.2688	-22.516	-53.0032
612.288	95.6334	57.1494	19.2893	-22.5162	-53.0121
612.77	95.6254	57.1799	19.3074	-22.5161	-53.0192
613.253	95.6156	57.2127	19.3215	-22.5146	-53.023
613.735	95.6072	57.2462	19.3311	-22.5108	-53.0222
614.217	95.6028	57.2782	19.3366	-22.5048	-53.0164
614.699	95.6034	57.3068	19.3394	-22.4973	-53.0065
615.181	95.6075	57.3299	19.3408	-22.4903	-52.9944
615.663	95.612	57.3466	19.3421	-22.4856	-52.9831
616.145	95.6129	57.3571	19.344	-22.4842	-52.9751
616.627	95.6076	57.3629	19.347	-22.4858	-52.9721
617.109	95.5954	57.366	19.3513	-22.4889	-52.9743
617.592	95.5781	57.3693	19.357	-22.4905	-52.9804
618.074	95.5595	57.3747	19.3638	-22.4878	-52.9882
618.556	95.5442	57.3832	19.3717	-22.4791	-52.9953
619.038	95.535	57.3949	19.3806	-22.4643	-53.0001
619.52	95.5336	57.4093	19.3909	-22.445	-53.002
620.002	95.539	57.4255	19.4032	-22.4235	-53.0014
620.484	95.5494	57.4427	19.4184	-22.4023	-52.9987
620.966	95.5621	57.4604	19.4372	-22.3833	-52.9944
621.448	95.5749	57.478	19.4593	-22.367	-52.9884
621.931	95.5861	57.4947	19.4834	-22.3537	-52.9806
622.413	95.5952	57.5094	19.5072	-22.3428	-52.9709
622.895	95.602	57.5211	19.5281	-22.3342	-52.9598
623.377	95.6069	57.5291	19.5442	-22.3279	-52.9485
623.859	95.6106	57.5337	19.5552	-22.3239	-52.9385
624.341	95.6134	57.5361	19.5625	-22.3222	-52.9311
624.823	95.6158	57.5385	19.5689	-22.3223	-52.9271
625.305	95.6179	57.5428	19.577	-22.3233	-52.9263
625.788	95.6195	57.5505	19.5884	-22.3242	-52.9277
626.27	95.6205	57.5621	19.6029	-22.3241	-52.9298
626.752	95.6205	57.5767	19.6185	-22.3228	-52.9314
627.234	95.6197	57.5929	19.6323	-22.3206	-52.9319
627.716	95.6182	57.6089	19.6416	-22.3182	-52.9311
628.198	95.6166	57.6234	19.6459	-22.3159	-52.929
628.68	95.6151	57.6362	19.6459	-22.3138	-52.9256
629.162	95.614	57.6475	19.6443	-22.3113	-52.9204
629.644	95.6129	57.6584	19.6436	-22.3073	-52.9129
630.127	95.6111	57.6699	19.6458	-22.3007	-52.9025
630.609	95.6082	57.6829	19.6514	-22.2906	-52.8894
631.091	95.604	57.698	19.6596	-22.2767	-52.8747
631.573	95.5992	57.7153	19.6689	-22.2596	-52.8599
632.055	95.5951	57.7344	19.6779	-22.2403	-52.8473
632.537	95.593	57.7542	19.6861	-22.2205	-52.8388
633.019	95.5938	57.7734	19.6934	-22.2017	-52.8357
633.501	95.5971	57.7905	19.7005	-22.1852	-52.8377
633.984	95.6017	57.8039	19.7077	-22.1717	-52.8439
634.466	95.6055	57.8132	19.7152	-22.1612	-52.8522
634.948	95.6064	57.8187	19.7228	-22.1533	-52.8603
635.43	95.6035	57.8217	19.7302	-22.1472	-52.8662
635.912	95.5966	57.8242	19.7373	-22.1419	-52.8683
636.394	95.5871	57.8278	19.7445	-22.1372	-52.8659
636.876	95.5766	57.8333	19.7523	-22.1334	-52.8591
637.358	95.5667	57.8404	19.7609	-22.1314	-52.8488
637.841	95.5586	57.8477	19.7703	-22.132	-52.8367
638.323	95.5519	57.8537	19.78	-22.1356	-52.8242
638.805	95.5451	57.8574	19.7897	-22.1416	-52.813
639.287	95.5348	57.8593	19.7992	-22.1482	-52.8042
639.769	95.5165	57.8607	19.8091	-22.1525	-52.7984
640.251	95.484	57.8639	19.8202	-22.152	-52.7954
640.733	95.4312	57.8705	19.8331	-22.1447	-52.7947
641.215	95.3539	57.8808	19.8476	-22.1303	-52.7956
641.697	95.2514	57.894	19.863	-22.11	-52.7974
642.179	95.1288	57.9081	19.8777	-22.0862	-52.7999
642.662	94.9972	57.921	19.8907	-22.0617	-52.8032
643.144	94.8736	57.9314	19.9015	-22.0386	-52.8075
643.626	94.7762	57.9389	19.911	-22.0188	-52.813
644.108	94.721	57.944	19.9208	-22.0029	-52.8197
644.59	94.7172	57.9471	19.9323	-21.9914	-52.8271
645.072	94.7644	57.9486	19.946	-21.9848	-52.8346
645.554	94.8526	57.9477	19.9612	-21.9833	-52.8412
646.036	94.9651	57.9439	19.9758	-21.9871	-52.8464
646.519	95.0842	57.9368	19.9876	-21.9955	-52.8497
647.001	95.1941	57.9273	19.9949	-22.0066	-52.8511
647.483	95.2843	57.9171	19.9977	-22.0177	-52.8507
647.965	95.3512	57.9089	19.9973	-22.0256	-52.8488
648.447	95.3958	57.9049	19.9955	-22.0278	-52.8462
648.929	95.4226	57.9058	19.9941	-22.0233	-52.8433
649.411	95.4364	57.9106	19.9938	-22.0134	-52.8408
649.893	95.4417	57.9173	19.9941	-22.0003	-52.839
650.375	95.4419	57.9238	19.9939	-21.9869	-52.8381
650.858	95.4394	57.9287	19.9925	-21.9752	-52.8377
651.34	95.4367	57.9322	19.9901	-21.9658	-52.8371
651.822	95.4351	57.9354	19.9877	-21.9579	-52.8357
652.304	95.4353	57.9397	19.9871	-21.95	-52.8328
652.786	95.4362	57.9455	19.9891	-21.9411	-52.8282
653.268	95.4356	57.9523	19.9941	-21.9304	-52.8224
653.75	95.431	57.9588	20.0012	-21.9184	-52.8159
654.232	95.421	57.9638	20.0096	-21.9058	-52.8096
654.715	95.4063	57.9678	20.0189	-21.8931	-52.8043
655.197	95.3905	57.9724	20.0296	-21.88	-52.8
655.679	95.3782	57.9804	20.0427	-21.8659	-52.7966
656.161	95.3732	57.9943	20.0588	-21.8504	-52.7934
656.643	95.3775	58.0149	20.0774	-21.8336	-52.7899
657.125	95.3897	58.0411	20.0965	-21.8165	-52.7853
657.607	95.4061	58.0695	20.113	-21.8011	-52.7794
658.089	95.4218	58.0961	20.124	-21.7892	-52.7717
658.572	95.4332	58.1178	20.1283	-21.7817	-52.762
659.054	95.4383	58.1328	20.1265	-21.7781	-52.7503
659.536	95.4369	58.1413	20.1211	-21.7769	-52.7366
660.018	95.43	58.1448	20.1152	-21.7762	-52.7217
660.5	95.4176	58.1449	20.1108	-21.7748	-52.7067
660.982	95.3995	58.1427	20.1084	-21.7725	-52.6933
661.464	95.375	58.1394	20.1075	-21.7697	-52.6834
661.946	95.3441	58.1366	20.1079	-21.7669	-52.6786
662.428	95.3084	58.1369	20.111	-21.7633	-52.6795
662.91	95.2716	58.1446	20.1209	-21.7567	-52.6857
663.393	95.2378	58.164	20.1431	-21.7438	-52.6958
663.875	95.2098	58.1977	20.1817	-21.7221	-52.7077
664.357	95.1875	58.2454	20.238	-21.6907	-52.7196
664.839	95.1678	58.3029	20.3084	-21.6512	-52.7303
665.321	95.1452	58.3626	20.3847	-21.6083	-52.7394
665.803	95.1134	58.4124	20.4518	-21.5703	-52.7471
666.285	95.0674	58.4378	20.4903	-21.5477	-52.7535
666.768	95.0056	58.424	20.4776	-21.5526	-52.7584
667.25	94.9331	58.3638	20.3987	-21.592	-52.7605
667.732	94.8631	58.2691	20.2622	-21.6603	-52.7578
668.214	94.811	58.1734	20.1095	-21.7343	-52.749
668.696	94.7844	58.1141	19.9931	-21.786	-52.7353
669.178	94.7784	58.1064	19.941	-21.8021	-52.72
669.66	94.7822	58.1426	19.9501	-21.786	-52.7062
670.142	94.7868	58.2044	19.9999	-21.7501	-52.6957
670.624	94.7883	58.2751	20.069	-21.7069	-52.6887
671.106	94.7864	58.3421	20.1406	-21.666	-52.6849
671.589	94.7819	58.3982	20.2045	-21.6334	-52.6833
672.071	94.7745	58.4408	20.2558	-21.6114	-52.683
672.553	94.7623	58.4702	20.2937	-21.5996	-52.6834
673.035	94.7415	58.489	20.3201	-21.5954	-52.6837
673.517	94.7077	58.5008	20.3383	-21.5954	-52.6838
673.999	94.6573	58.5087	20.3511	-21.5959	-52.6837
674.481	94.5872	58.5144	20.3602	-21.5948	-52.6833
674.963	94.4946	58.518	20.3657	-21.5914	-52.6829
675.446	94.3754	58.5191	20.3676	-21.5864	-52.6824
675.928	94.2237	58.517	20.3658	-21.5806	-52.6817
676.41	94.0336	58.5125	20.3617	-21.5747	-52.6809
676.892	93.8015	58.507	20.3573	-21.5689	-52.6798
677.374	93.5302	58.5026	20.355	-21.5625	-52.6783
677.856	93.231	58.5014	20.3567	-21.5548	-52.6761
678.338	92.9236	58.5044	20.3628	-21.5451	-52.6731
678.82	92.6336	58.5114	20.3728	-21.5336	-52.6688
679.303	92.3848	58.521	20.385	-21.5207	-52.6632
679.785	92.1957	58.5312	20.3973	-21.5076	-52.6564
680.267	92.0722	58.5401	20.4079	-21.4953	-52.649
680.749	92.006	58.5467	20.4158	-21.4845	-52.6418
681.231	91.9744	58.5506	20.4206	-21.4754	-52.6357
681.713	91.944	58.5525	20.4226	-21.4678	-52.6314
682.195	91.8772	58.5533	20.4226	-21.4612	-52.6293
682.677	91.7324	58.5539	20.4213	-21.4552	-52.6293
683.159	91.472	58.5546	20.4196	-21.4494	-52.6311
683.641	91.0674	58.5548	20.4181	-21.4442	-52.6343
684.124	90.5043	58.5538	20.4172	-21.4396	-52.6382
684.606	89.7921	58.5507	20.4172	-21.4359	-52.6424
685.088	88.9667	58.5453	20.4185	-21.4329	-52.6461
685.57	88.0931	58.5382	20.421	-21.4302	-52.6487
686.052	87.2495	58.5309	20.4246	-21.427	-52.6496
686.534	86.5189	58.5255	20.429	-21.4228	-52.6482
687.016	85.9686	58.5237	20.434	-21.4172	-52.6442
687.499	85.6294	58.5266	20.4393	-21.4103	-52.6379
687.981	85.4887	58.5339	20.4445	-21.4025	-52.6299
688.463	85.4909	58.5442	20.4499	-21.3942	-52.6212
688.945	85.5588	58.5555	20.4555	-21.3855	-52.6129
689.427	85.6096	58.5652	20.462	-21.3761	-52.6058
689.909	85.5847	58.5713	20.4695	-21.3656	-52.6001
690.391	85.4643	58.5727	20.4783	-21.3535	-52.5956
690.873	85.2677	58.5692	20.4881	-21.3397	-52.5916
691.355	85.0433	58.5616	20.4981	-21.3248	-52.5876
691.837	84.8496	58.5512	20.5075	-21.3098	-52.5829
692.32	84.7438	58.5398	20.5151	-21.2962	-52.5775
692.802	84.764	58.5291	20.5204	-21.285	-52.5715
693.284	84.9295	58.5204	20.5232	-21.277	-52.5652
693.766	85.2433	58.5146	20.5237	-21.272	-52.5591
694.248	85.6974	58.5116	20.5225	-21.2692	-52.5536
694.73	86.2763	58.5107	20.5205	-21.2677	-52.549
695.212	86.9562	58.5107	20.5184	-21.2664	-52.5455
695.694	87.7078	58.5099	20.5169	-21.2648	-52.5434
696.177	88.4927	58.5069	20.5164	-21.2622	-52.5425
696.659	89.2685	58.501	20.5176	-21.2588	-52.5423
697.141	89.9971	58.4919	20.5208	-21.2544	-52.5425
697.623	90.6474	58.4805	20.5262	-21.2492	-52.5421
698.105	91.2008	58.4679	20.5339	-21.2435	-52.5406
698.587	91.6506	58.4556	20.5431	-21.2376	-52.5377
699.069	91.9957	58.4448	20.5527	-21.232	-52.5337
699.551	92.2362	58.4365	20.5614	-21.2271	-52.5291
700.034	92.3692	58.4314	20.5677	-21.2232	-52.5249
700.516	92.3911	58.4294	20.5709	-21.2201	-52.5216
700.998	92.3036	58.4307	20.5712	-21.2174	-52.5193
701.48	92.1226	58.4347	20.5696	-21.2143	-52.5178
701.962	91.8856	58.4408	20.5678	-21.21	-52.5163
702.444	91.6467	58.4477	20.5676	-21.2043	-52.5139
702.926	91.4717	58.4537	20.57	-21.1973	-52.5101
703.408	91.4232	58.4572	20.5756	-21.1893	-52.5049
703.89	91.5397	58.4568	20.5839	-21.181	-52.4988
704.373	91.829	58.4523	20.5936	-21.1725	-52.4924
704.855	92.264	58.4442	20.6037	-21.1635	-52.4867
705.337	92.7942	58.4343	20.613	-21.1533	-52.4823
705.819	93.3554	58.4248	20.621	-21.141	-52.4792
706.301	93.8883	58.4172	20.6274	-21.1261	-52.4773
706.783	94.3526	58.4125	20.6327	-21.1093	-52.4763
707.265	94.7271	58.4101	20.637	-21.0916	-52.4757
707.747	95.0114	58.4085	20.6406	-21.0752	-52.475
708.23	95.2172	58.4057	20.6435	-21.062	-52.4739
708.712	95.3622	58.4001	20.6456	-21.0535	-52.4721
709.194	95.4627	58.3908	20.6469	-21.0501	-52.4695
709.676	95.5312	58.378	20.6469	-21.0515	-52.4661
710.158	95.5779	58.363	20.6456	-21.0562	-52.462
710.64	95.6099	58.3472	20.6427	-21.0625	-52.4578
711.122	95.6335	58.3318	20.6385	-21.0683	-52.4541
711.604	95.6532	58.3175	20.6329	-21.0723	-52.4517
712.086	95.6714	58.3044	20.6264	-21.0735	-52.4513
712.568	95.6879	58.2919	20.6193	-21.0715	-52.453
713.051	95.7005	58.2792	20.6119	-21.0665	-52.4565
713.533	95.707	58.2658	20.6046	-21.0592	-52.4614
714.015	95.707	58.2513	20.5976	-21.0506	-52.4668
714.497	95.7023	58.2357	20.5915	-21.0421	-52.4716
714.979	95.6967	58.2193	20.5868	-21.0348	-52.4752
715.461	95.694	58.2022	20.5843	-21.0295	-52.4769
715.943	95.696	58.1849	20.585	-21.0266	-52.4765
716.426	95.7018	58.1673	20.5894	-21.0257	-52.4738
716.908	95.7082	58.1495	20.5977	-21.0259	-52.4691
717.39	95.7117	58.1309	20.6089	-21.0261	-52.4628
717.872	95.7103	58.111	20.6214	-21.0255	-52.4554
718.354	95.7049	58.0891	20.6331	-21.0236	-52.4476
718.836	95.6985	58.0648	20.6422	-21.02	-52.4402
719.318	95.6948	58.0378	20.6476	-21.0149	-52.434
719.8	95.6955	58.0083	20.6497	-21.0086	-52.429
720.282	95.6996	57.9771	20.6499	-21.0013	-52.4252
720.764	95.7036	57.9451	20.6504	-20.9931	-52.422
721.247	95.7035	57.9131	20.653	-20.9844	-52.4187
721.729	95.6969	57.8817	20.6587	-20.9754	-52.4147
722.211	95.6847	57.8512	20.6669	-20.9667	-52.4097
722.693	95.6701	57.8216	20.6762	-20.9587	-52.404
723.175	95.6571	57.793	20.6847	-20.9515	-52.3981
723.657	95.6485	57.7655	20.6909	-20.945	-52.3928
724.139	95.6444	57.7394	20.6941	-20.9386	-52.3889
724.621	95.642	57.7149	20.6944	-20.9317	-52.3869
725.104	95.6373	57.6917	20.6929	-20.9236	-52.3869
725.586	95.627	57.6692	20.6902	-20.9145	-52.3889
726.068	95.6099	57.6462	20.6873	-20.9051	-52.3922
726.55	95.5878	57.6217	20.6843	-20.8964	-52.3958
727.032	95.5638	57.5952	20.6808	-20.8896	-52.3987
727.514	95.5412	57.567	20.6769	-20.8851	-52.4
727.996	95.5215	57.5383	20.6722	-20.8828	-52.3988
728.478	95.5047	57.5112	20.667	-20.8818	-52.395
728.961	95.4891	57.4875	20.6615	-20.8807	-52.389
729.443	95.4729	57.4683	20.6559	-20.8786	-52.3821
729.925	95.4554	57.4538	20.6501	-20.875	-52.3755
730.407	95.4369	57.443	20.6444	-20.8702	-52.3703
730.889	95.4179	57.4346	20.6393	-20.8652	-52.3674
731.371	95.3987	57.4275	20.6357	-20.8608	-52.3666
731.853	95.3782	57.4214	20.6348	-20.8576	-52.367
732.335	95.3545	57.4171	20.638	-20.8556	-52.3674
732.817	95.3259	57.416	20.6457	-20.8542	-52.3666
733.3	95.2911	57.4193	20.6577	-20.8525	-52.3639
733.782	95.2506	57.4277	20.6723	-20.8497	-52.3596
734.264	95.2058	57.4408	20.6872	-20.8453	-52.3544
734.746	95.1577	57.4578	20.7004	-20.8392	-52.3494
735.228	95.1059	57.4776	20.7105	-20.8316	-52.3455
735.71	95.0482	57.4992	20.7174	-20.823	-52.3435
736.192	94.9809	57.5226	20.7222	-20.8138	-52.3433
736.674	94.9008	57.5482	20.7266	-20.8045	-52.3447
737.157	94.8063	57.5766	20.7322	-20.7956	-52.3472
737.639	94.698	57.608	20.7398	-20.7875	-52.3505
738.121	94.578	57.6422	20.7495	-20.7805	-52.3541
738.603	94.448	57.678	20.7606	-20.7749	-52.3577
739.085	94.3076	57.7141	20.7723	-20.7702	-52.3608
739.567	94.1528	57.7485	20.7841	-20.7658	-52.3628
740.049	93.9759	57.7798	20.7957	-20.761	-52.363
740.531	93.7673	57.8067	20.807	-20.7551	-52.3612
741.013	93.5164	57.8284	20.8177	-20.7481	-52.3573
741.495	93.2112	57.8445	20.8274	-20.7403	-52.3518
741.978	92.8372	57.8552	20.8353	-20.7325	-52.3458
742.46	92.3747	57.8616	20.8408	-20.7258	-52.34
742.942	91.7935	57.8654	20.8438	-20.7206	-52.3351
743.424	91.0551	57.869	20.8453	-20.717	-52.3312
743.906	90.1143	57.8749	20.8468	-20.7147	-52.3281
744.388	88.9237	57.8852	20.8497	-20.7129	-52.3252
744.87	87.4497	57.9004	20.8551	-20.7111	-52.3224
745.352	85.6803	57.9194	20.8626	-20.7092	-52.3197
745.835	83.6384	57.9399	20.8712	-20.7076	-52.3177
746.317	81.3835	57.9582	20.8789	-20.7067	-52.3171
746.799	79.0182	57.971	20.8841	-20.7071	-52.3182
747.281	76.681	57.9761	20.8859	-20.7087	-52.321
747.763	74.5204	57.9729	20.8848	-20.7107	-52.3251
748.245	72.6939	57.9628	20.8823	-20.7125	-52.3297
748.727	71.333	57.9484	20.8801	-20.7129	-52.3337
749.209	70.518	57.9333	20.8798	-20.7114	-52.3363
749.692	70.269	57.9204	20.8822	-20.7079	-52.337
750.174	70.5334	57.9121	20.8872	-20.7028	-52.3357
750.656	71.199	57.9096	20.8942	-20.6965	-52.3322
751.138	72.1025	57.913	20.9024	-20.6896	-52.327
751.62	73.0742	57.9215	20.9112	-20.6825	-52.3205
752.102	73.9661	57.9338	20.9205	-20.6753	-52.3134
752.584	74.6751	57.948	20.9303	-20.6683	-52.3067
753.066	75.1711	57.9623	20.9404	-20.6617	-52.3014
753.548	75.4924	57.9751	20.9509	-20.6557	-52.2982
754.031	75.7347	57.9857	20.9616	-20.6508	-52.2976
754.513	76.0135	57.9944	20.9724	-20.6468	-52.299
754.995	76.4423	58.0025	20.9834	-20.6436	-52.3016
755.477	77.0995	58.0123	20.995	-20.6406	-52.3037
755.959	78.0089	58.0263	21.0075	-20.6374	-52.3043
756.441	79.1416	58.0463	21.0212	-20.6335	-52.3026
756.923	80.4239	58.0735	21.0359	-20.6291	-52.2989
757.405	81.7637	58.1077	21.0511	-20.6243	-52.2942
757.888	83.0599	58.1479	21.0661	-20.6195	-52.2897
758.37	84.2273	58.1931	21.0807	-20.6148	-52.2865
758.852	85.2059	58.2422	21.0951	-20.6099	-52.2849
759.334	85.958	58.2951	21.1097	-20.6043	-52.2846
759.816	86.4725	58.352	21.1256	-20.5974	-52.2848
760.298	86.7614	58.4136	21.1433	-20.5888	-52.2846
760.78	86.8603	58.4802	21.1632	-20.5789	-52.2834
761.262	86.8241	58.5511	21.1847	-20.5687	-52.2811
761.744	86.7258	58.6251	21.207	-20.5595	-52.2784
762.227	86.652	58.7004	21.2292	-20.5524	-52.2757
762.709	86.6826	58.7753	21.2504	-20.5481	-52.2735
763.191	86.8851	58.8485	21.2703	-20.5465	-52.2719
763.673	87.2986	58.9196	21.289	-20.5469	-52.2705
764.155	87.9247	58.9888	21.3064	-20.548	-52.269
764.637	88.7288	59.0568	21.3225	-20.5488	-52.2669
765.119	89.6472	59.1238	21.3369	-20.5483	-52.2639
765.601	90.6068	59.1897	21.3492	-20.5462	-52.2602
766.083	91.5324	59.2535	21.359	-20.5423	-52.256
766.566	92.3654	59.3139	21.3665	-20.5367	-52.2515
767.048	93.0715	59.3696	21.3721	-20.5294	-52.2469
767.53	93.6375	59.4194	21.3769	-20.5206	-52.2424
768.012	94.0698	59.463	21.3822	-20.5106	-52.2381
768.494	94.3869	59.5007	21.3888	-20.5	-52.2341
768.976	94.6133	59.5333	21.3972	-20.4897	-52.2309
769.458	94.7724	59.5622	21.4073	-20.4809	-52.2286
769.94	94.885	59.5884	21.4184	-20.4743	-52.2274
770.423	94.9681	59.6128	21.4299	-20.4703	-52.2271
770.905	95.0335	59.6357	21.4407	-20.4686	-52.2274
771.387	95.0897	59.6573	21.4503	-20.4683	-52.2279
771.869	95.1409	59.6775	21.4584	-20.4683	-52.2282
772.351	95.1881	59.6963	21.465	-20.4671	-52.2282
772.833	95.2301	59.7138	21.4703	-20.4637	-52.2281
773.315	95.264	59.7301	21.4749	-20.4578	-52.2282
773.797	95.2875	59.7456	21.4793	-20.4492	-52.2286
774.279	95.2992	59.7603	21.484	-20.4383	-52.2292
774.762	95.2995	59.7742	21.4893	-20.4257	-52.2299
775.244	95.2901	59.787	21.4951	-20.4122	-52.2301
775.726	95.2733	59.7982	21.5011	-20.3985	-52.2292
776.208	95.2511	59.807	21.5066	-20.3855	-52.227
776.69	95.2244	59.8128	21.511	-20.3738	-52.2233
777.172	95.1927	59.8152	21.5141	-20.364	-52.2184
777.654	95.1545	59.8141	21.5159	-20.3564	-52.2128
778.136	95.1076	59.8092	21.5167	-20.351	-52.207
778.619	95.0494	59.8008	21.5171	-20.3475	-52.2015
779.101	94.9773	59.7889	21.5176	-20.3457	-52.1967
779.583	94.8894	59.7738	21.5186	-20.3451	-52.1929
780.065	94.7848	59.7557	21.5199	-20.3454	-52.1903
780.547	94.6646	59.7351	21.5215	-20.3463	-52.1888
781.029	94.5328	59.7127	21.5229	-20.3477	-52.1881
781.511	94.3965	59.6892	21.5241	-20.3493	-52.1879
781.993	94.2644	59.6657	21.525	-20.3505	-52.1875
782.476	94.147	59.6428	21.5256	-20.351	-52.1864
782.958	94.0528	59.621	21.5258	-20.3502	-52.1842
783.44	93.9863	59.6006	21.5253	-20.3476	-52.1806
783.922	93.9461	59.5815	21.5238	-20.3431	-52.1758
784.404	93.9245	59.5638	21.521	-20.3368	-52.1703
784.886	93.9084	59.5475	21.5169	-20.3293	-52.1643
785.368	93.8813	59.5333	21.512	-20.3209	-52.1583
785.85	93.8276	59.5219	21.5071	-20.312	-52.1528
786.332	93.7357	59.5146	21.5031	-20.3032	-52.148
786.814	93.6005	59.5123	21.5006	-20.2945	-52.1441
787.297	93.4256	59.5159	21.5	-20.2862	-52.1412
787.779	93.2231	59.5259	21.5011	-20.2785	-52.1395
788.261	93.0123	59.5421	21.5034	-20.2714	-52.1389
788.743	92.815	59.5641	21.5066	-20.2653	-52.1389
789.225	92.6537	59.5916	21.5104	-20.2601	-52.1391
789.707	92.5459	59.624	21.5151	-20.2558	-52.1387
790.189	92.5001	59.6612	21.5211	-20.2522	-52.1373
790.671	92.5145	59.7031	21.5287	-20.2491	-52.1348
791.154	92.576	59.7498	21.5378	-20.2462	-52.1315
791.636	92.6643	59.8017	21.5481	-20.2433	-52.1281
792.118	92.7537	59.8587	21.5591	-20.2406	-52.1256
792.6	92.8215	59.9205	21.5701	-20.2381	-52.1244
793.082	92.853	59.9863	21.5807	-20.2356	-52.1245
793.564	92.844	60.0547	21.5908	-20.2333	-52.1253
794.046	92.8036	60.1242	21.6003	-20.2309	-52.1257
794.528	92.7514	60.1928	21.6095	-20.228	-52.1248
795.01	92.7151	60.2592	21.6181	-20.2243	-52.1218
795.493	92.7221	60.3225	21.6258	-20.2195	-52.117
795.975	92.7956	60.3825	21.6325	-20.2133	-52.1109
796.457	92.9502	60.4399	21.638	-20.2058	-52.1046
796.939	93.188	60.4955	21.6426	-20.1971	-52.0989
797.421	93.4994	60.5501	21.6466	-20.1876	-52.0947
797.903	93.8645	60.6036	21.6505	-20.1776	-52.0919
798.385	94.2591	60.6554	21.6549	-20.1677	-52.0903
798.867	94.6555	60.7044	21.6599	-20.1583	-52.0895
799.35	95.0296	60.7494	21.6655	-20.1496	-52.0888
799.832	95.3639	60.7894	21.6714	-20.1416	-52.0878
800.314	95.6478	60.8245	21.6777	-20.1344	-52.0862
800.796	95.8785	60.8554	21.6844	-20.1275	-52.0838
801.278	96.0596	60.8832	21.6917	-20.1208	-52.0805
801.76	96.1986	60.9091	21.6995	-20.1141	-52.0762
802.242	96.3043	60.9338	21.7075	-20.1076	-52.071
802.724	96.3852	60.9573	21.7148	-20.1015	-52.0652
803.207	96.4483	60.9792	21.7205	-20.0961	-52.0595
803.689	96.4987	60.9988	21.724	-20.0914	-52.0543
804.171	96.5397	61.0159	21.725	-20.0873	-52.0501
804.653	96.5736	61.0309	21.7241	-20.0833	-52.0475
805.135	96.6018	61.0446	21.7221	-20.0792	-52.0464
805.617	96.6252	61.0583	21.7203	-20.0743	-52.0468
806.099	96.6443	61.0729	21.7193	-20.0685	-52.0484
806.581	96.659	61.0887	21.7194	-20.062	-52.0508
807.063	96.6692	61.1051	21.7202	-20.0552	-52.0536
807.545	96.6746	61.1214	21.7209	-20.0484	-52.0564
808.028	96.6757	61.1365	21.721	-20.042	-52.0589
808.51	96.6731	61.1497	21.7204	-20.036	-52.0603
808.992	96.6683	61.1607	21.7194	-20.0304	-52.0602
809.474	96.6629	61.1699	21.7188	-20.0251	-52.0582
809.956	96.6581	61.1778	21.719	-20.0201	-52.0542
810.438	96.6545	61.1853	21.7201	-20.0157	-52.0487
810.92	96.652	61.193	21.722	-20.012	-52.0423
811.403	96.6497	61.2014	21.724	-20.0092	-52.0358
811.885	96.6472	61.2109	21.7258	-20.0072	-52.0299
812.367	96.6444	61.2215	21.727	-20.0054	-52.025
812.849	96.6418	61.2332	21.728	-20.0034	-52.0208
813.331	96.6406	61.2454	21.729	-20.0006	-52.0171
813.813	96.6419	61.2578	21.7302	-19.9971	-52.0134
814.295	96.6464	61.2693	21.7315	-19.9931	-52.0093
814.777	96.654	61.2793	21.7326	-19.9895	-52.0049
815.259	96.6635	61.287	21.733	-19.9868	-52.0006
815.742	96.6737	61.2923	21.7323	-19.9855	-51.9969
816.224	96.6834	61.2956	21.7305	-19.9854	-51.9943
816.706	96.6921	61.2977	21.7282	-19.9858	-51.9931
817.188	96.7002	61.2997	21.7259	-19.9854	-51.9932
817.67	96.7086	61.3026	21.724	-19.9833	-51.9941
818.152	96.7179	61.3069	21.723	-19.9788	-51.9952
818.634	96.7285	61.3125	21.7227	-19.9719	-51.9958
819.116	96.7395	61.319	21.723	-19.9632	-51.9954
819.598	96.7498	61.3258	21.7238	-19.9536	-51.9936
820.081	96.7576	61.3322	21.7256	-19.944	-51.9905
820.563	96.7617	61.3377	21.7288	-19.9351	-51.9865
821.045	96.7618	61.3423	21.7337	-19.9273	-51.9819
821.527	96.7583	61.3457	21.7405	-19.9208	-51.9774
822.009	96.7524	61.348	21.7484	-19.9153	-51.9734
822.491	96.7456	61.3488	21.7565	-19.9108	-51.9699
822.973	96.7391	61.3479	21.7635	-19.9072	-51.9669
823.455	96.7336	61.3452	21.7687	-19.9042	-51.9638
823.938	96.7293	61.3406	21.7719	-19.9014	-51.9602
824.42	96.7262	61.3345	21.7737	-19.8985	-51.9557
824.902	96.724	61.3278	21.7752	-19.8949	-51.9504
825.384	96.7226	61.3213	21.7777	-19.8904	-51.9447
825.866	96.7219	61.3164	21.7819	-19.885	-51.9392
826.348	96.7217	61.3138	21.7879	-19.8789	-51.9348
826.83	96.7216	61.314	21.7956	-19.8729	-51.9316
827.312	96.7208	61.317	21.8042	-19.8676	-51.9295
827.794	96.7182	61.3221	21.8131	-19.8636	-51.9277
828.277	96.7125	61.3282	21.8217	-19.861	-51.9254
828.759	96.7026	61.334	21.8294	-19.8595	-51.922
829.241	96.6876	61.3382	21.8359	-19.8587	-51.9172
829.723	96.6664	61.34	21.8406	-19.8578	-51.9115
830.205	96.6381	61.3388	21.8434	-19.8561	-51.9055
830.687	96.6011	61.335	21.844	-19.8532	-51.9003
831.169	96.5534	61.3294	21.843	-19.8487	-51.8965
831.651	96.4927	61.323	21.8411	-19.8429	-51.8941
832.134	96.4169	61.3166	21.8394	-19.836	-51.893
832.616	96.3252	61.3111	21.8391	-19.8283	-51.8924
833.098	96.2191	61.3066	21.8409	-19.8204	-51.8918
833.58	96.1035	61.3032	21.845	-19.8126	-51.8909
834.062	95.9856	61.3006	21.8508	-19.8053	-51.8896
834.544	95.8761	61.299	21.8577	-19.7986	-51.8882
835.026	95.7857	61.2985	21.8649	-19.7925	-51.8866
835.508	95.7239	61.2997	21.872	-19.7871	-51.8848
835.99	95.6976	61.3028	21.8788	-19.7823	-51.8825
836.472	95.7088	61.3077	21.8855	-19.7779	-51.8794
836.955	95.7548	61.3139	21.8921	-19.7739	-51.8753
837.437	95.8285	61.3202	21.8987	-19.7704	-51.8704
837.919	95.9206	61.3253	21.9048	-19.7675	-51.8654
838.401	96.0211	61.3281	21.9099	-19.765	-51.8612
838.883	96.1206	61.3282	21.9137	-19.7628	-51.8588
839.365	96.2124	61.3259	21.9158	-19.7605	-51.8587
839.847	96.2917	61.3223	21.9165	-19.7576	-51.8612
840.33	96.3558	61.3186	21.9161	-19.7536	-51.8655
840.812	96.4034	61.3162	21.915	-19.7481	-51.8708
841.294	96.4343	61.316	21.914	-19.7409	-51.8758
841.776	96.4488	61.3183	21.9136	-19.732	-51.8793
842.258	96.4481	61.3226	21.9143	-19.7218	-51.8803
842.74	96.4347	61.3284	21.9167	-19.7108	-51.8783
843.222	96.4121	61.3346	21.9211	-19.6998	-51.8734
843.704	96.3845	61.3402	21.9277	-19.6894	-51.8662
844.186	96.3566	61.3445	21.9361	-19.6804	-51.8578
844.669	96.3322	61.3471	21.9457	-19.6734	-51.8494
845.151	96.3138	61.3476	21.9556	-19.6688	-51.8422
845.633	96.3024	61.3464	21.9651	-19.6667	-51.8369
846.115	96.2972	61.3442	21.9735	-19.6667	-51.8337
846.597	96.296	61.3419	21.9808	-19.6682	-51.8322
847.079	96.2961	61.3405	21.9874	-19.6702	-51.8314
847.561	96.2948	61.3407	21.9937	-19.6717	-51.8305
848.043	96.2902	61.343	22.0002	-19.6716	-51.8287
848.525	96.2809	61.3473	22.0068	-19.6692	-51.8258
849.008	96.2667	61.3529	22.0132	-19.6643	-51.822
849.49	96.2487	61.3591	22.019	-19.6571	-51.8176
849.972	96.2289	61.3655	22.0242	-19.648	-51.8131
850.454	96.2103	61.3719	22.0289	-19.6377	-51.8086
850.936	96.196	61.3785	22.0339	-19.6272	-51.804
851.418	96.1893	61.3857	22.0399	-19.617	-51.799
851.9	96.1924	61.394	22.047	-19.6077	-51.7935
852.382	96.2063	61.4031	22.055	-19.5997	-51.7876
852.865	96.2305	61.4126	22.0628	-19.5932	-51.7818
853.347	96.2633	61.4216	22.0689	-19.588	-51.7765
853.829	96.3021	61.4293	22.072	-19.5843	-51.7725
854.311	96.3438	61.4351	22.0716	-19.5818	-51.7699
854.793	96.3859	61.4389	22.0675	-19.5805	-51.7686
855.275	96.4258	61.4409	22.0607	-19.5804	-51.7682
855.757	96.4619	61.4419	22.0523	-19.5813	-51.7683
856.239	96.493	61.4426	22.0434	-19.5831	-51.7687
856.721	96.5183	61.4434	22.0348	-19.5853	-51.7694
857.204	96.5377	61.4448	22.0271	-19.5876	-51.7706
857.686	96.5515	61.4465	22.0202	-19.5892	-51.7725
858.168	96.5606	61.4483	22.0141	-19.5895	-51.775
858.65	96.5667	61.4496	22.0086	-19.5881	-51.7781
859.132	96.5715	61.4499	22.0034	-19.585	-51.7811
859.614	96.5768	61.4487	21.9977	-19.5806	-51.7837
860.096	96.5837	61.4455	21.9909	-19.5757	-51.7855
860.578	96.5926	61.4402	21.9821	-19.5711	-51.7865
861.061	96.6033	61.4333	21.9704	-19.5675	-51.7868
861.543	96.6149	61.4254	21.956	-19.5656	-51.7867
862.025	96.6267	61.4177	21.9394	-19.5652	-51.7865
862.507	96.6378	61.4113	21.9218	-19.5661	-51.7861
862.989	96.648	61.4073	21.9047	-19.5676	-51.7854
863.471	96.6571	61.4059	21.8891	-19.5691	-51.7844
863.953	96.6651	61.4064	21.8751	-19.5702	-51.783
864.435	96.6722	61.4078	21.862	-19.5705	-51.7812
864.918	96.6778	61.4085	21.8485	-19.57	-51.7793
865.399	96.6819	61.4072	21.8335	-19.5688	-51.7776
865.882	96.684	61.4032	21.8163	-19.5672	-51.776
866.364	96.6842	61.3964	21.7972	-19.5655	-51.7747
866.846	96.6829	61.3878	21.7772	-19.5639	-51.7735
867.328	96.6807	61.3782	21.7578	-19.5629	-51.7723
867.81	96.6782	61.3688	21.7402	-19.5627	-51.7713
868.292	96.6762	61.3601	21.7249	-19.5635	-51.7706
868.774	96.6751	61.3522	21.7119	-19.5652	-51.7704
869.256	96.6749	61.3444	21.7007	-19.5677	-51.7706
869.739	96.6755	61.3361	21.6904	-19.5706	-51.7709
870.221	96.6767	61.3266	21.6805	-19.5734	-51.7707
870.703	96.6781	61.3157	21.6707	-19.5759	-51.7696
871.185	96.679	61.3036	21.6608	-19.5778	-51.7672
871.667	96.6791	61.2909	21.651	-19.579	-51.7638
872.149	96.6779	61.2784	21.6411	-19.5795	-51.7601
872.631	96.6751	61.267	21.631	-19.5793	-51.7569
873.113	96.671	61.2573	21.6207	-19.5786	-51.7552
873.596	96.6659	61.2496	21.6102	-19.5776	-51.7553
874.078	96.6607	61.2437	21.5996	-19.5764	-51.7572
874.56	96.6562	61.2392	21.589	-19.5755	-51.7602
875.042	96.6533	61.2351	21.5784	-19.5751	-51.7632
875.524	96.6522	61.2308	21.5677	-19.5753	-51.7655
876.006	96.653	61.2256	21.5569	-19.5762	-51.7662
876.488	96.6551	61.2197	21.5457	-19.5776	-51.7652
876.97	96.6581	61.2133	21.5345	-19.5789	-51.7626
877.452	96.6614	61.2074	21.5238	-19.5796	-51.7587
877.935	96.6646	61.203	21.5144	-19.5793	-51.7538
878.417	96.6677	61.2007	21.5068	-19.5779	-51.7484
878.899	96.6704	61.201	21.5015	-19.5756	-51.7429
879.381	96.6724	61.2034	21.4979	-19.5726	-51.7377
879.863	96.6736	61.2074	21.4952	-19.5695	-51.7334
880.345	96.6735	61.212	21.4922	-19.5664	-51.7302
880.827	96.672	61.2168	21.4877	-19.5633	-51.7286
881.309	96.6694	61.2213	21.4816	-19.5601	-51.7284
881.792	96.6664	61.2257	21.4739	-19.5567	-51.7293
882.274	96.6641	61.2302	21.4654	-19.5531	-51.7309
882.756	96.6634	61.2352	21.4568	-19.5497	-51.7324
883.238	96.6649	61.2407	21.4487	-19.547	-51.7335
883.72	96.6684	61.2462	21.4411	-19.5453	-51.7336
884.202	96.6732	61.2513	21.4337	-19.5447	-51.7328
884.684	96.6782	61.2554	21.4261	-19.545	-51.731
885.166	96.6824	61.2582	21.418	-19.5454	-51.7285
885.648	96.6851	61.2597	21.4093	-19.5453	-51.7256
886.131	96.6862	61.2601	21.4003	-19.5443	-51.7227
886.613	96.6864	61.2597	21.3911	-19.5425	-51.7202
887.095	96.6864	61.2591	21.3818	-19.5405	-51.7184
887.577	96.6872	61.2585	21.3722	-19.5393	-51.7175
888.059	96.6895	61.2585	21.3621	-19.5397	-51.7174
888.541	96.6932	61.2593	21.3514	-19.542	-51.718
889.023	96.6982	61.261	21.3403	-19.546	-51.7191
889.505	96.7037	61.2636	21.3293	-19.5507	-51.7201
889.987	96.7091	61.2669	21.3191	-19.555	-51.7209
890.47	96.7136	61.2702	21.31	-19.5578	-51.7216
890.952	96.7168	61.2728	21.302	-19.5583	-51.7222
891.434	96.7185	61.2739	21.2945	-19.5566	-51.7231
891.916	96.719	61.2731	21.2867	-19.5529	-51.7244
892.398	96.719	61.2704	21.2778	-19.5483	-51.7258
892.88	96.7192	61.2663	21.2672	-19.5436	-51.7269
893.362	96.7202	61.2617	21.2551	-19.5398	-51.7272
893.845	96.7225	61.2575	21.2419	-19.5375	-51.7261
894.327	96.7261	61.2546	21.2282	-19.5369	-51.7234
894.809	96.7305	61.253	21.2143	-19.5378	-51.7195
895.291	96.735	61.2526	21.2005	-19.5399	-51.715
895.773	96.7387	61.2524	21.1867	-19.5424	-51.7103
896.255	96.7409	61.2516	21.1728	-19.5445	-51.7061
896.737	96.7415	61.2493	21.1587	-19.5455	-51.7024
897.219	96.7408	61.2454	21.1448	-19.5452	-51.699
897.701	96.7394	61.24	21.1315	-19.5435	-51.6957
898.183	96.7382	61.2337	21.1193	-19.541	-51.6922
898.666	96.7379	61.2275	21.1085	-19.5384	-51.6886
899.148	96.7389	61.2222	21.0989	-19.5363	-51.6852
899.63	96.7413	61.2186	21.0903	-19.5352	-51.6822
900.112	96.7448	61.2168	21.0822	-19.535	-51.68
900.594	96.7489	61.2165	21.0742	-19.5352	-51.6785
901.076	96.7533	61.2172	21.066	-19.5352	-51.6774
901.558	96.7573	61.218	21.0576	-19.5344	-51.6765
902.04	96.7607	61.2179	21.049	-19.5325	-51.6755
902.523	96.7633	61.2167	21.0401	-19.5295	-51.6743
903.005	96.765	61.2144	21.0309	-19.5257	-51.6733
903.487	96.766	61.2117	21.0213	-19.5216	-51.6726
903.969	96.7667	61.2099	21.011	-19.5175	-51.6725
904.451	96.7676	61.2099	21	-19.5135	-51.6731
904.933	96.769	61.2122	20.9885	-19.5098	-51.674
905.415	96.7714	61.2166	20.9764	-19.5065	-51.6748
905.897	96.7746	61.2224	20.964	-19.5037	-51.6752
906.38	96.7785	61.2281	20.9513	-19.5017	-51.6751
906.862	96.7823	61.2326	20.9382	-19.5007	-51.6745
907.344	96.7857	61.2353	20.925	-19.5009	-51.6738
907.826	96.7883	61.2367	20.9119	-19.5021	-51.6732
908.308	96.7899	61.2378	20.8993	-19.5038	-51.6727
908.79	96.7906	61.2401	20.8877	-19.5055	-51.6722
909.272	96.7907	61.245	20.8774	-19.5066	-51.6714
909.754	96.7902	61.2532	20.8684	-19.5067	-51.6699
910.236	96.7893	61.2643	20.8604	-19.5057	-51.6675
910.718	96.7882	61.2774	20.8528	-19.5038	-51.6641
911.201	96.787	61.2913	20.8451	-19.5016	-51.66
911.683	96.7862	61.3047	20.8369	-19.4994	-51.6553
912.165	96.7862	61.3168	20.8281	-19.4978	-51.6504
912.647	96.7876	61.3273	20.8187	-19.497	-51.6456
913.129	96.7906	61.3365	20.809	-19.4972	-51.6409
913.611	96.7951	61.3444	20.799	-19.4983	-51.6369
914.093	96.8005	61.3513	20.7886	-19.5003	-51.6338
914.576	96.8059	61.3573	20.7778	-19.5029	-51.632
915.058	96.8105	61.3625	20.7663	-19.5055	-51.6318
915.54	96.8139	61.3672	20.7541	-19.5076	-51.6331
916.022	96.816	61.3721	20.7416	-19.5086	-51.6354
916.504	96.8172	61.3779	20.7291	-19.5083	-51.6383
916.986	96.8182	61.3852	20.717	-19.5064	-51.6409
917.468	96.8196	61.3946	20.7056	-19.5033	-51.6427
917.95	96.8217	61.406	20.695	-19.4994	-51.6434
918.432	96.8247	61.4189	20.685	-19.4954	-51.6429
918.915	96.8284	61.4323	20.6755	-19.4918	-51.6416
919.397	96.8329	61.4455	20.6665	-19.4887	-51.6397
919.879	96.8382	61.4577	20.6579	-19.4862	-51.6374
920.361	96.8445	61.4687	20.6499	-19.4842	-51.6351
920.843	96.8515	61.4784	20.6425	-19.4825	-51.6326
921.325	96.8589	61.4872	20.6355	-19.4811	-51.6301
921.807	96.8658	61.4957	20.6286	-19.4801	-51.6278
922.289	96.8711	61.5041	20.6212	-19.4794	-51.6259
922.771	96.8739	61.5129	20.6131	-19.4792	-51.6247
923.254	96.874	61.5223	20.6041	-19.4792	-51.6243
923.736	96.8716	61.5324	20.5941	-19.4793	-51.6249
924.218	96.8679	61.5432	20.5834	-19.4791	-51.6263
924.7	96.8647	61.5545	20.5721	-19.4786	-51.6281
925.182	96.8632	61.566	20.5605	-19.4776	-51.6299
925.664	96.8646	61.5774	20.5484	-19.4763	-51.6314
926.146	96.8688	61.5885	20.5361	-19.4748	-51.6324
926.628	96.8754	61.5988	20.5236	-19.4732	-51.6326
927.111	96.8834	61.6084	20.5112	-19.4713	-51.6322
927.593	96.892	61.6171	20.4992	-19.4692	-51.6311
928.075	96.9003	61.625	20.4879	-19.4669	-51.6294
928.557	96.9081	61.632	20.4771	-19.4644	-51.6273
929.039	96.9152	61.6384	20.4666	-19.4622	-51.6247
929.521	96.9215	61.6441	20.4559	-19.4608	-51.6219
930.003	96.9268	61.6494	20.4447	-19.4606	-51.6187
930.485	96.9307	61.6547	20.433	-19.4616	-51.6153
930.967	96.9329	61.6604	20.421	-19.4637	-51.6116
931.45	96.9332	61.667	20.4093	-19.4662	-51.6078
931.932	96.9317	61.6743	20.3985	-19.4685	-51.604
932.414	96.9291	61.6824	20.3887	-19.4699	-51.6007
932.896	96.9257	61.6906	20.3796	-19.47	-51.5982
933.378	96.9223	61.6985	20.3705	-19.4689	-51.5967
933.86	96.9192	61.7057	20.3605	-19.4667	-51.5964
934.342	96.9164	61.7119	20.3491	-19.4636	-51.5969
934.824	96.914	61.7174	20.3362	-19.4598	-51.5976
935.307	96.9116	61.7225	20.3223	-19.4556	-51.5979
935.789	96.9092	61.7277	20.3081	-19.451	-51.5971
936.271	96.9066	61.7329	20.2942	-19.4463	-51.595
936.753	96.9039	61.7378	20.281	-19.4417	-51.592
937.235	96.901	61.7421	20.2682	-19.4379	-51.5885
937.717	96.898	61.7455	20.2557	-19.4351	-51.5854
938.199	96.8949	61.748	20.243	-19.4337	-51.583
938.681	96.8919	61.7499	20.23	-19.4339	-51.5816
939.163	96.8888	61.7522	20.2169	-19.4354	-51.5809
939.646	96.8853	61.7555	20.2039	-19.4379	-51.5805
940.128	96.881	61.7602	20.1914	-19.4409	-51.5799
940.61	96.8748	61.7661	20.1793	-19.4441	-51.5789
941.092	96.8653	61.7727	20.1675	-19.4472	-51.5776
941.574	96.8505	61.7789	20.1556	-19.45	-51.5762
942.056	96.8284	61.7839	20.1433	-19.4524	-51.5748
942.538	96.7963	61.7873	20.1305	-19.4545	-51.5737
943.02	96.7514	61.789	20.1174	-19.4561	-51.5724
943.503	96.6908	61.7897	20.1043	-19.4572	-51.5706
943.985	96.6114	61.79	20.0913	-19.4578	-51.5679
944.467	96.5103	61.7906	20.0784	-19.4581	-51.5641
944.949	96.3856	61.792	20.0652	-19.4579	-51.5594
945.431	96.2368	61.7943	20.0515	-19.4573	-51.5541
945.913	96.0657	61.7975	20.037	-19.4562	-51.5487
946.395	95.8769	61.8015	20.0218	-19.4544	-51.5437
946.877	95.6779	61.8063	20.0063	-19.452	-51.5393
947.359	95.4778	61.8116	19.991	-19.449	-51.5355
947.842	95.2869	61.8171	19.9761	-19.446	-51.5324
948.324	95.1156	61.8226	19.9616	-19.4432	-51.53
948.806	94.9717	61.8275	19.9472	-19.4412	-51.5282
949.288	94.8612	61.8317	19.9324	-19.44	-51.5271
949.77	94.7873	61.8351	19.9171	-19.4394	-51.5264
950.252	94.7506	61.8379	19.9013	-19.4389	-51.5258
950.734	94.7499	61.8409	19.8855	-19.4381	-51.5248
951.216	94.7824	61.8445	19.8701	-19.4365	-51.5229
951.698	94.8445	61.8493	19.8556	-19.4341	-51.5198
952.181	94.9314	61.8553	19.8419	-19.4314	-51.5157
952.663	95.0375	61.862	19.8287	-19.4288	-51.5111
953.145	95.1573	61.8691	19.8155	-19.4271	-51.5069
953.627	95.2845	61.8757	19.8018	-19.4265	-51.5039
954.109	95.4133	61.8817	19.7875	-19.427	-51.5027
954.591	95.539	61.8867	19.7725	-19.4285	-51.5031
955.073	95.6577	61.8909	19.7568	-19.4304	-51.505
955.555	95.7672	61.8942	19.7403	-19.4323	-51.5076
956.038	95.8662	61.8966	19.7229	-19.434	-51.5101
956.52	95.9546	61.8981	19.7041	-19.4356	-51.5118
957.002	96.0328	61.8985	19.684	-19.437	-51.5123
957.484	96.1013	61.8977	19.6627	-19.4384	-51.5115
957.966	96.1607	61.896	19.6408	-19.4398	-51.5095
958.448	96.2115	61.8937	19.6191	-19.4413	-51.5065
958.93	96.254	61.8912	19.5985	-19.4428	-51.503
959.412	96.2889	61.8892	19.5793	-19.4443	-51.4993
959.894	96.3167	61.8879	19.5611	-19.4458	-51.496
960.377	96.3382	61.8875	19.5434	-19.4475	-51.4937
960.859	96.3543	61.8878	19.5252	-19.4491	-51.4925
961.341	96.3659	61.8888	19.506	-19.4506	-51.4926
961.823	96.3739	61.8903	19.4858	-19.4516	-51.4937
962.305	96.3788	61.8921	19.4651	-19.4519	-51.4954
962.787	96.3813	61.894	19.4446	-19.4515	-51.497
963.269	96.3815	61.8955	19.4246	-19.4505	-51.4978
963.751	96.3797	61.8959	19.4053	-19.4495	-51.4974
964.234	96.3757	61.8946	19.3861	-19.4489	-51.4957
964.716	96.3698	61.8912	19.3664	-19.4489	-51.4928
965.198	96.3619	61.8857	19.3455	-19.4497	-51.4892
965.68	96.3523	61.8787	19.3233	-19.4509	-51.485
966.162	96.341	61.8713	19.2999	-19.4519	-51.4807
966.644	96.3282	61.8646	19.2761	-19.4524	-51.4766
967.126	96.3137	61.8594	19.2525	-19.4522	-51.4727
967.608	96.2971	61.8561	19.2296	-19.4517	-51.4693
968.091	96.2779	61.8542	19.2075	-19.4515	-51.4664
968.573	96.2557	61.853	19.1859	-19.4521	-51.4638
969.055	96.2304	61.8514	19.1646	-19.4539	-51.4614
969.537	96.2022	61.8484	19.1434	-19.4569	-51.4589
970.019	96.1716	61.8437	19.1222	-19.4607	-51.456
970.501	96.1396	61.8374	19.1013	-19.4647	-51.4525
970.983	96.1065	61.8297	19.0809	-19.4683	-51.4486
971.465	96.0729	61.8212	19.0609	-19.4713	-51.4447
971.947	96.0384	61.8123	19.0411	-19.4736	-51.4413
972.429	96.0023	61.8029	19.0212	-19.4753	-51.439
972.912	95.9637	61.7932	19.0007	-19.4767	-51.4379
973.394	95.9215	61.7829	18.9794	-19.4782	-51.4377
973.876	95.8749	61.7719	18.9573	-19.4799	-51.4379
974.358	95.8236	61.7602	18.9346	-19.4821	-51.4375
974.84	95.7673	61.748	18.9114	-19.4846	-51.4362
975.322	95.706	61.7354	18.888	-19.4876	-51.4337
975.804	95.6398	61.7226	18.8644	-19.491	-51.4303
976.286	95.5688	61.7096	18.8408	-19.4945	-51.4266
976.769	95.4928	61.6964	18.8175	-19.4978	-51.4234
977.251	95.4119	61.6832	18.7947	-19.5006	-51.4211
977.733	95.3258	61.6698	18.7727	-19.5027	-51.4198
978.215	95.2344	61.6562	18.7516	-19.5041	-51.4192
978.697	95.1372	61.6423	18.7312	-19.5052	-51.4186
979.179	95.0334	61.6281	18.7109	-19.5067	-51.4175
979.661	94.9219	61.6135	18.6901	-19.509	-51.4155
980.143	94.8016	61.5987	18.6685	-19.5127	-51.4126
980.625	94.671	61.5838	18.6457	-19.5178	-51.4091
981.108	94.5288	61.569	18.622	-19.5238	-51.4055
981.59	94.3741	61.5545	18.5977	-19.5301	-51.4024
982.072	94.2058	61.5404	18.5732	-19.536	-51.4003
982.554	94.0233	61.5266	18.5488	-19.5411	-51.3994
983.036	93.8255	61.5127	18.5243	-19.5452	-51.3997
983.518	93.6113	61.4982	18.4996	-19.5483	-51.4009
984	93.3792	61.4829	18.4743	-19.5507	-51.4028
984.482	93.1274	61.4665	18.4484	-19.5525	-51.4047
984.965	92.8541	61.4488	18.4222	-19.5536	-51.4064
985.447	92.5573	61.4302	18.3962	-19.5541	-51.4072
985.929	92.2354	61.4109	18.371	-19.5539	-51.4071
986.411	91.8866	61.3911	18.3467	-19.553	-51.406
986.893	91.5094	61.371	18.3235	-19.552	-51.4041
987.375	91.1023	61.3507	18.3008	-19.5514	-51.4017
987.857	90.664	61.3304	18.2782	-19.5516	-51.399
988.339	90.1938	61.3103	18.2552	-19.553	-51.3965
988.822	89.692	61.2905	18.2317	-19.5557	-51.3942
989.304	89.1605	61.2711	18.2075	-19.5593	-51.3923
989.786	88.604	61.2521	18.1828	-19.5633	-51.3907
990.268	88.0303	61.2333	18.1576	-19.5674	-51.3893
990.75	87.4519	61.2143	18.1318	-19.5712	-51.3881
991.232	86.884	61.1948	18.1056	-19.5746	-51.3869
991.714	86.3463	61.1746	18.0789	-19.5777	-51.3855
992.196	85.8603	61.1537	18.0522	-19.5807	-51.3836
992.678	85.4465	61.1324	18.0258	-19.5836	-51.3809
993.16	85.1235	61.111	18.0001	-19.5867	-51.3772
993.643	84.905	61.09	17.9754	-19.5899	-51.3726
994.125	84.7975	61.0695	17.9514	-19.5933	-51.3673
994.607	84.8006	61.0495	17.9275	-19.5968	-51.3619
995.089	84.9078	61.03	17.9031	-19.6004	-51.357
995.571	85.108	61.0109	17.8776	-19.6041	-51.3528
996.053	85.3867	60.9922	17.8511	-19.6076	-51.3496
996.535	85.7297	60.9738	17.8238	-19.6109	-51.3471
997.018	86.1233	60.956	17.7965	-19.614	-51.3448
997.5	86.555	60.9388	17.77	-19.6167	-51.3423
997.982	87.0146	60.9222	17.7448	-19.6193	-51.3395
998.464	87.4934	60.9061	17.7212	-19.6219	-51.3361
998.946	87.9838	60.8902	17.6987	-19.6247	-51.3325
999.428	88.4793	60.8743	17.677	-19.628	-51.3289
999.91	88.9741	60.8584	17.6555	-19.6316	-51.3254
1000.39	89.4629	60.8422	17.6337	-19.6355	-51.3219
1000.87	89.9414	60.8258	17.6113	-19.6394	-51.3182
1001.36	90.4054	60.8091	17.5879	-19.6433	-51.3142
1001.84	90.8514	60.7918	17.5633	-19.6472	-51.3096
1002.32	91.2767	60.7737	17.5372	-19.651	-51.3046
1002.8	91.6788	60.7546	17.5096	-19.6548	-51.2996
1003.28	92.0564	60.7346	17.4807	-19.6584	-51.2949
1003.77	92.4086	60.7141	17.4513	-19.6617	-51.2908
1004.25	92.7356	60.6936	17.4221	-19.6642	-51.2875
1004.73	93.0381	60.6738	17.394	-19.6658	-51.2848
1005.21	93.317	60.6551	17.3673	-19.6667	-51.2824
1005.7	93.5737	60.6374	17.342	-19.6671	-51.2801
1006.18	93.8094	60.6206	17.3172	-19.6677	-51.2775
1006.66	94.0248	60.6039	17.2924	-19.669	-51.2747
1007.14	94.2207	60.5865	17.2667	-19.6713	-51.2717
1007.62	94.3974	60.568	17.24	-19.6749	-51.2684
1008.11	94.5551	60.5478	17.2123	-19.6795	-51.265
1008.59	94.6943	60.526	17.1843	-19.685	-51.2617
1009.07	94.8156	60.503	17.1565	-19.6909	-51.2585
1009.55	94.9194	60.479	17.1294	-19.6971	-51.2557
1010.03	95.006	60.4546	17.1028	-19.7035	-51.2535
1010.52	95.0753	60.4303	17.0768	-19.71	-51.2519
1011	95.1267	60.4066	17.051	-19.7163	-51.251
1011.48	95.1596	60.3838	17.0254	-19.7222	-51.2506
1011.96	95.1733	60.3621	17.0001	-19.7272	-51.2501
1012.45	95.1681	60.3413	16.9751	-19.7311	-51.2491
1012.93	95.1459	60.3211	16.9506	-19.7338	-51.2471
1013.41	95.1102	60.3009	16.9264	-19.7354	-51.2442
1013.89	95.067	60.2799	16.9019	-19.7365	-51.2406
1014.37	95.0228	60.2574	16.8766	-19.7375	-51.2367
1014.86	94.985	60.2327	16.8501	-19.7388	-51.2332
1015.34	94.96	60.2056	16.8223	-19.7406	-51.2304
1015.82	94.9518	60.1761	16.7934	-19.7428	-51.2285
1016.3	94.9617	60.1443	16.7641	-19.7453	-51.2273
1016.78	94.9882	60.1107	16.7351	-19.7478	-51.2261
1017.27	95.0274	60.0756	16.707	-19.7505	-51.2245
1017.75	95.0743	60.0398	16.6803	-19.7534	-51.2222
1018.23	95.1243	60.004	16.6551	-19.7565	-51.2189
1018.71	95.174	59.9691	16.6318	-19.76	-51.2146
1019.2	95.2214	59.9357	16.6102	-19.7636	-51.2099
1019.68	95.2661	59.9044	16.5903	-19.7673	-51.2049
1020.16	95.3084	59.8753	16.5715	-19.7707	-51.2001
1020.64	95.3484	59.8477	16.5535	-19.7738	-51.1957
1021.12	95.3855	59.8206	16.5352	-19.7766	-51.1918
1021.61	95.4181	59.7927	16.516	-19.7793	-51.1882
1022.09	95.4444	59.7631	16.4954	-19.7821	-51.1849
1022.57	95.4629	59.7312	16.4731	-19.785	-51.1813
1023.05	95.4732	59.6971	16.4495	-19.7881	-51.1772
1023.53	95.4761	59.6612	16.4252	-19.7912	-51.1724
1024.02	95.4737	59.6243	16.4006	-19.7946	-51.1667
1024.5	95.4691	59.587	16.3758	-19.7985	-51.1605
1024.98	95.4657	59.5495	16.3507	-19.8034	-51.1542
1025.46	95.4661	59.5116	16.3249	-19.8095	-51.1485
1025.94	95.4727	59.4729	16.2981	-19.817	-51.1437
1026.43	95.4866	59.4333	16.2705	-19.8254	-51.1402
1026.91	95.5081	59.3928	16.2427	-19.8334	-51.1377
1027.39	95.537	59.3516	16.2156	-19.84	-51.1357
1027.87	95.5722	59.3103	16.1899	-19.844	-51.1336
1028.36	95.6121	59.2694	16.1659	-19.8452	-51.1308
1028.84	95.6545	59.2291	16.1432	-19.8439	-51.1271
1029.32	95.6967	59.1895	16.1208	-19.8414	-51.1228
1029.8	95.7363	59.1504	16.0978	-19.8395	-51.1181
1030.28	95.7711	59.1115	16.0735	-19.8395	-51.1137
1030.77	95.7996	59.0727	16.048	-19.8424	-51.1097
1031.25	95.8215	59.0337	16.0218	-19.8483	-51.1064
1031.73	95.8374	58.9947	15.9957	-19.8564	-51.1034
1032.21	95.8487	58.9553	15.9702	-19.8659	-51.1003
1032.69	95.8573	58.9153	15.9456	-19.8757	-51.0969
1033.18	95.8649	58.8745	15.9217	-19.8853	-51.0929
1033.66	95.8733	58.8325	15.8978	-19.8943	-51.0885
1034.14	95.8838	58.7893	15.8734	-19.9029	-51.084
1034.62	95.8975	58.7451	15.8485	-19.9111	-51.0797
1035.11	95.9148	58.7006	15.8232	-19.919	-51.0761
1035.59	95.9361	58.6565	15.7981	-19.9265	-51.0733
1036.07	95.9609	58.6136	15.7736	-19.9335	-51.0714
1036.55	95.989	58.5725	15.7498	-19.9401	-51.0699
1037.03	96.0195	58.5335	15.7267	-19.9464	-51.0687
1037.52	96.052	58.4969	15.7038	-19.9527	-51.0671
1038	96.086	58.4626	15.6809	-19.9592	-51.0647
1038.48	96.1218	58.4305	15.6578	-19.966	-51.0611
1038.96	96.1595	58.4005	15.6349	-19.9729	-51.056
1039.44	96.1995	58.3724	15.6125	-19.9794	-51.0494
1039.93	96.2421	58.3459	15.5912	-19.985	-51.0419
1040.41	96.287	58.3209	15.5714	-19.9895	-51.0338
1040.89	96.3337	58.2974	15.5528	-19.9925	-51.0258
1041.37	96.3812	58.2753	15.5356	-19.9944	-51.0187
1041.85	96.4289	58.2551	15.5192	-19.9955	-51.0125
1042.34	96.4764	58.237	15.5034	-19.9963	-51.0076
1042.82	96.5236	58.2211	15.4879	-19.9972	-51.0036
1043.3	96.5707	58.2075	15.4723	-19.9986	-51.0003
1043.78	96.6181	58.1957	15.4564	-20.0007	-50.9975
1044.27	96.6658	58.1853	15.4397	-20.0036	-50.995
1044.75	96.7132	58.1758	15.4221	-20.0072	-50.9928
1045.23	96.7595	58.1668	15.4034	-20.0113	-50.9907
1045.71	96.8034	58.1586	15.3841	-20.0153	-50.9887
1046.19	96.8441	58.1514	15.3649	-20.0188	-50.9865
1046.68	96.8809	58.1458	15.3464	-20.0212	-50.9839
1047.16	96.9139	58.1421	15.3292	-20.0223	-50.9807
1047.64	96.9434	58.1403	15.3134	-20.0221	-50.9767
1048.12	96.9704	58.1401	15.2988	-20.0209	-50.972
1048.6	96.9955	58.1412	15.2849	-20.0194	-50.9669
1049.09	97.0196	58.1431	15.2712	-20.0182	-50.9615
1049.57	97.0433	58.1458	15.2576	-20.0179	-50.9562
1050.05	97.0668	58.1493	15.2442	-20.0186	-50.951
1050.53	97.0904	58.154	15.231	-20.0199	-50.9462
1051.02	97.1139	58.1598	15.2184	-20.0215	-50.9419
1051.5	97.1373	58.1665	15.2061	-20.0226	-50.9381
1051.98	97.1602	58.1738	15.1938	-20.0231	-50.935
1052.46	97.1823	58.1811	15.1807	-20.0228	-50.9327
1052.94	97.2032	58.1881	15.1665	-20.0222	-50.9311
1053.42	97.2225	58.1949	15.1511	-20.0216	-50.9297
1053.91	97.2402	58.2016	15.1349	-20.0216	-50.928
1054.39	97.2562	58.2089	15.1182	-20.0224	-50.9252
1054.87	97.2707	58.2171	15.1016	-20.024	-50.921
1055.35	97.284	58.2263	15.0853	-20.026	-50.9153
1055.84	97.2964	58.2364	15.0692	-20.0276	-50.9088
1056.32	97.3077	58.247	15.0531	-20.0282	-50.9023
1056.8	97.3182	58.258	15.0371	-20.027	-50.8966
1057.28	97.3279	58.2694	15.0214	-20.0235	-50.8924
1057.76	97.3369	58.2814	15.0066	-20.0177	-50.8897
1058.25	97.3455	58.2941	14.9933	-20.01	-50.888
1058.73	97.354	58.3076	14.9821	-20.001	-50.8865
1059.21	97.3626	58.3214	14.9725	-19.9919	-50.8843
1059.69	97.3714	58.3351	14.9638	-19.9838	-50.8809
1060.17	97.3805	58.3478	14.955	-19.9775	-50.876
1060.66	97.3895	58.3591	14.9448	-19.9736	-50.87
1061.14	97.3982	58.3692	14.9329	-19.9722	-50.8634
1061.62	97.4066	58.3785	14.919	-19.9732	-50.8567
1062.1	97.4146	58.3877	14.9037	-19.976	-50.8502
1062.59	97.4221	58.3977	14.8877	-19.9801	-50.8443
1063.07	97.4295	58.4089	14.8714	-19.9847	-50.839
1063.55	97.4369	58.4212	14.8551	-19.9895	-50.8342
1064.03	97.4444	58.434	14.8387	-19.9938	-50.83
1064.51	97.4519	58.4466	14.8224	-19.9971	-50.8265
1065	97.4593	58.4585	14.8063	-19.9987	-50.8236
1065.48	97.4664	58.4692	14.7909	-19.9979	-50.8211
1065.96	97.4727	58.4785	14.7769	-19.9945	-50.8188
1066.44	97.4781	58.4862	14.7647	-19.9884	-50.8163
1066.92	97.4821	58.4925	14.7542	-19.98	-50.8132
1067.41	97.4848	58.4971	14.7449	-19.9703	-50.8093
1067.89	97.4862	58.5004	14.7358	-19.9604	-50.8047
1068.37	97.4869	58.5024	14.7261	-19.9511	-50.7997
1068.85	97.4874	58.5037	14.7153	-19.9433	-50.7946
1069.34	97.4883	58.5052	14.7034	-19.937	-50.7899
1069.82	97.4901	58.5074	14.6908	-19.9319	-50.7857
1070.3	97.4927	58.5109	14.6782	-19.9277	-50.7823
1070.78	97.4959	58.516	14.6661	-19.9237	-50.7795
1071.26	97.4989	58.5222	14.6548	-19.9196	-50.7771
1071.75	97.5012	58.5288	14.6445	-19.9152	-50.7746
1072.23	97.5024	58.5354	14.6349	-19.9105	-50.7719
1072.71	97.5022	58.5411	14.6258	-19.9056	-50.7685
1073.19	97.5012	58.5457	14.6171	-19.9005	-50.7644
1073.67	97.4999	58.549	14.6085	-19.8954	-50.7597
1074.16	97.4989	58.551	14.5999	-19.89	-50.7545
1074.64	97.4984	58.5516	14.5908	-19.8842	-50.7492
1075.12	97.4983	58.5507	14.581	-19.8778	-50.7443
1075.6	97.4981	58.5484	14.5702	-19.8706	-50.7399
1076.09	97.4973	58.5449	14.5586	-19.8627	-50.7362
1076.57	97.4956	58.5408	14.5467	-19.8538	-50.7329
1077.05	97.4929	58.5366	14.5354	-19.8441	-50.7297
1077.53	97.4896	58.5329	14.5252	-19.8337	-50.7263
1078.01	97.4863	58.53	14.5165	-19.8228	-50.7224
1078.49	97.4836	58.5278	14.509	-19.8118	-50.7181
1078.98	97.482	58.5258	14.5021	-19.8009	-50.7135
1079.46	97.4817	58.5236	14.4949	-19.7903	-50.709
1079.94	97.4825	58.5206	14.4872	-19.7799	-50.7046
1080.42	97.4839	58.517	14.4788	-19.7695	-50.7003
1080.91	97.4854	58.5129	14.4704	-19.7586	-50.6959
1081.39	97.4863	58.509	14.4628	-19.7469	-50.691
1081.87	97.4859	58.5058	14.4566	-19.7339	-50.6855
1082.35	97.4838	58.5035	14.4521	-19.7197	-50.6793
1082.83	97.4795	58.5019	14.449	-19.7044	-50.6729
1083.32	97.4732	58.5007	14.4465	-19.6884	-50.6668
1083.8	97.465	58.4993	14.4439	-19.6722	-50.6614
1084.28	97.4555	58.4973	14.4405	-19.6561	-50.657
1084.76	97.4451	58.4949	14.4364	-19.6403	-50.6534
1085.24	97.4341	58.492	14.4318	-19.6251	-50.6503
1085.73	97.4224	58.4892	14.427	-19.6104	-50.6473
1086.21	97.409	58.4866	14.4225	-19.5962	-50.644
1086.69	97.3929	58.4846	14.4183	-19.5825	-50.6402
1087.17	97.3728	58.4834	14.4142	-19.5692	-50.6362
1087.65	97.3479	58.4831	14.4101	-19.5562	-50.6321
1088.14	97.3183	58.4838	14.4058	-19.5432	-50.6281
1088.62	97.2851	58.4855	14.4013	-19.53	-50.6243
1089.1	97.2508	58.4881	14.3969	-19.5165	-50.6205
1089.58	97.2186	58.4915	14.3927	-19.5027	-50.6165
1090.07	97.1921	58.4952	14.3887	-19.4885	-50.6122
1090.55	97.1748	58.4986	14.3848	-19.4743	-50.6073
1091.03	97.1692	58.5014	14.3806	-19.4602	-50.6021
1091.51	97.1767	58.5033	14.3759	-19.4465	-50.5967
1091.99	97.1971	58.5044	14.3705	-19.4333	-50.5912
1092.48	97.2284	58.5048	14.3646	-19.4207	-50.5859
1092.96	97.2678	58.5047	14.3582	-19.4089	-50.5806
1093.44	97.311	58.5043	14.3516	-19.3981	-50.5755
1093.92	97.3542	58.5036	14.3449	-19.3882	-50.5705
1094.4	97.3942	58.5026	14.3383	-19.3795	-50.5656
1094.89	97.4286	58.5014	14.332	-19.3717	-50.5609
1095.37	97.4567	58.5005	14.3261	-19.3647	-50.5565
1095.85	97.4788	58.5003	14.3211	-19.3581	-50.5525
1096.33	97.4961	58.5012	14.317	-19.3515	-50.5487
1096.82	97.5096	58.5038	14.3139	-19.3443	-50.545
1097.3	97.5205	58.5079	14.3115	-19.3363	-50.541
1097.78	97.529	58.5129	14.309	-19.3274	-50.5367
1098.26	97.5351	58.5182	14.3059	-19.3176	-50.5319
1098.74	97.5389	58.5229	14.3017	-19.307	-50.5269
1099.23	97.5404	58.5264	14.2963	-19.2958	-50.5216
1099.71	97.5403	58.5285	14.2899	-19.2843	-50.5164
1100.19	97.5393	58.5295	14.2833	-19.2728	-50.5113
1100.67	97.5386	58.5299	14.2768	-19.2616	-50.5063
1101.15	97.5388	58.53	14.2706	-19.2511	-50.5014
1101.64	97.5402	58.5302	14.2646	-19.2415	-50.4966
1102.12	97.5426	58.5306	14.2582	-19.2329	-50.4921
1102.6	97.5455	58.5313	14.251	-19.2253	-50.4878
1103.08	97.5482	58.5324	14.2428	-19.2181	-50.484
1103.57	97.5502	58.534	14.2339	-19.2108	-50.4804
1104.05	97.551	58.5364	14.225	-19.2028	-50.4769
1104.53	97.5503	58.5396	14.2165	-19.1938	-50.4731
1105.01	97.5477	58.5433	14.2091	-19.1837	-50.4688
1105.49	97.5431	58.5473	14.2027	-19.1727	-50.4636
1105.98	97.5364	58.551	14.197	-19.1616	-50.4575
1106.46	97.528	58.5541	14.1918	-19.1507	-50.4506
1106.94	97.5185	58.5567	14.1868	-19.1405	-50.4433
1107.42	97.5087	58.5589	14.1819	-19.131	-50.436
1107.9	97.4996	58.5613	14.1773	-19.122	-50.429
1108.39	97.4917	58.5645	14.1733	-19.1133	-50.4225
1108.87	97.485	58.5687	14.1699	-19.1045	-50.4167
1109.35	97.4792	58.5737	14.1669	-19.0953	-50.4113
1109.83	97.4737	58.5791	14.1638	-19.0854	-50.4062
1110.32	97.468	58.5844	14.1602	-19.075	-50.4009
1110.8	97.4619	58.5893	14.1559	-19.0638	-50.3953
1111.28	97.4555	58.5937	14.1511	-19.0519	-50.3891
1111.76	97.449	58.5979	14.146	-19.0395	-50.3824
1112.24	97.4423	58.6019	14.141	-19.0266	-50.3754
1112.72	97.435	58.6062	14.1364	-19.0137	-50.3685
1113.21	97.4265	58.6106	14.132	-19.0012	-50.3622
1113.69	97.416	58.6148	14.1276	-18.9896	-50.3566
1114.17	97.4033	58.6185	14.1229	-18.9792	-50.3519
1114.65	97.3886	58.6214	14.1178	-18.9699	-50.3478
1115.14	97.3727	58.6235	14.1122	-18.9615	-50.3437
1115.62	97.3567	58.6248	14.1066	-18.9535	-50.3392
1116.1	97.3413	58.6257	14.1013	-18.9456	-50.3339
1116.58	97.3266	58.6261	14.0964	-18.9373	-50.3276
1117.06	97.3122	58.6264	14.0916	-18.9286	-50.3205
1117.55	97.297	58.6262	14.0867	-18.9194	-50.3132
1118.03	97.2804	58.6258	14.0812	-18.9099	-50.3061
1118.51	97.2618	58.6249	14.075	-18.9002	-50.2996
1118.99	97.2412	58.6238	14.0682	-18.8903	-50.2937
1119.47	97.2188	58.6228	14.0612	-18.8803	-50.2883
1119.96	97.1946	58.622	14.0543	-18.8701	-50.2829
1120.44	97.1682	58.6216	14.0481	-18.86	-50.2773
1120.92	97.1389	58.6214	14.0425	-18.8501	-50.2712
1121.4	97.1058	58.6215	14.0374	-18.8408	-50.2647
1121.89	97.0683	58.6216	14.0327	-18.8322	-50.2581
1122.37	97.0267	58.6218	14.0281	-18.8245	-50.2516
1122.85	96.9815	58.622	14.0236	-18.8173	-50.2456
1123.33	96.9335	58.6221	14.0192	-18.8104	-50.2401
1123.81	96.8833	58.622	14.015	-18.8032	-50.2349
1124.3	96.8306	58.6209	14.0108	-18.7957	-50.2298
1124.78	96.7746	58.6182	14.0064	-18.7876	-50.2244
1125.26	96.7144	58.6134	14.0014	-18.7793	-50.2183
1125.74	96.6492	58.6062	13.9956	-18.771	-50.2113
1126.22	96.5787	58.5968	13.989	-18.763	-50.2032
1126.71	96.5031	58.5861	13.9818	-18.7555	-50.1941
1127.19	96.4226	58.575	13.9744	-18.7484	-50.184
1127.67	96.3366	58.5644	13.9672	-18.7416	-50.1733
1128.15	96.2438	58.5549	13.9602	-18.7348	-50.1623
1128.63	96.1411	58.5466	13.9535	-18.7277	-50.1516
1129.12	96.0253	58.539	13.9469	-18.7201	-50.1416
1129.6	95.8927	58.5317	13.9402	-18.7121	-50.1328
1130.08	95.7396	58.5243	13.9334	-18.7036	-50.1252
1130.56	95.5625	58.5163	13.9267	-18.6947	-50.1189
1131.05	95.3579	58.5079	13.9202	-18.6857	-50.1136
1131.53	95.122	58.4991	13.9141	-18.6767	-50.1089
1132.01	94.8507	58.4898	13.9085	-18.6679	-50.1045
1132.49	94.5408	58.48	13.9031	-18.6596	-50.1002
1132.97	94.1898	58.4694	13.8978	-18.6517	-50.0957
1133.46	93.7969	58.4577	13.8925	-18.6443	-50.0909
1133.94	93.3615	58.4447	13.8874	-18.6371	-50.0857
1134.42	92.8812	58.4305	13.8827	-18.6298	-50.0799
1134.9	92.3508	58.4149	13.8788	-18.622	-50.0734
1135.38	91.7601	58.3984	13.8757	-18.6135	-50.0662
1135.87	91.0953	58.3811	13.873	-18.6041	-50.0587
1136.35	90.3443	58.3631	13.8704	-18.5941	-50.0511
1136.83	89.5004	58.3447	13.8673	-18.5837	-50.0441
1137.31	88.5701	58.3263	13.8634	-18.5735	-50.0379
1137.8	87.5744	58.3084	13.8588	-18.5638	-50.0326
1138.28	86.5519	58.2914	13.8539	-18.5549	-50.0279
1138.76	85.5502	58.2756	13.8492	-18.547	-50.0232
1139.24	84.6167	58.2611	13.8452	-18.54	-50.018
1139.72	83.7922	58.2472	13.8418	-18.5336	-50.0116
1140.21	83.0985	58.2332	13.8386	-18.5277	-50.0039
1140.69	82.5364	58.2183	13.835	-18.5217	-49.995
1141.17	82.0858	58.202	13.8306	-18.5155	-49.9855
1141.65	81.714	58.184	13.825	-18.5087	-49.9757
1142.13	81.3816	58.1646	13.8186	-18.5011	-49.9663
1142.62	81.0518	58.1445	13.8118	-18.4928	-49.9575
1143.1	80.7	58.1243	13.8051	-18.4838	-49.9496
1143.58	80.3167	58.1043	13.7988	-18.4743	-49.9426
1144.06	79.9113	58.0846	13.7933	-18.4645	-49.9365
1144.55	79.5104	58.065	13.7885	-18.4545	-49.9311
1145.03	79.1596	58.0451	13.7844	-18.4443	-49.9262
1145.51	78.918	58.0247	13.7809	-18.4337	-49.9216
1145.99	78.8468	58.0039	13.7781	-18.4225	-49.9166
1146.47	79.0075	57.9827	13.776	-18.4108	-49.911
1146.96	79.4444	57.9613	13.7747	-18.3985	-49.9044
1147.44	80.1753	57.9398	13.774	-18.3859	-49.8966
1147.92	81.1853	57.9185	13.7734	-18.3731	-49.8881
1148.4	82.4264	57.8974	13.7726	-18.3606	-49.8793
1148.88	83.8249	57.8767	13.7714	-18.3485	-49.871
1149.37	85.2882	57.8567	13.77	-18.337	-49.8636
1149.85	86.7291	57.8378	13.7685	-18.3261	-49.8576
1150.33	88.0736	57.8201	13.7672	-18.3158	-49.8526
1150.81	89.2708	57.8036	13.7663	-18.3059	-49.8484
1151.3	90.2998	57.7879	13.7656	-18.2965	-49.8441
1151.78	91.1635	57.7724	13.7651	-18.2875	-49.8394
1152.26	91.8824	57.7563	13.7644	-18.2786	-49.8338
1152.74	92.4837	57.739	13.7635	-18.2697	-49.8272
1153.22	92.9961	57.7203	13.7625	-18.2604	-49.8199
1153.7	93.4437	57.7002	13.7617	-18.2504	-49.812
1154.19	93.8431	57.6789	13.7614	-18.2398	-49.8039
1154.67	94.2061	57.6567	13.7617	-18.2286	-49.7959
1155.15	94.5389	57.6341	13.7623	-18.2172	-49.788
1155.63	94.8442	57.6113	13.763	-18.2058	-49.7803
1156.12	95.1221	57.5885	13.7633	-18.1946	-49.7728
1156.6	95.3708	57.5662	13.7632	-18.1837	-49.7655
1157.08	95.5875	57.5447	13.7627	-18.1729	-49.7582
1157.56	95.7697	57.5245	13.7622	-18.1617	-49.751
1158.04	95.9159	57.5056	13.7622	-18.15	-49.7438
1158.53	96.0269	57.4878	13.7628	-18.1376	-49.7365
1159.01	96.1047	57.4706	13.7642	-18.1248	-49.7293
1159.49	96.1519	57.453	13.766	-18.112	-49.722
1159.97	96.1704	57.4343	13.768	-18.0995	-49.715
1160.45	96.16	57.4139	13.7698	-18.0876	-49.7081
1160.94	96.1186	57.3917	13.7713	-18.0764	-49.7015
1161.42	96.0426	57.3679	13.7725	-18.0656	-49.6949
1161.9	95.9279	57.3431	13.7735	-18.0547	-49.6883
1162.38	95.7708	57.3178	13.7744	-18.0435	-49.6813
1162.87	95.5678	57.2926	13.7753	-18.0317	-49.6739
1163.35	95.3163	57.2677	13.7762	-18.0192	-49.666
1163.83	95.014	57.2433	13.7772	-18.0063	-49.6578
1164.31	94.6594	57.2198	13.7784	-17.9932	-49.6493
1164.79	94.2532	57.1972	13.7802	-17.9803	-49.6406
1165.28	93.8002	57.1758	13.7826	-17.9677	-49.632
1165.76	93.3106	57.1555	13.7857	-17.9555	-49.6235
1166.24	92.7996	57.1359	13.7893	-17.9438	-49.615
1166.72	92.2863	57.1163	13.7927	-17.9323	-49.6065
1167.2	91.7916	57.0959	13.7956	-17.921	-49.5982
1167.69	91.3322	57.074	13.7975	-17.9094	-49.59
1168.17	90.9201	57.0503	13.7987	-17.8976	-49.5821
1168.65	90.5606	57.025	13.7995	-17.8853	-49.5744
1169.13	90.2532	56.9985	13.8006	-17.8725	-49.5669
1169.62	89.994	56.9712	13.8025	-17.8593	-49.5595
1170.1	89.7781	56.9438	13.8055	-17.8461	-49.5521
1170.58	89.602	56.9161	13.8094	-17.8331	-49.5446
1171.06	89.4626	56.888	13.8141	-17.8207	-49.5369
1171.54	89.3576	56.8594	13.819	-17.809	-49.5291
1172.03	89.2832	56.8301	13.8241	-17.7979	-49.5212
1172.51	89.233	56.8003	13.8293	-17.7871	-49.5133
1172.99	89.1992	56.7703	13.8347	-17.7762	-49.5054
1173.47	89.1741	56.7406	13.8405	-17.7648	-49.4974
1173.95	89.1521	56.7112	13.8465	-17.7529	-49.4893
1174.44	89.132	56.6821	13.8526	-17.7404	-49.481
1174.92	89.1173	56.6528	13.8584	-17.7275	-49.4726
1175.4	89.1155	56.6229	13.8636	-17.7143	-49.4642
1175.88	89.1352	56.5921	13.8683	-17.701	-49.456
1176.37	89.1839	56.5603	13.8727	-17.6877	-49.4481
1176.85	89.2669	56.5279	13.8772	-17.6743	-49.4404
1177.33	89.3862	56.4952	13.8818	-17.661	-49.433
1177.81	89.5424	56.4624	13.8866	-17.6479	-49.4256
1178.29	89.7362	56.4296	13.8911	-17.6353	-49.4181
1178.78	89.9695	56.3966	13.895	-17.6232	-49.4103
1179.26	90.2453	56.3634	13.898	-17.6118	-49.4022
1179.74	90.567	56.3299	13.9001	-17.6008	-49.3941
1180.22	90.9359	56.2965	13.902	-17.5899	-49.3861
1180.7	91.3496	56.2634	13.9044	-17.5788	-49.3784
1181.19	91.8015	56.2312	13.9081	-17.5672	-49.3711
1181.67	92.2812	56.1999	13.9135	-17.5548	-49.3642
1182.15	92.7756	56.1696	13.9208	-17.5417	-49.3575
1182.63	93.2718	56.1398	13.9298	-17.528	-49.3507
1183.12	93.7584	56.11	13.94	-17.514	-49.3435
1183.6	94.2259	56.0799	13.9512	-17.4996	-49.3357
1184.08	94.6677	56.0492	13.9631	-17.485	-49.3271
1184.56	95.0785	56.0177	13.9755	-17.4702	-49.3178
1185.04	95.4546	55.9854	13.988	-17.4554	-49.308
1185.53	95.7938	55.9521	14.0002	-17.4409	-49.2981
1186.01	96.0947	55.9178	14.0116	-17.4269	-49.2884
1186.49	96.3578	55.8823	14.0217	-17.4139	-49.2792
1186.97	96.585	55.8458	14.0302	-17.4019	-49.2707
1187.45	96.7796	55.8087	14.0374	-17.3907	-49.2628
1187.94	96.9458	55.7715	14.0437	-17.3798	-49.2555
1188.42	97.088	55.7351	14.0498	-17.3687	-49.2482
1188.9	97.2099	55.6996	14.0564	-17.3569	-49.2409
1189.38	97.315	55.6653	14.0637	-17.3441	-49.2333
1189.86	97.4056	55.6316	14.072	-17.3304	-49.2254
1190.35	97.4838	55.5979	14.0811	-17.3161	-49.2171
1190.83	97.5512	55.5636	14.091	-17.3015	-49.2086
1191.31	97.6094	55.5281	14.1017	-17.2871	-49.2
1191.79	97.6599	55.4916	14.1132	-17.273	-49.1915
1192.28	97.7045	55.4545	14.1255	-17.2593	-49.183
1192.76	97.7441	55.4172	14.1385	-17.246	-49.1746
1193.24	97.7797	55.3802	14.1517	-17.2331	-49.1662
1193.72	97.8117	55.3437	14.1642	-17.2206	-49.1578
1194.2	97.8404	55.3075	14.1755	-17.2084	-49.1496
1194.68	97.8661	55.2714	14.1855	-17.1964	-49.1415
1195.17	97.8888	55.2352	14.1943	-17.1844	-49.1335
1195.65	97.9089	55.1988	14.2026	-17.1719	-49.1257
1196.13	97.9267	55.1624	14.2112	-17.1587	-49.1179
1196.61	97.9428	55.126	14.2209	-17.1445	-49.11
1197.1	97.9575	55.0897	14.2318	-17.1294	-49.102
1197.58	97.9714	55.0534	14.2438	-17.1136	-49.0937
1198.06	97.9844	55.017	14.2565	-17.0977	-49.0852
1198.54	97.9968	54.98	14.2694	-17.082	-49.0766
1199.02	98.0084	54.9424	14.2825	-17.0667	-49.068
1199.51	98.0192	54.9039	14.2958	-17.0519	-49.0594
1199.99	98.0291	54.8646	14.3098	-17.0374	-49.0511
1200.47	98.038	54.8244	14.3247	-17.0228	-49.0431
1200.95	98.0462	54.7832	14.3404	-17.0082	-49.0352
1201.43	98.0538	54.7408	14.3564	-16.9934	-49.0275
1201.92	98.0611	54.6972	14.3722	-16.9789	-49.0197
1202.4	98.0682	54.6524	14.3875	-16.9646	-49.0116
1202.88	98.0752	54.6068	14.4019	-16.9509	-49.0031
1203.36	98.0824	54.5609	14.4156	-16.9377	-48.9941
1203.85	98.0897	54.5152	14.4292	-16.9246	-48.9846
1204.33	98.0973	54.4702	14.4429	-16.9115	-48.9747
1204.81	98.1049	54.4259	14.4569	-16.8979	-48.9647
1205.29	98.1127	54.3819	14.4712	-16.8837	-48.9549
1205.77	98.1205	54.3377	14.4854	-16.869	-48.9456
1206.26	98.128	54.2927	14.4992	-16.8537	-48.9367
1206.74	98.1349	54.2467	14.5127	-16.8382	-48.9283
1207.22	98.1408	54.1997	14.526	-16.8226	-48.9202
1207.7	98.1455	54.1522	14.5395	-16.807	-48.9121
1208.18	98.1491	54.1045	14.5537	-16.7915	-48.9038
1208.67	98.1517	54.057	14.5688	-16.7761	-48.8951
1209.15	98.1539	54.0098	14.5848	-16.7609	-48.8861
1209.63	98.1562	53.9627	14.6016	-16.7459	-48.8767
1210.11	98.1589	53.9152	14.6189	-16.7313	-48.867
1210.6	98.1622	53.867	14.6366	-16.7171	-48.8571
1211.08	98.1659	53.8177	14.6548	-16.7032	-48.8472
1211.56	98.1695	53.767	14.6732	-16.6896	-48.8371
1212.04	98.1727	53.715	14.6919	-16.6762	-48.8271
1212.52	98.1751	53.6616	14.7104	-16.6628	-48.8173
1213.01	98.1768	53.607	14.7284	-16.6495	-48.8077
1213.49	98.1779	53.5515	14.7457	-16.6363	-48.7984
1213.97	98.1789	53.4955	14.7623	-16.623	-48.7896
1214.45	98.18	53.4396	14.7784	-16.6097	-48.7811
1214.93	98.1816	53.3842	14.7944	-16.5962	-48.7729
1215.42	98.1835	53.3297	14.8109	-16.5825	-48.7648
1215.9	98.1858	53.2758	14.828	-16.5683	-48.7567
1216.38	98.1882	53.2222	14.8459	-16.5537	-48.7486
1216.86	98.1906	53.1683	14.8642	-16.5388	-48.7403
1217.35	98.1928	53.1134	14.8828	-16.5237	-48.732
1217.83	98.1949	53.0573	14.9014	-16.5084	-48.7236
1218.31	98.1967	52.9999	14.9202	-16.4931	-48.7151
1218.79	98.1984	52.9415	14.9395	-16.4779	-48.7064
1219.27	98.1999	52.8824	14.9594	-16.4629	-48.6976
1219.76	98.2011	52.8228	14.9801	-16.4483	-48.6888
1220.24	98.2021	52.7628	15.0014	-16.4341	-48.68
1220.72	98.2027	52.7022	15.0227	-16.4205	-48.6715
1221.2	98.203	52.6406	15.0436	-16.4076	-48.6631
1221.68	98.2028	52.578	15.0639	-16.395	-48.6548
1222.17	98.2021	52.5145	15.0837	-16.3826	-48.6463
1222.65	98.2006	52.4505	15.1036	-16.3697	-48.6374
1223.13	98.1983	52.3864	15.1239	-16.356	-48.6279
1223.61	98.1951	52.3224	15.1452	-16.3412	-48.6176
1224.09	98.1914	52.2587	15.1674	-16.3254	-48.6068
1224.58	98.1874	52.1951	15.1902	-16.309	-48.5961
1225.06	98.1837	52.1314	15.2133	-16.2923	-48.5858
1225.54	98.1806	52.0675	15.2362	-16.2759	-48.5763
1226.02	98.1785	52.0035	15.2589	-16.2599	-48.5678
1226.51	98.1775	51.9395	15.2814	-16.2444	-48.5601
1226.99	98.1774	51.8759	15.304	-16.2292	-48.5529
1227.47	98.1779	51.8126	15.327	-16.2139	-48.5459
1227.95	98.1785	51.7499	15.3505	-16.1982	-48.5386
1228.43	98.1789	51.6875	15.3744	-16.182	-48.531
1228.92	98.179	51.6254	15.3986	-16.1653	-48.5229
1229.4	98.1785	51.5636	15.4231	-16.1482	-48.5145
1229.88	98.1779	51.5024	15.448	-16.1307	-48.5056
1230.36	98.177	51.442	15.4734	-16.1128	-48.4963
1230.84	98.1761	51.3827	15.4994	-16.0945	-48.4866
1231.33	98.175	51.3246	15.5259	-16.0757	-48.4764
1231.81	98.1737	51.2676	15.5527	-16.0567	-48.4659
1232.29	98.1719	51.2117	15.5794	-16.0376	-48.4554
1232.77	98.1695	51.1568	15.6058	-16.0186	-48.4452
1233.26	98.1665	51.103	15.6318	-16.0001	-48.4358
1233.74	98.1631	51.0509	15.6577	-15.982	-48.4273
1234.22	98.1596	51.001	15.6839	-15.9644	-48.4198
1234.7	98.1564	50.9537	15.7111	-15.9469	-48.413
1235.18	98.1538	50.9093	15.7392	-15.9293	-48.4066
1235.66	98.1519	50.8678	15.7682	-15.9112	-48.4003
1236.15	98.1507	50.8289	15.7976	-15.8925	-48.3939
1236.63	98.1499	50.7924	15.827	-15.8735	-48.3873
1237.11	98.1493	50.7582	15.8558	-15.8545	-48.3806
1237.59	98.1486	50.7265	15.8842	-15.8361	-48.3738
1238.08	98.1478	50.6976	15.9123	-15.8185	-48.3669
1238.56	98.147	50.6719	15.9406	-15.8022	-48.3598
1239.04	98.1462	50.6496	15.9694	-15.787	-48.3523
1239.52	98.1457	50.6308	15.9989	-15.7726	-48.3441
1240	98.1454	50.6155	16.029	-15.7584	-48.3353
1240.49	98.1453	50.6037	16.0596	-15.7439	-48.3259
1240.97	98.1452	50.5954	16.0904	-15.7286	-48.3162
1241.45	98.1448	50.5908	16.1215	-15.7123	-48.3066
1241.93	98.1441	50.5904	16.1528	-15.6949	-48.2973
1242.41	98.1429	50.5941	16.1843	-15.6768	-48.2886
1242.9	98.1415	50.602	16.2161	-15.6583	-48.2805
1243.38	98.14	50.6138	16.2479	-15.6397	-48.2728
1243.86	98.1383	50.6294	16.2796	-15.6214	-48.2652
1244.34	98.1364	50.6484	16.3111	-15.6034	-48.2575
1244.83	98.134	50.6708	16.3425	-15.5858	-48.2493
1245.31	98.1308	50.697	16.374	-15.5683	-48.2405
1245.79	98.1269	50.7271	16.406	-15.5509	-48.231
1246.27	98.1226	50.7616	16.4388	-15.5334	-48.2209
1246.75	98.1184	50.8005	16.4726	-15.5159	-48.2104
1247.24	98.115	50.8434	16.5075	-15.4983	-48.1997
1247.72	98.1132	50.8901	16.5433	-15.4808	-48.1889
1248.2	98.1133	50.94	16.5797	-15.4632	-48.1785
1248.68	98.1153	50.9929	16.6167	-15.4455	-48.1685
1249.16	98.1186	51.0486	16.6542	-15.4275	-48.159
1249.65	98.1226	51.1068	16.6922	-15.409	-48.1501
1250.13	98.1266	51.1674	16.7304	-15.39	-48.1417
1250.61	98.13	51.2298	16.7686	-15.3708	-48.1337
1251.09	98.1327	51.2937	16.8063	-15.3514	-48.1262
1251.58	98.1347	51.3585	16.8434	-15.3322	-48.119
1252.06	98.1361	51.4238	16.8796	-15.3131	-48.1121
1252.54	98.137	51.4895	16.9153	-15.2941	-48.1053
1253.02	98.1373	51.5555	16.9508	-15.2752	-48.0985
1253.5	98.1368	51.6219	16.9867	-15.2562	-48.0917
1253.99	98.1353	51.6884	17.0231	-15.2369	-48.0847
1254.47	98.133	51.7546	17.0602	-15.2173	-48.0774
1254.95	98.13	51.8199	17.0974	-15.1976	-48.0698
1255.43	98.1268	51.8837	17.1344	-15.1778	-48.0621
1255.91	98.124	51.9456	17.1708	-15.158	-48.0544
1256.4	98.1221	52.0056	17.2065	-15.1382	-48.0469
1256.88	98.1213	52.0641	17.2415	-15.1183	-48.0397
1257.36	98.1216	52.1215	17.2762	-15.0984	-48.033
1257.84	98.1229	52.1779	17.3106	-15.0783	-48.0266
1258.33	98.1247	52.2333	17.345	-15.0583	-48.0206
1258.81	98.1266	52.2871	17.3791	-15.0383	-48.0149
1259.29	98.1284	52.3386	17.4129	-15.0185	-48.0091
1259.77	98.1299	52.3874	17.4462	-14.999	-48.0033
1260.25	98.1309	52.4332	17.4794	-14.9797	-47.9973
1260.73	98.1315	52.4761	17.5127	-14.9604	-47.991
1261.22	98.1316	52.5165	17.5467	-14.9412	-47.9845
1261.7	98.1315	52.5547	17.5816	-14.922	-47.9775
1262.18	98.1313	52.5907	17.6171	-14.9032	-47.9703
1262.66	98.1313	52.6243	17.6528	-14.885	-47.9628
1263.15	98.1317	52.6554	17.6883	-14.8678	-47.9551
1263.63	98.1325	52.6837	17.7231	-14.8517	-47.9472
1264.11	98.1336	52.7093	17.7572	-14.8366	-47.939
1264.59	98.1347	52.7325	17.791	-14.8223	-47.9307
1265.07	98.1353	52.7538	17.8251	-14.8085	-47.9223
1265.56	98.1353	52.7735	17.8597	-14.7947	-47.9138
1266.04	98.1343	52.7918	17.8951	-14.7809	-47.9055
1266.52	98.1327	52.8086	17.9309	-14.7667	-47.8973
1267	98.1306	52.8235	17.9667	-14.7524	-47.8895
1267.48	98.1285	52.8366	18.0021	-14.7376	-47.8822
1267.97	98.1267	52.8481	18.037	-14.7224	-47.8752
1268.45	98.1253	52.8582	18.0714	-14.7066	-47.8686
1268.93	98.1241	52.8675	18.1058	-14.6899	-47.8621
1269.41	98.1229	52.876	18.1402	-14.6724	-47.8558
1269.9	98.1215	52.8836	18.1747	-14.6542	-47.8494
1270.38	98.1196	52.8901	18.209	-14.6357	-47.8429
1270.86	98.1171	52.895	18.2428	-14.6172	-47.8363
1271.34	98.1141	52.8982	18.2758	-14.5991	-47.8297
1271.82	98.1105	52.9003	18.3082	-14.5817	-47.8229
1272.31	98.1062	52.9018	18.3403	-14.5651	-47.8161
1272.79	98.1012	52.9036	18.3726	-14.5491	-47.8092
1273.27	98.0955	52.9063	18.4058	-14.5336	-47.8023
1273.75	98.0891	52.9097	18.4398	-14.5184	-47.7955
1274.23	98.0823	52.9134	18.4747	-14.5034	-47.7888
1274.72	98.0751	52.9162	18.5099	-14.4884	-47.7822
1275.2	98.068	52.9172	18.545	-14.4732	-47.7756
1275.68	98.061	52.9159	18.5798	-14.4576	-47.7689
1276.16	98.0539	52.9122	18.6141	-14.4415	-47.7619
1276.64	98.0465	52.9067	18.6481	-14.4249	-47.7545
1277.13	98.0385	52.9001	18.6821	-14.4077	-47.7469
1277.61	98.0297	52.8931	18.7162	-14.3902	-47.7394
1278.09	98.0203	52.886	18.7502	-14.3729	-47.7322
1278.57	98.0102	52.8787	18.784	-14.3561	-47.7256
1279.06	97.9998	52.8714	18.8173	-14.34	-47.7199
1279.54	97.9891	52.8638	18.8502	-14.3247	-47.7148
1280.02	97.9778	52.8561	18.8828	-14.3099	-47.7101
1280.5	97.9657	52.8483	18.9152	-14.2953	-47.7054
1280.98	97.9523	52.8406	18.9479	-14.2807	-47.7002
1281.47	97.9374	52.8332	18.9811	-14.2657	-47.6943
1281.95	97.921	52.8258	19.0149	-14.2505	-47.6877
1282.43	97.9033	52.8182	19.0492	-14.2352	-47.6808
1282.91	97.8847	52.8103	19.084	-14.2199	-47.6738
1283.39	97.8656	52.8022	19.1193	-14.2047	-47.6672
1283.88	97.8463	52.7939	19.155	-14.1897	-47.6611
1284.36	97.8271	52.7857	19.1911	-14.1748	-47.6556
1284.84	97.8078	52.7778	19.2272	-14.16	-47.6505
1285.32	97.7883	52.7701	19.263	-14.1451	-47.6458
1285.81	97.7686	52.7623	19.2981	-14.1303	-47.6411
1286.29	97.7484	52.754	19.3323	-14.1156	-47.6363
1286.77	97.7274	52.7449	19.3655	-14.1009	-47.6313
1287.25	97.7052	52.7349	19.3982	-14.0864	-47.6261
1287.73	97.681	52.7242	19.4309	-14.0716	-47.6206
1288.22	97.654	52.7132	19.4642	-14.0565	-47.6149
1288.7	97.6238	52.7024	19.4984	-14.0409	-47.609
1289.18	97.5898	52.6923	19.5336	-14.0247	-47.6029
1289.66	97.5519	52.6831	19.5696	-14.0081	-47.597
1290.14	97.5101	52.6746	19.6059	-13.9912	-47.5911
1290.63	97.4642	52.6666	19.6421	-13.9745	-47.5853
1291.11	97.4138	52.659	19.6781	-13.958	-47.5795
1291.59	97.3578	52.6517	19.714	-13.9421	-47.5736
1292.07	97.2952	52.6445	19.7499	-13.9266	-47.5675
1292.56	97.2248	52.6374	19.7861	-13.9116	-47.561
1293.04	97.1456	52.6304	19.8227	-13.8971	-47.5542
1293.52	97.0575	52.6233	19.8598	-13.8827	-47.5474
1294	96.9603	52.6161	19.8973	-13.8684	-47.541
1294.48	96.854	52.6088	19.9351	-13.8539	-47.5351
1294.97	96.7381	52.6018	19.9732	-13.8389	-47.53
1295.45	96.6112	52.5952	20.0116	-13.8233	-47.5257
1295.93	96.4713	52.5893	20.0502	-13.807	-47.5219
1296.41	96.3158	52.5844	20.0888	-13.79	-47.5183
1296.89	96.1419	52.5804	20.1273	-13.7726	-47.5144
1297.38	95.9464	52.5773	20.1652	-13.7552	-47.5099
1297.86	95.7265	52.5748	20.2025	-13.7382	-47.5048
1298.34	95.4784	52.5729	20.2393	-13.722	-47.4992
1298.82	95.1979	52.5712	20.2759	-13.7067	-47.4931
1299.31	94.8804	52.5701	20.313	-13.6922	-47.487
1299.79	94.5202	52.5693	20.3509	-13.6783	-47.4811
1300.27	94.1115	52.5691	20.3898	-13.6646	-47.4755
1300.75	93.6484	52.5692	20.4297	-13.6509	-47.4704
1301.23	93.1244	52.5697	20.4701	-13.6371	-47.4659
1301.71	92.5329	52.5705	20.5106	-13.6231	-47.4619
1302.2	91.8675	52.5717	20.5509	-13.6091	-47.4583
1302.68	91.1227	52.5735	20.5907	-13.5951	-47.4549
1303.16	90.2975	52.576	20.6304	-13.581	-47.4517
1303.64	89.3993	52.5795	20.6701	-13.567	-47.4484
1304.13	88.4496	52.584	20.7099	-13.5528	-47.445
1304.61	87.484	52.5894	20.7501	-13.5387	-47.4414
1305.09	86.5574	52.5955	20.7904	-13.5246	-47.4376
1305.57	85.7378	52.6022	20.8308	-13.5105	-47.4334
1306.05	85.0933	52.6095	20.8712	-13.4966	-47.4291
1306.54	84.6892	52.6175	20.9118	-13.4828	-47.4245
1307.02	84.5698	52.6263	20.9526	-13.4692	-47.4199
1307.5	84.7503	52.636	20.9938	-13.4556	-47.4153
1307.98	85.215	52.6465	21.0352	-13.4419	-47.4109
1308.46	85.9202	52.6579	21.0769	-13.4283	-47.4069
1308.95	86.805	52.6699	21.1185	-13.4146	-47.4032
1309.43	87.799	52.6826	21.1598	-13.4011	-47.3999
1309.91	88.8406	52.6962	21.201	-13.3877	-47.3966
1310.39	89.8804	52.7108	21.242	-13.3745	-47.3932
1310.88	90.8834	52.7268	21.2828	-13.3613	-47.3893
1311.36	91.8304	52.744	21.3236	-13.3481	-47.385
1311.84	92.7105	52.7623	21.3641	-13.3349	-47.3801
1312.32	93.517	52.7816	21.4043	-13.3215	-47.375
1312.8	94.2451	52.8014	21.444	-13.3082	-47.3699
1313.29	94.8896	52.8218	21.4831	-13.2949	-47.3651
1313.77	95.4473	52.8426	21.5221	-13.2818	-47.3609
1314.25	95.9183	52.8641	21.5613	-13.2688	-47.3573
1314.73	96.3069	52.8864	21.6011	-13.2559	-47.3542
1315.21	96.6218	52.9092	21.6418	-13.2431	-47.3516
1315.7	96.8739	52.9324	21.6832	-13.2302	-47.3492
1316.18	97.0751	52.9553	21.725	-13.2173	-47.3469
1316.66	97.2357	52.9776	21.7665	-13.2042	-47.3448
1317.14	97.3641	52.9991	21.8075	-13.1911	-47.3427
1317.62	97.467	53.0201	21.848	-13.1779	-47.3403
1318.11	97.5497	53.0412	21.888	-13.1647	-47.3376
1318.59	97.6168	53.0631	21.9282	-13.1517	-47.3342
1319.07	97.6724	53.0862	21.9688	-13.1387	-47.33
1319.55	97.7198	53.1106	22.0102	-13.1258	-47.3253
1320.04	97.761	53.136	22.0521	-13.1128	-47.3203
1320.52	97.797	53.1621	22.0942	-13.0998	-47.3152
1321	97.8277	53.1883	22.1363	-13.0866	-47.3106
1321.48	97.8527	53.2146	22.1782	-13.0731	-47.3065
1321.96	97.8721	53.241	22.2199	-13.0593	-47.3029
1322.45	97.8867	53.2679	22.2616	-13.0453	-47.2997
1322.93	97.8982	53.2953	22.3035	-13.0311	-47.2965
1323.41	97.9083	53.3234	22.3456	-13.0171	-47.2933
1323.89	97.9183	53.3519	22.3875	-13.0035	-47.2898
1324.38	97.9287	53.3803	22.4289	-12.9905	-47.2864
1324.86	97.9394	53.4082	22.4694	-12.9782	-47.2832
1325.34	97.9497	53.4354	22.5089	-12.9666	-47.2804
1325.82	97.9592	53.462	22.5476	-12.9556	-47.2781
1326.3	97.9676	53.4881	22.5857	-12.945	-47.2763
1326.79	97.9753	53.5141	22.6238	-12.9345	-47.2748
1327.27	97.9822	53.5401	22.662	-12.9241	-47.2733
1327.75	97.9883	53.566	22.7004	-12.9138	-47.2717
1328.23	97.993	53.5919	22.7388	-12.9037	-47.2699
1328.71	97.9955	53.6176	22.777	-12.8938	-47.2679
1329.2	97.9952	53.6432	22.8149	-12.8842	-47.2657
1329.68	97.9922	53.6689	22.8528	-12.8747	-47.2631
1330.16	97.9872	53.6948	22.8907	-12.8652	-47.2602
1330.64	97.9813	53.7211	22.9291	-12.8554	-47.2569
1331.12	97.9757	53.7478	22.9684	-12.845	-47.2533
1331.61	97.971	53.7748	23.0085	-12.8338	-47.2494
1332.09	97.9668	53.8016	23.0495	-12.8218	-47.2455
1332.57	97.9628	53.8281	23.0914	-12.8088	-47.2418
1333.05	97.9581	53.854	23.1338	-12.7952	-47.2385
1333.54	97.9526	53.8791	23.1764	-12.7812	-47.2355
1334.02	97.9467	53.9036	23.2191	-12.7671	-47.2327
1334.5	97.9409	53.9275	23.2613	-12.7531	-47.2298
1334.98	97.936	53.9506	23.3027	-12.7396	-47.2268
1335.46	97.9324	53.9729	23.3428	-12.7266	-47.2236
1335.95	97.9295	53.994	23.3815	-12.714	-47.2201
1336.43	97.9268	54.0139	23.4185	-12.7019	-47.2166
1336.91	97.9237	54.0322	23.4539	-12.6902	-47.2131
1337.39	97.92	54.0488	23.4879	-12.6792	-47.2095
1337.87	97.9166	54.0635	23.5208	-12.6689	-47.2058
1338.36	97.9144	54.0763	23.5529	-12.6596	-47.2017
1338.84	97.9146	54.0875	23.5846	-12.6514	-47.1973
1339.32	97.9179	54.098	23.6166	-12.6438	-47.1925
1339.8	97.924	54.1087	23.6494	-12.6364	-47.1876
1340.29	97.9318	54.1207	23.6838	-12.6282	-47.1828
1340.77	97.9403	54.135	23.7203	-12.6185	-47.1784
1341.25	97.9482	54.1519	23.7589	-12.6067	-47.1743
1341.73	97.955	54.1707	23.7994	-12.593	-47.1706
1342.21	97.9606	54.1903	23.8408	-12.5778	-47.167
1342.69	97.9649	54.2087	23.882	-12.5621	-47.1634
1343.18	97.9678	54.2246	23.9219	-12.5467	-47.1597
1343.66	97.969	54.2368	23.9598	-12.5326	-47.1561
1344.14	97.9679	54.2453	23.9958	-12.52	-47.1529
1344.62	97.9644	54.251	24.0303	-12.509	-47.15
1345.11	97.9587	54.2554	24.0643	-12.499	-47.1477
1345.59	97.9517	54.2597	24.0983	-12.4894	-47.1456
1346.07	97.9446	54.2648	24.1327	-12.48	-47.1436
1346.55	97.9385	54.2708	24.1674	-12.4702	-47.1412
1347.03	97.9341	54.2775	24.2018	-12.4601	-47.1382
1347.52	97.9312	54.2839	24.2354	-12.4498	-47.1344
1348	97.9293	54.2896	24.268	-12.4392	-47.1301
1348.48	97.9273	54.2942	24.2998	-12.4285	-47.1256
1348.96	97.9248	54.2976	24.3311	-12.4176	-47.121
1349.44	97.9215	54.3	24.3627	-12.4067	-47.1169
1349.93	97.9173	54.3014	24.3947	-12.396	-47.1133
1350.41	97.9126	54.3017	24.4271	-12.3858	-47.1103
1350.89	97.9073	54.3007	24.4595	-12.3763	-47.1081
1351.37	97.9012	54.2982	24.4913	-12.3679	-47.1064
1351.86	97.8936	54.2945	24.5222	-12.3606	-47.1053
1352.34	97.8843	54.2899	24.552	-12.354	-47.1045
1352.82	97.8731	54.2853	24.5808	-12.3479	-47.1039
1353.3	97.8604	54.2813	24.6088	-12.3419	-47.1033
1353.78	97.8468	54.2784	24.6362	-12.3357	-47.1022
1354.27	97.8329	54.2767	24.663	-12.3292	-47.1004
1354.75	97.8188	54.2759	24.6894	-12.3223	-47.0977
1355.23	97.8046	54.2757	24.7152	-12.3151	-47.0942
1355.71	97.79	54.2756	24.7408	-12.3076	-47.0898
1356.19	97.7751	54.2757	24.7666	-12.2997	-47.0851
1356.68	97.7601	54.2759	24.7933	-12.2912	-47.0802
1357.16	97.746	54.2761	24.8211	-12.282	-47.0757
1357.64	97.7335	54.2764	24.8502	-12.2722	-47.072
1358.12	97.7232	54.2763	24.8804	-12.2618	-47.0693
1358.61	97.7149	54.2752	24.9108	-12.2514	-47.0678
1359.09	97.7076	54.2728	24.9406	-12.2416	-47.0673
1359.57	97.7001	54.2685	24.9688	-12.2331	-47.0677
1360.05	97.6907	54.262	24.9945	-12.2265	-47.0685
1360.53	97.6785	54.2536	25.0169	-12.2221	-47.0691
1361.02	97.663	54.2434	25.0359	-12.2201	-47.0689
1361.5	97.6445	54.2323	25.0518	-12.22	-47.0676
1361.98	97.6236	54.221	25.0655	-12.2209	-47.0649
1362.46	97.6009	54.2109	25.0785	-12.2214	-47.061
1362.94	97.5769	54.2032	25.093	-12.2201	-47.0563
[truncated: 5,470 more rows]

## Sheet: Figure S12c
450	X	Y	600	X	Y	800	X	Y	950	X	Y	1100	X	Y
	3.97911	-0.36031		3.97911	-0.35354		3.97911	-0.39859		3.97911	-0.35794		3.97925	-0.39696
	3.97818	-0.36085		3.97818	-0.3568		3.97818	-0.3992		3.97818	-0.36146		3.97875	-0.36822
	3.97724	-0.36218		3.97724	-0.36063		3.98356	-0.40003		3.97724	-0.36697		3.97825	-0.34031
	3.97631	-0.3638		3.97631	-0.36438		3.97631	-0.40056		3.97631	-0.37214		3.97775	-0.32358
	3.97537	-0.36505		3.97537	-0.3675		3.97537	-0.40041		3.97537	-0.37468		3.97725	-0.32273
	3.97444	-0.3655		3.97444	-0.36974		3.97444	-0.39948		3.97444	-0.37325		3.97675	-0.33427
	3.97351	-0.36526		3.97351	-0.37124		3.97351	-0.39797		3.97351	-0.368		3.97625	-0.34883
	3.97258	-0.36491		3.97258	-0.37212		3.97258	-0.39644		3.97258	-0.36051		3.97575	-0.35718
	3.97164	-0.36504		3.97164	-0.37231		3.97164	-0.39556		3.97164	-0.35325		3.97525	-0.3559
	3.97071	-0.3659		3.97071	-0.37156		3.97071	-0.3957		3.97071	-0.34816		3.97475	-0.34838
	3.96978	-0.36729		3.96978	-0.36981		3.96978	-0.39661		3.96978	-0.34555		3.97425	-0.34074
	3.96885	-0.36884		3.96885	-0.3674		3.96885	-0.39751		3.96885	-0.34419		3.97375	-0.33688
	3.96792	-0.37028		3.96792	-0.36499		3.96792	-0.39774		3.96792	-0.34288		3.97325	-0.3372
	3.96699	-0.37145		3.96699	-0.36316		3.96699	-0.39718		3.96699	-0.34183		3.97275	-0.34131
	3.96606	-0.37226		3.96606	-0.36212		3.96606	-0.39623		3.96606	-0.34235		3.97226	-0.35035
	3.96513	-0.37271		3.96513	-0.36171		3.96513	-0.39554		3.96513	-0.34526		3.97176	-0.36564
	3.96421	-0.37292		3.96421	-0.36173		3.96421	-0.39563		3.96421	-0.3498		3.97126	-0.38561
	3.96328	-0.37309		3.96328	-0.36213		3.96328	-0.39684		3.96328	-0.35431		3.97076	-0.40508
	3.96235	-0.3734		3.96235	-0.36296		3.96235	-0.39914		3.96235	-0.35754		3.97026	-0.41789
	3.96142	-0.37387		3.96142	-0.36413		3.96142	-0.40207		3.96142	-0.35944		3.96976	-0.4201
	3.9605	-0.37448		3.9605	-0.3653		3.9605	-0.40486		3.9605	-0.36072		3.96927	-0.4111
	3.95957	-0.37515		3.95957	-0.3661		3.95957	-0.40694		3.95957	-0.36195		3.96877	-0.39268
	3.95865	-0.37583		3.95865	-0.36632		3.95865	-0.40826		3.95865	-0.36311		3.96827	-0.36794
	3.95772	-0.37649		3.95772	-0.36588		3.95772	-0.40925		3.95772	-0.36369		3.96777	-0.34111
	3.9568	-0.37715		3.9568	-0.36477		3.9568	-0.41034		3.9568	-0.36309		3.96727	-0.31753
	3.95587	-0.37783		3.95587	-0.36304		3.95587	-0.41157		3.95587	-0.36093		3.96678	-0.30206
	3.95495	-0.37847		3.95495	-0.36089		3.95495	-0.41263		3.95495	-0.3575		3.96628	-0.29645
	3.95402	-0.37886		3.95402	-0.35877		3.95402	-0.41317		3.95402	-0.35402		3.96578	-0.29804
	3.9531	-0.3788		3.9531	-0.35725		3.9531	-0.41316		3.9531	-0.35234		3.96529	-0.30167
	3.95218	-0.37828		3.95218	-0.3568		3.95218	-0.41286		3.95218	-0.3539		3.96479	-0.3035
	3.95126	-0.37757		3.95126	-0.35759		3.95126	-0.41261		3.95126	-0.35881		3.96429	-0.30371
	3.95033	-0.37699		3.95033	-0.35948		3.95033	-0.41244		3.95033	-0.36572		3.9638	-0.30572
	3.94941	-0.37671		3.94941	-0.36205		3.94941	-0.41197		3.94941	-0.37275		3.9633	-0.31261
	3.94849	-0.37674		3.94849	-0.36495		3.94849	-0.41074		3.94849	-0.37853		3.9628	-0.3236
	3.94757	-0.37714		3.94757	-0.368		3.94757	-0.40874		3.94757	-0.3827		3.96231	-0.33349
	3.94665	-0.37798		3.94665	-0.37118		3.94665	-0.40661		3.94665	-0.3857		3.96181	-0.3359
	3.94573	-0.37914		3.94573	-0.37441		3.94573	-0.4054		3.94573	-0.38808		3.96131	-0.32783
	3.94481	-0.38017		3.94481	-0.37738		3.94481	-0.40584		3.94481	-0.38984		3.96082	-0.31209
	3.94389	-0.38046		3.94389	-0.3796		3.94389	-0.40792		3.94389	-0.39033		3.96032	-0.29553
	3.94297	-0.3796		3.94297	-0.38074		3.94297	-0.41084		3.94297	-0.38876		3.95983	-0.28479
	3.94206	-0.37772		3.94206	-0.3809		3.94206	-0.41352		3.94206	-0.38494		3.95933	-0.28264
	3.94114	-0.37526		3.94114	-0.38055		3.94114	-0.41512		3.94114	-0.37956		3.95884	-0.28758
	3.94022	-0.37275		3.94022	-0.38027		3.94022	-0.41545		3.94022	-0.37361		3.95834	-0.29613
	3.93931	-0.37051		3.93931	-0.38047		3.93931	-0.41478		3.93931	-0.36771		3.95785	-0.30537
	3.93839	-0.36875		3.93839	-0.3812		3.93839	-0.41363		3.93839	-0.3619		3.95735	-0.31408
	3.93747	-0.36755		3.93747	-0.38223		3.93747	-0.4124		3.93747	-0.35601		3.95686	-0.32249
	3.93656	-0.36693		3.93656	-0.38313		3.93656	-0.41137		3.93656	-0.35034		3.95636	-0.33154
	3.93564	-0.3668		3.93564	-0.3834		3.93564	-0.41067		3.93564	-0.34576		3.95587	-0.34204
	3.93473	-0.36709		3.93473	-0.38272		3.93473	-0.41023		3.93473	-0.34342		3.95537	-0.35374
	3.93381	-0.36783		3.93381	-0.38116		3.93381	-0.40963		3.93381	-0.34401		3.95488	-0.36491
	3.9329	-0.36922		3.9329	-0.37899		3.9329	-0.40821		3.9329	-0.34725		3.95438	-0.37302
	3.93199	-0.37138		3.93199	-0.37659		3.93199	-0.4054		3.93199	-0.35183		3.95389	-0.37639
	3.93107	-0.37417		3.93107	-0.37427		3.93107	-0.40114		3.93107	-0.35594		3.95339	-0.37552
	3.93016	-0.37712		3.93016	-0.37233		3.93016	-0.396		3.93016	-0.35813		3.9529	-0.3726
	3.92925	-0.37977		3.92925	-0.37103		3.92925	-0.39088		3.92925	-0.35802		3.95241	-0.36951
	3.92834	-0.38195		3.92834	-0.37044		3.92834	-0.38672		3.92834	-0.35639		3.95191	-0.36611
	3.92743	-0.38382		3.92743	-0.37029		3.92743	-0.38424		3.92743	-0.35475		3.95142	-0.36108
	3.92652	-0.38565		3.92652	-0.37005		3.92652	-0.38383		3.92652	-0.35432		3.95093	-0.35483
	3.92561	-0.38755		3.92561	-0.3693		3.92561	-0.38541		3.92561	-0.35533		3.95043	-0.35111
	3.9247	-0.38939		3.9247	-0.36787		3.9247	-0.38835		3.9247	-0.35704		3.94994	-0.35473
	3.92379	-0.39095		3.92379	-0.36593		3.92379	-0.39164		3.92379	-0.35848		3.94945	-0.36718
	3.92288	-0.39208		3.92288	-0.36385		3.92288	-0.39433		3.92288	-0.35933		3.94895	-0.3847
	3.92197	-0.39277		3.92197	-0.36209		3.92197	-0.39589		3.92197	-0.36016		3.94846	-0.40075
	3.92106	-0.3931		3.92106	-0.361		3.92106	-0.39623		3.92106	-0.36222		3.94797	-0.41036
	3.92015	-0.39319		3.92015	-0.36076		3.92015	-0.39545		3.92015	-0.36673		3.94748	-0.41275
	3.91925	-0.39305		3.91925	-0.36121		3.91925	-0.39364		3.91925	-0.37417		3.94698	-0.4105
	3.91834	-0.39259		3.91834	-0.36191		3.91834	-0.39096		3.91834	-0.38363		3.94649	-0.40681
	3.91743	-0.39187		3.91743	-0.36241		3.91743	-0.38774		3.91743	-0.3926		3.946	-0.40363
	3.91653	-0.39121		3.91653	-0.36258		3.91653	-0.38453		3.91653	-0.39788		3.94551	-0.40195
	3.91562	-0.39108		3.91562	-0.36262		3.91562	-0.3819		3.91562	-0.39737		3.94501	-0.4031
	3.91472	-0.39165		3.91472	-0.36275		3.91472	-0.3803		3.91472	-0.39137		3.94452	-0.40795
	3.91381	-0.3925		3.91381	-0.36292		3.91381	-0.37983		3.91381	-0.38247		3.94403	-0.41409
	3.91291	-0.39282		3.91291	-0.36287		3.91291	-0.38029		3.91291	-0.37397		3.94354	-0.41513
	3.912	-0.39201		3.912	-0.36245		3.912	-0.38124		3.912	-0.36808		3.94305	-0.40495
	3.9111	-0.39005		3.9111	-0.36182		3.9111	-0.38225		3.9111	-0.36493		3.94256	-0.38312
	3.9102	-0.38751		3.9102	-0.36126		3.9102	-0.38302		3.9102	-0.36305		3.94207	-0.35561
	3.90929	-0.38511		3.90929	-0.36086		3.90929	-0.38354		3.90929	-0.36069		3.94157	-0.33002
	3.90839	-0.38334		3.90839	-0.36044		3.90839	-0.38409		3.90839	-0.35712		3.94108	-0.31082
	3.90749	-0.38232		3.90749	-0.35993		3.90749	-0.38513		3.90749	-0.35297		3.94059	-0.29894
	3.90659	-0.38181		3.90659	-0.35966		3.90659	-0.38709		3.90659	-0.34962		3.9401	-0.29413
	3.90569	-0.38138		3.90569	-0.36015		3.90569	-0.39013		3.90569	-0.34814		3.93961	-0.29564
	3.90479	-0.38069		3.90479	-0.36163		3.90479	-0.39406		3.90479	-0.34869		3.93912	-0.30054
	3.90389	-0.37971		3.90389	-0.36372		3.90389	-0.39834		3.90389	-0.3504		3.93863	-0.3033
	3.90299	-0.37864		3.90299	-0.36555		3.90299	-0.4022		3.90299	-0.35188		3.93814	-0.29855
	3.90209	-0.37776		3.90209	-0.36629		3.90209	-0.40498		3.90209	-0.35206		3.93765	-0.28523
	3.90119	-0.37733		3.90119	-0.36558		3.90119	-0.40643		3.90119	-0.35103		3.93716	-0.26811
	3.90029	-0.37755		3.90029	-0.36353		3.90029	-0.40671		3.90029	-0.35015		3.93667	-0.255
	3.89939	-0.37862		3.89939	-0.36059		3.89939	-0.40627		3.89939	-0.35112		3.93618	-0.25182
	3.89849	-0.38067		3.89849	-0.35736		3.89849	-0.4056		3.89849	-0.35477		3.93569	-0.25929
	3.8976	-0.38363		3.8976	-0.35462		3.8976	-0.40516		3.8976	-0.36048		3.9352	-0.27333
	3.8967	-0.38722		3.8967	-0.35315		3.8967	-0.40535		3.8967	-0.3665		3.93471	-0.28849
	3.8958	-0.39098		3.8958	-0.35354		3.8958	-0.40655		3.8958	-0.37094		3.93422	-0.3013
	3.89491	-0.39437		3.89491	-0.35582		3.89491	-0.40892		3.89491	-0.37252		3.93373	-0.31147
	3.89401	-0.39684		3.89401	-0.35957		3.89401	-0.41213		3.89401	-0.371		3.93324	-0.32017
	3.89312	-0.39814		3.89312	-0.36406		3.89312	-0.41539		3.89312	-0.36719		3.93276	-0.3273
	3.89222	-0.39842		3.89222	-0.36851		3.89222	-0.41773		3.89222	-0.36259		3.93227	-0.33017
	3.89133	-0.39828		3.89133	-0.37221		3.89133	-0.41862		3.89133	-0.35882		3.93178	-0.32511
	3.89043	-0.39836		3.89043	-0.37465		3.89043	-0.41829		3.89043	-0.35715		3.93129	-0.31099
	3.88954	-0.39888		3.88954	-0.37573		3.88954	-0.41752		3.88954	-0.35808		3.9308	-0.29124
	3.88865	-0.39954		3.88865	-0.3758		3.88865	-0.41721		3.88865	-0.36117		3.93031	-0.27244
	3.88775	-0.39986		3.88775	-0.37536		3.88775	-0.41784		3.88775	-0.36513		3.92983	-0.26034
	3.88686	-0.39946		3.88686	-0.37474		3.88686	-0.41935		3.88686	-0.36838		3.92934	-0.25678
	3.88597	-0.39828		3.88597	-0.37399		3.88597	-0.42125		3.88597	-0.37013		3.92885	-0.26027
	3.88508	-0.39642		3.88508	-0.3731		3.88508	-0.42296		3.88508	-0.37111		3.92836	-0.26888
	3.88419	-0.39413		3.88419	-0.37224		3.88419	-0.42405		3.88419	-0.3731		3.92787	-0.28169
	3.88329	-0.3917		3.88329	-0.3717		3.88329	-0.42441		3.88329	-0.37747		3.92739	-0.29712
	3.8824	-0.38942		3.8824	-0.37154		3.8824	-0.42419		3.8824	-0.38384		3.9269	-0.31091
	3.88151	-0.38757		3.88151	-0.37147		3.88151	-0.42353		3.88151	-0.39012		3.92641	-0.31725
	3.88062	-0.38636		3.88062	-0.37106		3.88062	-0.42238		3.88062	-0.39389		3.92592	-0.31298
	3.87974	-0.38583		3.87974	-0.37018		3.87974	-0.42057		3.87974	-0.39389		3.92544	-0.30081
	3.87885	-0.38579		3.87885	-0.36918		3.87885	-0.41812		3.87885	-0.39037		3.92495	-0.28838
	3.87796	-0.38586		3.87796	-0.36861		3.87796	-0.41529		3.87796	-0.3845		3.92446	-0.28386
	3.87707	-0.38575		3.87707	-0.36872		3.87707	-0.41251		3.87707	-0.37742		3.92398	-0.29163
	3.87618	-0.38545		3.87618	-0.36924		3.87618	-0.4101		3.87618	-0.37012		3.92349	-0.31105
	3.8753	-0.38523		3.8753	-0.36957		3.8753	-0.40806		3.8753	-0.36369		3.923	-0.33764
	3.87441	-0.38531		3.87441	-0.36915		3.87441	-0.40616		3.87441	-0.35936		3.92252	-0.36469
	3.87352	-0.38567		3.87352	-0.36769		3.87352	-0.40409		3.87352	-0.35799		3.92203	-0.38461
	3.87264	-0.38598		3.87264	-0.36528		3.87264	-0.4017		3.87264	-0.35953		3.92155	-0.39085
	3.87175	-0.38592		3.87175	-0.36234		3.87175	-0.39913		3.87175	-0.36287		3.92106	-0.38067
	3.87087	-0.38535		3.87087	-0.3595		3.87087	-0.39687		3.87087	-0.36629		3.92057	-0.35668
	3.86998	-0.38443		3.86998	-0.35738		3.86998	-0.39568		3.86998	-0.36814		3.92009	-0.32522
	3.8691	-0.38355		3.8691	-0.35638		3.8691	-0.39631		3.8691	-0.36748		3.9196	-0.2924
	3.86821	-0.38332		3.86821	-0.35655		3.86821	-0.39909		3.86821	-0.36444		3.91912	-0.26092
	3.86733	-0.3843		3.86733	-0.35754		3.86733	-0.40349		3.86733	-0.3602		3.91863	-0.23047
	3.86645	-0.38679		3.86645	-0.35892		3.86645	-0.40816		3.86645	-0.35632		3.91815	-0.20141
	3.86556	-0.39046		3.86556	-0.36037		3.86556	-0.41155		3.86556	-0.35396		3.91766	-0.17764
	3.86468	-0.39447		3.86468	-0.36179		3.86468	-0.41277		3.86468	-0.35338		3.91718	-0.1656
	3.8638	-0.39769		3.8638	-0.36309		3.8638	-0.412		3.8638	-0.35405		3.91669	-0.1701
	3.86292	-0.39915		3.86292	-0.36399		3.86292	-0.41021		3.86292	-0.3551		3.91621	-0.19118
	3.86204	-0.39853		3.86204	-0.3641		3.86204	-0.40846		3.86204	-0.35583		3.91572	-0.2242
	3.86116	-0.39628		3.86116	-0.36329		3.86116	-0.40728		3.86116	-0.35603		3.91524	-0.26187
	3.86028	-0.39343		3.86028	-0.36194		3.86028	-0.40677		3.86028	-0.35618		3.91475	-0.29643
	3.8594	-0.39092		3.8594	-0.3609		3.8594	-0.4069		3.8594	-0.35697		3.91427	-0.32113
	3.85852	-0.38908		3.85852	-0.36112		3.85852	-0.4078		3.85852	-0.3588		3.91378	-0.33188
	3.85764	-0.38767		3.85764	-0.36305		3.85764	-0.40959		3.85764	-0.36135		3.9133	-0.3286
	3.85676	-0.3864		3.85676	-0.36644		3.85676	-0.41215		3.85676	-0.36368		3.91282	-0.31527
	3.85588	-0.38527		3.85588	-0.37051		3.85588	-0.41496		3.85588	-0.36444		3.91233	-0.29841
	3.855	-0.38448		3.855	-0.3745		3.855	-0.4173		3.855	-0.36233		3.91185	-0.28467
	3.85413	-0.38406		3.85413	-0.37803		3.85413	-0.41849		3.85413	-0.35684		3.91136	-0.27883
	3.85325	-0.38397		3.85325	-0.38106		3.85325	-0.41823		3.85325	-0.34871		3.91088	-0.28301
	3.85237	-0.38419		3.85237	-0.38362		3.85237	-0.41678		3.85237	-0.33963		3.9104	-0.29691
	3.8515	-0.38487		3.8515	-0.38552		3.8515	-0.41487		3.8515	-0.33124		3.90991	-0.31825
	3.85062	-0.38602		3.85062	-0.3865		3.85062	-0.4133		3.85062	-0.32446		3.90943	-0.34291
	3.84975	-0.38746		3.84975	-0.38645		3.84975	-0.41248		3.84975	-0.31969		3.90895	-0.36457
	3.84887	-0.38891		3.84887	-0.38549		3.84887	-0.41223		3.84887	-0.31729		3.90847	-0.37521
	3.848	-0.39019		3.848	-0.38379		3.848	-0.41201		3.848	-0.31747		3.90798	-0.36788
	3.84712	-0.39116		3.84712	-0.38151		3.84712	-0.4114		3.84712	-0.31978		3.9075	-0.3411
	3.84625	-0.3916		3.84625	-0.37885		3.84625	-0.41041		3.84625	-0.32302		3.90702	-0.30173
	3.84537	-0.39142		3.84537	-0.37613		3.84537	-0.40937		3.84537	-0.3258		3.90654	-0.26265
	3.8445	-0.39099		3.8445	-0.37367		3.8445	-0.40863		3.8445	-0.32738		3.90605	-0.236
	3.84363	-0.39107		3.84363	-0.3717		3.84363	-0.40824		3.84363	-0.32794		3.90557	-0.227
	3.84276	-0.39226		3.84276	-0.37031		3.84276	-0.40795		3.84276	-0.32834		3.90509	-0.23264
	3.84188	-0.39444		3.84188	-0.36951		3.84188	-0.4075		3.84188	-0.32967		3.90461	-0.24504
	3.84101	-0.39667		3.84101	-0.36922		3.84101	-0.40673		3.84101	-0.33273		3.90413	-0.25655
	3.84014	-0.39793		3.84014	-0.36932		3.84014	-0.40568		3.84014	-0.33797		3.90364	-0.26386
	3.83927	-0.39784		3.83927	-0.3696		3.83927	-0.40447		3.83927	-0.3455		3.90316	-0.26977
	3.8384	-0.39693		3.8384	-0.36986		3.8384	-0.40335		3.8384	-0.35516		3.90268	-0.28116
	3.83753	-0.39617		3.83753	-0.37005		3.83753	-0.40265		3.83753	-0.36625		3.9022	-0.30317
	3.83666	-0.39631		3.83666	-0.37034		3.83666	-0.40268		3.83666	-0.37698		3.90172	-0.33312
	3.83579	-0.39738		3.83579	-0.37113		3.83579	-0.4036		3.83579	-0.38457		3.90124	-0.35952
	3.83492	-0.39888		3.83492	-0.37271		3.83492	-0.40526		3.83492	-0.38656		3.90076	-0.36855
	3.83406	-0.40018		3.83406	-0.37504		3.83406	-0.40737		3.83406	-0.38241		3.90028	-0.35399
	3.83319	-0.4009		3.83319	-0.37762		3.83319	-0.40964		3.83319	-0.37406		3.89979	-0.3224
	3.83232	-0.40106		3.83232	-0.37974		3.83232	-0.41188		3.83232	-0.36501		3.89931	-0.28927
	3.83145	-0.40104		3.83145	-0.38086		3.83145	-0.41389		3.83145	-0.35856		3.89883	-0.26933
	3.83059	-0.40141		3.83059	-0.3809		3.83059	-0.41551		3.83059	-0.35652		3.89835	-0.26848
	3.82972	-0.40256		3.82972	-0.38021		3.82972	-0.41666		3.82972	-0.35883		3.89787	-0.28169
	3.82885	-0.40437		3.82885	-0.3793		3.82885	-0.41746		3.82885	-0.36409		3.89739	-0.29651
	3.82799	-0.40609		3.82799	-0.37843		3.82799	-0.41808		3.82799	-0.37047		3.89691	-0.29967
	3.82712	-0.40671		3.82712	-0.3776		3.82712	-0.41843		3.82712	-0.37655		3.89643	-0.28401
	3.82626	-0.40556		3.82626	-0.37685		3.82626	-0.41816		3.82626	-0.3814		3.89595	-0.25264
	3.82539	-0.40284		3.82539	-0.37656		3.82539	-0.41695		3.82539	-0.38436		3.89547	-0.2179
	3.82453	-0.39946		3.82453	-0.37718		3.82453	-0.41482		3.82453	-0.38478		3.89499	-0.19534
	3.82367	-0.39649		3.82367	-0.37866		3.82367	-0.41215		3.82367	-0.38254		3.89451	-0.19641
	3.8228	-0.3946		3.8228	-0.38028		3.8228	-0.40933		3.8228	-0.3784		3.89403	-0.22314
	3.82194	-0.39387		3.82194	-0.38107		3.82194	-0.40668		3.82194	-0.37385		3.89356	-0.26669
	3.82108	-0.39385		3.82108	-0.3805		3.82108	-0.40448		3.82108	-0.3702		3.89308	-0.31034
	3.82022	-0.39388		3.82022	-0.37876		3.82022	-0.403		3.82022	-0.36782		3.8926	-0.33685
	3.81935	-0.39341		3.81935	-0.37653		3.81935	-0.40238		3.81935	-0.36617		3.89212	-0.33721
	3.81849	-0.39215		3.81849	-0.3745		3.81849	-0.40241		3.81849	-0.36442		3.89164	-0.31519
	3.81763	-0.39022		3.81763	-0.3731		3.81763	-0.40278		3.81763	-0.3622		3.89116	-0.28437
	3.81677	-0.38801		3.81677	-0.37233		3.81677	-0.40332		3.81677	-0.35982		3.89068	-0.25988
	3.81591	-0.38595		3.81591	-0.37182		3.81591	-0.40418		3.81591	-0.35808		3.8902	-0.25116
	3.81505	-0.38432		3.81505	-0.37111		3.81505	-0.40562		3.81505	-0.35781		3.88973	-0.25998
	3.81419	-0.38309		3.81419	-0.37002		3.81419	-0.40763		3.81419	-0.35908		3.88925	-0.2826
	3.81333	-0.38196		3.81333	-0.36871		3.81333	-0.40978		3.81333	-0.36102		3.88877	-0.31288
	3.81247	-0.38072		3.81247	-0.36752		3.81247	-0.41143		3.81247	-0.36224		3.88829	-0.34427
	3.81162	-0.37953		3.81162	-0.3667		3.81162	-0.41212		3.81162	-0.36183		3.88781	-0.37129
	3.81076	-0.37899		3.81076	-0.36623		3.81076	-0.41195		3.81076	-0.35989		3.88734	-0.39107
	3.8099	-0.37969		3.8099	-0.36593		3.8099	-0.41161		3.8099	-0.35703		3.88686	-0.40425
	3.80904	-0.38169		3.80904	-0.36549		3.80904	-0.41191		3.80904	-0.35357		3.88638	-0.41392
	3.80819	-0.38435		3.80819	-0.36468		3.80819	-0.41333		3.80819	-0.34949		3.8859	-0.42278
	3.80733	-0.38665		3.80733	-0.36352		3.80733	-0.41567		3.80733	-0.34513		3.88543	-0.43003
	3.80648	-0.3879		3.80648	-0.36234		3.80648	-0.4182		3.80648	-0.34166		3.88495	-0.43093
	3.80562	-0.38822		3.80562	-0.36156		3.80562	-0.42006		3.80562	-0.34058		3.88447	-0.42085
	3.80476	-0.38829		3.80476	-0.36142		3.80476	-0.42074		3.80476	-0.34266		3.884	-0.40105
	3.80391	-0.38876		3.80391	-0.36189		3.80391	-0.4204		3.80391	-0.34753		3.88352	-0.38009
	3.80306	-0.38981		3.80306	-0.36288		3.80306	-0.4198		3.80306	-0.35426		3.88304	-0.36804
	3.8022	-0.39125		3.8022	-0.36438		3.8022	-0.41977		3.8022	-0.36211		3.88257	-0.3683
	3.80135	-0.39287		3.80135	-0.36643		3.80135	-0.42075		3.80135	-0.37043		3.88209	-0.37541
	3.80049	-0.39478		3.80049	-0.36882		3.80049	-0.42253		3.80049	-0.37813		3.88161	-0.3807
	3.79964	-0.39727		3.79964	-0.37102		3.79964	-0.42455		3.79964	-0.38353		3.88114	-0.37945
	3.79879	-0.4005		3.79879	-0.37244		3.79879	-0.42628		3.79879	-0.38537		3.88066	-0.37283
	3.79794	-0.40417		3.79794	-0.37285		3.79794	-0.42742		3.79794	-0.38366		3.88019	-0.3648
	3.79709	-0.40755		3.79709	-0.37256		3.79709	-0.42797		3.79709	-0.37963		3.87971	-0.35879
	3.79623	-0.40973		3.79623	-0.37227		3.79623	-0.42809		3.79623	-0.37463		3.87923	-0.35665
	3.79538	-0.41		3.79538	-0.37249		3.79538	-0.42803		3.79538	-0.36936		3.87876	-0.35867
	3.79453	-0.40821		3.79453	-0.37321		3.79453	-0.42804		3.79453	-0.36398		3.87828	-0.36296
	3.79368	-0.40492		3.79368	-0.37387		3.79368	-0.42827		3.79368	-0.35865		3.87781	-0.36547
	3.79283	-0.4012		3.79283	-0.3738		3.79283	-0.42887		3.79283	-0.35356		3.87733	-0.36221
	3.79198	-0.398		3.79198	-0.37255		3.79198	-0.43		3.79198	-0.34888		3.87686	-0.35229
	3.79114	-0.39565		3.79114	-0.37002		3.79114	-0.43164		3.79114	-0.34475		3.87638	-0.33905
	3.79029	-0.39372		3.79029	-0.36625		3.79029	-0.43338		3.79029	-0.34152		3.87591	-0.32758
	3.78944	-0.39156		3.78944	-0.36134		3.78944	-0.43442		3.78944	-0.33962		3.87543	-0.32081
	3.78859	-0.38895		3.78859	-0.35568		3.78859	-0.43395		3.78859	-0.33914		3.87496	-0.31805
	3.78774	-0.38636		3.78774	-0.35006		3.78774	-0.43174		3.78774	-0.33957		3.87448	-0.31744
	3.7869	-0.3845		3.7869	-0.34544		3.7869	-0.42834		3.7869	-0.34005		3.87401	-0.31941
	3.78605	-0.38379		3.78605	-0.3425		3.78605	-0.42481		3.78605	-0.34004		3.87354	-0.32666
	3.7852	-0.38414		3.7852	-0.34132		3.7852	-0.4221		3.7852	-0.33973		3.87306	-0.3402
	3.78436	-0.38523		3.78436	-0.34153		3.78436	-0.42064		3.78436	-0.3398		3.87259	-0.35603
	3.78351	-0.38682		3.78351	-0.34265		3.78351	-0.42028		3.78351	-0.34076		3.87211	-0.36662
	3.78267	-0.38869		3.78267	-0.34439		3.78267	-0.4204		3.78267	-0.34251		3.87164	-0.36617
	3.78182	-0.3904		3.78182	-0.34663		3.78182	-0.42028		3.78182	-0.34442		3.87117	-0.35473
	3.78098	-0.39134		3.78098	-0.34924		3.78098	-0.4195		3.78098	-0.3459		3.87069	-0.33739
	3.78013	-0.3911		3.78013	-0.35201		3.78013	-0.4182		3.78013	-0.34698		3.87022	-0.32017
	3.77929	-0.38984		3.77929	-0.3547		3.77929	-0.41699		3.77929	-0.34855		3.86975	-0.3066
	3.77845	-0.38824		3.77845	-0.35706		3.77845	-0.41642		3.77845	-0.35209		3.86927	-0.29737
	3.7776	-0.38698		3.7776	-0.35886		3.7776	-0.41661		3.7776	-0.35863		3.8688	-0.29204
	3.77676	-0.38637		3.77676	-0.36		3.77676	-0.41719		3.77676	-0.36765		3.86833	-0.29027
	3.77592	-0.38626		3.77592	-0.36063		3.77592	-0.41768		3.77592	-0.3769		3.86785	-0.29161
	3.77508	-0.38631		3.77508	-0.36118		3.77508	-0.41783		3.77508	-0.38364		3.86738	-0.29494
	3.77423	-0.38623		3.77423	-0.36219		3.77423	-0.41773		3.77423	-0.38645		3.86691	-0.29906
	3.77339	-0.3858		3.77339	-0.36393		3.77339	-0.41757		3.77339	-0.38599		3.86644	-0.30435
	3.77255	-0.3848		3.77255	-0.36609		3.77255	-0.41747		3.77255	-0.384		3.86596	-0.31324
	3.77171	-0.38322		3.77171	-0.36795		3.77171	-0.41738		3.77171	-0.38168		3.86549	-0.32757
	3.77087	-0.38137		3.77087	-0.36893		3.77087	-0.41705		3.77087	-0.37894		3.86502	-0.34462
	3.77003	-0.37989		3.77003	-0.36903		3.77003	-0.41621		3.77003	-0.37512		3.86455	-0.35645
	3.76919	-0.37927		3.76919	-0.3687		3.76919	-0.41473		3.76919	-0.37006		3.86407	-0.3548
	3.76836	-0.37946		3.76836	-0.36835		3.76836	-0.41276		3.76836	-0.36437		3.8636	-0.33795
	3.76752	-0.37979		3.76752	-0.36793		3.76752	-0.41073		3.76752	-0.35891		3.86313	-0.31292
	3.76668	-0.37945		3.76668	-0.36699		3.76668	-0.40922		3.76668	-0.35409		3.86266	-0.2906
	3.76584	-0.37811		3.76584	-0.36516		3.76584	-0.40874		3.76584	-0.34975		3.86219	-0.27819
	3.765	-0.3762		3.765	-0.36254		3.765	-0.4096		3.765	-0.34549		3.86172	-0.27561
	3.76417	-0.37462		3.76417	-0.35966		3.76417	-0.41176		3.76417	-0.34116		3.86124	-0.27791
	3.76333	-0.37421		3.76333	-0.35723		3.76333	-0.41484		3.76333	-0.33703		3.86077	-0.28077
	3.76249	-0.37525		3.76249	-0.35578		3.76249	-0.41817		3.76249	-0.33362		3.8603	-0.28377
	3.76166	-0.37755		3.76166	-0.35552		3.76166	-0.42115		3.76166	-0.33133		3.85983	-0.28916
	3.76082	-0.38058		3.76082	-0.35641		3.76082	-0.42346		3.76082	-0.33002		3.85936	-0.29847
	3.75999	-0.38387		3.75999	-0.35822		3.75999	-0.42518		3.75999	-0.32902		3.85889	-0.31101
	3.75915	-0.38714		3.75915	-0.36051		3.75915	-0.42659		3.75915	-0.3276		3.85842	-0.32536
	3.75832	-0.39025		3.75832	-0.36281		3.75832	-0.4279		3.75832	-0.32562		3.85795	-0.34084
	3.75748	-0.39301		3.75748	-0.3648		3.75748	-0.42913		3.75748	-0.32372		3.85748	-0.35585
	3.75665	-0.39495		3.75665	-0.36659		3.75665	-0.43015		3.75665	-0.32286		3.85701	-0.36552
	3.75582	-0.39556		3.75582	-0.36859		3.75582	-0.43077		3.75582	-0.32352		3.85654	-0.36319
	3.75499	-0.3947		3.75499	-0.37105		3.75499	-0.43072		3.75499	-0.32561		3.85607	-0.34659
	3.75415	-0.39293		3.75415	-0.37369		3.75415	-0.42972		3.75415	-0.3288		3.8556	-0.32227
	3.75332	-0.39121		3.75332	-0.37593		3.75332	-0.42767		3.75332	-0.33279		3.85513	-0.30265
	3.75249	-0.39029		3.75249	-0.37749		3.75249	-0.42479		3.75249	-0.33707		3.85466	-0.29695
	3.75166	-0.39025		3.75166	-0.37891		3.75166	-0.42163		3.75166	-0.34061		3.85419	-0.30449
	3.75083	-0.39077		3.75083	-0.38111		3.75083	-0.41883		3.75083	-0.3422		3.85372	-0.31647
	3.75	-0.39154		3.75	-0.38457		3.75	-0.4169		3.75	-0.34121		3.85325	-0.32381
	3.74917	-0.39258		3.74917	-0.38869		3.74917	-0.41614		3.74917	-0.33819		3.85278	-0.32319
	3.74834	-0.39398		3.74834	-0.39217		3.74834	-0.41661		3.74834	-0.33474		3.85231	-0.31615
	3.74751	-0.39556		3.74751	-0.39381		3.74751	-0.41806		3.74751	-0.33257		3.85184	-0.30421
	3.74668	-0.39678		3.74668	-0.39326		3.74668	-0.41997		3.74668	-0.33252		3.85137	-0.2862
	3.74585	-0.39721		3.74585	-0.39098		3.74585	-0.42169		3.74585	-0.33404		3.85091	-0.26083
	3.74502	-0.39684		3.74502	-0.38771		3.74502	-0.42278		3.74502	-0.33575		3.85044	-0.23096
	3.74419	-0.39608		3.74419	-0.38392		3.74419	-0.42316		3.74419	-0.33651		3.84997	-0.20414
	3.74336	-0.39535		3.74336	-0.37974		3.74336	-0.42313		3.74336	-0.33629		3.8495	-0.18801
	3.74254	-0.39461		3.74254	-0.37528		3.74254	-0.42318		3.74254	-0.33583		3.84903	-0.18469
	3.74171	-0.39348		3.74171	-0.37093		3.74171	-0.42374		3.74171	-0.33574		3.84856	-0.18993
	3.74088	-0.39163		3.74088	-0.36731		3.74088	-0.42496		3.74088	-0.33595		3.8481	-0.19798
	3.74006	-0.38938		3.74006	-0.36491		3.74006	-0.42649		3.74006	-0.33613		3.84763	-0.20653
	3.73923	-0.3877		3.73923	-0.36375		3.73923	-0.42772		3.73923	-0.33629		3.84716	-0.21654
	3.7384	-0.38756		3.7384	-0.36341		3.7384	-0.42813		3.7384	-0.33708		3.84669	-0.22789
	3.73758	-0.38913		3.73758	-0.36341		3.73758	-0.4277		3.73758	-0.33932		3.84622	-0.23708
	3.73675	-0.39143		3.73675	-0.36349		3.73675	-0.42691		3.73675	-0.34336		3.84576	-0.23989
	3.73593	-0.39293		3.73593	-0.36371		3.73593	-0.42642		3.73593	-0.34852		3.84529	-0.23607
	3.73511	-0.3925		3.73511	-0.36418		3.73511	-0.42658		3.73511	-0.35317		3.84482	-0.23068
	3.73428	-0.39016		3.73428	-0.36488		3.73428	-0.42718		3.73428	-0.35567		3.84436	-0.23073
	3.73346	-0.38688		3.73346	-0.36556		3.73346	-0.42769		3.73346	-0.35547		3.84389	-0.24036
	3.73264	-0.38392		3.73264	-0.36589		3.73264	-0.42768		3.73264	-0.35354		3.84342	-0.25826
	3.73181	-0.3821		3.73181	-0.36571		3.73181	-0.4272		3.73181	-0.35161		3.84295	-0.27885
	3.73099	-0.3816		3.73099	-0.36525		3.73099	-0.42672		3.73099	-0.35085		3.84249	-0.29592
	3.73017	-0.38205		3.73017	-0.36504		3.73017	-0.42676		3.73017	-0.35128		3.84202	-0.30636
	3.72935	-0.38295		3.72935	-0.36545		3.72935	-0.42763		3.72935	-0.35227		3.84155	-0.31179
	3.72853	-0.38389		3.72853	-0.36632		3.72853	-0.42921		3.72853	-0.35345		3.84109	-0.31663
	3.72771	-0.38463		3.72771	-0.367		3.72771	-0.43109		3.72771	-0.35499		3.84062	-0.32399
	3.72689	-0.38513		3.72689	-0.3669		3.72689	-0.43276		3.72689	-0.3571		3.84016	-0.33257
	3.72607	-0.38549		3.72607	-0.36577		3.72607	-0.43376		3.72607	-0.35965		3.83969	-0.33745
	3.72525	-0.38591		3.72525	-0.36374		3.72525	-0.43384		3.72525	-0.36209		3.83922	-0.33439
	3.72443	-0.38664		3.72443	-0.36107		3.72443	-0.43305		3.72443	-0.36374		3.83876	-0.32399
	3.72361	-0.38777		3.72361	-0.35793		3.72361	-0.43168		3.72361	-0.36401		3.83829	-0.31195
	3.72279	-0.38909		3.72279	-0.35452		3.72279	-0.43011		3.72279	-0.36264		3.83783	-0.30517
	3.72197	-0.39018		3.72197	-0.3512		3.72197	-0.42862		3.72197	-0.36003		3.83736	-0.30688
	3.72115	-0.39067		3.72115	-0.34851		3.72115	-0.42738		3.72115	-0.35737		3.8369	-0.31399
	3.72034	-0.39062		3.72034	-0.34693		3.72034	-0.42653		3.72034	-0.35618		3.83643	-0.3185
	3.71952	-0.39049		3.71952	-0.34668		3.71952	-0.42612		3.71952	-0.35731		3.83597	-0.31207
	3.7187	-0.39089		3.7187	-0.34765		3.7187	-0.42604		3.7187	-0.36046		3.8355	-0.29163
	3.71788	-0.39217		3.71788	-0.34948		3.71788	-0.42599		3.71788	-0.36436		3.83504	-0.26219
	3.71707	-0.39426		3.71707	-0.35181		3.71707	-0.42566		3.71707	-0.36762		3.83457	-0.23433
	3.71625	-0.39685		3.71625	-0.3543		3.71625	-0.42487		3.71625	-0.36939		3.83411	-0.21792
	3.71544	-0.39959		3.71544	-0.3567		3.71544	-0.4237		3.71544	-0.36974		3.83364	-0.21697
	3.71462	-0.40219		3.71462	-0.35875		3.71462	-0.42227		3.71462	-0.3696		3.83318	-0.22901
	3.71381	-0.40429		3.71381	-0.36026		3.71381	-0.42061		3.71381	-0.37017		3.83271	-0.24808
	3.71299	-0.40545		3.71299	-0.36118		3.71299	-0.41858		3.71299	-0.37198		3.83225	-0.26809
	3.71218	-0.40532		3.71218	-0.36163		3.71218	-0.41613		3.71218	-0.37429		3.83179	-0.28514
	3.71137	-0.40392		3.71137	-0.36172		3.71137	-0.41349		3.71137	-0.37544		3.83132	-0.29891
	3.71055	-0.40176		3.71055	-0.36153		3.71055	-0.4112		3.71055	-0.37409		3.83086	-0.31224
	3.70974	-0.39971		3.70974	-0.36112		3.70974	-0.40975		3.70974	-0.37035		3.83039	-0.32862
	3.70893	-0.39853		3.70893	-0.36064		3.70893	-0.40919		3.70893	-0.36585		3.82993	-0.34891
	3.70811	-0.3985		3.70811	-0.36049		3.70811	-0.40907		3.70811	-0.3627		3.82947	-0.3703
	3.7073	-0.39935		3.7073	-0.36112		3.7073	-0.4088		3.7073	-0.36204		3.829	-0.38858
	3.70649	-0.40068		3.70649	-0.36293		3.70649	-0.40809		3.70649	-0.3635		3.82854	-0.40129
	3.70568	-0.40235		3.70568	-0.36595		3.70568	-0.40708		3.70568	-0.36567		3.82808	-0.40886
	3.70487	-0.40445		3.70487	-0.36976		3.70487	-0.40622		3.70487	-0.36718		3.82761	-0.4128
	3.70406	-0.40681		3.70406	-0.37352		3.70406	-0.40593		3.70406	-0.36751		3.82715	-0.41363
	3.70325	-0.40863		3.70325	-0.3763		3.70325	-0.40642		3.70325	-0.36708		3.82669	-0.41081
	3.70244	-0.40884		3.70244	-0.37733		3.70244	-0.40758		3.70244	-0.36663		3.82622	-0.4047
	3.70163	-0.40694		3.70163	-0.37639		3.70163	-0.40911		3.70163	-0.36671		3.82576	-0.39791
	3.70082	-0.40355		3.70082	-0.37384		3.70082	-0.4107		3.70082	-0.36738		3.8253	-0.394
	3.70001	-0.40011		3.70001	-0.37062		3.70001	-0.41226		3.70001	-0.36857		3.82484	-0.39449
	3.6992	-0.39794		3.6992	-0.36787		3.6992	-0.414		3.6992	-0.37036		3.82437	-0.39753
	3.6984	-0.39753		3.6984	-0.36635		3.6984	-0.4162		3.6984	-0.37292		3.82391	-0.39943
	3.69759	-0.39845		3.69759	-0.36616		3.69759	-0.41889		3.69759	-0.37601		3.82345	-0.39742
	3.69678	-0.39982		3.69678	-0.36676		3.69678	-0.42164		3.69678	-0.37861		3.82299	-0.3906
	3.69597	-0.4009		3.69597	-0.36743		3.69597	-0.42371		3.69597	-0.37909		3.82253	-0.37944
	3.69517	-0.40127		3.69517	-0.36767		3.69517	-0.42461		3.69517	-0.37614		3.82206	-0.36539
	3.69436	-0.40086		3.69436	-0.36738		3.69436	-0.42442		3.69436	-0.36981		3.8216	-0.35086
	3.69356	-0.39977		3.69356	-0.36676		3.69356	-0.42389		3.69356	-0.36165		3.82114	-0.3386
	3.69275	-0.39816		3.69275	-0.36609		3.69275	-0.42388		3.69275	-0.35399		3.82068	-0.33043
	3.69194	-0.39632		3.69194	-0.3656		3.69194	-0.42485		3.69194	-0.3489		3.82022	-0.32654
	3.69114	-0.3946		3.69114	-0.36539		3.69114	-0.42654		3.69114	-0.3472		3.81976	-0.32619
	3.69034	-0.39327		3.69034	-0.36547		3.69034	-0.42812		3.69034	-0.34817		3.8193	-0.32882
	3.68953	-0.39237		3.68953	-0.36575		3.68953	-0.42878		3.68953	-0.34996		3.81884	-0.33481
	3.68873	-0.39175		3.68873	-0.36592		3.68873	-0.42818		3.68873	-0.35062		3.81837	-0.34519
	3.68792	-0.39127		3.68792	-0.36559		3.68792	-0.42667		3.68792	-0.34917		3.81791	-0.36052
	3.68712	-0.39096		3.68712	-0.36452		3.68712	-0.42498		3.68712	-0.34618		3.81745	-0.37947
	3.68632	-0.39108		3.68632	-0.36297		3.68632	-0.42386		3.68632	-0.3433		3.81699	-0.39833
	3.68552	-0.39184		3.68552	-0.36153		3.68552	-0.42375		3.68552	-0.34221		3.81653	-0.41246
	3.68471	-0.3933		3.68471	-0.36076		3.68471	-0.42478		3.68471	-0.34361		3.81607	-0.41856
	3.68391	-0.3953		3.68391	-0.3609		3.68391	-0.42694		3.68391	-0.347		3.81561	-0.41599
	3.68311	-0.39757		3.68311	-0.36183		3.68311	-0.43011		3.68311	-0.35106		3.81515	-0.40614
	3.68231	-0.39982		3.68231	-0.36327		3.68231	-0.43396		3.68231	-0.35434		3.81469	-0.39098
	3.68151	-0.40179		3.68151	-0.36497		3.68151	-0.43786		3.68151	-0.35573		3.81423	-0.37218
	3.68071	-0.40324		3.68071	-0.36667		3.68071	-0.44106		3.68071	-0.35495		3.81377	-0.35147
	3.67991	-0.40386		3.67991	-0.36806		3.67991	-0.44304		3.67991	-0.35256		3.81331	-0.3312
	3.67911	-0.4033		3.67911	-0.36878		3.67911	-0.44361		3.67911	-0.34957		3.81285	-0.31391
	3.67831	-0.40127		3.67831	-0.36847		3.67831	-0.44289		3.67831	-0.34677		3.81239	-0.30085
	3.67751	-0.3978		3.67751	-0.36707		3.67751	-0.44114		3.67751	-0.34444		3.81193	-0.29117
	3.67671	-0.39331		3.67671	-0.36489		3.67671	-0.43861		3.67671	-0.34252		3.81148	-0.28286
	3.67592	-0.38846		3.67592	-0.36248		3.67592	-0.43558		3.67592	-0.34084		3.81102	-0.27521
	3.67512	-0.38389		3.67512	-0.36034		3.67512	-0.43239		3.67512	-0.33919		3.81056	-0.26993
	3.67432	-0.38005		3.67432	-0.35865		3.67432	-0.42958		3.67432	-0.33734		3.8101	-0.26928
	3.67352	-0.37726		3.67352	-0.3574		3.67352	-0.4277		3.67352	-0.33538		3.80964	-0.27215
	3.67273	-0.37583		3.67273	-0.35662		3.67273	-0.42711		3.67273	-0.33406		3.80918	-0.2728
	3.67193	-0.37605		3.67193	-0.35654		3.67193	-0.42777		3.67193	-0.33444		3.80872	-0.26451
	3.67113	-0.37794		3.67113	-0.35739		3.67113	-0.42923		3.67113	-0.33708		3.80826	-0.24571
	3.67034	-0.38108		3.67034	-0.3591		3.67034	-0.43084		3.67034	-0.34161		3.80781	-0.22279
	3.66954	-0.38464		3.66954	-0.36121		3.66954	-0.43205		3.66954	-0.34706		3.80735	-0.20665
	3.66875	-0.38775		3.66875	-0.36318		3.66875	-0.4326		3.66875	-0.35252		3.80689	-0.20572
	3.66795	-0.38994		3.66795	-0.36472		3.66795	-0.43253		3.66795	-0.35747		3.80643	-0.22097
	3.66716	-0.39135		3.66716	-0.36604		3.66716	-0.43211		3.66716	-0.36182		3.80597	-0.24608
	3.66636	-0.39256		3.66636	-0.36757		3.66636	-0.43162		3.66636	-0.36562		3.80552	-0.27195
	3.66557	-0.39419		3.66557	-0.36949		3.66557	-0.43131		3.66557	-0.36889		3.80506	-0.29196
	3.66478	-0.3966		3.66478	-0.37142		3.66478	-0.43122		3.66478	-0.37157		3.8046	-0.30478
	3.66398	-0.39978		3.66398	-0.37255		3.66398	-0.43113		3.66398	-0.37349		3.80414	-0.31272
	3.66319	-0.40347		3.66319	-0.37213		3.66319	-0.43079		3.66319	-0.3745		3.80369	-0.31771
	3.6624	-0.40717		3.6624	-0.37002		3.6624	-0.43009		3.6624	-0.37454		3.80323	-0.31886
	3.66161	-0.41033		3.66161	-0.36698		3.66161	-0.42925		3.66161	-0.3741		3.80277	-0.31396
	3.66082	-0.41256		3.66082	-0.36429		3.66082	-0.42853		3.66082	-0.37437		3.80231	-0.30287
	3.66002	-0.41377		3.66002	-0.36303		3.66002	-0.42796		3.66002	-0.37692		3.80186	-0.28897
	3.65923	-0.41409		3.65923	-0.36346		3.65923	-0.42729		3.65923	-0.38247		3.8014	-0.27793
	3.65844	-0.41374		3.65844	-0.36502		3.65844	-0.42636		3.65844	-0.38991		3.80094	-0.27507
	3.65765	-0.41288		3.65765	-0.36685		3.65765	-0.42526		3.65765	-0.39658		3.80049	-0.28292
	3.65686	-0.41168		3.65686	-0.36838		3.65686	-0.42424		3.65686	-0.39971		3.80003	-0.29968
	3.65607	-0.41038		3.65607	-0.36961		3.65607	-0.42342		3.65607	-0.39797		3.79957	-0.32007
	3.65528	-0.40912		3.65528	-0.3709		3.65528	-0.42267		3.65528	-0.39202		3.79912	-0.33877
	3.6545	-0.40792		3.6545	-0.37256		3.6545	-0.42177		3.6545	-0.3841		3.79866	-0.35345
	3.65371	-0.40676		3.65371	-0.37459		3.65371	-0.42056		3.65371	-0.3771		3.79821	-0.36423
	3.65292	-0.40576		3.65292	-0.37661		3.65292	-0.41896		3.65292	-0.37351		3.79775	-0.37071
	3.65213	-0.40517		3.65213	-0.37817		3.65213	-0.41706		3.65213	-0.37435		3.79729	-0.37075
	3.65134	-0.40508		3.65134	-0.3791		3.65134	-0.41518		3.65134	-0.37872		3.79684	-0.36233
	3.65056	-0.40521		3.65056	-0.37968		3.65056	-0.4138		3.65056	-0.38422		3.79638	-0.34613
	3.64977	-0.40497		3.64977	-0.38046		3.64977	-0.41312		3.64977	-0.38837		3.79593	-0.32598
	3.64898	-0.40375		3.64898	-0.38181		3.64898	-0.41287		3.64898	-0.38996		3.79547	-0.30735
	3.6482	-0.40143		3.6482	-0.38359		3.6482	-0.41242		3.6482	-0.38954		3.79502	-0.29546
	3.64741	-0.39849		3.64741	-0.38516		3.64741	-0.41141		3.64741	-0.38869		3.79456	-0.29333
	3.64663	-0.39567		3.64663	-0.38587		3.64663	-0.41011		3.64663	-0.38873		3.79411	-0.30034
	3.64584	-0.39344		3.64584	-0.38558		3.64584	-0.40922		3.64584	-0.39005		3.79365	-0.31259
	3.64506	-0.39169		3.64506	-0.3846		3.64506	-0.40928		3.64506	-0.39235		3.7932	-0.32573
	3.64427	-0.39001		3.64427	-0.38329		3.64427	-0.41037		3.64427	-0.39544		3.79274	-0.33869
	3.64349	-0.38807		3.64349	-0.38173		3.64349	-0.41213		3.64349	-0.39933		3.79229	-0.35484
	3.6427	-0.38589		3.6427	-0.37983		3.6427	-0.41402		3.6427	-0.40361		3.79183	-0.37908
	3.64192	-0.38369		3.64192	-0.37766		3.64192	-0.41551		3.64192	-0.40687		3.79138	-0.41246
	3.64114	-0.38164		3.64114	-0.37559		3.64114	-0.41621		3.64114	-0.40729		3.79092	-0.44892
	3.64035	-0.37989		3.64035	-0.37398		3.64035	-0.41602		3.64035	-0.40409		3.79047	-0.47707
	3.63957	-0.3785		3.63957	-0.37286		3.63957	-0.41521		3.63957	-0.39839		3.79002	-0.48654
	3.63879	-0.37755		3.63879	-0.37197		3.63879	-0.41441		3.63879	-0.39249		3.78956	-0.47379
	3.63801	-0.3771		3.63801	-0.37096		3.63801	-0.41435		3.63801	-0.38803		3.78911	-0.44326
	3.63723	-0.37715		3.63723	-0.36966		3.63723	-0.4155		3.63723	-0.38482		3.78866	-0.40351
	3.63644	-0.37757		3.63644	-0.36814		3.63644	-0.41779		3.63644	-0.3814		3.7882	-0.36232
	3.63566	-0.37815		3.63566	-0.36667		3.63566	-0.42058		3.63566	-0.37652		3.78775	-0.32443
	3.63488	-0.37874		3.63488	-0.36569		3.63488	-0.42304		3.63488	-0.37019		3.78729	-0.29277
	3.6341	-0.37939		3.6341	-0.36565		3.6341	-0.42465		3.6341	-0.36369		3.78684	-0.27105
	3.63332	-0.38037		3.63332	-0.36675		3.63332	-0.42543		3.63332	-0.35893		3.78639	-0.26448
	3.63254	-0.38191		3.63254	-0.3688		3.63254	-0.42571		3.63254	-0.35769		3.78594	-0.27711
	3.63177	-0.38396		3.63177	-0.37128		3.63177	-0.42581		3.63177	-0.36078		3.78548	-0.30758
	3.63099	-0.38627		3.63099	-0.37357		3.63099	-0.42579		3.63099	-0.36742		3.78503	-0.34697
	3.63021	-0.38859		3.63021	-0.37518		3.63021	-0.42549		3.63021	-0.37525		3.78458	-0.38152
	3.62943	-0.39078		3.62943	-0.37577		3.62943	-0.42486		3.62943	-0.38142		3.78412	-0.39911
	3.62865	-0.39258		3.62865	-0.37522		3.62865	-0.42408		3.62865	-0.3838		3.78367	-0.39582
	3.62787	-0.39366		3.62787	-0.37367		3.62787	-0.42356		3.62787	-0.38179		3.78322	-0.37832
	3.6271	-0.39372		3.6271	-0.37171		3.6271	-0.42365		3.6271	-0.37597		3.78277	-0.36033
	3.62632	-0.39282		3.62632	-0.37025		3.62632	-0.42445		3.62632	-0.36751		3.78231	-0.35491
	3.62554	-0.39131		3.62554	-0.37015		3.62554	-0.42573		3.62554	-0.35772		3.78186	-0.36729
	3.62477	-0.38963		3.62477	-0.37164		3.62477	-0.42705		3.62477	-0.34803		3.78141	-0.39249
	3.62399	-0.38812		3.62399	-0.37419		3.62399	-0.42801		3.62399	-0.33993		3.78096	-0.41828
	3.62322	-0.38713		3.62322	-0.37693		3.62322	-0.4284		3.62322	-0.3347		3.78051	-0.4309
	3.62244	-0.38703		3.62244	-0.37928		3.62244	-0.42809		3.62244	-0.33294		3.78006	-0.4207
	3.62167	-0.38816		3.62167	-0.38135		3.62167	-0.42697		3.62167	-0.33443		3.7796	-0.38618
	3.62089	-0.39043		3.62089	-0.3835		3.62089	-0.42493		3.62089	-0.3381		3.77915	-0.33554
	3.62012	-0.39328		3.62012	-0.38576		3.62012	-0.42203		3.62012	-0.3424		3.7787	-0.28426
	3.61934	-0.39593		3.61934	-0.38773		3.61934	-0.41865		3.61934	-0.34589		3.77825	-0.24853
	3.61857	-0.3978		3.61857	-0.38905		3.61857	-0.41548		3.61857	-0.34768		3.7778	-0.23697
	3.6178	-0.39873		3.6178	-0.38989		3.6178	-0.41325		3.6178	-0.3476		3.77735	-0.24601
	3.61703	-0.39886		3.61703	-0.39071		3.61703	-0.41246		3.61703	-0.34584		3.7769	-0.26289
	3.61625	-0.39839		3.61625	-0.39164		3.61625	-0.41312		3.61625	-0.34285		3.77645	-0.27518
	3.61548	-0.39752		3.61548	-0.39224		3.61548	-0.41493		3.61548	-0.33944		3.776	-0.27924
	3.61471	-0.39656		3.61471	-0.39195		3.61471	-0.41735		3.61471	-0.33698		3.77554	-0.28006
	3.61394	-0.39595		3.61394	-0.39077		3.61394	-0.41987		3.61394	-0.33699		3.77509	-0.28339
	3.61317	-0.39607		3.61317	-0.38929		3.61317	-0.42213		3.61317	-0.34039		3.77464	-0.28877
	3.6124	-0.39691		3.6124	-0.38824		3.6124	-0.42398		3.6124	-0.34679		3.77419	-0.29105
	3.61163	-0.39805		3.61163	-0.3878		3.61163	-0.42547		3.61163	-0.35459		3.77374	-0.28726
	3.61086	-0.39899		3.61086	-0.38749		3.61086	-0.42657		3.61086	-0.36191		3.77329	-0.28023
	3.61009	-0.39953		3.61009	-0.38657		3.61009	-0.427		3.61009	-0.36776		3.77284	-0.27548
	3.60932	-0.39975		3.60932	-0.38468		3.60932	-0.42635		3.60932	-0.37264		3.77239	-0.27592
	3.60855	-0.39974		3.60855	-0.38209		3.60855	-0.42452		3.60855	-0.37775		3.77194	-0.28043
	3.60778	-0.3994		3.60778	-0.37955		3.60778	-0.42186		3.60778	-0.3836		3.77149	-0.28662
	3.60701	-0.39865		3.60701	-0.37782		3.60701	-0.41898		3.60701	-0.38932		3.77104	-0.29364
	3.60624	-0.39763		3.60624	-0.37721		3.60624	-0.41631		3.60624	-0.39334		3.7706	-0.30226
	3.60547	-0.39666		3.60547	-0.3775		3.60547	-0.41397		3.60547	-0.39451		3.77015	-0.31311
	3.60471	-0.39596		3.60471	-0.37809		3.60471	-0.41206		3.60471	-0.39285		3.7697	-0.32526
	3.60394	-0.39554		3.60394	-0.37839		3.60394	-0.41078		3.60394	-0.38938		3.76925	-0.33646
	3.60317	-0.39532		3.60317	-0.37807		3.60317	-0.41038		3.60317	-0.38559		3.7688	-0.34438
	3.60241	-0.39526		3.60241	-0.37718		3.60241	-0.41091		3.60241	-0.38273		3.76835	-0.34754
	3.60164	-0.39534		3.60164	-0.37607		3.60164	-0.41206		3.60164	-0.38127		3.7679	-0.34573
	3.60087	-0.39554		3.60087	-0.37515		3.60087	-0.41335		3.60087	-0.38083		3.76745	-0.33999
	3.60011	-0.3959		3.60011	-0.37464		3.60011	-0.41441		3.60011	-0.38081		3.767	-0.33226
	3.59934	-0.39648		3.59934	-0.37443		3.59934	-0.41515		3.59934	-0.38087		3.76656	-0.32464
	3.59858	-0.3972		3.59858	-0.37421		3.59858	-0.41579		3.59858	-0.38099		3.76611	-0.31897
	3.59781	-0.39777		3.59781	-0.37369		3.59781	-0.4166		3.59781	-0.38114		3.76566	-0.31692
	3.59705	-0.39793		3.59705	-0.3728		3.59705	-0.41785		3.59705	-0.38107		3.76521	-0.31997
	3.59628	-0.39769		3.59628	-0.37164		3.59628	-0.41969		3.59628	-0.38042		3.76476	-0.32844
	3.59552	-0.39733		3.59552	-0.37045		3.59552	-0.42205		3.59552	-0.37886		3.76431	-0.34015
	3.59476	-0.39702		3.59476	-0.36946		3.59476	-0.42452		3.59476	-0.37622		3.76387	-0.35047
	3.59399	-0.39664		3.59399	-0.36885		3.59399	-0.4264		3.59399	-0.37264		3.76342	-0.35444
	3.59323	-0.39604		3.59323	-0.36882		3.59323	-0.42707		3.59323	-0.36847		3.76297	-0.34957
	3.59247	-0.39539		3.59247	-0.36958		3.59247	-0.42646		3.59247	-0.36408		3.76252	-0.33676
	3.59171	-0.39507		3.59171	-0.37113		3.59171	-0.42512		3.59171	-0.35971		3.76208	-0.31916
	3.59095	-0.39532		3.59095	-0.3732		3.59095	-0.42373		3.59095	-0.35539		3.76163	-0.30065
	3.59018	-0.39605		3.59018	-0.37526		3.59018	-0.42255		3.59018	-0.35091		3.76118	-0.28565
	3.58942	-0.39705		3.58942	-0.37686		3.58942	-0.42131		3.58942	-0.3458		3.76074	-0.27933
	3.58866	-0.39819		3.58866	-0.37779		3.58866	-0.41974		3.58866	-0.33964		3.76029	-0.28619
	3.5879	-0.39936		3.5879	-0.37802		3.5879	-0.41809		3.5879	-0.33283		3.75984	-0.30656
	3.58714	-0.40036		3.58714	-0.37757		3.58714	-0.41723		3.58714	-0.32713		3.7594	-0.33367
	3.58638	-0.40093		3.58638	-0.37657		3.58638	-0.41799		3.58638	-0.32493		3.75895	-0.35511
	3.58562	-0.40098		3.58562	-0.37543		3.58562	-0.42049		3.58562	-0.32762		3.7585	-0.35946
	3.58486	-0.40068		3.58486	-0.37475		3.58486	-0.424		3.58486	-0.3345		3.75806	-0.34393
	3.58411	-0.40028		3.58411	-0.37489		3.58411	-0.42749		3.58411	-0.34329		3.75761	-0.31723
	3.58335	-0.39989		3.58335	-0.37572		3.58335	-0.43026		3.58335	-0.3517		3.75716	-0.29439
	3.58259	-0.39937		3.58259	-0.37666		3.58259	-0.43215		3.58259	-0.35839		3.75672	-0.28702
	3.58183	-0.39861		3.58183	-0.37717		3.58183	-0.43332		3.58183	-0.36274		3.75627	-0.29566
	3.58107	-0.39761		3.58107	-0.37703		3.58107	-0.43389		3.58107	-0.36436		3.75582	-0.31
	3.58032	-0.39652		3.58032	-0.37641		3.58032	-0.43389		3.58032	-0.36334		3.75538	-0.31661
	3.57956	-0.3955		3.57956	-0.37566		3.57956	-0.43341		3.57956	-0.36063		3.75493	-0.30847
	3.5788	-0.39466		3.5788	-0.37505		3.5788	-0.43268		3.5788	-0.35783		3.75449	-0.28917
	3.57805	-0.39419		3.57805	-0.37468		3.57805	-0.432		3.57805	-0.35606		3.75404	-0.26933
	3.57729	-0.39428		3.57729	-0.37457		3.57729	-0.43162		3.57729	-0.35548		3.7536	-0.25914
	3.57653	-0.39497		3.57653	-0.37478		3.57653	-0.43157		3.57653	-0.35578		3.75315	-0.2635
	3.57578	-0.39602		3.57578	-0.37532		3.57578	-0.43163		3.57578	-0.35691		3.75271	-0.28186
	3.57502	-0.397		3.57502	-0.37597		3.57502	-0.43147		3.57502	-0.35892		3.75226	-0.31
	3.57427	-0.39753		3.57427	-0.37618		3.57427	-0.43084		3.57427	-0.36133		3.75182	-0.341
	3.57352	-0.39749		3.57352	-0.37536		3.57352	-0.42982		3.57352	-0.36306		3.75137	-0.36608
	3.57276	-0.39707		3.57276	-0.37333		3.57276	-0.42889		3.57276	-0.36339		3.75093	-0.37747
	3.57201	-0.39672		3.57201	-0.37049		3.57201	-0.4286		3.57201	-0.3629		3.75048	-0.37253
	3.57125	-0.39703		3.57125	-0.36765		3.57125	-0.42924		3.57125	-0.36324		3.75004	-0.35562
	3.5705	-0.39846		3.5705	-0.36556		3.5705	-0.43059		3.5705	-0.36572		3.74959	-0.33572
	3.56975	-0.40107		3.56975	-0.36457		3.56975	-0.43206		3.56975	-0.3701		3.74915	-0.32192
	3.569	-0.40437		3.569	-0.36462		3.569	-0.43309		3.569	-0.37458		3.74871	-0.31997
	3.56824	-0.40752		3.56824	-0.36532		3.56824	-0.43349		3.56824	-0.37707		3.74826	-0.33163
	3.56749	-0.4097		3.56749	-0.36622		3.56749	-0.4335		3.56749	-0.3765		3.74782	-0.35552
	3.56674	-0.4105		3.56674	-0.367		3.56674	-0.43353		3.56674	-0.37324		3.74737	-0.38775
	3.56599	-0.41004		3.56599	-0.36762		3.56599	-0.43368		3.56599	-0.36855		3.74693	-0.42208
	3.56524	-0.40885		3.56524	-0.36829		3.56524	-0.43372		3.56524	-0.36375		3.74649	-0.45119
	3.56449	-0.40756		3.56449	-0.36918		3.56449	-0.4333		3.56449	-0.35979		3.74604	-0.46933
	3.56374	-0.40665		3.56374	-0.37013		3.56374	-0.43224		3.56374	-0.3571		3.7456	-0.47433
	3.56299	-0.40625		3.56299	-0.37064		3.56299	-0.43078		3.56299	-0.3558		3.74516	-0.46676
	3.56224	-0.40619		3.56224	-0.37022		3.56224	-0.42947		3.56224	-0.35586		3.74471	-0.44714
	3.56149	-0.40614		3.56149	-0.36883		3.56149	-0.42895		3.56149	-0.35724		3.74427	-0.41507
	3.56074	-0.40587		3.56074	-0.36692		3.56074	-0.42966		3.56074	-0.35985		3.74383	-0.37198
	3.55999	-0.40538		3.55999	-0.36516		3.55999	-0.43157		3.55999	-0.36339		3.74338	-0.32433
	3.55924	-0.40468		3.55924	-0.36387		3.55924	-0.43408		3.55924	-0.36748		3.74294	-0.28302
	3.5585	-0.4036		3.5585	-0.36296		3.5585	-0.43636		3.5585	-0.37177		3.7425	-0.25849
	3.55775	-0.40181		3.55775	-0.36224		3.55775	-0.43785		3.55775	-0.37606		3.74205	-0.25522
	3.557	-0.39913		3.557	-0.3618		3.557	-0.43853		3.557	-0.38004		3.74161	-0.26977
	3.55625	-0.39586		3.55625	-0.36208		3.55625	-0.43869		3.55625	-0.38316		3.74117	-0.29314
	3.55551	-0.39278		3.55551	-0.36347		3.55551	-0.43853		3.55551	-0.38477		3.74073	-0.31535
	3.55476	-0.39074		3.55476	-0.36592		3.55476	-0.43796		3.55476	-0.38457		3.74029	-0.32966
	3.55402	-0.39018		3.55402	-0.36889		3.55402	-0.4368		3.55402	-0.38304		3.73984	-0.33396
	3.55327	-0.39077		3.55327	-0.3717		3.55327	-0.435		3.55327	-0.38137		3.7394	-0.32947
	3.55252	-0.39161		3.55252	-0.37403		3.55252	-0.43273		3.55252	-0.3809		3.73896	-0.31882
	3.55178	-0.39177		3.55178	-0.37594		3.55178	-0.43029		3.55178	-0.38217		3.73852	-0.30569
	3.55103	-0.39082		3.55103	-0.37768		3.55103	-0.42804		3.55103	-0.38418		3.73808	-0.29527
	3.55029	-0.38908		3.55029	-0.37933		3.55029	-0.42635		3.55029	-0.38461		3.73763	-0.29278
	3.54955	-0.38736		3.54955	-0.38072		3.54955	-0.42541		3.54955	-0.38123		3.73719	-0.30003
	3.5488	-0.38643		3.5488	-0.38168		3.5488	-0.42516		3.5488	-0.37373		3.73675	-0.31364
	3.54806	-0.38661		3.54806	-0.38229		3.54806	-0.42529		3.54806	-0.36453		3.73631	-0.32708
	3.54731	-0.38775		3.54731	-0.38297		3.54731	-0.42546		3.54731	-0.35746		3.73587	-0.33426
	3.54657	-0.38944		3.54657	-0.3842		3.54657	-0.42553		3.54657	-0.35537		3.73543	-0.33138
	3.54583	-0.3912		3.54583	-0.38615		3.54583	-0.42551		3.54583	-0.35842		3.73499	-0.31739
	3.54509	-0.39264		3.54509	-0.38842		3.54509	-0.42554		3.54509	-0.36459		3.73455	-0.29481
	3.54434	-0.39347		3.54434	-0.39015		3.54434	-0.42573		3.54434	-0.37131		3.73411	-0.27006
	3.5436	-0.39356		3.5436	-0.39063		3.5436	-0.42617		3.5436	-0.37698		3.73366	-0.25108
	3.54286	-0.39305		3.54286	-0.38975		3.54286	-0.4268		3.54286	-0.38126		3.73322	-0.243
	3.54212	-0.3922		3.54212	-0.38805		3.54212	-0.42744		3.54212	-0.38471		3.73278	-0.24597
	3.54138	-0.39126		3.54138	-0.3862		3.54138	-0.42789		3.54138	-0.38795		3.73234	-0.25696
	3.54064	-0.39034		3.54064	-0.38454		3.54064	-0.42805		3.54064	-0.39108		3.7319	-0.27284
	3.5399	-0.38941		3.5399	-0.38291		3.5399	-0.42798		3.5399	-0.3937		3.73146	-0.2917
	3.53916	-0.38839		3.53916	-0.38096		3.53916	-0.42784		3.53916	-0.39539		3.73102	-0.31221
	3.53842	-0.38732		3.53842	-0.37859		3.53842	-0.42785		3.53842	-0.39638		3.73058	-0.33275
	3.53768	-0.38642		3.53768	-0.37615		3.53768	-0.42823		3.53768	-0.39758		3.73014	-0.35107
	3.53694	-0.38591		3.53694	-0.37429		3.53694	-0.42913		3.53694	-0.40003		3.7297	-0.36404
	3.5362	-0.38585		3.5362	-0.37343		3.5362	-0.43062		3.5362	-0.40409		3.72926	-0.36776
	3.53546	-0.38602		3.53546	-0.37349		3.53546	-0.43257		3.53546	-0.40918		3.72882	-0.35929
	3.53473	-0.38601		3.53473	-0.37383		3.53473	-0.4346		3.53473	-0.41431		3.72839	-0.33963
	3.53399	-0.38564		3.53399	-0.37372		3.53399	-0.43613		3.53399	-0.41883		3.72795	-0.31517
	3.53325	-0.38518		3.53325	-0.37279		3.53325	-0.43665		3.53325	-0.42286		3.72751	-0.29512
	3.53251	-0.3852		3.53251	-0.37122		3.53251	-0.43615		3.53251	-0.42702		3.72707	-0.28614
	3.53178	-0.38603		3.53178	-0.36966		3.53178	-0.43505		3.53178	-0.43176		3.72663	-0.28856
	3.53104	-0.38754		3.53104	-0.36876		3.53104	-0.43385		3.53104	-0.43696		3.72619	-0.29761
	3.5303	-0.38925		3.5303	-0.36881		3.5303	-0.4326		3.5303	-0.44187		3.72575	-0.30846
	3.52957	-0.3908		3.52957	-0.36976		3.52957	-0.4309		3.52957	-0.44519		3.72531	-0.32011
	3.52883	-0.39211		3.52883	-0.37143		3.52883	-0.42848		3.52883	-0.4454		3.72487	-0.3343
	3.5281	-0.3933		3.5281	-0.37376		3.5281	-0.42556		3.5281	-0.44122		3.72444	-0.35084
	3.52736	-0.39446		3.52736	-0.37667		3.52736	-0.42283		3.52736	-0.43251		3.724	-0.36468
	3.52663	-0.39547		3.52663	-0.37984		3.52663	-0.42103		3.52663	-0.42074		3.72356	-0.36854
	3.52589	-0.39609		3.52589	-0.38259		3.52589	-0.42058		3.52589	-0.40853		3.72312	-0.35839
	3.52516	-0.39604		3.52516	-0.38421		3.52516	-0.42145		3.52516	-0.39853		3.72268	-0.33619
	3.52443	-0.39524		3.52443	-0.38441		3.52443	-0.4232		3.52443	-0.39241		3.72224	-0.3076
	3.52369	-0.39397		3.52369	-0.38359		3.52369	-0.42511		3.52369	-0.39054		3.72181	-0.27836
	3.52296	-0.39274		3.52296	-0.38257		3.52296	-0.42634		3.52296	-0.39203		3.72137	-0.25308
	3.52223	-0.39199		3.52223	-0.38196		3.52223	-0.42629		3.52223	-0.39537		3.72093	-0.23544
	3.52149	-0.39178		3.52149	-0.3817		3.52149	-0.42487		3.52149	-0.39897		3.72049	-0.22692
	3.52076	-0.39172		3.52076	-0.38112		3.52076	-0.42254		3.52076	-0.4017		3.72006	-0.22495
	3.52003	-0.3913		3.52003	-0.37951		3.52003	-0.4201		3.52003	-0.40293		3.71962	-0.2243
	3.5193	-0.3905		3.5193	-0.37665		3.5193	-0.41815		3.5193	-0.40242		3.71918	-0.22197
	3.51857	-0.38985		3.51857	-0.37297		3.51857	-0.41686		3.51857	-0.40028		3.71874	-0.22084
	3.51784	-0.39012		3.51784	-0.36927		3.51784	-0.41597		3.51784	-0.39699		3.71831	-0.22768
	3.51711	-0.39158		3.51711	-0.36632		3.51711	-0.41516		3.51711	-0.3932		3.71787	-0.24693
	3.51638	-0.39372		3.51638	-0.36464		3.51638	-0.41439		3.51638	-0.38941		3.71743	-0.27595
	3.51565	-0.39553		3.51565	-0.36438		3.51565	-0.41397		3.51565	-0.38583		3.717	-0.30651
	3.51492	-0.39634		3.51492	-0.36539		3.51492	-0.41434		3.51492	-0.38247		3.71656	-0.33131
	3.51419	-0.39629		3.51419	-0.3673		3.51419	-0.41572		3.51419	-0.37917		3.71612	-0.34932
	3.51346	-0.39627		3.51346	-0.36962		3.51346	-0.41786		3.51346	-0.37573		3.71569	-0.36444
	3.51273	-0.39716		3.51273	-0.37188		3.51273	-0.42027		3.51273	-0.37205		3.71525	-0.37907
	3.512	-0.39918		3.512	-0.37371		3.512	-0.42256		3.512	-0.36853		3.71482	-0.38961
	3.51127	-0.40168		3.51127	-0.3749		3.51127	-0.42471		3.51127	-0.36603		3.71438	-0.38874
	3.51054	-0.40361		3.51054	-0.37551		3.51054	-0.42686		3.51054	-0.36515		3.71394	-0.37166
	3.50982	-0.40424		3.50982	-0.37588		3.50982	-0.42894		3.50982	-0.36562		3.71351	-0.34001
	3.50909	-0.40366		3.50909	-0.3764		3.50909	-0.43048		3.50909	-0.36646		3.71307	-0.30106
	3.50836	-0.40255		3.50836	-0.37724		3.50836	-0.43087		3.50836	-0.3669		3.71264	-0.26435
	3.50763	-0.40168		3.50763	-0.37825		3.50763	-0.42972		3.50763	-0.36707		3.7122	-0.23844
	3.50691	-0.40141		3.50691	-0.37919		3.50691	-0.42723		3.50691	-0.3679		3.71176	-0.22822
	3.50618	-0.40155		3.50618	-0.37992		3.50618	-0.42423		3.50618	-0.37014		3.71133	-0.23288
	3.50546	-0.40166		3.50546	-0.38047		3.50546	-0.42184		3.50546	-0.37368		3.71089	-0.24644
	3.50473	-0.40131		3.50473	-0.38087		3.50473	-0.42089		3.50473	-0.37778		3.71046	-0.26164
	3.50401	-0.40024		3.50401	-0.38114		3.50401	-0.42151		3.50401	-0.38196		3.71002	-0.27485
	3.50328	-0.39842		3.50328	-0.38153		3.50328	-0.42315		3.50328	-0.38648		3.70959	-0.28777
	3.50256	-0.39605		3.50256	-0.38248		3.50256	-0.42506		3.50256	-0.39165		3.70915	-0.3043
	3.50183	-0.39367		3.50183	-0.38434		3.50183	-0.42676		3.50183	-0.39683		3.70872	-0.32551
	3.50111	-0.39196		3.50111	-0.38699		3.50111	-0.42806		3.50111	-0.40039		3.70828	-0.34724
	3.50038	-0.39144		3.50038	-0.38982		3.50038	-0.42893		3.50038	-0.40083		3.70785	-0.36223
	3.49966	-0.39219		3.49966	-0.39201		3.49966	-0.42936		3.49966	-0.39789		3.70742	-0.3649
	3.49894	-0.39381		3.49894	-0.39313		3.49894	-0.42951		3.49894	-0.39264		3.70698	-0.35479
	3.49821	-0.39576		3.49821	-0.39318		3.49821	-0.42966		3.49821	-0.38668		3.70655	-0.33671
	3.49749	-0.39751		3.49749	-0.39248		3.49749	-0.43003		3.49749	-0.38137		3.70611	-0.31817
	3.49677	-0.39877		3.49677	-0.39137		3.49677	-0.43057		3.49677	-0.37763		3.70568	-0.30654
	3.49605	-0.39943		3.49605	-0.39008		3.49605	-0.43093		3.49605	-0.37596		3.70524	-0.307
	3.49533	-0.39947		3.49533	-0.38873		3.49533	-0.43069		3.49533	-0.3765		3.70481	-0.32085
	3.4946	-0.39893		3.4946	-0.38731		3.4946	-0.42977		3.4946	-0.379		3.70438	-0.34427
	3.49388	-0.39797		3.49388	-0.38568		3.49388	-0.42853		3.49388	-0.38291		3.70394	-0.36883
	3.49316	-0.397		3.49316	-0.38369		3.49316	-0.42756		3.49316	-0.38739		3.70351	-0.38489
	3.49244	-0.39663		3.49244	-0.38152		3.49244	-0.42735		3.49244	-0.39135		3.70308	-0.38659
	3.49172	-0.39736		3.49172	-0.37975		3.49172	-0.42791		3.49172	-0.39377		3.70264	-0.37512
	3.491	-0.39925		3.491	-0.37909		3.491	-0.42888		3.491	-0.39412		3.70221	-0.35754
	3.49028	-0.40184		3.49028	-0.37977		3.49028	-0.42972		3.49028	-0.39246		3.70178	-0.34165
	3.48956	-0.40434		3.48956	-0.38122		3.48956	-0.43002		3.48956	-0.38915		3.70134	-0.33052
	3.48884	-0.40592		3.48884	-0.38232		3.48884	-0.42972		3.48884	-0.3844		3.70091	-0.32176
	3.48813	-0.40607		3.48813	-0.38204		3.48813	-0.42906		3.48813	-0.37843		3.70048	-0.31237
	3.48741	-0.40485		3.48741	-0.38008		3.48741	-0.42838		3.48741	-0.37174		3.70004	-0.30394
	3.48669	-0.40285		3.48669	-0.37702		3.48669	-0.42787		3.48669	-0.36521		3.69961	-0.30224
	3.48597	-0.40082		3.48597	-0.37391		3.48597	-0.42744		3.48597	-0.35974		3.69918	-0.31153
	3.48525	-0.3993		3.48525	-0.37157		3.48525	-0.42683		3.48525	-0.35581		3.69875	-0.33045
	3.48454	-0.39833		3.48454	-0.37023		3.48454	-0.42584		3.48454	-0.35346		3.69831	-0.35353
	3.48382	-0.39769		3.48382	-0.36967		3.48382	-0.42453		3.48382	-0.35264		3.69788	-0.37524
	3.4831	-0.39727		3.4831	-0.36962		3.4831	-0.42312		3.4831	-0.35365		3.69745	-0.39119
	3.48239	-0.39716		3.48239	-0.37		3.48239	-0.42181		3.48239	-0.35708		3.69702	-0.39721
	3.48167	-0.39733		3.48167	-0.37086		3.48167	-0.42068		3.48167	-0.36331		3.69659	-0.39019
	3.48095	-0.3974		3.48095	-0.37224		3.48095	-0.41972		3.48095	-0.37187		3.69615	-0.37127
	3.48024	-0.39675		3.48024	-0.37414		3.48024	-0.41911		3.48024	-0.38117		3.69572	-0.34706
	3.47952	-0.39503		3.47952	-0.37659		3.47952	-0.41917		3.47952	-0.38905		3.69529	-0.32585
	3.47881	-0.39246		3.47881	-0.3796		3.47881	-0.42016		3.47881	-0.39383		3.69486	-0.31188
	3.47809	-0.38971		3.47809	-0.38301		3.47809	-0.42201		3.47809	-0.39518		3.69443	-0.30335
	3.47738	-0.38747		3.47738	-0.38634		3.47738	-0.42435		3.47738	-0.39407		3.694	-0.29605
	3.47667	-0.38608		3.47667	-0.389		3.47667	-0.4268		3.47667	-0.3918		3.69357	-0.28803
	3.47595	-0.38552		3.47595	-0.39053		3.47595	-0.42927		3.47595	-0.38914		3.69313	-0.28007
	3.47524	-0.38556		3.47524	-0.39093		3.47524	-0.43192		3.47524	-0.38599		3.6927	-0.27242
	3.47453	-0.38599		3.47453	-0.39066		3.47453	-0.43483		3.47453	-0.38193		3.69227	-0.26304
	3.47381	-0.38674		3.47381	-0.39031		3.47381	-0.43782		3.47381	-0.377		3.69184	-0.2504
	3.4731	-0.38789		3.4731	-0.39028		3.4731	-0.44052		3.4731	-0.37212		3.69141	-0.23746
	3.47239	-0.3895		3.47239	-0.39056		3.47239	-0.44267		3.47239	-0.36881		3.69098	-0.23149
	3.47168	-0.39145		3.47168	-0.39088		3.47168	-0.44426		3.47168	-0.36837		3.69055	-0.239
	3.47097	-0.39326		3.47097	-0.39106		3.47097	-0.44539		3.47097	-0.37121		3.69012	-0.26028
	3.47025	-0.39427		3.47025	-0.39126		3.47025	-0.44608		3.47025	-0.37663		3.68969	-0.28837
	3.46954	-0.39392		3.46954	-0.39189		3.46954	-0.44615		3.46954	-0.38315		3.68926	-0.31284
	3.46883	-0.39221		3.46883	-0.39327		3.46883	-0.44544		3.46883	-0.38902		3.68883	-0.32504
	3.46812	-0.38973		3.46812	-0.3953		3.46812	-0.44398		3.46812	-0.393		3.6884	-0.32167
	3.46741	-0.38749		3.46741	-0.39746		3.46741	-0.44211		3.46741	-0.39493		3.68797	-0.30579
	3.4667	-0.38645		3.4667	-0.39911		3.4667	-0.44025		3.4667	-0.39577		3.68754	-0.28564
	3.46599	-0.38699		3.46599	-0.39979		3.46599	-0.43861		3.46599	-0.39689		3.68711	-0.27148
	3.46528	-0.38884		3.46528	-0.39934		3.46528	-0.43707		3.46528	-0.39919		3.68668	-0.27064
	3.46457	-0.39128		3.46457	-0.39787		3.46457	-0.43533		3.46457	-0.40255		3.68625	-0.28321
	3.46387	-0.3936		3.46387	-0.39562		3.46387	-0.43325		3.46387	-0.40623		3.68582	-0.30184
	3.46316	-0.39551		3.46316	-0.39283		3.46316	-0.43098		3.46316	-0.40949		3.68539	-0.31668
	3.46245	-0.39718		3.46245	-0.38985		3.46245	-0.42884		3.46245	-0.41192		3.68496	-0.32167
	3.46174	-0.39905		3.46174	-0.3871		3.46174	-0.4271		3.46174	-0.41322		3.68453	-0.31727
	3.46103	-0.40152		3.46103	-0.385		3.46103	-0.42579		3.46103	-0.4129		3.6841	-0.30857
	3.46033	-0.40469		3.46033	-0.38375		3.46033	-0.42486		3.46033	-0.41037		3.68368	-0.30128
	3.45962	-0.40821		3.45962	-0.38319		3.45962	-0.42426		3.45962	-0.40566		3.68325	-0.2984
	3.45891	-0.41142		3.45891	-0.383		3.45891	-0.42419		3.45891	-0.40012		3.68282	-0.29938
	3.45821	-0.41364		3.45821	-0.38294		3.45821	-0.4249		3.45821	-0.39611		3.68239	-0.30196
	3.4575	-0.41447		3.4575	-0.38301		3.4575	-0.42638		3.4575	-0.39577		3.68196	-0.30518
	3.45679	-0.41405		3.45679	-0.38337		3.45679	-0.42823		3.45679	-0.39959		3.68153	-0.31054
	3.45609	-0.41289		3.45609	-0.38409		3.45609	-0.42973		3.45609	-0.40624		3.6811	-0.31995
	3.45538	-0.41161		3.45538	-0.38511		3.45538	-0.43028		3.45538	-0.41344		3.68068	-0.33218
	3.45468	-0.41059		3.45468	-0.38619		3.45468	-0.4297		3.45468	-0.41914		3.68025	-0.34174
	3.45397	-0.40994		3.45397	-0.38692		3.45397	-0.42826		3.45397	-0.42195		3.67982	-0.34189
	3.45327	-0.40964		3.45327	-0.38684		3.45327	-0.42649		3.45327	-0.42119		3.67939	-0.32984
	3.45256	-0.40972		3.45256	-0.38571		3.45256	-0.42491		3.45256	-0.4168		3.67896	-0.30964
	3.45186	-0.41037		3.45186	-0.3838		3.45186	-0.42391		3.45186	-0.40956		3.67854	-0.28998
	3.45116	-0.4117		3.45116	-0.38169		3.45116	-0.42375		3.45116	-0.40091		3.67811	-0.27837
	3.45045	-0.41357		3.45045	-0.37981		3.45045	-0.42455		3.45045	-0.39243		3.67768	-0.27653
	3.44975	-0.41546		3.44975	-0.3781		3.44975	-0.4262		3.44975	-0.38543		3.67725	-0.28055
	3.44905	-0.41676		3.44905	-0.37615		3.44905	-0.42826		3.44905	-0.38082		3.67683	-0.28541
	3.44835	-0.41718		3.44835	-0.37381		3.44835	-0.43015		3.44835	-0.37927		3.6764	-0.28969
	3.44764	-0.41699		3.44764	-0.37141		3.44764	-0.4315		3.44764	-0.3809		3.67597	-0.29667
	3.44694	-0.4167		3.44694	-0.36956		3.44694	-0.43238		3.44694	-0.38501		3.67554	-0.3109
	3.44624	-0.4166		3.44624	-0.36856		3.44624	-0.4332		3.44624	-0.39026		3.67512	-0.33315
	3.44554	-0.41646		3.44554	-0.36817		3.44554	-0.4342		3.44554	-0.39546		3.67469	-0.35788
	3.44484	-0.41584		3.44484	-0.36787		3.44484	-0.43515		3.44484	-0.4		3.67426	-0.37576
	3.44414	-0.41453		3.44414	-0.36731		3.44414	-0.43555		3.44414	-0.40367		3.67384	-0.37973
	3.44344	-0.41279		3.44344	-0.3665		3.44344	-0.43514		3.44344	-0.40625		3.67341	-0.36987
	3.44274	-0.41115		3.44274	-0.36571		3.44274	-0.43418		3.44274	-0.40752		3.67298	-0.35313
	3.44204	-0.41004		3.44204	-0.36529		3.44204	-0.4333		3.44204	-0.40749		3.67256	-0.33872
	3.44134	-0.40955		3.44134	-0.36555		3.44134	-0.43301		3.44134	-0.40627		3.67213	-0.33336
	3.44064	-0.40955		3.44064	-0.36682		3.44064	-0.43347		3.44064	-0.40391		3.67171	-0.33949
	3.43994	-0.40988		3.43994	-0.3692		3.43994	-0.43461		3.43994	-0.4006		3.67128	-0.35573
	3.43924	-0.41037		3.43924	-0.37246		3.43924	-0.43637		3.43924	-0.39703		3.67085	-0.37744
	3.43854	-0.41081		3.43854	-0.37606		3.43854	-0.43863		3.43854	-0.39411		3.67043	-0.39752
	3.43784	-0.41099		3.43784	-0.37943		3.43784	-0.44112		3.43784	-0.39214		3.67	-0.4087
	3.43715	-0.41085		3.43715	-0.38222		3.43715	-0.44332		3.43715	-0.39055		3.66958	-0.40695
	3.43645	-0.41045		3.43645	-0.38433		3.43645	-0.44464		3.43645	-0.38868		3.66915	-0.39375
	3.43575	-0.40997		3.43575	-0.38577		3.43575	-0.44461		3.43575	-0.38663		3.66873	-0.37565
	3.43506	-0.40955		3.43506	-0.38661		3.43506	-0.44318		3.43506	-0.38509		3.6683	-0.36112
	3.43436	-0.40927		3.43436	-0.38704		3.43436	-0.44068		3.43436	-0.38444		3.66788	-0.35606
	3.43366	-0.40921		3.43366	-0.38728		3.43366	-0.4377		3.43366	-0.38437		3.66745	-0.36043
	3.43297	-0.40938		3.43297	-0.3875		3.43297	-0.4349		3.43297	-0.38445		3.66703	-0.36886
	3.43227	-0.4097		3.43227	-0.38764		3.43227	-0.43283		3.43227	-0.38486		3.6666	-0.37502
	3.43157	-0.41		3.43157	-0.38762		3.43157	-0.43181		3.43157	-0.38616		3.66618	-0.37608
	3.43088	-0.41007		3.43088	-0.38744		3.43088	-0.43187		3.43088	-0.38847		3.66575	-0.37361
	3.43018	-0.40976		3.43018	-0.38726		3.43018	-0.43273		3.43018	-0.3909		3.66533	-0.37112
	3.42949	-0.40919		3.42949	-0.3872		3.42949	-0.43397		3.42949	-0.39228		3.6649	-0.37092
	3.4288	-0.40876		3.4288	-0.38719		3.4288	-0.43527		3.4288	-0.39236		3.66448	-0.37165
	3.4281	-0.40901		3.4281	-0.38698		3.4281	-0.4365		3.4281	-0.39233		3.66405	-0.3678
	3.42741	-0.41035		3.42741	-0.38633		3.42741	-0.43754		3.42741	-0.39371		3.66363	-0.35229
	3.42671	-0.41277		3.42671	-0.38513		3.42671	-0.43812		3.42671	-0.39671		3.6632	-0.32151
	3.42602	-0.41577		3.42602	-0.38355		3.42602	-0.43793		3.42602	-0.39982		3.66278	-0.27955
	3.42533	-0.41862		3.42533	-0.38188		3.42533	-0.4369		3.42533	-0.40123		3.66236	-0.23802
	3.42463	-0.42076		3.42463	-0.38041		3.42463	-0.43545		3.42463	-0.40062		3.66193	-0.21115
	3.42394	-0.42202		3.42394	-0.37924		3.42394	-0.43417		3.42394	-0.39931		3.66151	-0.20898
	3.42325	-0.42262		3.42325	-0.37816		3.42325	-0.43341		3.42325	-0.39885		3.66108	-0.23259
	3.42256	-0.4229		3.42256	-0.37678		3.42256	-0.43308		3.42256	-0.39937		3.66066	-0.27402
	3.42187	-0.42311		3.42187	-0.37482		3.42187	-0.43291		3.42187	-0.39953		3.66024	-0.32055
	3.42117	-0.42334		3.42117	-0.37244		3.42117	-0.43283		3.42117	-0.39799		3.65981	-0.36007
	3.42048	-0.42354		3.42048	-0.37022		3.42048	-0.43302		3.42048	-0.39481		3.65939	-0.38434
	3.41979	-0.4236		3.41979	-0.36877		3.41979	-0.43363		3.41979	-0.39145		3.65897	-0.38971
	3.4191	-0.42342		3.4191	-0.36826		3.4191	-0.43462		3.4191	-0.38953		3.65854	-0.37681
	3.41841	-0.42291		3.41841	-0.36847		3.41841	-0.4357		3.41841	-0.38982		3.65812	-0.34997
	3.41772	-0.42205		3.41772	-0.36898		3.41772	-0.43649		3.41772	-0.39206		3.6577	-0.31613
	3.41703	-0.42096		3.41703	-0.36943		3.41703	-0.43672		3.41703	-0.39526		3.65728	-0.28338
	3.41634	-0.41983		3.41634	-0.3696		3.41634	-0.43642		3.41634	-0.39796		3.65685	-0.2593
	3.41565	-0.41882		3.41565	-0.36923		3.41565	-0.43598		3.41565	-0.39873		3.65643	-0.24879
	3.41497	-0.41797		3.41497	-0.36821		3.41497	-0.43592		3.41497	-0.39703		3.65601	-0.25208
	3.41428	-0.41719		3.41428	-0.36681		3.41428	-0.43655		3.41428	-0.39379		3.65559	-0.26432
	3.41359	-0.41643		3.41359	-0.36577		3.41359	-0.4377		3.41359	-0.39082		3.65516	-0.27782
	3.4129	-0.41578		3.4129	-0.36598		3.4129	-0.43886		3.4129	-0.38949		3.65474	-0.28589
	3.41221	-0.41542		3.41221	-0.36797		3.41221	-0.43951		3.41221	-0.38977		3.65432	-0.28603
	3.41153	-0.4153		3.41153	-0.37161		3.41153	-0.4394		3.41153	-0.39051		3.6539	-0.28016
	3.41084	-0.41508		3.41084	-0.37624		3.41084	-0.4387		3.41084	-0.3907		3.65348	-0.27202
	3.41015	-0.41427		3.41015	-0.38112		3.41015	-0.43782		3.41015	-0.39043		3.65305	-0.26402
	3.40946	-0.41268		3.40946	-0.38564		3.40946	-0.43722		3.40946	-0.39077		3.65263	-0.25643
	3.40878	-0.41067		3.40878	-0.3895		3.40878	-0.43721		3.40878	-0.39281		3.65221	-0.24914
	3.40809	-0.40891		3.40809	-0.39259		3.40809	-0.43786		3.40809	-0.39675		3.65179	-0.24348
	3.40741	-0.40794		3.40741	-0.39493		3.40741	-0.43898		3.40741	-0.4019		3.65137	-0.2422
	3.40672	-0.40782		3.40672	-0.39653		3.40672	-0.44021		3.40672	-0.40725		3.65095	-0.24807
	3.40604	-0.4083		3.40604	-0.39748		3.40604	-0.44116		3.40604	-0.41186		3.65052	-0.26168
	3.40535	-0.40916		3.40535	-0.39794		3.40535	-0.44163		3.40535	-0.41483		3.6501	-0.27975
	3.40467	-0.41041		3.40467	-0.39819		3.40467	-0.44174		3.40467	-0.41536		3.64968	-0.296
	3.40398	-0.41213		3.40398	-0.39835		3.40398	-0.44176		3.40398	-0.41299		3.64926	-0.3056
	3.4033	-0.41426		3.4033	-0.39824		3.4033	-0.44197		3.4033	-0.40801		3.64884	-0.30968
	3.40261	-0.41647		3.40261	-0.39744		3.40261	-0.44235		3.40261	-0.4015		3.64842	-0.31456
	3.40193	-0.41832		3.40193	-0.3956		3.40193	-0.44263		3.40193	-0.39514		3.648	-0.32566
	3.40125	-0.41936		3.40125	-0.39284		3.40125	-0.4425		3.40125	-0.39064		3.64758	-0.34222
	3.40056	-0.41929		3.40056	-0.38994		3.40056	-0.44189		3.40056	-0.38893		3.64716	-0.3583
	3.39988	-0.41807		3.39988	-0.388		3.39988	-0.44108		3.39988	-0.38949		3.64674	-0.36807
	3.3992	-0.41612		3.3992	-0.38775		3.3992	-0.44048		3.3992	-0.39065		3.64632	-0.36956
	3.39852	-0.41426		3.39852	-0.38905		3.39852	-0.44036		3.39852	-0.39078		3.6459	-0.36371
	3.39783	-0.41325		3.39783	-0.39097		3.39783	-0.4408		3.39783	-0.38947		3.64548	-0.35188
	3.39715	-0.4133		3.39715	-0.39246		3.39715	-0.44176		3.39715	-0.38776		3.64506	-0.33585
	3.39647	-0.41384		3.39647	-0.39298		3.39647	-0.4431		3.39647	-0.38731		3.64464	-0.32002
	3.39579	-0.41395		3.39579	-0.39283		3.39579	-0.44454		3.39579	-0.38933		3.64422	-0.31173
	3.39511	-0.41301		3.39511	-0.39281		3.39511	-0.44569		3.39511	-0.39404		3.6438	-0.3171
	3.39443	-0.41104		3.39443	-0.39368		3.39443	-0.44629		3.39443	-0.40068		3.64338	-0.33567
	3.39375	-0.40857		3.39375	-0.39571		3.39375	-0.44636		3.39375	-0.40796		3.64296	-0.35932
	3.39307	-0.40624		3.39307	-0.39852		3.39307	-0.44626		3.39307	-0.41475		3.64254	-0.37699
	3.39239	-0.40448		3.39239	-0.40123		3.39239	-0.44645		3.39239	-0.42058		3.64212	-0.38079
	3.39171	-0.40348		3.39171	-0.40289		3.39171	-0.44719		3.39171	-0.42561		3.6417	-0.36869
	3.39103	-0.4031		3.39103	-0.40291		3.39103	-0.44838		3.39103	-0.42996		3.64128	-0.34338
	3.39035	-0.40301		3.39035	-0.40143		3.39035	-0.44959		3.39035	-0.43319		3.64086	-0.31009
	3.38967	-0.40292		3.38967	-0.39927		3.38967	-0.4503		3.38967	-0.43433		3.64044	-0.27527
	3.38899	-0.40282		3.38899	-0.39748		3.38899	-0.45021		3.38899	-0.43261		3.64003	-0.24525
	3.38832	-0.40296		3.38832	-0.39686		3.38832	-0.4494		3.38832	-0.42823		3.63961	-0.22446
	3.38764	-0.40359		3.38764	-0.39766		3.38764	-0.44835		3.38764	-0.42245		3.63919	-0.21451
	3.38696	-0.40472		3.38696	-0.39966		3.38696	-0.44774		3.38696	-0.41699		3.63877	-0.21537
	3.38628	-0.40608		3.38628	-0.40241		3.38628	-0.44805		3.38628	-0.41308		3.63835	-0.22694
	3.38561	-0.40726		3.38561	-0.40535		3.38561	-0.44928		3.38561	-0.41095		3.63793	-0.24816
	3.38493	-0.40783		3.38493	-0.40784		3.38493	-0.45087		3.38493	-0.40997		3.63751	-0.27437
	3.38425	-0.40747		3.38425	-0.40915		3.38425	-0.45201		3.38425	-0.40921		3.6371	-0.29728
	3.38358	-0.40615		3.38358	-0.40876		3.38358	-0.45211		3.38358	-0.40788		3.63668	-0.30957
	3.3829	-0.40422		3.3829	-0.40661		3.3829	-0.45103		3.3829	-0.40549		3.63626	-0.3106
	3.38222	-0.40222		3.38222	-0.40328		3.38222	-0.44914		3.38222	-0.40209		3.63584	-0.30715
	3.38155	-0.40063		3.38155	-0.39972		3.38155	-0.44702		3.38155	-0.39822		3.63542	-0.30845
	3.38087	-0.39975		3.38087	-0.39679		3.38087	-0.44519		3.38087	-0.39465		3.63501	-0.31957
	3.3802	-0.39962		3.3802	-0.39488		3.3802	-0.44394		3.3802	-0.39201		3.63459	-0.3384
	3.37952	-0.40008		3.37952	-0.39389		3.37952	-0.44329		3.37952	-0.39054		3.63417	-0.35745
	3.37885	-0.40086		3.37885	-0.39353		3.37885	-0.4432		3.37885	-0.39022		3.63375	-0.36904
	3.37818	-0.4017		3.37818	-0.39352		3.37818	-0.44379		3.37818	-0.39083		3.63334	-0.37008
	3.3775	-0.40258		3.3775	-0.39363		3.3775	-0.44532		3.3775	-0.39195		3.63292	-0.36341
	3.37683	-0.40365		3.37683	-0.39358		3.37683	-0.44787		3.37683	-0.39291		3.6325	-0.35471
	3.37615	-0.40509		3.37615	-0.39304		3.37615	-0.45088		3.37615	-0.39314		3.63209	-0.34808
	3.37548	-0.40686		3.37548	-0.39171		3.37548	-0.45323		3.37548	-0.39246		3.63167	-0.34362
	3.37481	-0.40869		3.37481	-0.38962		3.37481	-0.45383		3.37481	-0.39114		3.63125	-0.3383
	3.37414	-0.41023		3.37414	-0.3871		3.37414	-0.45245		3.37414	-0.38964		3.63084	-0.32794
	3.37346	-0.41132		3.37346	-0.38469		3.37346	-0.44989		3.37346	-0.38853		3.63042	-0.30917
	3.37279	-0.41198		3.37279	-0.38288		3.37279	-0.44747		3.37279	-0.38868		3.63	-0.28128
	3.37212	-0.4123		3.37212	-0.38197		3.37212	-0.44607		3.37212	-0.39113		3.62959	-0.24797
	3.37145	-0.41227		3.37145	-0.38195		3.37145	-0.4457		3.37145	-0.3964		3.62917	-0.21763
	3.37078	-0.41191		3.37078	-0.38272		3.37078	-0.44576		3.37078	-0.40363		3.62875	-0.20094
	3.37011	-0.41138		3.37011	-0.38414		3.37011	-0.44564		3.37011	-0.41073		3.62834	-0.20566
	3.36944	-0.41102		3.36944	-0.38617		3.36944	-0.44509		3.36944	-0.41562		3.62792	-0.23178
	3.36877	-0.41103		3.36877	-0.38871		3.36877	-0.44422		3.36877	-0.4176		3.62751	-0.27088
	3.3681	-0.4113		3.3681	-0.39148		3.3681	-0.4432		3.3681	-0.41743		3.62709	-0.31068
	3.36743	-0.41146		3.36743	-0.39402		3.36743	-0.44216		3.36743	-0.41626		3.62667	-0.34112
	3.36676	-0.41119		3.36676	-0.39587		3.36676	-0.44126		3.36676	-0.41455		3.62626	-0.35743
	3.36609	-0.41057		3.36609	-0.39682		3.36609	-0.44071		3.36609	-0.41191		3.62584	-0.36032
	3.36542	-0.41006		3.36542	-0.397		3.36542	-0.44068		3.36542	-0.40777		3.62543	-0.35523
	3.36475	-0.4102		3.36475	-0.39676		3.36475	-0.44113		3.36475	-0.40235		3.62501	-0.35044
	3.36408	-0.41133		3.36408	-0.39647		3.36408	-0.44186		3.36408	-0.39687		3.6246	-0.35212
	3.36341	-0.41339		3.36341	-0.39617		3.36341	-0.44266		3.36341	-0.39293		3.62418	-0.3583
	3.36275	-0.41597		3.36275	-0.39556		3.36275	-0.44333		3.36275	-0.39154		3.62377	-0.35877
	3.36208	-0.41849		3.36208	-0.39421		3.36208	-0.44368		3.36208	-0.39247		3.62335	-0.34384
	3.36141	-0.42043		3.36141	-0.392		3.36141	-0.44345		3.36141	-0.39452		3.62294	-0.31482
	3.36074	-0.42155		3.36074	-0.3893		3.36074	-0.44248		3.36074	-0.39635		3.62252	-0.28511
	3.36008	-0.42188		3.36008	-0.38685		3.36008	-0.44095		3.36008	-0.39729		3.62211	-0.26947
	3.35941	-0.42163		3.35941	-0.38531		3.35941	-0.43943		3.35941	-0.39771		3.62169	-0.27153
	3.35874	-0.4209		3.35874	-0.38504		3.35874	-0.43862		3.35874	-0.39864		3.62128	-0.28137
	3.35808	-0.41973		3.35808	-0.38606		3.35808	-0.43897		3.35808	-0.40086		3.62086	-0.28451
	3.35741	-0.41815		3.35741	-0.3882		3.35741	-0.44051		3.35741	-0.40446		3.62045	-0.27341
	3.35675	-0.41638		3.35675	-0.39107		3.35675	-0.44283		3.35675	-0.40882		3.62003	-0.25224
	3.35608	-0.41473		3.35608	-0.39397		3.35608	-0.44526		3.35608	-0.41306		3.61962	-0.23316
	3.35542	-0.41348		3.35542	-0.39608		3.35542	-0.44715		3.35542	-0.41629		3.61921	-0.22828
	3.35475	-0.41279		3.35475	-0.39691		3.35475	-0.44814		3.35475	-0.41767		3.61879	-0.24287
	3.35409	-0.41262		3.35409	-0.3966		3.35409	-0.44826		3.35409	-0.41686		3.61838	-0.27337
	3.35342	-0.41276		3.35342	-0.39594		3.35342	-0.44783		3.35342	-0.41436		3.61797	-0.31033
	3.35276	-0.41301		3.35276	-0.3957		3.35276	-0.44732		3.35276	-0.41147		3.61755	-0.3435
	3.35209	-0.41321		3.35209	-0.39615		3.35209	-0.44718		3.35209	-0.40984		3.61714	-0.36525
	3.35143	-0.41335		3.35143	-0.39694		3.35143	-0.44767		3.35143	-0.41076		3.61672	-0.37139
	3.35077	-0.41342		3.35077	-0.39751		3.35077	-0.44869		3.35077	-0.41453		3.61631	-0.36133
	3.3501	-0.41334		3.3501	-0.39766		3.3501	-0.44976		3.3501	-0.42003		3.6159	-0.33889
	3.34944	-0.413		3.34944	-0.39759		3.34944	-0.45034		3.34944	-0.42518		3.61548	-0.31221
	3.34878	-0.41237		3.34878	-0.39758		3.34878	-0.45025		3.34878	-0.42812		3.61507	-0.29075
	3.34812	-0.41155		3.34812	-0.39768		3.34812	-0.44975		3.34812	-0.42858		3.61466	-0.28034
	3.34746	-0.41082		3.34746	-0.39762		3.34746	-0.44923		3.34746	-0.42813		3.61425	-0.28023
	3.34679	-0.41056		3.34679	-0.39712		3.34679	-0.44878		3.34679	-0.42919		3.61383	-0.28477
	3.34613	-0.41096		3.34613	-0.39619		3.34613	-0.44816		3.34613	-0.4335		3.61342	-0.28842
	3.34547	-0.41179		3.34547	-0.39525		3.34547	-0.447		3.34547	-0.44113		3.61301	-0.29009
	3.34481	-0.41249		3.34481	-0.39492		3.34481	-0.44514		3.34481	-0.45056		3.6126	-0.29299
	3.34415	-0.41257		3.34415	-0.39566		3.34415	-0.44274		3.34415	-0.45928		3.61218	-0.30008
	3.34349	-0.41204		3.34349	-0.39742		3.34349	-0.4402		3.34349	-0.46461		3.61177	-0.30967
	3.34283	-0.41143		3.34283	-0.39964		3.34283	-0.43802		3.34283	-0.46443		3.61136	-0.31573
	3.34217	-0.4113		3.34217	-0.40161		3.34217	-0.43653		3.34217	-0.45788		3.61095	-0.31283
	3.34151	-0.41189		3.34151	-0.40276		3.34151	-0.43585		3.34151	-0.44585		3.61053	-0.30097
	3.34085	-0.41289		3.34085	-0.40277		3.34085	-0.43586		3.34085	-0.431		3.61012	-0.28593
	3.34019	-0.4137		3.34019	-0.40166		3.34019	-0.43636		3.34019	-0.41683		3.60971	-0.27506
	3.33953	-0.41375		3.33953	-0.39973		3.33953	-0.43707		3.33953	-0.40624		3.6093	-0.27192
	3.33888	-0.41274		3.33888	-0.39752		3.33888	-0.43764		3.33888	-0.40033		3.60889	-0.27416
	3.33822	-0.41078		3.33822	-0.39571		3.33822	-0.43778		3.33822	-0.39839		3.60847	-0.2764
	3.33756	-0.4083		3.33756	-0.39479		3.33756	-0.43748		3.33756	-0.39905		3.60806	-0.27557
	3.3369	-0.40589		3.3369	-0.39487		3.3369	-0.43715		3.3369	-0.40142		3.60765	-0.27378
	3.33624	-0.40411		3.33624	-0.39555		3.33624	-0.43726		3.33624	-0.40514		3.60724	-0.27609
	3.33559	-0.40337		3.33559	-0.39618		3.33559	-0.43796		3.33559	-0.40967		3.60683	-0.2855
	3.33493	-0.40381		3.33493	-0.39629		3.33493	-0.43893		3.33493	-0.41432		3.60642	-0.29999
	3.33427	-0.40534		3.33427	-0.39583		3.33427	-0.43966		3.33427	-0.41894		3.60601	-0.31404
	3.33362	-0.40772		3.33362	-0.39508		3.33362	-0.43984		3.33362	-0.4243		3.6056	-0.323
	3.33296	-0.41057		3.33296	-0.39428		3.33296	-0.43953		3.33296	-0.43122		3.60519	-0.32622
	3.3323	-0.41338		3.3323	-0.39341		3.3323	-0.43895		3.3323	-0.43943		3.60477	-0.32609
	3.33165	-0.41555		3.33165	-0.39225		3.33165	-0.43822		3.33165	-0.44736		3.60436	-0.32448
	3.33099	-0.41655		3.33099	-0.39069		3.33099	-0.43723		3.33099	-0.45336		3.60395	-0.32054
	3.33034	-0.41614		3.33034	-0.38901		3.33034	-0.43569		3.33034	-0.45669		3.60354	-0.31236
	3.32968	-0.41464		3.32968	-0.38768		3.32968	-0.43346		3.32968	-0.45752		3.60313	-0.30031
	3.32903	-0.41274		3.32903	-0.38698		3.32903	-0.43068		3.32903	-0.45622		3.60272	-0.28819
	3.32837	-0.41113		3.32837	-0.38676		3.32837	-0.42771		3.32837	-0.45303		3.60231	-0.28145
	3.32772	-0.4101		3.32772	-0.38665		3.32772	-0.42502		3.32772	-0.44834		3.6019	-0.2844
	3.32707	-0.40954		3.32707	-0.38636		3.32707	-0.42298		3.32707	-0.44312		3.60149	-0.29827
	3.32641	-0.40921		3.32641	-0.38583		3.32641	-0.42192		3.32641	-0.43861		3.60108	-0.32004
	3.32576	-0.40907		3.32576	-0.3852		3.32576	-0.4221		3.32576	-0.43565		3.60067	-0.34246
	3.32511	-0.40914		3.32511	-0.38469		3.32511	-0.42355		3.32511	-0.43418		3.60026	-0.35651
	3.32445	-0.40922		3.32445	-0.38442		3.32445	-0.42589		3.32445	-0.43316		3.59985	-0.35649
	3.3238	-0.40895		3.3238	-0.38433		3.3238	-0.42837		3.3238	-0.43101		3.59944	-0.34429
	3.32315	-0.40805		3.32315	-0.38414		3.32315	-0.43021		3.32315	-0.42642		3.59903	-0.32886
	3.3225	-0.40675		3.3225	-0.38356		3.3225	-0.431		3.3225	-0.41894		3.59863	-0.32036
	3.32185	-0.40566		3.32185	-0.38247		3.32185	-0.43084		3.32185	-0.40939		3.59822	-0.32359
	3.32119	-0.40536		3.32119	-0.38115		3.32119	-0.43026		3.32119	-0.39951		3.59781	-0.3358
	3.32054	-0.40602		3.32054	-0.38008		3.32054	-0.4298		3.32054	-0.39124		3.5974	-0.34993
	3.31989	-0.40731		3.31989	-0.37971		3.31989	-0.42973		3.31989	-0.38606		3.59699	-0.35964
	3.31924	-0.40879		3.31924	-0.38016		3.31924	-0.43012		3.31924	-0.38462		3.59658	-0.36237
	3.31859	-0.41012		3.31859	-0.38123		3.31859	-0.43105		3.31859	-0.38659		3.59617	-0.35938
	3.31794	-0.41117		3.31794	-0.38251		3.31794	-0.43273		3.31794	-0.39091		3.59576	-0.35408
	3.31729	-0.41185		3.31729	-0.38361		3.31729	-0.43529		3.31729	-0.39621		3.59535	-0.35017
	3.31664	-0.41198		3.31664	-0.38444		3.31664	-0.43847		3.31664	-0.40139		3.59495	-0.35003
	3.31599	-0.41133		3.31599	-0.38513		3.31599	-0.44157		3.31599	-0.40593		3.59454	-0.3542
	3.31534	-0.40977		3.31534	-0.38579		3.31534	-0.44378		3.31534	-0.40952		3.59413	-0.36194
	3.31469	-0.40746		3.31469	-0.38631		3.31469	-0.44485		3.31469	-0.41184		3.59372	-0.37198
	3.31404	-0.4048		3.31404	-0.38644		3.31404	-0.4453		3.31404	-0.41274		3.59331	-0.38221
	3.31339	-0.40227		3.31339	-0.386		3.31339	-0.44613		3.31339	-0.41267		3.5929	-0.38907
	3.31275	-0.40021		3.31275	-0.38512		3.31275	-0.44808		3.31275	-0.41255		3.5925	-0.38847
	3.3121	-0.39882		3.3121	-0.38411		3.3121	-0.45123		3.3121	-0.41305		3.59209	-0.37848
	3.31145	-0.39818		3.31145	-0.38334		3.31145	-0.45509		3.31145	-0.41381		3.59168	-0.3612
	3.3108	-0.39826		3.3108	-0.38315		3.3108	-0.4591		3.3108	-0.41374		3.59127	-0.34172
	3.31016	-0.39886		3.31016	-0.3839		3.31016	-0.46289		3.31016	-0.41223		3.59087	-0.32517
	3.30951	-0.39973		3.30951	-0.38582		3.30951	-0.4662		3.30951	-0.41029		3.59046	-0.31459
	3.30886	-0.40071		3.30886	-0.38893		3.30886	-0.46865		3.30886	-0.41024		3.59005	-0.31045
	3.30822	-0.40182		3.30822	-0.39284		3.30822	-0.46978		3.30822	-0.41414		3.58964	-0.31071
	3.30757	-0.40321		3.30757	-0.39678		3.30757	-0.46928		3.30757	-0.42206		3.58924	-0.31127
	3.30692	-0.40493		3.30692	-0.39992		3.30692	-0.4673		3.30692	-0.43176		3.58883	-0.30761
	3.30628	-0.40685		3.30628	-0.40185		3.30628	-0.46447		3.30628	-0.44021		3.58842	-0.29771
	3.30563	-0.40871		3.30563	-0.4027		3.30563	-0.46168		3.30563	-0.44562		3.58801	-0.28417
	3.30499	-0.4102		3.30499	-0.40293		3.30499	-0.45964		3.30499	-0.44838		3.58761	-0.27343
	3.30434	-0.41102		3.30434	-0.40291		3.30434	-0.45865		3.30434	-0.44998		3.5872	-0.27209
	3.3037	-0.41093		3.3037	-0.40282		3.3037	-0.45843		3.3037	-0.45131		3.58679	-0.28255
	3.30305	-0.40983		3.30305	-0.40273		3.30305	-0.45836		3.30305	-0.45194		3.58639	-0.30093
	3.30241	-0.40804		3.30241	-0.40276		3.30241	-0.45769		3.30241	-0.45088		3.58598	-0.31878
	3.30177	-0.40627		3.30177	-0.40312		3.30177	-0.45599		3.30177	-0.44765		3.58558	-0.3275
	3.30112	-0.40536		3.30112	-0.40397		3.30112	-0.4533		3.30112	-0.44271		3.58517	-0.32297
	3.30048	-0.40574		3.30048	-0.40528		3.30048	-0.45013		3.30048	-0.4371		3.58476	-0.30764
	3.29984	-0.40715		3.29984	-0.40682		3.29984	-0.44717		3.29984	-0.4318		3.58436	-0.2886
	3.29919	-0.40874		3.29919	-0.40816		3.29919	-0.44498		3.29919	-0.4272		3.58395	-0.27281
	3.29855	-0.4096		3.29855	-0.40892		3.29855	-0.44378		3.29855	-0.42315		3.58354	-0.26296
	3.29791	-0.40934		3.29791	-0.40887		3.29791	-0.44343		3.29791	-0.41935		3.58314	-0.25757
	3.29727	-0.4084		3.29727	-0.40799		3.29727	-0.44371		3.29727	-0.41598		3.58273	-0.25475
	3.29662	-0.4077		3.29662	-0.40627		3.29662	-0.44438		3.29662	-0.41378		3.58233	-0.25538
	3.29598	-0.40811		3.29598	-0.40372		3.29598	-0.44526		3.29598	-0.41373		3.58192	-0.26212
	3.29534	-0.40999		3.29534	-0.40052		3.29534	-0.44613		3.29534	-0.41648		3.58152	-0.27581
	3.2947	-0.41302		3.2947	-0.39715		3.2947	-0.44683		3.2947	-0.42197		3.58111	-0.29335
	3.29406	-0.4164		3.29406	-0.39429		3.29406	-0.44738		3.29406	-0.42934		3.58071	-0.30878
	3.29342	-0.41907		3.29342	-0.39257		3.29342	-0.448		3.29342	-0.43709		3.5803	-0.31598
	3.29278	-0.42012		3.29278	-0.39234		3.29278	-0.44895		3.29278	-0.44348		3.5799	-0.3112
	3.29214	-0.41914		3.29214	-0.39365		3.29214	-0.45023		3.29214	-0.44689		3.57949	-0.29524
	3.2915	-0.41647		3.2915	-0.39612		3.2915	-0.45148		3.2915	-0.44597		3.57909	-0.27454
	3.29086	-0.41313		3.29086	-0.39895		3.29086	-0.45204		3.29086	-0.43986		3.57868	-0.25918
	3.29022	-0.41037		3.29022	-0.40109		3.29022	-0.4513		3.29022	-0.42877		3.57828	-0.25787
	3.28958	-0.40919		3.28958	-0.40175		3.28958	-0.44915		3.28958	-0.41455		3.57787	-0.27258
	3.28894	-0.4099		3.28894	-0.40091		3.28894	-0.44606		3.28894	-0.40054		3.57747	-0.29695
	3.2883	-0.41211		3.2883	-0.3993		3.2883	-0.44284		3.2883	-0.39038		3.57706	-0.31944
	3.28766	-0.41499		3.28766	-0.39797		3.28766	-0.44023		3.28766	-0.38647		3.57666	-0.32984
	3.28702	-0.41767		3.28702	-0.39767		3.28702	-0.43866		3.28702	-0.38914		3.57625	-0.3253
	3.28639	-0.41969		3.28639	-0.39866		3.28639	-0.43827		3.28639	-0.39703		3.57585	-0.31217
	3.28575	-0.421		3.28575	-0.40085		3.28575	-0.43897		3.28575	-0.40814		3.57545	-0.30177
	3.28511	-0.4218		3.28511	-0.40403		3.28511	-0.44055		3.28511	-0.42074		3.57504	-0.30264
	3.28447	-0.42214		3.28447	-0.40771		3.28447	-0.44262		3.28447	-0.43349		3.57464	-0.31502
	3.28384	-0.42195		3.28384	-0.41107		3.28384	-0.44475		3.28384	-0.44488		3.57423	-0.33222
	3.2832	-0.42122		3.2832	-0.41311		3.2832	-0.44651		3.2832	-0.45293		3.57383	-0.34731
	3.28256	-0.42027		3.28256	-0.41332		3.28256	-0.44767		3.28256	-0.45594		3.57343	-0.35867
	3.28193	-0.41955		3.28193	-0.41204		3.28193	-0.44822		3.28193	-0.45371		3.57302	-0.36902
	3.28129	-0.41946		3.28129	-0.41025		3.28129	-0.4484		3.28129	-0.44813		3.57262	-0.3797
	3.28066	-0.42009		3.28066	-0.40873		3.28066	-0.4485		3.28066	-0.44202		3.57222	-0.38714
	3.28002	-0.42131		3.28002	-0.40766		3.28002	-0.44868		3.28002	-0.43746		3.57181	-0.38563
	3.27939	-0.42282		3.27939	-0.4068		3.27939	-0.44896		3.27939	-0.43493		3.57141	-0.37272
	3.27875	-0.42431		3.27875	-0.40595		3.27875	-0.4493		3.27875	-0.43382		3.57101	-0.35104
	3.27812	-0.42553		3.27812	-0.40524		3.27812	-0.44971		3.27812	-0.43308		3.5706	-0.32521
	3.27748	-0.42639		3.27748	-0.40498		3.27748	-0.45027		3.27748	-0.43171		3.5702	-0.29869
	3.27685	-0.4269		3.27685	-0.40545		3.27685	-0.45098		3.27685	-0.42905		3.5698	-0.27436
	3.27621	-0.42708		3.27621	-0.40665		3.27621	-0.45179		3.27621	-0.42535		3.5694	-0.25683
	3.27558	-0.42684		3.27558	-0.40834		3.27558	-0.45267		3.27558	-0.4222		3.56899	-0.25204
	3.27495	-0.42599		3.27495	-0.40998		3.27495	-0.45361		3.27495	-0.42202		3.56859	-0.26336
	3.27431	-0.42438		3.27431	-0.41086		3.27431	-0.45463		3.27431	-0.42646		3.56819	-0.28759
	3.27368	-0.42232		3.27368	-0.41032		3.27368	-0.45576		3.27368	-0.43506		3.56779	-0.31541
	3.27305	-0.42059		3.27305	-0.4082		3.27305	-0.45715		3.27305	-0.44511		3.56738	-0.3362
	3.27241	-0.42019		3.27241	-0.40503		3.27241	-0.45895		3.27241	-0.45294		3.56698	-0.34382
	3.27178	-0.42178		3.27178	-0.40184		3.27178	-0.4611		3.27178	-0.45568		3.56658	-0.33955
	3.27115	-0.42527		3.27115	-0.39961		3.27115	-0.46315		3.27115	-0.45255		3.56618	-0.33056
	3.27052	-0.42988		3.27052	-0.3988		3.27052	-0.46434		3.27052	-0.4449		3.56577	-0.32447
	3.26989	-0.43453		3.26989	-0.39915		3.26989	-0.46392		3.26989	-0.43527		3.56537	-0.32367
	3.26925	-0.43828		3.26925	-0.39998		3.26925	-0.46162		3.26925	-0.42614		3.56497	-0.32383
	3.26862	-0.4406		3.26862	-0.40058		3.26862	-0.45787		3.26862	-0.41903		3.56457	-0.3183
	3.26799	-0.4413		3.26799	-0.40055		3.26799	-0.45364		3.26799	-0.41454		3.56417	-0.30444
	3.26736	-0.44038		3.26736	-0.39977		3.26736	-0.45006		3.26736	-0.41294		3.56377	-0.28595
	3.26673	-0.43803		3.26673	-0.39835		3.26673	-0.44801		3.26673	-0.41421		3.56337	-0.26932
	3.2661	-0.43469		3.2661	-0.39651		3.2661	-0.44794		3.2661	-0.41788		3.56296	-0.25881
	3.26547	-0.43105		3.26547	-0.39463		3.26547	-0.44977		3.26547	-0.42287		3.56256	-0.25467
	3.26484	-0.42774		3.26484	-0.39308		3.26484	-0.45298		3.26484	-0.42795		3.56216	-0.25522
	3.26421	-0.42505		3.26421	-0.39197		3.26421	-0.45666		3.26421	-0.43219		3.56176	-0.25932
	3.26358	-0.42289		3.26358	-0.39105		3.26358	-0.45979		3.26358	-0.43502		3.56136	-0.26631
	3.26295	-0.42111		3.26295	-0.38992		3.26295	-0.46154		3.26295	-0.436		3.56096	-0.27414
	3.26233	-0.41972		3.26233	-0.38847		3.26233	-0.46171		3.26233	-0.43494		3.56056	-0.27858
	3.2617	-0.41887		3.2617	-0.38714		3.2617	-0.46085		3.2617	-0.43252		3.56016	-0.27541
	3.26107	-0.41872		3.26107	-0.38678		3.26107	-0.45988		3.26107	-0.43048		3.55976	-0.26402
	3.26044	-0.41933		3.26044	-0.38807		3.26044	-0.45959		3.26044	-0.43077		3.55936	-0.24918
	3.25981	-0.4205		3.25981	-0.39092		3.25981	-0.46021		3.25981	-0.43404		3.55896	-0.23916
	3.25919	-0.42186		3.25919	-0.39442		3.25919	-0.46147		3.25919	-0.43907		3.55856	-0.24105
	3.25856	-0.42305		3.25856	-0.39744		3.25856	-0.46289		3.25856	-0.44371		3.55816	-0.25626
	3.25793	-0.42396		3.25793	-0.39943		3.25793	-0.46405		3.25793	-0.44648		3.55776	-0.2793
	3.25731	-0.4248		3.25731	-0.40077		3.25731	-0.46469		3.25731	-0.44731		3.55736	-0.30127
	3.25668	-0.42587		3.25668	-0.40241		3.25668	-0.46476		3.25668	-0.44699		3.55696	-0.31586
	3.25605	-0.42731		3.25605	-0.40504		3.25605	-0.46449		3.25605	-0.44614		3.55656	-0.32295
	3.25543	-0.42905		3.25543	-0.40848		3.25543	-0.46428		3.25543	-0.44511		3.55616	-0.32692
	3.2548	-0.43079		3.2548	-0.41182		3.2548	-0.46446		3.2548	-0.44454		3.55576	-0.33163
	3.25418	-0.43226		3.25418	-0.41404		3.25418	-0.46502		3.25418	-0.44568		3.55536	-0.33686
	3.25355	-0.43334		3.25355	-0.41477		3.25355	-0.46571		3.25355	-0.44973		3.55496	-0.33895
	3.25293	-0.43411		3.25293	-0.41454		3.25293	-0.46625		3.25293	-0.45657		3.55456	-0.33468
	3.2523	-0.43468		3.2523	-0.41439		3.2523	-0.46663		3.2523	-0.46404		3.55416	-0.32485
	3.25168	-0.43491		3.25168	-0.41517		3.25168	-0.46698		3.25168	-0.46871		3.55376	-0.31449
	3.25105	-0.4344		3.25105	-0.41701		3.25105	-0.46741		3.25105	-0.46784		3.55336	-0.30961
	3.25043	-0.4328		3.25043	-0.41934		3.25043	-0.46781		3.25043	-0.46118		3.55296	-0.31284
	3.2498	-0.43009		3.2498	-0.42127		3.2498	-0.46792		3.2498	-0.45126		3.55256	-0.32161
	3.24918	-0.42669		3.24918	-0.4221		3.24918	-0.4675		3.24918	-0.44206		3.55216	-0.33001
	3.24856	-0.42325		3.24856	-0.42169		3.24856	-0.46641		3.24856	-0.43687		3.55177	-0.33262
	3.24793	-0.42039		3.24793	-0.42031		3.24793	-0.46482		3.24793	-0.43663		3.55137	-0.32755
	3.24731	-0.41857		3.24731	-0.41841		3.24731	-0.46308		3.24731	-0.43968		3.55097	-0.31722
	3.24669	-0.41798		3.24669	-0.41633		3.24669	-0.46161		3.24669	-0.44331		3.55057	-0.30645
	3.24607	-0.4186		3.24607	-0.41423		3.24607	-0.46057		3.24607	-0.44582		3.55017	-0.29924
	3.24544	-0.42021		3.24544	-0.41229		3.24544	-0.45976		3.24544	-0.44754		3.54977	-0.29686
	3.24482	-0.42246		3.24482	-0.41082		3.24482	-0.45867		3.24482	-0.44995		3.54937	-0.29896
	3.2442	-0.42483		3.2442	-0.41026		3.2442	-0.45686		3.2442	-0.45391		3.54898	-0.3065
	3.24358	-0.42669		3.24358	-0.41083		3.24358	-0.45419		3.24358	-0.45875		3.54858	-0.32251
	3.24296	-0.42744		3.24296	-0.41224		3.24296	-0.45086		3.24296	-0.4628		3.54818	-0.34933
	3.24234	-0.4269		3.24234	-0.41384		3.24234	-0.44727		3.24234	-0.46473		3.54778	-0.3849
	3.24172	-0.42555		3.24172	-0.41497		3.24172	-0.44388		3.24172	-0.46426		3.54738	-0.42209
	3.2411	-0.42433		3.2411	-0.41542		3.2411	-0.44114		3.2411	-0.46187		3.54699	-0.45191
	3.24048	-0.424		3.24048	-0.41543		3.24048	-0.43945		3.24048	-0.45829		3.54659	-0.46761
	3.23986	-0.42476		3.23986	-0.41536		3.23986	-0.43918		3.23986	-0.45441		3.54619	-0.46699
	3.23924	-0.42623		3.23924	-0.41532		3.23924	-0.44047		3.23924	-0.45139		3.54579	-0.45225
	3.23862	-0.42777		3.23862	-0.41511		3.23862	-0.4431		3.23862	-0.45038		3.5454	-0.42863
	3.238	-0.42884		3.238	-0.41451		3.238	-0.44644		3.238	-0.45181		3.545	-0.40215
	3.23738	-0.42922		3.23738	-0.41348		3.23738	-0.44967		3.23738	-0.45481		3.5446	-0.37705
	3.23676	-0.42897		3.23676	-0.41228		3.23676	-0.45212		3.23676	-0.45763		3.54421	-0.35415
	3.23614	-0.42834		3.23614	-0.41122		3.23614	-0.45346		3.23614	-0.45874		3.54381	-0.3315
	3.23552	-0.42761		3.23552	-0.4104		3.23552	-0.45384		3.23552	-0.458		3.54341	-0.30713
	3.2349	-0.42692		3.2349	-0.40963		3.2349	-0.45376		3.2349	-0.45668		3.54302	-0.28169
	3.23429	-0.42635		3.23429	-0.40861		3.23429	-0.45377		3.23429	-0.45635		3.54262	-0.25883
	3.23367	-0.42603		3.23367	-0.40725		3.23367	-0.45424		3.23367	-0.45757		3.54222	-0.24321
	3.23305	-0.42622		3.23305	-0.40578		3.23305	-0.45518		3.23305	-0.45967		3.54183	-0.23784
	3.23243	-0.4271		3.23243	-0.40458		3.23243	-0.45638		3.23243	-0.46155		3.54143	-0.24249
	3.23182	-0.42866		3.23182	-0.40381		3.23182	-0.45741		3.23182	-0.46275		3.54103	-0.25382
	3.2312	-0.43065		3.2312	-0.40338		3.2312	-0.45782		3.2312	-0.4636		3.54064	-0.26705
	3.23058	-0.43281		3.23058	-0.40294		3.23058	-0.45727		3.23058	-0.46467		3.54024	-0.27821
	3.22997	-0.43487		3.22997	-0.40212		3.22997	-0.45574		3.22997	-0.46634		3.53984	-0.28538
	3.22935	-0.4366		3.22935	-0.40056		3.22935	-0.45357		3.22935	-0.46865		3.53945	-0.2884
	3.22874	-0.43774		3.22874	-0.39818		3.22874	-0.45136		3.22874	-0.47128		3.53905	-0.28771
	3.22812	-0.43819		3.22812	-0.39521		3.22812	-0.44964		3.22812	-0.47322		3.53866	-0.28388
	3.2275	-0.43808		3.2275	-0.3922		3.2275	-0.44878		3.2275	-0.47288		3.53826	-0.27748
	3.22689	-0.43776		3.22689	-0.38986		3.22689	-0.44889		3.22689	-0.469		3.53787	-0.2687
	3.22628	-0.43755		3.22628	-0.3887		3.22628	-0.44984		3.22628	-0.46204		3.53747	-0.25717
	3.22566	-0.43749		3.22566	-0.38893		3.22566	-0.45121		3.22566	-0.45437		3.53707	-0.24322
	3.22505	-0.43728		3.22505	-0.39038		3.22505	-0.45237		3.22505	-0.44878		3.53668	-0.2298
	3.22443	-0.43656		3.22443	-0.39255		3.22443	-0.45268		3.22443	-0.44652		3.53628	-0.2224
	3.22382	-0.4352		3.22382	-0.39484		3.22382	-0.45185		3.22382	-0.44671		3.53589	-0.22562
	3.2232	-0.43334		3.2232	-0.39665		3.2232	-0.45013		3.2232	-0.44751		3.53549	-0.2393
	3.22259	-0.43132		3.22259	-0.39761		3.22259	-0.44831		3.22259	-0.44805		3.5351	-0.25784
	3.22198	-0.4296		3.22198	-0.39766		3.22198	-0.44741		3.22198	-0.44907		3.5347	-0.2737
	3.22136	-0.42869		3.22136	-0.39714		3.22136	-0.44815		3.22136	-0.45187		3.53431	-0.28189
	3.22075	-0.42892		3.22075	-0.39667		3.22075	-0.45052		3.22075	-0.45677		3.53391	-0.28235
	3.22014	-0.43016		3.22014	-0.39692		3.22014	-0.45382		3.22014	-0.46245		3.53352	-0.2793
	3.21953	-0.43163		3.21953	-0.39832		3.21953	-0.45704		3.21953	-0.46678		3.53312	-0.27866
	3.21892	-0.43238		3.21892	-0.40081		3.21892	-0.45945		3.21892	-0.46832		3.53273	-0.28469
	3.2183	-0.43184		3.2183	-0.40397		3.2183	-0.46072		3.2183	-0.46704		3.53234	-0.29734
	3.21769	-0.43019		3.21769	-0.40727		3.21769	-0.46085		3.21769	-0.46408		3.53194	-0.31226
	3.21708	-0.42813		3.21708	-0.41031		3.21708	-0.45996		3.21708	-0.46074		3.53155	-0.32399
	3.21647	-0.42634		3.21647	-0.4128		3.21647	-0.45834		3.21647	-0.45768		3.53115	-0.32994
	3.21586	-0.42517		3.21586	-0.41452		3.21586	-0.45637		3.21586	-0.45493		3.53076	-0.33148
	3.21525	-0.42469		3.21525	-0.41532		3.21525	-0.45446		3.21525	-0.45254		3.53036	-0.33093
	3.21464	-0.42486		3.21464	-0.41522		3.21464	-0.45295		3.21464	-0.4511		3.52997	-0.32787
	3.21403	-0.4257		3.21403	-0.41445		3.21403	-0.45192		3.21403	-0.45161		3.52958	-0.31914
	3.21342	-0.42719		3.21342	-0.41339		3.21342	-0.45116		3.21342	-0.45455		3.52918	-0.30256
	3.21281	-0.42917		3.21281	-0.41236		3.21281	-0.45031		3.21281	-0.45922		3.52879	-0.28059
	3.2122	-0.43126		3.2122	-0.41153		3.2122	-0.44924		3.2122	-0.46418		3.5284	-0.2598
	3.21159	-0.43288		3.21159	-0.41094		3.21159	-0.44817		3.21159	-0.46821		3.528	-0.24698
	3.21098	-0.43358		3.21098	-0.41065		3.21098	-0.44764		3.21098	-0.47109		3.52761	-0.24573
	3.21037	-0.43326		3.21037	-0.4108		3.21037	-0.44818		3.21037	-0.47337		3.52722	-0.25592
	3.20976	-0.43224		3.20976	-0.41157		3.20976	-0.45006		3.20976	-0.47555		3.52682	-0.27492
	3.20915	-0.43102		3.20915	-0.41296		3.20915	-0.4531		3.20915	-0.4776		3.52643	-0.29814
	3.20855	-0.42989		3.20855	-0.41467		3.20855	-0.45671		3.20855	-0.4792		3.52604	-0.31932
	3.20794	-0.42879		3.20794	-0.41618		3.20794	-0.46005		3.20794	-0.48026		3.52564	-0.33249
	3.20733	-0.42748		3.20733	-0.41695		3.20733	-0.46238		3.20733	-0.48106		3.52525	-0.33531
	3.20672	-0.426		3.20672	-0.41673		3.20672	-0.46335		3.20672	-0.48207		3.52486	-0.33062
	3.20612	-0.42471		3.20612	-0.41568		3.20612	-0.46312		3.20612	-0.48363		3.52447	-0.32411
	3.20551	-0.424		3.20551	-0.41438		3.20551	-0.46216		3.20551	-0.4858		3.52407	-0.32002
	3.2049	-0.42398		3.2049	-0.41344		3.2049	-0.46091		3.2049	-0.48811		3.52368	-0.31914
	3.2043	-0.4244		3.2043	-0.41318		3.2043	-0.45957		3.2043	-0.4894		3.52329	-0.3201
	3.20369	-0.42494		3.20369	-0.41348		3.20369	-0.45811		3.20369	-0.48819		3.5229	-0.32212
	3.20308	-0.42548		3.20308	-0.41396		3.20308	-0.45638		3.20308	-0.48344		3.5225	-0.32608
	3.20248	-0.42594		3.20248	-0.41423		3.20248	-0.45436		3.20248	-0.47534		3.52211	-0.33299
	3.20187	-0.42615		3.20187	-0.41409		3.20187	-0.4523		3.20187	-0.46546		3.52172	-0.34177
	3.20127	-0.42587		3.20127	-0.41355		3.20127	-0.45074		3.20127	-0.45604		3.52133	-0.34851
	3.20066	-0.42495		3.20066	-0.41265		3.20066	-0.45025		3.20066	-0.44902		3.52094	-0.34863
	3.20006	-0.42366		3.20006	-0.41138		3.20006	-0.45115		3.20006	-0.44528		3.52054	-0.3402
	3.19945	-0.4225		3.19945	-0.40965		3.19945	-0.4533		3.19945	-0.44464		3.52015	-0.32602
	3.19885	-0.42192		3.19885	-0.40756		3.19885	-0.45617		3.19885	-0.44629		3.51976	-0.31237
	3.19824	-0.42203		3.19824	-0.40542		3.19824	-0.45895		3.19824	-0.44925		3.51937	-0.30513
	3.19764	-0.42256		3.19764	-0.40364		3.19764	-0.46081		3.19764	-0.45259		3.51898	-0.30608
	3.19704	-0.42321		3.19704	-0.40248		3.19704	-0.46116		3.19704	-0.45556		3.51859	-0.31232
	3.19643	-0.42397		3.19643	-0.40194		3.19643	-0.45995		3.19643	-0.45765		3.5182	-0.31922
	3.19583	-0.42503		3.19583	-0.40184		3.19583	-0.45787		3.19583	-0.45857		3.5178	-0.32425
	3.19523	-0.42651		3.19523	-0.40199		3.19523	-0.456		3.19523	-0.45807		3.51741	-0.32819
	3.19462	-0.42819		3.19462	-0.40216		3.19462	-0.45531		3.19462	-0.45598		3.51702	-0.33304
	3.19402	-0.42961		3.19402	-0.40219		3.19402	-0.45607		3.19402	-0.45235		3.51663	-0.33903
	3.19342	-0.43055		3.19342	-0.40204		3.19342	-0.45782		3.19342	-0.44779		3.51624	-0.34389
	3.19282	-0.43126		3.19282	-0.40184		3.19282	-0.45982		3.19282	-0.44356		3.51585	-0.34451
	3.19222	-0.43216		3.19222	-0.40182		3.19222	-0.46148		3.19222	-0.44115		3.51546	-0.33916
	3.19161	-0.43325		3.19161	-0.40212		3.19161	-0.4626		3.19161	-0.44166		3.51507	-0.32863
	3.19101	-0.43396		3.19101	-0.40256		3.19101	-0.4632		3.19101	-0.44546		3.51468	-0.31606
	3.19041	-0.43364		3.19041	-0.40279		3.19041	-0.46338		3.19041	-0.45228		3.51429	-0.3059
	3.18981	-0.43225		3.18981	-0.40263		3.18981	-0.46309		3.18981	-0.46141		3.5139	-0.30177
	3.18921	-0.4304		3.18921	-0.40218		3.18921	-0.46221		3.18921	-0.47139		3.51351	-0.30389
	3.18861	-0.42881		3.18861	-0.40165		3.18861	-0.46064		3.18861	-0.47971		3.51312	-0.30806
	3.18801	-0.42783		3.18801	-0.40105		3.18801	-0.45848		3.18801	-0.48352		3.51273	-0.30786
	3.18741	-0.42754		3.18741	-0.40016		3.18741	-0.45615		3.18741	-0.4811		3.51234	-0.29907
	3.18681	-0.42808		3.18681	-0.39888		3.18681	-0.45424		3.18681	-0.47307		3.51195	-0.28284
	3.18621	-0.42967		3.18621	-0.39751		3.18621	-0.45328		3.18621	-0.46218		3.51156	-0.26501
	3.18561	-0.43233		3.18561	-0.39677		3.18561	-0.45343		3.18561	-0.45191		3.51117	-0.25243
	3.18501	-0.43566		3.18501	-0.39743		3.18501	-0.45433		3.18501	-0.44483		3.51078	-0.24911
	3.18441	-0.43899		3.18441	-0.39977		3.18441	-0.4554		3.18441	-0.44186		3.51039	-0.25486
	3.18381	-0.4417		3.18381	-0.40335		3.18381	-0.45619		3.18381	-0.44232		3.51	-0.26631
	3.18321	-0.44346		3.18321	-0.4071		3.18321	-0.4567		3.18321	-0.44476		3.50961	-0.27906
	3.18262	-0.44419		3.18262	-0.40985		3.18262	-0.45734		3.18262	-0.44759		3.50922	-0.28978
	3.18202	-0.44406		3.18202	-0.41096		3.18202	-0.45854		3.18202	-0.4495		3.50883	-0.29734
	3.18142	-0.44335		3.18142	-0.4106		3.18142	-0.46053		3.18142	-0.44976		3.50844	-0.30281
	3.18082	-0.44234		3.18082	-0.40962		3.18082	-0.46323		3.18082	-0.44864		3.50805	-0.30809
	3.18022	-0.44115		3.18022	-0.40878		3.18022	-0.46638		3.18022	-0.44755		3.50766	-0.31421
	3.17963	-0.43968		3.17963	-0.40832		3.17963	-0.46964		3.17963	-0.44838		3.50728	-0.32077
	3.17903	-0.43781		3.17903	-0.40785		3.17903	-0.47267		3.17903	-0.45216		3.50689	-0.32721
	3.17843	-0.43563		3.17843	-0.40681		3.17843	-0.47514		3.17843	-0.45835		3.5065	-0.33455
	3.17784	-0.43348		3.17784	-0.40492		3.17784	-0.47682		3.17784	-0.46525		3.50611	-0.34562
	3.17724	-0.43177		3.17724	-0.40241		3.17724	-0.47768		3.17724	-0.4713		3.50572	-0.36245
	3.17664	-0.43068		3.17664	-0.39989		3.17664	-0.47777		3.17664	-0.47588		3.50533	-0.38272
	3.17605	-0.43015		3.17605	-0.39808		3.17605	-0.47712		3.17605	-0.47904		3.50494	-0.39881
	3.17545	-0.43005		3.17545	-0.39745		3.17545	-0.47573		3.17545	-0.48081		3.50456	-0.40138
	3.17486	-0.43034		3.17486	-0.39799		3.17486	-0.47368		3.17486	-0.48089		3.50417	-0.3856
	3.17426	-0.43092		3.17426	-0.3992		3.17426	-0.47124		3.17426	-0.4793		3.50378	-0.35518
	3.17367	-0.43151		3.17367	-0.40038		3.17367	-0.46885		3.17367	-0.47684		3.50339	-0.32059
	3.17307	-0.43176		3.17307	-0.40109		3.17307	-0.46697		3.17307	-0.47477		3.503	-0.29252
	3.17248	-0.43138		3.17248	-0.40128		3.17248	-0.46589		3.17248	-0.47378		3.50262	-0.27604
	3.17188	-0.43037		3.17188	-0.40115		3.17188	-0.46557		3.17188	-0.47358		3.50223	-0.26985
	3.17129	-0.429		3.17129	-0.40093		3.17129	-0.46568		3.17129	-0.4735		3.50184	-0.26995
	3.1707	-0.42759		3.1707	-0.40066		3.1707	-0.46575		3.1707	-0.4734		3.50145	-0.27307
	3.1701	-0.42633		3.1701	-0.40037		3.1701	-0.46543		3.1701	-0.4739		3.50107	-0.27744
	3.16951	-0.42527		3.16951	-0.40009		3.16951	-0.46472		3.16951	-0.47572		3.50068	-0.28188
	3.16892	-0.42451		3.16892	-0.40001		3.16892	-0.46392		3.16892	-0.47894		3.50029	-0.28562
	3.16832	-0.42426		3.16832	-0.40037		3.16832	-0.46355		3.16832	-0.4828		3.4999	-0.28897
	3.16773	-0.42476		3.16773	-0.40136		3.16773	-0.46403		3.16773	-0.486		3.49952	-0.29347
	3.16714	-0.42607		3.16714	-0.40292		3.16714	-0.46535		3.16714	-0.48719		3.49913	-0.30112
	3.16655	-0.42801		3.16655	-0.4047		3.16655	-0.46703		3.16655	-0.48564		3.49874	-0.31284
	3.16595	-0.4302		3.16595	-0.40602		3.16595	-0.46837		3.16595	-0.48177		3.49836	-0.32722
	3.16536	-0.43229		3.16536	-0.40609		3.16536	-0.46893		3.16536	-0.47726		3.49797	-0.34039
	3.16477	-0.43402		3.16477	-0.40449		3.16477	-0.46878		3.16477	-0.47422		3.49758	-0.3473
	3.16418	-0.43523		3.16418	-0.40153		3.16418	-0.46839		3.16418	-0.47379		3.4972	-0.3438
	3.16359	-0.43577		3.16359	-0.3982		3.16359	-0.46825		3.16359	-0.4751		3.49681	-0.32896
	3.163	-0.43552		3.163	-0.39581		3.163	-0.46848		3.163	-0.47583		3.49642	-0.30627
	3.16241	-0.43446		3.16241	-0.39535		3.16241	-0.46889		3.16241	-0.47394		3.49604	-0.28265
	3.16182	-0.43276		3.16182	-0.39718		3.16182	-0.46932		3.16182	-0.46921		3.49565	-0.2648
	3.16123	-0.43073		3.16123	-0.40087		3.16123	-0.46988		3.16123	-0.46347		3.49527	-0.25517
	3.16064	-0.42874		3.16064	-0.40551		3.16064	-0.47084		3.16064	-0.45931		3.49488	-0.25109
	3.16005	-0.42705		3.16005	-0.41019		3.16005	-0.47221		3.16005	-0.45846		3.49449	-0.24797
	3.15946	-0.42574		3.15946	-0.41426		3.15946	-0.47355		3.15946	-0.4609		3.49411	-0.24344
	3.15887	-0.42474		3.15887	-0.41745		3.15887	-0.47418		3.15887	-0.46527		3.49372	-0.2392
	3.15828	-0.424		3.15828	-0.41969		3.15828	-0.47356		3.15828	-0.47028		3.49334	-0.23947
	3.15769	-0.42361		3.15769	-0.42099		3.15769	-0.47173		3.15769	-0.47554		3.49295	-0.24804
	3.1571	-0.42378		3.1571	-0.42142		3.1571	-0.46924		3.1571	-0.48123		3.49256	-0.2654
	3.15651	-0.42467		3.15651	-0.42131		3.15651	-0.4668		3.15651	-0.48696		3.49218	-0.28772
	3.15592	-0.42618		3.15592	-0.42108		3.15592	-0.4649		3.15592	-0.49122		3.49179	-0.30865
	3.15533	-0.42791		3.15533	-0.421		3.15533	-0.46365		3.15533	-0.49198		3.49141	-0.32325
	3.15475	-0.42933		3.15475	-0.42093		3.15475	-0.46275		3.15475	-0.48801		3.49102	-0.33106
	3.15416	-0.43		3.15416	-0.42042		3.15416	-0.46192		3.15416	-0.47986		3.49064	-0.33525
	3.15357	-0.42978		3.15357	-0.41915		3.15357	-0.46115		3.15357	-0.46983		3.49025	-0.33909
	3.15298	-0.4288		3.15298	-0.41733		3.15298	-0.46072		3.15298	-0.46105		3.48987	-0.34341
	3.1524	-0.42742		3.1524	-0.41566		3.1524	-0.46098		3.1524	-0.45612		3.48948	-0.34745
	3.15181	-0.42612		3.15181	-0.41497		3.15181	-0.46203		3.15181	-0.45609		3.4891	-0.35081
	3.15122	-0.42542		3.15122	-0.41568		3.15122	-0.46366		3.15122	-0.46041		3.48871	-0.35355
	3.15064	-0.42581		3.15064	-0.41762		3.15064	-0.46545		3.15064	-0.46763		3.48833	-0.35436
	3.15005	-0.42743		3.15005	-0.42019		3.15005	-0.46696		3.15005	-0.4762		3.48794	-0.34959
	3.14947	-0.4299		3.14947	-0.42265		3.14947	-0.46791		3.14947	-0.48463		3.48756	-0.33519
	3.14888	-0.43236		3.14888	-0.42438		3.14888	-0.4683		3.14888	-0.49114		3.48718	-0.31026
	3.1483	-0.43404		3.1483	-0.42506		3.1483	-0.46847		3.1483	-0.49377		3.48679	-0.27899
	3.14771	-0.43466		3.14771	-0.42469		3.14771	-0.46874		3.14771	-0.49127		3.48641	-0.24878
	3.14712	-0.43453		3.14712	-0.42363		3.14712	-0.46916		3.14712	-0.48408		3.48602	-0.22651
	3.14654	-0.43424		3.14654	-0.42249		3.14654	-0.46929		3.14654	-0.47447		3.48564	-0.21622
	3.14596	-0.43436		3.14596	-0.42177		3.14596	-0.46851		3.14596	-0.46547		3.48525	-0.21901
	3.14537	-0.4353		3.14537	-0.42158		3.14537	-0.4666		3.14537	-0.45946		3.48487	-0.23322
	3.14479	-0.43711		3.14479	-0.42152		3.14479	-0.46409		3.14479	-0.45759		3.48449	-0.25419
	3.1442	-0.43951		3.1442	-0.42107		3.1442	-0.46197		3.1442	-0.46		3.4841	-0.27539
	3.14362	-0.44194		3.14362	-0.41998		3.14362	-0.46095		3.14362	-0.46619		3.48372	-0.29193
	3.14304	-0.44396		3.14304	-0.41849		3.14304	-0.46092		3.14304	-0.4751		3.48334	-0.30369
	3.14245	-0.44536		3.14245	-0.41714		3.14245	-0.46111		3.14245	-0.48495		3.48295	-0.31457
	3.14187	-0.44616		3.14187	-0.41645		3.14187	-0.46074		3.14187	-0.49356		3.48257	-0.32846
	3.14129	-0.44637		3.14129	-0.41664		3.14129	-0.45956		3.14129	-0.49914		3.48219	-0.34558
	3.1407	-0.44596		3.1407	-0.41757		3.1407	-0.45794		3.1407	-0.50091		3.4818	-0.36242
	3.14012	-0.44504		3.14012	-0.4188		3.14012	-0.45641		3.14012	-0.49927		3.48142	-0.37441
	3.13954	-0.44398		3.13954	-0.41976		3.13954	-0.45523		3.13954	-0.49521		3.48104	-0.37854
	3.13896	-0.44324		3.13896	-0.42		3.13896	-0.45421		3.13896	-0.48973		3.48065	-0.3738
	3.13838	-0.44298		3.13838	-0.41935		3.13838	-0.45296		3.13838	-0.48362		3.48027	-0.36045
	3.13779	-0.44294		3.13779	-0.41796		3.13779	-0.45123		3.13779	-0.47778		3.47989	-0.33928
	3.13721	-0.44273		3.13721	-0.4161		3.13721	-0.4491		3.13721	-0.47326		3.47951	-0.31194
	3.13663	-0.44228		3.13663	-0.41402		3.13663	-0.44679		3.13663	-0.47088		3.47912	-0.28163
	3.13605	-0.44196		3.13605	-0.41193		3.13605	-0.44457		3.13605	-0.47053		3.47874	-0.25302
	3.13547	-0.44227		3.13547	-0.41009		3.13547	-0.44265		3.13547	-0.47127		3.47836	-0.23089
	3.13489	-0.44338		3.13489	-0.4089		3.13489	-0.44122		3.13489	-0.47203		3.47798	-0.21807
	3.13431	-0.44485		3.13431	-0.40876		3.13431	-0.44047		3.13431	-0.47267		3.47759	-0.21422
	3.13373	-0.44594		3.13373	-0.40979		3.13373	-0.4405		3.13373	-0.47404		3.47721	-0.21703
	3.13315	-0.44611		3.13315	-0.41165		3.13315	-0.44129		3.13315	-0.47723		3.47683	-0.2246
	3.13257	-0.44536		3.13257	-0.41366		3.13257	-0.44271		3.13257	-0.48248		3.47645	-0.2369
	3.13199	-0.44419		3.13199	-0.415		3.13199	-0.44449		3.13199	-0.48872		3.47607	-0.25512
	3.13141	-0.44315		3.13141	-0.41515		3.13141	-0.44635		3.13141	-0.49414		3.47568	-0.27954
	3.13083	-0.44251		3.13083	-0.4141		3.13083	-0.44818		3.13083	-0.49729		3.4753	-0.30761
	3.13025	-0.44211		3.13025	-0.41237		3.13025	-0.45006		3.13025	-0.49784		3.47492	-0.33356
	3.12967	-0.44157		3.12967	-0.41072		3.12967	-0.45216		3.12967	-0.49643		3.47454	-0.35076
	3.1291	-0.44061		3.1291	-0.40975		3.1291	-0.45449		3.1291	-0.4939		3.47416	-0.35565
	3.12852	-0.4393		3.12852	-0.40965		3.12852	-0.45684		3.12852	-0.49068		3.47378	-0.35011
	3.12794	-0.43799		3.12794	-0.41035		3.12794	-0.4589		3.12794	-0.48685		3.47339	-0.3396
	3.12736	-0.43703		3.12736	-0.41175		3.12736	-0.46051		3.12736	-0.4826		3.47301	-0.32851
	3.12679	-0.43652		3.12679	-0.41372		3.12679	-0.46174		3.12679	-0.47842		3.47263	-0.31755
	3.12621	-0.43626		3.12621	-0.41583		3.12621	-0.46267		3.12621	-0.47491		3.47225	-0.30528
	3.12563	-0.43607		3.12563	-0.41719		3.12563	-0.46321		3.12563	-0.47232		3.47187	-0.29169
	3.12505	-0.43602		3.12505	-0.41692		3.12505	-0.46309		3.12505	-0.4706		3.47149	-0.27974
	3.12448	-0.43637		3.12448	-0.41482		3.12448	-0.46213		3.12448	-0.46963		3.47111	-0.2736
	3.1239	-0.43742		3.1239	-0.41179		3.1239	-0.46034		3.1239	-0.46937		3.47073	-0.27541
	3.12332	-0.43921		3.12332	-0.40924		3.12332	-0.45789		3.12332	-0.46977		3.47035	-0.28355
	3.12275	-0.44143		3.12275	-0.40832		3.12275	-0.45503		3.12275	-0.47061		3.46997	-0.29371
	3.12217	-0.44358		3.12217	-0.40928		3.12217	-0.45206		3.12217	-0.47165		3.46959	-0.3021
	3.1216	-0.44514		3.1216	-0.4116		3.1216	-0.44942		3.1216	-0.4726		3.4692	-0.30846
	3.12102	-0.44575		3.12102	-0.41449		3.12102	-0.44758		3.12102	-0.47269		3.46882	-0.31609
	3.12045	-0.44534		3.12045	-0.41731		3.12045	-0.44688		3.12045	-0.47056		3.46844	-0.3284
	3.11987	-0.44414		3.11987	-0.41979		3.11987	-0.4473		3.11987	-0.46515		3.46806	-0.34444
	3.1193	-0.44262		3.1193	-0.422		3.1193	-0.44839		3.1193	-0.45721		3.46768	-0.35832
	3.11872	-0.4413		3.11872	-0.4241		3.11872	-0.44951		3.11872	-0.44987		3.4673	-0.36337
	3.11815	-0.4404		3.11815	-0.42609		3.11815	-0.45021		3.11815	-0.44722		3.46692	-0.3574
	3.11757	-0.43968		3.11757	-0.42779		3.11757	-0.45045		3.11757	-0.45178		3.46654	-0.34384
	3.117	-0.43864		3.117	-0.42888		3.117	-0.45057		3.117	-0.46311		3.46616	-0.32878
	3.11643	-0.43679		3.11643	-0.42907		3.11643	-0.45098		3.11643	-0.47836		3.46578	-0.3172
	3.11585	-0.4341		3.11585	-0.42821		3.11585	-0.45194		3.11585	-0.49393		3.4654	-0.31097
	3.11528	-0.43105		3.11528	-0.42642		3.11528	-0.45353		3.11528	-0.50681		3.46503	-0.30838
	3.11471	-0.42849		3.11471	-0.42409		3.11471	-0.45565		3.11471	-0.51514		3.46465	-0.30498
	3.11413	-0.42721		3.11413	-0.42181		3.11413	-0.45811		3.11413	-0.51836		3.46427	-0.29638
	3.11356	-0.42753		3.11356	-0.42013		3.11356	-0.46056		3.11356	-0.51701		3.46389	-0.2823
	3.11299	-0.42919		3.11299	-0.41916		3.11299	-0.46268		3.11299	-0.51226		3.46351	-0.26872
	3.11242	-0.43147		3.11242	-0.4186		3.11242	-0.46442		3.11242	-0.50523		3.46313	-0.26562
	3.11185	-0.43353		3.11185	-0.41806		3.11185	-0.4659		3.11185	-0.49656		3.46275	-0.2804
	3.11127	-0.43476		3.11127	-0.41741		3.11127	-0.46711		3.11127	-0.48671		3.46237	-0.31102
	3.1107	-0.43506		3.1107	-0.4169		3.1107	-0.46777		3.1107	-0.47639		3.46199	-0.3449
	3.11013	-0.43473		3.11013	-0.41677		3.11013	-0.46751		3.11013	-0.46692		3.46161	-0.36591
	3.10956	-0.4343		3.10956	-0.41707		3.10956	-0.46633		3.10956	-0.46		3.46123	-0.36515
	3.10899	-0.43418		3.10899	-0.41758		3.10899	-0.4647		3.10899	-0.4571		3.46086	-0.34647
	3.10842	-0.43463		3.10842	-0.41798		3.10842	-0.4632		3.10842	-0.45877		3.46048	-0.32182
	3.10785	-0.4357		3.10785	-0.4181		3.10785	-0.46211		3.10785	-0.46416		3.4601	-0.30064
	3.10728	-0.43726		3.10728	-0.41804		3.10728	-0.46127		3.10728	-0.47125		3.45972	-0.2829
	3.10671	-0.43907		3.10671	-0.41803		3.10671	-0.46043		3.10671	-0.47778		3.45934	-0.26146
	3.10614	-0.44092		3.10614	-0.41834		3.10614	-0.45946		3.10614	-0.48225		3.45896	-0.23067
	3.10557	-0.44282		3.10557	-0.4191		3.10557	-0.45851		3.10557	-0.48442		3.45859	-0.19325
	3.105	-0.44487		3.105	-0.42035		3.105	-0.45787		3.105	-0.48499		3.45821	-0.16009
	3.10443	-0.44704		3.10443	-0.42199		3.10443	-0.45782		3.10443	-0.48497		3.45783	-0.14394
	3.10386	-0.44896		3.10386	-0.42371		3.10386	-0.45859		3.10386	-0.48496		3.45745	-0.15216
	3.10329	-0.45013		3.10329	-0.42496		3.10329	-0.46016		3.10329	-0.48496		3.45707	-0.18295
	3.10272	-0.4502		3.10272	-0.42523		3.10272	-0.46218		3.10272	-0.48448		3.4567	-0.22731
	3.10215	-0.44921		3.10215	-0.4244		3.10215	-0.46403		3.10215	-0.48291		3.45632	-0.27475
	3.10159	-0.44752		3.10159	-0.42294		3.10159	-0.46506		3.10159	-0.48002		3.45594	-0.31783
	3.10102	-0.44572		3.10102	-0.42158		3.10102	-0.46496		3.10102	-0.47636		3.45556	-0.35192
	3.10045	-0.4445		3.10045	-0.42073		3.10045	-0.46381		3.10045	-0.47331		3.45519	-0.37254
	3.09988	-0.44448		3.09988	-0.42024		3.09988	-0.4621		3.09988	-0.47256		3.45481	-0.37529
	3.09931	-0.44598		3.09931	-0.41959		3.09931	-0.46049		3.09931	-0.47534		3.45443	-0.35997
	3.09875	-0.44877		3.09875	-0.41839		3.09875	-0.45969		3.09875	-0.48161		3.45406	-0.33377
	3.09818	-0.45203		3.09818	-0.41682		3.09818	-0.46015		3.09818	-0.48991		3.45368	-0.3087
	3.09761	-0.45475		3.09761	-0.4155		3.09761	-0.46195		3.09761	-0.49791		3.4533	-0.29491
	3.09705	-0.45621		3.09705	-0.41515		3.09705	-0.46478		3.09705	-0.50348		3.45292	-0.29535
	3.09648	-0.45634		3.09648	-0.41615		3.09648	-0.46809		3.09648	-0.50552		3.45255	-0.30576
	3.09591	-0.45569		3.09591	-0.41839		3.09591	-0.47136		3.09591	-0.50403		3.45217	-0.31883
	3.09535	-0.45491		3.09535	-0.42139		3.09535	-0.47432		3.09535	-0.49973		3.45179	-0.32887
	3.09478	-0.45444		3.09478	-0.42459		3.09478	-0.47685		3.09478	-0.49356		3.45142	-0.33381
	3.09422	-0.45438		3.09422	-0.42751		3.09422	-0.47878		3.09422	-0.48652		3.45104	-0.33416
	3.09365	-0.45472		3.09365	-0.42981		3.09365	-0.47967		3.09365	-0.4796		3.45067	-0.33113
	3.09309	-0.45545		3.09309	-0.43129		3.09309	-0.47901		3.09309	-0.47372		3.45029	-0.32567
	3.09252	-0.45656		3.09252	-0.43187		3.09252	-0.47667		3.09252	-0.46981		3.44991	-0.31872
	3.09196	-0.45784		3.09196	-0.43155		3.09196	-0.47317		3.09196	-0.46896		3.44954	-0.31163
	3.09139	-0.45893		3.09139	-0.43041		3.09139	-0.46952		3.09139	-0.47186		3.44916	-0.30605
	3.09083	-0.4596		3.09083	-0.42848		3.09083	-0.46672		3.09083	-0.47787		3.44878	-0.30363
	3.09026	-0.45986		3.09026	-0.42573		3.09026	-0.46527		3.09026	-0.48474		3.44841	-0.30553
	3.0897	-0.46		3.0897	-0.42226		3.0897	-0.46513		3.0897	-0.48995		3.44803	-0.31179
	3.08914	-0.46016		3.08914	-0.41842		3.08914	-0.46593		3.08914	-0.49275		3.44766	-0.32064
	3.08857	-0.46021		3.08857	-0.41492		3.08857	-0.46729		3.08857	-0.49459		3.44728	-0.3287
	3.08801	-0.45981		3.08801	-0.41259		3.08801	-0.46893		3.08801	-0.49733		3.44691	-0.33252
	3.08745	-0.45876		3.08745	-0.41195		3.08745	-0.47065		3.08745	-0.50113		3.44653	-0.3306
	3.08688	-0.45724		3.08688	-0.41281		3.08688	-0.47234		3.08688	-0.50421		3.44616	-0.3241
	3.08632	-0.45565		3.08632	-0.41437		3.08632	-0.47404		3.08632	-0.50457		3.44578	-0.31608
	3.08576	-0.45431		3.08576	-0.41572		3.08576	-0.47587		3.08576	-0.50179		3.4454	-0.31029
	3.0852	-0.45321		3.0852	-0.41641		3.0852	-0.47787		3.0852	-0.49721		3.44503	-0.31032
	3.08464	-0.45211		3.08464	-0.41657		3.08464	-0.47978		3.08464	-0.49262		3.44465	-0.31867
	3.08407	-0.45074		3.08407	-0.41658		3.08407	-0.48116		3.08407	-0.48922		3.44428	-0.33516
	3.08351	-0.449		3.08351	-0.41666		3.08351	-0.48169		3.08351	-0.48759		3.4439	-0.35599
	3.08295	-0.44704		3.08295	-0.41682		3.08295	-0.48148		3.08295	-0.48826		3.44353	-0.37481
	3.08239	-0.44515		3.08239	-0.41692		3.08239	-0.48098		3.08239	-0.49196		3.44316	-0.38591
	3.08183	-0.44362		3.08183	-0.41694		3.08183	-0.48073		3.08183	-0.49894		3.44278	-0.38744
	3.08127	-0.44258		3.08127	-0.41704		3.08127	-0.48095		3.08127	-0.50816		3.44241	-0.38223
	3.08071	-0.44196		3.08071	-0.41741		3.08071	-0.48155		3.08071	-0.51736		3.44203	-0.37564
	3.08015	-0.44165		3.08015	-0.41818		3.08015	-0.48211		3.08015	-0.52412		3.44166	-0.37168
	3.07959	-0.44157		3.07959	-0.41917		3.07959	-0.4821		3.07959	-0.52701		3.44128	-0.37001
	3.07903	-0.44174		3.07903	-0.42001		3.07903	-0.48107		3.07903	-0.52598		3.44091	-0.36593
	3.07847	-0.44212		3.07847	-0.42035		3.07847	-0.47884		3.07847	-0.52196		3.44053	-0.35415
	3.07791	-0.44253		3.07791	-0.42015		3.07791	-0.47568		3.07791	-0.5161		3.44016	-0.33429
	3.07735	-0.4427		3.07735	-0.41973		3.07735	-0.47213		3.07735	-0.50953		3.43979	-0.31329
	3.07679	-0.44246		3.07679	-0.41956		3.07679	-0.46885		3.07679	-0.50331		3.43941	-0.30172
	3.07623	-0.44188		3.07623	-0.41991		3.07623	-0.46643		3.07623	-0.49841		3.43904	-0.30602
	3.07567	-0.44118		3.07567	-0.42069		3.07567	-0.46541		3.07567	-0.4954		3.43866	-0.3237
	3.07511	-0.44053		3.07511	-0.42163		3.07511	-0.46604		3.07511	-0.4942		3.43829	-0.34583
	3.07455	-0.44004		3.07455	-0.42241		3.07455	-0.46816		3.07455	-0.49411		3.43792	-0.36399
	3.074	-0.43986		3.074	-0.42284		3.074	-0.47111		3.074	-0.49429		3.43754	-0.37481
	3.07344	-0.44037		3.07344	-0.42286		3.07344	-0.47403		3.07344	-0.4942		3.43717	-0.37882
	3.07288	-0.44199		3.07288	-0.42263		3.07288	-0.47634		3.07288	-0.49383		3.4368	-0.37648
	3.07232	-0.4448		3.07232	-0.42251		3.07232	-0.47796		3.07232	-0.49335		3.43642	-0.36623
	3.07177	-0.44827		3.07177	-0.42293		3.07177	-0.47918		3.07177	-0.49262		3.43605	-0.34623
	3.07121	-0.45149		3.07121	-0.42406		3.07121	-0.48027		3.07121	-0.49091		3.43568	-0.31796
	3.07065	-0.45367		3.07065	-0.4257		3.07065	-0.48119		3.07065	-0.48723		3.4353	-0.28843
	3.07009	-0.45466		3.07009	-0.42732		3.07009	-0.48166		3.07009	-0.48124		3.43493	-0.2688
	3.06954	-0.45491		3.06954	-0.42837		3.06954	-0.48143		3.06954	-0.47387		3.43456	-0.26922
	3.06898	-0.45515		3.06898	-0.42859		3.06898	-0.48047		3.06898	-0.46706		3.43419	-0.29199
	3.06843	-0.45583		3.06843	-0.42816		3.06843	-0.47901		3.06843	-0.46263		3.43381	-0.32754
	3.06787	-0.45682		3.06787	-0.42751		3.06787	-0.4774		3.06787	-0.4613		3.43344	-0.35774
	3.06731	-0.45767		3.06731	-0.42708		3.06731	-0.47599		3.06731	-0.46251		3.43307	-0.36629
	3.06676	-0.45803		3.06676	-0.42718		3.06676	-0.47507		3.06676	-0.46498		3.4327	-0.3491
	3.0662	-0.45804		3.0662	-0.428		3.0662	-0.47477		3.0662	-0.46755		3.43232	-0.31609
	3.06565	-0.45818		3.06565	-0.42946		3.06565	-0.47503		3.06565	-0.46975		3.43195	-0.28336
	3.06509	-0.45888		3.06509	-0.43117		3.06509	-0.47557		3.06509	-0.47181		3.43158	-0.26303
	3.06454	-0.46007		3.06454	-0.43247		3.06454	-0.47616		3.06454	-0.47421		3.43121	-0.25855
	3.06398	-0.46127		3.06398	-0.4329		3.06398	-0.47661		3.06398	-0.47705		3.43083	-0.26612
	3.06343	-0.462		3.06343	-0.43247		3.06343	-0.4768		3.06343	-0.47982		3.43046	-0.27876
	3.06288	-0.46211		3.06288	-0.43159		3.06288	-0.47663		3.06288	-0.4819		3.43009	-0.29024
	3.06232	-0.46181		3.06232	-0.43063		3.06232	-0.47619		3.06232	-0.48303		3.42972	-0.29805
	3.06177	-0.46132		3.06177	-0.42971		3.06177	-0.47577		3.06177	-0.48343		3.42935	-0.3042
	3.06121	-0.46062		3.06121	-0.4288		3.06121	-0.47575		3.06121	-0.48353		3.42898	-0.31276
	3.06066	-0.45951		3.06066	-0.42797		3.06066	-0.47637		3.06066	-0.48369		3.4286	-0.32546
	3.06011	-0.45786		3.06011	-0.42739		3.06011	-0.47765		3.06011	-0.48426		3.42823	-0.33923
	3.05955	-0.45583		3.05955	-0.4272		3.05955	-0.4795		3.05955	-0.48551		3.42786	-0.34846
	3.059	-0.45368		3.059	-0.42733		3.059	-0.48178		3.059	-0.48741		3.42749	-0.34991
	3.05845	-0.45163		3.05845	-0.42753		3.05845	-0.48426		3.05845	-0.48964		3.42712	-0.3448
	3.0579	-0.44966		3.0579	-0.42749		3.0579	-0.48654		3.0579	-0.4917		3.42675	-0.3361
	3.05734	-0.44775		3.05734	-0.42697		3.05734	-0.48807		3.05734	-0.49312		3.42638	-0.32489
	3.05679	-0.446		3.05679	-0.42589		3.05679	-0.48834		3.05679	-0.49362		3.42601	-0.31054
	3.05624	-0.44467		3.05624	-0.42429		3.05624	-0.48723		3.05624	-0.49326		3.42563	-0.29412
	3.05569	-0.44392		3.05569	-0.42238		3.05569	-0.485		3.05569	-0.49269		3.42526	-0.27987
	3.05514	-0.44372		3.05514	-0.42059		3.05514	-0.48216		3.05514	-0.49298		3.42489	-0.27254
	3.05459	-0.44388		3.05459	-0.41949		3.05459	-0.47914		3.05459	-0.49489		3.42452	-0.2737
	3.05404	-0.4442		3.05404	-0.41945		3.05404	-0.47627		3.05404	-0.4981		3.42415	-0.28075
	3.05349	-0.44445		3.05349	-0.42039		3.05349	-0.47384		3.05349	-0.50127		3.42378	-0.28908
	3.05294	-0.44446		3.05294	-0.42166		3.05294	-0.47219		3.05294	-0.50297		3.42341	-0.29508
	3.05238	-0.44423		3.05238	-0.42241		3.05238	-0.47153		3.05238	-0.50271		3.42304	-0.29824
	3.05183	-0.44415		3.05183	-0.42197		3.05183	-0.47169		3.05183	-0.50146		3.42267	-0.30133
	3.05128	-0.44483		3.05128	-0.42033		3.05128	-0.47219		3.05128	-0.50093		3.4223	-0.30827
	3.05074	-0.4467		3.05074	-0.41813		3.05074	-0.47255		3.05074	-0.50234		3.42193	-0.32074
	3.05019	-0.44965		3.05019	-0.4163		3.05019	-0.47261		3.05019	-0.50539		3.42156	-0.33629
	3.04964	-0.45304		3.04964	-0.41557		3.04964	-0.47259		3.04964	-0.50846		3.42119	-0.34986
	3.04909	-0.456		3.04909	-0.41611		3.04909	-0.47286		3.04909	-0.50979		3.42082	-0.35769
	3.04854	-0.45792		3.04854	-0.41755		3.04854	-0.4736		3.04854	-0.50861		3.42045	-0.35998
	3.04799	-0.45857		3.04799	-0.41921		3.04799	-0.47465		3.04799	-0.50546		3.42008	-0.36044
	3.04744	-0.45805		3.04744	-0.42045		3.04744	-0.47559		3.04744	-0.50157		3.41971	-0.36354
	3.04689	-0.45673		3.04689	-0.42087		3.04689	-0.476		3.04689	-0.4982		3.41934	-0.37187
	3.04634	-0.45512		3.04634	-0.42056		3.04634	-0.4758		3.04634	-0.49644		3.41897	-0.38476
	3.0458	-0.45386		3.0458	-0.42004		3.0458	-0.4753		3.0458	-0.49721		3.4186	-0.39807
	3.04525	-0.45354		3.04525	-0.41997		3.04525	-0.47507		3.04525	-0.50096		3.41823	-0.40523
	3.0447	-0.45437		3.0447	-0.42059		3.0447	-0.4754		3.0447	-0.50731		3.41786	-0.40014
	3.04415	-0.45602		3.04415	-0.42162		3.04415	-0.47609		3.04415	-0.51494		3.41749	-0.38094
	3.04361	-0.45771		3.04361	-0.42249		3.04361	-0.47653		3.04361	-0.52227		3.41712	-0.35164
	3.04306	-0.45865		3.04306	-0.4228		3.04306	-0.47612		3.04306	-0.52818		3.41676	-0.32015
	3.04251	-0.45846		3.04251	-0.42245		3.04251	-0.47472		3.04251	-0.53221		3.41639	-0.29382
	3.04197	-0.45733		3.04197	-0.42158		3.04197	-0.47273		3.04197	-0.53413		3.41602	-0.27613
	3.04142	-0.45571		3.04142	-0.42049		3.04142	-0.47083		3.04142	-0.53368		3.41565	-0.2665
	3.04087	-0.45401		3.04087	-0.41955		3.04087	-0.46966		3.04087	-0.53082		3.41528	-0.26251
	3.04033	-0.45243		3.04033	-0.41912		3.04033	-0.46963		3.04033	-0.52617		3.41491	-0.26209
	3.03978	-0.45102		3.03978	-0.41936		3.03978	-0.47086		3.03978	-0.52103		3.41454	-0.26408
	3.03924	-0.44973		3.03924	-0.42006		3.03924	-0.47319		3.03924	-0.51672		3.41418	-0.26699
	3.03869	-0.44845		3.03869	-0.42079		3.03869	-0.47616		3.03869	-0.51381		3.41381	-0.26766
	3.03815	-0.44701		3.03815	-0.42113		3.03815	-0.47909		3.03815	-0.51205		3.41344	-0.26182
	3.0376	-0.44544		3.0376	-0.42085		3.0376	-0.48138		3.0376	-0.51079		3.41307	-0.2474
	3.03706	-0.44411		3.03706	-0.41999		3.03706	-0.48283		3.03706	-0.50971		3.4127	-0.22872
	3.03651	-0.44369		3.03651	-0.41871		3.03651	-0.48363		3.03651	-0.50908		3.41233	-0.21726
	3.03597	-0.44477		3.03597	-0.41725		3.03597	-0.48413		3.03597	-0.50946		3.41197	-0.22607
	3.03542	-0.44746		3.03542	-0.41588		3.03542	-0.48441		3.03542	-0.51116		3.4116	-0.26007
	3.03488	-0.45128		3.03488	-0.41482		3.03488	-0.48431		3.03488	-0.51391		3.41123	-0.30999
	3.03433	-0.4555		3.03433	-0.41421		3.03433	-0.48361		3.03433	-0.51695		3.41086	-0.35637
	3.03379	-0.45951		3.03379	-0.41404		3.03379	-0.48231		3.03379	-0.5194		3.41049	-0.38157
	3.03325	-0.46296		3.03325	-0.41416		3.03325	-0.48071		3.03325	-0.52068		3.41013	-0.37998
	3.0327	-0.4657		3.0327	-0.41442		3.0327	-0.47923		3.0327	-0.52055		3.40976	-0.35862
	3.03216	-0.46766		3.03216	-0.41475		3.03216	-0.47817		3.03216	-0.51879		3.40939	-0.32951
	3.03162	-0.46889		3.03162	-0.41514		3.03162	-0.47766		3.03162	-0.51513		3.40903	-0.30203
	3.03108	-0.46957		3.03108	-0.41556		3.03108	-0.47778		3.03108	-0.50938		3.40866	-0.28113
	3.03053	-0.46986		3.03053	-0.41588		3.03053	-0.47865		3.03053	-0.50185		3.40829	-0.26997
	3.02999	-0.46986		3.02999	-0.41587		3.02999	-0.4803		3.02999	-0.49345		3.40792	-0.27188
	3.02945	-0.46961		3.02945	-0.41529		3.02945	-0.48257		3.02945	-0.48554		3.40756	-0.28881
	3.02891	-0.4692		3.02891	-0.41412		3.02891	-0.48506		3.02891	-0.47955		3.40719	-0.31864
	3.02837	-0.4687		3.02837	-0.41259		3.02837	-0.48731		3.02837	-0.47652		3.40682	-0.35465
	3.02782	-0.46799		3.02782	-0.41115		3.02782	-0.48894		3.02782	-0.47687		3.40646	-0.38807
	3.02728	-0.46683		3.02728	-0.41023		3.02728	-0.48992		3.02728	-0.48042		3.40609	-0.41167
	3.02674	-0.4651		3.02674	-0.41008		3.02674	-0.49047		3.02674	-0.48649		3.40572	-0.42257
	3.0262	-0.46311		3.0262	-0.41068		3.0262	-0.49086		3.0262	-0.49375		3.40536	-0.42315
	3.02566	-0.46141		3.02566	-0.41181		3.02566	-0.49111		3.02566	-0.50037		3.40499	-0.4196
	3.02512	-0.46041		3.02512	-0.41318		3.02512	-0.49104		3.02512	-0.50484		3.40462	-0.41844
	3.02458	-0.45999		3.02458	-0.41469		3.02458	-0.49047		3.02458	-0.50717		3.40426	-0.42294
	3.02404	-0.45959		3.02404	-0.41642		3.02404	-0.4896		3.02404	-0.50909		3.40389	-0.43171
	3.0235	-0.45859		3.0235	-0.41855		3.0235	-0.48894		3.0235	-0.51268		3.40352	-0.43981
	3.02296	-0.45662		3.02296	-0.42109		3.02296	-0.48901		3.02296	-0.51856		3.40316	-0.44116
	3.02242	-0.45377		3.02242	-0.42373		3.02242	-0.4899		3.02242	-0.52542		3.40279	-0.43105
	3.02188	-0.45044		3.02188	-0.42594		3.02188	-0.49113		3.02188	-0.53115		3.40243	-0.40811
	3.02134	-0.44712		3.02134	-0.42725		3.02134	-0.4919		3.02134	-0.53432		3.40206	-0.37533
	3.0208	-0.44419		3.0208	-0.42754		3.0208	-0.49161		3.0208	-0.53484		3.40169	-0.33997
	3.02026	-0.44195		3.02026	-0.42713		3.02026	-0.49015		3.02026	-0.53364		3.40133	-0.31152
	3.01972	-0.44067		3.01972	-0.42649		3.01972	-0.48794		3.01972	-0.53177		3.40096	-0.2979
	3.01919	-0.44052		3.01919	-0.42595		3.01919	-0.4857		3.01919	-0.52977		3.4006	-0.30117
	3.01865	-0.44149		3.01865	-0.42545		3.01865	-0.48411		3.01865	-0.5275		3.40023	-0.31588
	3.01811	-0.44327		3.01811	-0.42463		3.01811	-0.48354		3.01811	-0.5244		3.39987	-0.33226
	3.01757	-0.44532		3.01757	-0.42321		3.01757	-0.4839		3.01757	-0.52001		3.3995	-0.34224
	3.01703	-0.44712		3.01703	-0.42128		3.01703	-0.48483		3.01703	-0.5145		3.39914	-0.34351
	3.0165	-0.44839		3.0165	-0.41922		3.0165	-0.48584		3.0165	-0.50916		3.39877	-0.33815
	3.01596	-0.44919		3.01596	-0.41747		3.01596	-0.48648		3.01596	-0.50617		3.39841	-0.32836
	3.01542	-0.44975		3.01542	-0.4163		3.01542	-0.48638		3.01542	-0.50735		3.39804	-0.31445
	3.01489	-0.45025		3.01489	-0.41587		3.01489	-0.48537		3.01489	-0.51273		3.39768	-0.29682
	3.01435	-0.45064		3.01435	-0.41633		3.01435	-0.48358		3.01435	-0.52011		3.39731	-0.27899
	3.01381	-0.45073		3.01381	-0.41778		3.01381	-0.48142		3.01381	-0.52609		3.39695	-0.26719
	3.01328	-0.45049		3.01328	-0.42012		3.01328	-0.47942		3.01328	-0.52765		3.39658	-0.26626
	3.01274	-0.45011		3.01274	-0.42296		3.01274	-0.47804		3.01274	-0.52337		3.39622	-0.2754
	3.0122	-0.44993		3.0122	-0.42562		3.0122	-0.47749		3.0122	-0.51394		3.39585	-0.28816
	3.01167	-0.45016		3.01167	-0.42749		3.01167	-0.47767		3.01167	-0.50197		3.39549	-0.29701
	3.01113	-0.45089		3.01113	-0.42844		3.01113	-0.4783		3.01113	-0.49102		3.39512	-0.29859
	3.0106	-0.45213		3.0106	-0.42884		3.0106	-0.47914		3.0106	-0.48416		3.39476	-0.29558
	3.01006	-0.45388		3.01006	-0.42929		3.01006	-0.48005		3.01006	-0.48286		3.3944	-0.29448
	3.00953	-0.45601		3.00953	-0.43017		3.00953	-0.48091		3.00953	-0.48678		3.39403	-0.30143
	3.00899	-0.45818		3.00899	-0.43149		3.00899	-0.48141		3.00899	-0.49447		3.39367	-0.31863
	3.00846	-0.46002		3.00846	-0.43303		3.00846	-0.48111		3.00846	-0.50402		3.3933	-0.34273
	3.00792	-0.46149		3.00792	-0.43458		3.00792	-0.47971		3.00792	-0.51334		3.39294	-0.36624
	3.00739	-0.46302		3.00739	-0.43602		3.00739	-0.47745		3.00739	-0.52037		3.39258	-0.38164
	3.00686	-0.46512		3.00686	-0.43725		3.00686	-0.47514		3.00686	-0.52357		3.39221	-0.38582
	3.00632	-0.46777		3.00632	-0.43811		3.00632	-0.47373		3.00632	-0.52242		3.39185	-0.38137
	3.00579	-0.4702		3.00579	-0.43846		3.00579	-0.47376		3.00579	-0.51749		3.39149	-0.37364
	3.00525	-0.47142		3.00525	-0.43836		3.00525	-0.47511		3.00525	-0.50998		3.39112	-0.366
	3.00472	-0.47105		3.00472	-0.43808		3.00472	-0.47712		3.00472	-0.50131		3.39076	-0.35757
	3.00419	-0.46969		3.00419	-0.43783		3.00419	-0.47909		3.00419	-0.49322		3.3904	-0.34506
	3.00365	-0.46835		3.00365	-0.43744		3.00365	-0.48065		3.00365	-0.48776		3.39003	-0.32669
	3.00312	-0.46768		3.00312	-0.43645		3.00312	-0.48178		3.00312	-0.48684		3.38967	-0.3047
	3.00259	-0.46756		3.00259	-0.43458		3.00259	-0.48274		3.00259	-0.49115		3.38931	-0.28439
	3.00206	-0.46755		3.00206	-0.43223		3.00206	-0.48385		3.00206	-0.4993		3.38894	-0.27094
	3.00153	-0.46739		3.00153	-0.4303		3.00153	-0.48537		3.00153	-0.50812		3.38858	-0.26677
	3.00099	-0.46722		3.00099	-0.42957		3.00099	-0.48748		3.00099	-0.51422		3.38822	-0.2709
	3.00046	-0.46721		3.00046	-0.43017		3.00046	-0.49029		3.00046	-0.51608		3.38785	-0.28012
	2.99993	-0.46727		2.99993	-0.43155		2.99993	-0.49372		2.99993	-0.51504		3.38749	-0.29088
	2.9994	-0.46691		2.9994	-0.43292		2.9994	-0.49737		2.9994	-0.51424		3.38713	-0.30087
	2.99887	-0.46559		2.99887	-0.43374		2.99887	-0.50058		2.99887	-0.51631		3.38677	-0.30922
	2.99834	-0.46305		2.99834	-0.43396		2.99834	-0.5028		2.99834	-0.52158		3.3864	-0.31551
	2.99781	-0.45961		2.99781	-0.43375		2.99781	-0.50388		2.99781	-0.5281		3.38604	-0.31895
	2.99727	-0.45602		2.99727	-0.43317		2.99727	-0.50406		2.99727	-0.5333		3.38568	-0.31882
	2.99674	-0.4531		2.99674	-0.43206		2.99674	-0.50356		2.99674	-0.53566		3.38532	-0.315
	2.99621	-0.45129		2.99621	-0.43026		2.99621	-0.50231		2.99621	-0.53526		3.38495	-0.30763
	2.99568	-0.4505		2.99568	-0.42788		2.99568	-0.50006		2.99568	-0.53312		3.38459	-0.29654
	2.99515	-0.45029		2.99515	-0.42532		2.99515	-0.49685		2.99515	-0.53015		3.38423	-0.28232
	2.99462	-0.45012		2.99462	-0.42303		2.99462	-0.49325		2.99462	-0.52658		3.38387	-0.26816
	2.9941	-0.44968		2.9941	-0.42132		2.9941	-0.49014		2.9941	-0.52223		3.38351	-0.25983
	2.99357	-0.44901		2.99357	-0.42026		2.99357	-0.48816		2.99357	-0.51731		3.38314	-0.26277
	2.99304	-0.44834		2.99304	-0.41976		2.99304	-0.48734		2.99304	-0.51295		3.38278	-0.27862
	2.99251	-0.44783		2.99251	-0.41972		2.99251	-0.4872		2.99251	-0.51078		3.38242	-0.30402
	2.99198	-0.44745		2.99198	-0.42008		2.99198	-0.4871		2.99198	-0.51191		3.38206	-0.33217
	2.99145	-0.44714		2.99145	-0.42073		2.99145	-0.48665		2.99145	-0.51605		3.3817	-0.35539
	2.99092	-0.44694		2.99092	-0.42139		2.99092	-0.4858		2.99092	-0.52167		3.38134	-0.3674
	2.99039	-0.44699		2.99039	-0.4217		2.99039	-0.48466		2.99039	-0.52704		3.38098	-0.36546
	2.98987	-0.44737		2.98987	-0.42143		2.98987	-0.48331		2.98987	-0.53125		3.38061	-0.35171
	2.98934	-0.44805		2.98934	-0.42071		2.98934	-0.48174		2.98934	-0.53418		3.38025	-0.33218
	2.98881	-0.44888		2.98881	-0.41988		2.98881	-0.47992		2.98881	-0.53582		3.37989	-0.31345
	2.98828	-0.44977		2.98828	-0.41922		2.98828	-0.47789		2.98828	-0.53555		3.37953	-0.29954
	2.98776	-0.45071		2.98776	-0.41873		2.98776	-0.47581		2.98776	-0.53263		3.37917	-0.29181
	2.98723	-0.45166		2.98723	-0.41828		2.98723	-0.47394		2.98723	-0.52705		3.37881	-0.29067
	2.9867	-0.45252		2.9867	-0.41786		2.9867	-0.47259		2.9867	-0.52004		3.37845	-0.29536
	2.98617	-0.45314		2.98617	-0.41767		2.98617	-0.47198		2.98617	-0.51348		3.37809	-0.30176
	2.98565	-0.45364		2.98565	-0.41789		2.98565	-0.47203		2.98565	-0.50886		3.37773	-0.3023
	2.98512	-0.45438		2.98512	-0.41856		2.98512	-0.4724		2.98512	-0.50683		3.37737	-0.29107
	2.9846	-0.45576		2.9846	-0.41958		2.9846	-0.47265		2.9846	-0.50721		3.37701	-0.26969
	2.98407	-0.45787		2.98407	-0.42095		2.98407	-0.47235		2.98407	-0.50938		3.37665	-0.24753
	2.98354	-0.46037		2.98354	-0.42275		2.98354	-0.47121		2.98354	-0.5124		3.37629	-0.2351
	2.98302	-0.46276		2.98302	-0.42498		2.98302	-0.46912		2.98302	-0.51532		3.37593	-0.2372
	2.98249	-0.4646		2.98249	-0.42739		2.98249	-0.46633		2.98249	-0.51767		3.37557	-0.25163
	2.98197	-0.4656		2.98197	-0.42955		2.98197	-0.46343		2.98197	-0.51999		3.3752	-0.27325
	2.98144	-0.46546		2.98144	-0.43111		2.98144	-0.46111		2.98144	-0.52351		3.37484	-0.29766
	2.98092	-0.46385		2.98092	-0.43203		2.98092	-0.45972		2.98092	-0.52908		3.37448	-0.32102
	2.98039	-0.46056		2.98039	-0.43254		2.98039	-0.45922		2.98039	-0.53596		3.37413	-0.33806
	2.97987	-0.45582		2.97987	-0.43303		2.97987	-0.45934		2.97987	-0.54187		3.37377	-0.34272
	2.97934	-0.45044		2.97934	-0.43383		2.97934	-0.45996		2.97934	-0.54433		3.37341	-0.33217
	2.97882	-0.44558		2.97882	-0.43505		2.97882	-0.46121		2.97882	-0.5422		3.37305	-0.31033
	2.9783	-0.44235		2.9783	-0.4366		2.9783	-0.46339		2.9783	-0.53621		3.37269	-0.28686
	2.97777	-0.44139		2.97777	-0.43821		2.97777	-0.46668		2.97777	-0.5284		3.37233	-0.27192
	2.97725	-0.44261		2.97725	-0.43967		2.97725	-0.47087		2.97725	-0.521		3.37197	-0.27043
	2.97673	-0.44537		2.97673	-0.44089		2.97673	-0.47521		2.97673	-0.51554		3.37161	-0.27992
	2.9762	-0.44882		2.9762	-0.44189		2.9762	-0.47872		2.9762	-0.51244		3.37125	-0.29341
	2.97568	-0.4522		2.97568	-0.44266		2.97568	-0.48073		2.97568	-0.51143		3.37089	-0.30482
	2.97516	-0.45494		2.97516	-0.44299		2.97516	-0.48126		2.97516	-0.51222		3.37053	-0.31239
	2.97463	-0.4567		2.97463	-0.44248		2.97463	-0.4809		2.97463	-0.51461		3.37017	-0.31756
	2.97411	-0.45728		2.97411	-0.4409		2.97411	-0.48036		2.97411	-0.51812		3.36981	-0.32132
	2.97359	-0.45668		2.97359	-0.43847		2.97359	-0.48006		2.97359	-0.52175		3.36945	-0.32214
	2.97307	-0.45516		2.97307	-0.43591		2.97307	-0.48008		2.97307	-0.52455		3.3691	-0.31767
	2.97255	-0.45312		2.97255	-0.43397		2.97255	-0.48035		2.97255	-0.52645		3.36874	-0.30838
	2.97202	-0.45094		2.97202	-0.43309		2.97202	-0.48072		2.97202	-0.5283		3.36838	-0.2993
	2.9715	-0.44879		2.9715	-0.4333		2.9715	-0.48103		2.9715	-0.53101		3.36802	-0.2973
	2.97098	-0.44665		2.97098	-0.43431		2.97098	-0.48104		2.97098	-0.53454		3.36766	-0.30582
	2.97046	-0.44441		2.97046	-0.43568		2.97046	-0.4806		2.97046	-0.53779		3.3673	-0.32219
	2.96994	-0.44207		2.96994	-0.4369		2.96994	-0.47975		2.96994	-0.53924		3.36694	-0.34024
	2.96942	-0.43987		2.96942	-0.43749		2.96942	-0.4787		2.96942	-0.53789		3.36659	-0.35551
	2.9689	-0.43823		2.9689	-0.43721		2.9689	-0.47757		2.9689	-0.53372		3.36623	-0.36778
	2.96838	-0.43742		2.96838	-0.43616		2.96838	-0.47634		2.96838	-0.52774		3.36587	-0.3792
	2.96786	-0.43733		2.96786	-0.43463		2.96786	-0.47505		2.96786	-0.52166		3.36551	-0.39126
	2.96734	-0.4375		2.96734	-0.43296		2.96734	-0.474		2.96734	-0.51736		3.36515	-0.40399
	2.96682	-0.43751		2.96682	-0.43132		2.96682	-0.47358		2.96682	-0.51602		3.3648	-0.41754
	2.9663	-0.43728		2.9663	-0.42973		2.9663	-0.47388		2.9663	-0.51753		3.36444	-0.43315
	2.96578	-0.43709		2.96578	-0.42814		2.96578	-0.47452		2.96578	-0.5205		3.36408	-0.45172
	2.96526	-0.43723		2.96526	-0.42664		2.96526	-0.47481		2.96526	-0.5232		3.36372	-0.4714
	2.96474	-0.43768		2.96474	-0.42553		2.96474	-0.47433		2.96474	-0.52438		3.36336	-0.48705
	2.96422	-0.4382		2.96422	-0.42516		2.96422	-0.4731		2.96422	-0.52353		3.36301	-0.49292
	2.9637	-0.43858		2.9637	-0.42567		2.9637	-0.47165		2.9637	-0.52071		3.36265	-0.48628
	2.96318	-0.43893		2.96318	-0.42689		2.96318	-0.47073		2.96318	-0.51634		3.36229	-0.46866
	2.96266	-0.43955		2.96266	-0.42861		2.96266	-0.47099		2.96266	-0.5112		3.36194	-0.44359
	2.96215	-0.44059		2.96215	-0.43073		2.96215	-0.47274		2.96215	-0.5062		3.36158	-0.41339
	2.96163	-0.44185		2.96163	-0.43318		2.96163	-0.47589		2.96163	-0.50218		3.36122	-0.37827
	2.96111	-0.44289		2.96111	-0.43567		2.96111	-0.47994		2.96111	-0.49989		3.36086	-0.33838
	2.96059	-0.44344		2.96059	-0.43778		2.96059	-0.48413		2.96059	-0.50007		3.36051	-0.29655
	2.96007	-0.44377		2.96007	-0.43913		2.96007	-0.48773		2.96007	-0.50318		3.36015	-0.25902
	2.95956	-0.44454		2.95956	-0.43964		2.95956	-0.49041		2.95956	-0.5088		3.35979	-0.23354
	2.95904	-0.44624		2.95904	-0.43949		2.95904	-0.49236		2.95904	-0.51535		3.35944	-0.22593
	2.95852	-0.44869		2.95852	-0.43884		2.95852	-0.49399		2.95852	-0.52057		3.35908	-0.23727
	2.95801	-0.45115		2.95801	-0.43771		2.95801	-0.4954		2.95801	-0.52265		3.35872	-0.26393
	2.95749	-0.45276		2.95749	-0.43595		2.95749	-0.49629		2.95749	-0.52124		3.35837	-0.29994
	2.95697	-0.45316		2.95697	-0.4334		2.95697	-0.49633		2.95697	-0.51773		3.35801	-0.33922
	2.95646	-0.45267		2.95646	-0.43009		2.95646	-0.49556		2.95646	-0.51454		3.35765	-0.37585
	2.95594	-0.45197		2.95594	-0.42651		2.95594	-0.49437		2.95594	-0.51371		3.3573	-0.40375
	2.95542	-0.45177		2.95542	-0.42341		2.95542	-0.49307		2.95542	-0.51569		3.35694	-0.41811
	2.95491	-0.4524		2.95491	-0.42146		2.95491	-0.49164		2.95491	-0.51894		3.35659	-0.41837
	2.95439	-0.45376		2.95439	-0.4207		2.95439	-0.48992		2.95439	-0.52101		3.35623	-0.40939
	2.95388	-0.45531		2.95388	-0.42057		2.95388	-0.48808		2.95388	-0.52009		3.35587	-0.39906
	2.95336	-0.45641		2.95336	-0.42043		2.95336	-0.48672		2.95336	-0.51625		3.35552	-0.39393
	2.95285	-0.4566		2.95285	-0.42009		2.95285	-0.48646		2.95285	-0.51136		3.35516	-0.39592
	2.95233	-0.45585		2.95233	-0.41995		2.95233	-0.48735		2.95233	-0.50817		3.35481	-0.40182
	2.95182	-0.45449		2.95182	-0.42055		2.95182	-0.48877		2.95182	-0.50902		3.35445	-0.40499
	2.9513	-0.45291		2.9513	-0.42199		2.9513	-0.48985		2.9513	-0.51464		3.35409	-0.39892
	2.95079	-0.45138		2.95079	-0.4238		2.95079	-0.4902		2.95079	-0.52365		3.35374	-0.38115
	2.95028	-0.45004		2.95028	-0.42518		2.95028	-0.49009		2.95028	-0.53286		3.35338	-0.35537
	2.94976	-0.44902		2.94976	-0.42556		2.94976	-0.48996		2.94976	-0.53859		3.35303	-0.3295
	2.94925	-0.44849		2.94925	-0.42494		2.94925	-0.48981		2.94925	-0.53845		3.35267	-0.31051
	2.94873	-0.44859		2.94873	-0.42392		2.94873	-0.48919		2.94873	-0.53244		3.35232	-0.29981
	2.94822	-0.4493		2.94822	-0.42329		2.94822	-0.48767		2.94822	-0.523		3.35196	-0.29312
	2.94771	-0.45043		2.94771	-0.42356		2.94771	-0.48543		2.94771	-0.51395		3.35161	-0.28516
	2.94719	-0.4517		2.94719	-0.42488		2.94719	-0.48322		2.94719	-0.5088		3.35125	-0.27496
	2.94668	-0.45293		2.94668	-0.42703		2.94668	-0.48188		2.94668	-0.50932		3.3509	-0.26702
	2.94617	-0.45404		2.94617	-0.42955		2.94617	-0.48184		2.94617	-0.5152		3.35054	-0.26708
	2.94566	-0.45503		2.94566	-0.43184		2.94566	-0.48304		2.94566	-0.52477		3.35019	-0.27617
	2.94514	-0.4558		2.94514	-0.43328		2.94514	-0.48504		2.94514	-0.53576		3.34983	-0.28846
	2.94463	-0.45622		2.94463	-0.43348		2.94463	-0.48735		2.94463	-0.54559		3.34948	-0.29516
	2.94412	-0.4562		2.94412	-0.43242		2.94412	-0.48954		2.94412	-0.55189		3.34912	-0.29105
	2.94361	-0.45583		2.94361	-0.43048		2.94361	-0.49122		2.94361	-0.5535		3.34877	-0.27773
	2.9431	-0.45546		2.9431	-0.42817		2.9431	-0.49217		2.9431	-0.5514		3.34842	-0.26157
	2.94258	-0.45551		2.94258	-0.42592		2.94258	-0.49239		2.94258	-0.5484		3.34806	-0.24963
	2.94207	-0.45634		2.94207	-0.42385		2.94207	-0.49201		2.94207	-0.54738		3.34771	-0.24676
	2.94156	-0.45805		2.94156	-0.4217		2.94156	-0.49111		2.94156	-0.54928		3.34735	-0.25428
	2.94105	-0.46048		2.94105	-0.41901		2.94105	-0.4896		2.94105	-0.55263		3.347	-0.26904
	2.94054	-0.46323		2.94054	-0.41553		2.94054	-0.48728		2.94054	-0.55479		3.34664	-0.28438
	2.94003	-0.46574		2.94003	-0.41152		2.94003	-0.48422		2.94003	-0.5538		3.34629	-0.29388
	2.93952	-0.46749		2.93952	-0.40784		2.93952	-0.48095		2.93952	-0.54948		3.34594	-0.29573
	2.93901	-0.46817		2.93901	-0.40553		2.93901	-0.47837		2.93901	-0.5431		3.34558	-0.29357
	2.9385	-0.4678		2.9385	-0.40539		2.9385	-0.47722		2.9385	-0.53656		3.34523	-0.29259
	2.93799	-0.46667		2.93799	-0.40764		2.93799	-0.47768		2.93799	-0.53133		3.34488	-0.29496
	2.93748	-0.4652		2.93748	-0.41188		2.93748	-0.47931		2.93748	-0.52796		3.34452	-0.29866
	2.93697	-0.4638		2.93697	-0.41723		2.93697	-0.48138		2.93697	-0.5261		3.34417	-0.30051
	2.93646	-0.46269		2.93646	-0.42276		2.93646	-0.48317		2.93646	-0.52505		3.34382	-0.29977
	2.93595	-0.4618		2.93595	-0.42789		2.93595	-0.48408		2.93595	-0.52436		3.34346	-0.29896
	2.93544	-0.46085		2.93544	-0.4325		2.93544	-0.48374		2.93544	-0.52396		3.34311	-0.30156
	2.93493	-0.45948		2.93493	-0.43669		2.93493	-0.48224		2.93493	-0.52392		3.34276	-0.30896
	2.93443	-0.45747		2.93443	-0.44042		2.93443	-0.48018		2.93443	-0.52416		3.3424	-0.31963
	2.93392	-0.4549		2.93392	-0.44358		2.93392	-0.47843		2.93392	-0.52458		3.34205	-0.3308
	2.93341	-0.45227		2.93341	-0.44614		2.93341	-0.47763		2.93341	-0.52526		3.3417	-0.34114
	2.9329	-0.4504		2.9329	-0.44822		2.9329	-0.47782		2.9329	-0.52638		3.34134	-0.35153
	2.93239	-0.45007		2.93239	-0.4499		2.93239	-0.47858		2.93239	-0.52775		3.34099	-0.3632
	2.93189	-0.45144		2.93189	-0.45109		2.93189	-0.47925		2.93189	-0.52853		3.34064	-0.37469
	2.93138	-0.45383		2.93138	-0.45164		2.93138	-0.4794		2.93138	-0.52761		3.34029	-0.38099
	2.93087	-0.45604		2.93087	-0.45144		2.93087	-0.47899		2.93087	-0.52451		3.33993	-0.37637
	2.93036	-0.4571		2.93036	-0.45054		2.93036	-0.47835		2.93036	-0.52011		3.33958	-0.35898
	2.92986	-0.45683		2.92986	-0.44908		2.92986	-0.47795		2.92986	-0.51631		3.33923	-0.33297
	2.92935	-0.45573		2.92935	-0.44735		2.92935	-0.47814		2.92935	-0.5149		3.33888	-0.30592
	2.92884	-0.45458		2.92884	-0.44569		2.92884	-0.47892		2.92884	-0.51641		3.33852	-0.28356
	2.92834	-0.45385		2.92834	-0.44433		2.92834	-0.47994		2.92834	-0.52009		3.33817	-0.2667
	2.92783	-0.4536		2.92783	-0.44327		2.92783	-0.48068		2.92783	-0.52492		3.33782	-0.25312
	2.92732	-0.45353		2.92732	-0.44223		2.92732	-0.48086		2.92732	-0.53042		3.33747	-0.2423
	2.92682	-0.45327		2.92682	-0.44085		2.92682	-0.48059		2.92682	-0.53634		3.33711	-0.23799
	2.92631	-0.45266		2.92631	-0.43896		2.92631	-0.48037		2.92631	-0.54183		3.33676	-0.24586
	2.92581	-0.45183		2.92581	-0.43665		2.92581	-0.48063		2.92581	-0.54537		3.33641	-0.2684
	2.9253	-0.45104		2.9253	-0.43405		2.9253	-0.48141		2.9253	-0.54591		3.33606	-0.30176
	2.9248	-0.45041		2.9248	-0.43127		2.9248	-0.48236		2.9248	-0.54403		3.33571	-0.33733
	2.92429	-0.44979		2.92429	-0.42843		2.92429	-0.48315		2.92429	-0.54177		3.33536	-0.36661
	2.92379	-0.449		2.92379	-0.4257		2.92379	-0.48376		2.92379	-0.54109		3.335	-0.38527
	2.92328	-0.44809		2.92328	-0.42329		2.92328	-0.48441		2.92328	-0.54245		3.33465	-0.393
	2.92278	-0.44734		2.92278	-0.42139		2.92278	-0.48528		2.92278	-0.54454		3.3343	-0.39036
	2.92227	-0.44699		2.92227	-0.42012		2.92227	-0.48638		2.92227	-0.54525		3.33395	-0.37666
	2.92177	-0.447		2.92177	-0.41959		2.92177	-0.48763		2.92177	-0.54316		3.3336	-0.35165
	2.92126	-0.44712		2.92126	-0.41988		2.92126	-0.48897		2.92126	-0.53852		3.33325	-0.31899
	2.92076	-0.44712		2.92076	-0.42086		2.92076	-0.49036		2.92076	-0.5332		3.3329	-0.28688
	2.92026	-0.44693		2.92026	-0.42216		2.92026	-0.49159		2.92026	-0.52929		3.33255	-0.26438
	2.91975	-0.44663		2.91975	-0.42331		2.91975	-0.49231		2.91975	-0.52768		3.33219	-0.25585
	2.91925	-0.44633		2.91925	-0.42394		2.91925	-0.4923		2.91925	-0.52768		3.33184	-0.25811
	2.91875	-0.4461		2.91875	-0.42382		2.91875	-0.49169		2.91875	-0.52798		3.33149	-0.26269
	2.91824	-0.44588		2.91824	-0.42291		2.91824	-0.49096		2.91824	-0.52772		3.33114	-0.26165
	2.91774	-0.44557		2.91774	-0.42134		2.91774	-0.4906		2.91774	-0.52684		3.33079	-0.25289
	2.91724	-0.44518		2.91724	-0.41946		2.91724	-0.49078		2.91724	-0.52558		3.33044	-0.24108
	2.91673	-0.44491		2.91673	-0.41782		2.91673	-0.4913		2.91673	-0.52423		3.33009	-0.23376
	2.91623	-0.44499		2.91623	-0.41687		2.91623	-0.49174		2.91623	-0.52319		3.32974	-0.23545
	2.91573	-0.44542		2.91573	-0.41679		2.91573	-0.49174		2.91573	-0.52322		3.32939	-0.24397
	2.91523	-0.44581		2.91523	-0.41746		2.91523	-0.49122		2.91523	-0.5252		3.32904	-0.25198
	2.91473	-0.44565		2.91473	-0.41861		2.91473	-0.49044		2.91473	-0.52946		3.32869	-0.25271
	2.91423	-0.44472		2.91423	-0.42001		2.91423	-0.48976		2.91423	-0.53507		3.32834	-0.24548
	2.91372	-0.44327		2.91372	-0.42159		2.91372	-0.48931		2.91372	-0.53967		3.32799	-0.23652
	2.91322	-0.44175		2.91322	-0.4234		2.91322	-0.48885		2.91322	-0.54055		3.32764	-0.23434
	2.91272	-0.44054		2.91272	-0.4254		2.91272	-0.48807		2.91272	-0.53645		3.32729	-0.24357
	2.91222	-0.43986		2.91222	-0.4273		2.91222	-0.48688		2.91222	-0.52878		3.32694	-0.26202
	2.91172	-0.4398		2.91172	-0.42856		2.91172	-0.48551		2.91172	-0.52091		3.32659	-0.28262
	2.91122	-0.44035		2.91122	-0.42866		2.91122	-0.48419		2.91122	-0.51584		3.32624	-0.29817
	2.91072	-0.44134		2.91072	-0.42739		2.91072	-0.48297		2.91072	-0.51415		3.32589	-0.30543
	2.91022	-0.44245		2.91022	-0.425		2.91022	-0.48168		2.91022	-0.51405		3.32554	-0.30595
	2.90972	-0.44333		2.90972	-0.42206		2.90972	-0.48019		2.90972	-0.51318		3.32519	-0.30401
	2.90922	-0.44367		2.90922	-0.41926		2.90922	-0.47843		2.90922	-0.51065		3.32484	-0.30324
	2.90872	-0.44328		2.90872	-0.41714		2.90872	-0.47641		2.90872	-0.50756		3.32449	-0.30451
	2.90822	-0.44211		2.90822	-0.41597		2.90822	-0.47422		2.90822	-0.50607		3.32414	-0.30626
	2.90772	-0.44028		2.90772	-0.41571		2.90772	-0.47206		2.90772	-0.50771		3.32379	-0.30671
	2.90722	-0.43806		2.90722	-0.41613		2.90722	-0.47026		2.90722	-0.51251		3.32344	-0.30598
	2.90672	-0.43583		2.90672	-0.41691		2.90672	-0.46913		2.90672	-0.51939		3.32309	-0.30626
	2.90622	-0.43393		2.90622	-0.41783		2.90622	-0.46889		2.90622	-0.52724		3.32275	-0.31025
	2.90572	-0.43267		2.90572	-0.41875		2.90572	-0.46953		2.90572	-0.53569		3.3224	-0.31916
	2.90523	-0.43232		2.90523	-0.41951		2.90523	-0.47088		2.90523	-0.54451		3.32205	-0.33154
	2.90473	-0.43313		2.90473	-0.42008		2.90473	-0.47268		2.90473	-0.55253		3.3217	-0.34399
	2.90423	-0.4352		2.90423	-0.42068		2.90423	-0.4747		2.90423	-0.55733		3.32135	-0.35334
	2.90373	-0.43817		2.90373	-0.42171		2.90373	-0.47674		2.90373	-0.55659		3.321	-0.35834
	2.90323	-0.44123		2.90323	-0.42349		2.90323	-0.47859		2.90323	-0.55018		3.32065	-0.35916
	2.90274	-0.44355		2.90274	-0.42586		2.90274	-0.48003		2.90274	-0.5409		3.3203	-0.35554
	2.90224	-0.44472		2.90224	-0.42821		2.90224	-0.48094		2.90224	-0.53297		3.31996	-0.34629
	2.90174	-0.44492		2.90174	-0.4299		2.90174	-0.48131		2.90174	-0.52958		3.31961	-0.33122
	2.90124	-0.44456		2.90124	-0.43061		2.90124	-0.48123		2.90124	-0.53134		3.31926	-0.31296
	2.90075	-0.44389		2.90075	-0.43043		2.90075	-0.48078		2.90075	-0.5367		3.31891	-0.29619
	2.90025	-0.44291		2.90025	-0.42961		2.90025	-0.47999		2.90025	-0.54338		3.31856	-0.28495
	2.89975	-0.44175		2.89975	-0.4283		2.89975	-0.47896		2.89975	-0.54947		3.31822	-0.28076
	2.89926	-0.44086		2.89926	-0.42663		2.89926	-0.47804		2.89926	-0.55399		3.31787	-0.28327
	2.89876	-0.44088		2.89876	-0.42488		2.89876	-0.47774		2.89876	-0.55691		3.31752	-0.29147
	2.89826	-0.4421		2.89826	-0.42356		2.89826	-0.47847		2.89826	-0.55887		3.31717	-0.30323
	2.89777	-0.4442		2.89777	-0.42317		2.89777	-0.48028		2.89777	-0.56051		3.31682	-0.31386
	2.89727	-0.4464		2.89727	-0.42379		2.89727	-0.48283		2.89727	-0.5618		3.31648	-0.3174
	2.89678	-0.44803		2.89678	-0.4249		2.89678	-0.48565		2.89678	-0.56207		3.31613	-0.31115
	2.89628	-0.44887		2.89628	-0.42549		2.89628	-0.48831		2.89628	-0.56081		3.31578	-0.29942
	2.89579	-0.44924		2.89579	-0.42472		2.89579	-0.49043		2.89579	-0.55833		3.31543	-0.29179
	2.89529	-0.44985		2.89529	-0.42256		2.89529	-0.49167		2.89529	-0.55573		3.31509	-0.29638
	2.8948	-0.45131		2.8948	-0.42		2.8948	-0.49166		2.8948	-0.55412		3.31474	-0.31375
	2.8943	-0.45378		2.8943	-0.4184		2.8943	-0.4903		2.8943	-0.55383		3.31439	-0.33644
	2.89381	-0.45687		2.89381	-0.41859		2.89381	-0.48798		2.89381	-0.55402		3.31404	-0.3541
	2.89331	-0.45998		2.89331	-0.42027		2.89331	-0.48557		2.89331	-0.55306		3.3137	-0.35952
	2.89282	-0.46264		2.89282	-0.4222		2.89282	-0.48405		2.89282	-0.54942		3.31335	-0.3518
	2.89232	-0.46465		2.89232	-0.42297		2.89232	-0.48388		2.89232	-0.54284		3.313	-0.33608
	2.89183	-0.4659		2.89183	-0.42192		2.89183	-0.48467		2.89183	-0.53488		3.31266	-0.32145
	2.89134	-0.4662		2.89134	-0.41948		2.89134	-0.48554		2.89134	-0.52845		3.31231	-0.31717
	2.89084	-0.4652		2.89084	-0.41686		2.89084	-0.48558		2.89084	-0.52645		3.31196	-0.32743
	2.89035	-0.46273		2.89035	-0.41523		2.89035	-0.48436		2.89035	-0.53034		3.31162	-0.3475
	2.88985	-0.45911		2.88985	-0.41512		2.88985	-0.48201		2.88985	-0.53942		3.31127	-0.36519
	2.88936	-0.45521		2.88936	-0.41638		2.88936	-0.47916		2.88936	-0.55116		3.31092	-0.36819
	2.88887	-0.4521		2.88887	-0.41861		2.88887	-0.47663		2.88887	-0.5622		3.31058	-0.35236
	2.88838	-0.45043		2.88838	-0.42148		2.88838	-0.47498		2.88838	-0.56988		3.31023	-0.32484
	2.88788	-0.45022		2.88788	-0.42472		2.88788	-0.4742		2.88788	-0.57352		3.30988	-0.29995
	2.88739	-0.45105		2.88739	-0.42797		2.88739	-0.47397		2.88739	-0.57455		3.30954	-0.29094
	2.8869	-0.45243		2.8869	-0.43078		2.8869	-0.47411		2.8869	-0.57513		3.30919	-0.30258
	2.88641	-0.45392		2.88641	-0.43283		2.88641	-0.47489		2.88641	-0.57647		3.30885	-0.32881
	2.88591	-0.45516		2.88591	-0.43408		2.88591	-0.47671		2.88591	-0.57817		3.3085	-0.35627
	2.88542	-0.45583		2.88542	-0.43468		2.88542	-0.47967		2.88542	-0.5791		3.30815	-0.3718
	2.88493	-0.45576		2.88493	-0.43476		2.88493	-0.48324		2.88493	-0.57854		3.30781	-0.36957
	2.88444	-0.45497		2.88444	-0.43422		2.88444	-0.48648		2.88444	-0.57677		3.30746	-0.35396
	2.88395	-0.45376		2.88395	-0.4329		2.88395	-0.48849		2.88395	-0.5748		3.30712	-0.33612
	2.88346	-0.45257		2.88346	-0.43077		2.88346	-0.48874		2.88346	-0.57354		3.30677	-0.32621
	2.88297	-0.4519		2.88297	-0.42814		2.88297	-0.48731		2.88297	-0.57295		3.30643	-0.32674
	2.88248	-0.45208		2.88248	-0.42557		2.88248	-0.48487		2.88248	-0.57189		3.30608	-0.33205
	2.88199	-0.45295		2.88199	-0.42357		2.88199	-0.48234		2.88199	-0.56921		3.30573	-0.33357
	2.88149	-0.45387		2.88149	-0.42237		2.88149	-0.48055		2.88149	-0.56482		3.30539	-0.32575
	2.881	-0.4541		2.881	-0.42186		2.881	-0.47984		2.881	-0.56008		3.30504	-0.30837
	2.88051	-0.4532		2.88051	-0.42166		2.88051	-0.48009		2.88051	-0.55701		3.3047	-0.28523
	2.88002	-0.45125		2.88002	-0.42144		2.88002	-0.48085		2.88002	-0.55721		3.30435	-0.26173
	2.87953	-0.44871		2.87953	-0.4213		2.87953	-0.48164		2.87953	-0.56096		3.30401	-0.24296
	2.87905	-0.44613		2.87905	-0.42174		2.87905	-0.48202		2.87905	-0.5668		3.30366	-0.23287
	2.87856	-0.44398		2.87856	-0.42337		2.87856	-0.48167		2.87856	-0.57184		3.30332	-0.23426
	2.87807	-0.44252		2.87807	-0.42633		2.87807	-0.48046		2.87807	-0.5732		3.30297	-0.24889
	2.87758	-0.44179		2.87758	-0.43002		2.87758	-0.47853		2.87758	-0.56982		3.30263	-0.27684
	2.87709	-0.44158		2.87709	-0.43332		2.87709	-0.47634		2.87709	-0.56307		3.30228	-0.3155
	2.8766	-0.4416		2.8766	-0.43525		2.8766	-0.47457		2.8766	-0.55564		3.30194	-0.35922
	2.87611	-0.44185		2.87611	-0.43546		2.87611	-0.47381		2.87611	-0.54954		3.3016	-0.39962
	2.87562	-0.44279		2.87562	-0.43424		2.87562	-0.47439		2.87562	-0.54518		3.30125	-0.42669
	2.87513	-0.44513		2.87513	-0.43218		2.87513	-0.47613		2.87513	-0.5418		3.30091	-0.43159
	2.87465	-0.44912		2.87465	-0.42973		2.87465	-0.47841		2.87465	-0.53855		3.30056	-0.41165
	2.87416	-0.45408		2.87416	-0.42704		2.87416	-0.48043		2.87416	-0.53512		3.30022	-0.37425
	2.87367	-0.4587		2.87367	-0.42405		2.87367	-0.48169		2.87367	-0.53179		3.29987	-0.33481
	2.87318	-0.46192		2.87318	-0.42059		2.87318	-0.48219		2.87318	-0.52907		3.29953	-0.30821
	2.8727	-0.46367		2.8727	-0.41672		2.8727	-0.48225		2.8727	-0.52718		3.29919	-0.3004
	2.87221	-0.46464		2.87221	-0.41289		2.87221	-0.48215		2.87221	-0.52576		3.29884	-0.30739
	2.87172	-0.46549		2.87172	-0.40981		2.87172	-0.48189		2.87172	-0.52422		3.2985	-0.32145
	2.87123	-0.46621		2.87123	-0.40798		2.87123	-0.48132		2.87123	-0.52226		3.29815	-0.3372
	2.87075	-0.46628		2.87075	-0.40744		2.87075	-0.48035		2.87075	-0.52022		3.29781	-0.3525
	2.87026	-0.4652		2.87026	-0.40781		2.87026	-0.47917		2.87026	-0.5188		3.29747	-0.36587
	2.86977	-0.46299		2.86977	-0.40866		2.86977	-0.47823		2.86977	-0.5186		3.29712	-0.37528
	2.86929	-0.46016		2.86929	-0.40969		2.86929	-0.47802		2.86929	-0.51992		3.29678	-0.37926
	2.8688	-0.45748		2.8688	-0.41068		2.8688	-0.47875		2.8688	-0.52293		3.29644	-0.37783
	2.86832	-0.4555		2.86832	-0.41146		2.86832	-0.48005		2.86832	-0.52772		3.29609	-0.37193
	2.86783	-0.4544		2.86783	-0.41203		2.86783	-0.48115		2.86783	-0.5341		3.29575	-0.36272
	2.86734	-0.4539		2.86734	-0.41261		2.86734	-0.48139		2.86734	-0.54131		3.29541	-0.35197
	2.86686	-0.45348		2.86686	-0.41359		2.86686	-0.48065		2.86686	-0.548		3.29506	-0.34183
	2.86637	-0.45258		2.86637	-0.41514		2.86637	-0.4794		2.86637	-0.55276		3.29472	-0.33311
	2.86589	-0.45084		2.86589	-0.41705		2.86589	-0.47819		2.86589	-0.55478		3.29438	-0.3238
	2.8654	-0.44832		2.8654	-0.41879		2.8654	-0.47723		2.8654	-0.55402		3.29403	-0.31063
	2.86492	-0.44539		2.86492	-0.41987		2.86492	-0.4763		2.86492	-0.55092		3.29369	-0.29254
	2.86443	-0.4425		2.86443	-0.4202		2.86443	-0.47515		2.86443	-0.5462		3.29335	-0.27304
	2.86395	-0.43984		2.86395	-0.42011		2.86395	-0.47382		2.86395	-0.54086		3.29301	-0.25947
	2.86347	-0.4373		2.86347	-0.42005		2.86347	-0.47263		2.86347	-0.53615		3.29266	-0.2597
	2.86298	-0.43477		2.86298	-0.42023		2.86298	-0.47186		2.86298	-0.53325		3.29232	-0.27741
	2.8625	-0.43236		2.8625	-0.42052		2.8625	-0.47162		2.8625	-0.53297		3.29198	-0.30803
	2.86201	-0.43045		2.86201	-0.42057		2.86201	-0.47186		2.86201	-0.53562		3.29163	-0.33884
	2.86153	-0.42929		2.86153	-0.42016		2.86153	-0.47248		2.86153	-0.54091		3.29129	-0.35571
	2.86105	-0.42876		2.86105	-0.41938		2.86105	-0.47331		2.86105	-0.5477		3.29095	-0.35279
	2.86056	-0.42829		2.86056	-0.41852		2.86056	-0.47415		2.86056	-0.55428		3.29061	-0.33641
	2.86008	-0.42726		2.86008	-0.41789		2.86008	-0.47476		2.86008	-0.55921		3.29027	-0.31899
	2.8596	-0.4254		2.8596	-0.41768		2.8596	-0.47506		2.8596	-0.56213		3.28992	-0.30904
	2.85911	-0.42295		2.85911	-0.41796		2.85911	-0.47507		2.85911	-0.56364		3.28958	-0.30676
	2.85863	-0.42049		2.85863	-0.41872		2.85863	-0.47488		2.85863	-0.56442		3.28924	-0.30753
	2.85815	-0.41862		2.85815	-0.41978		2.85815	-0.47454		2.85815	-0.56477		3.2889	-0.30714
	2.85767	-0.41789		2.85767	-0.42078		2.85767	-0.47411		2.85767	-0.5647		3.28856	-0.30323
	2.85718	-0.41862		2.85718	-0.4214		2.85718	-0.47368		2.85718	-0.56437		3.28821	-0.29445
	2.8567	-0.42076		2.8567	-0.42159		2.8567	-0.47339		2.8567	-0.56406		3.28787	-0.28121
	2.85622	-0.42378		2.85622	-0.4217		2.85622	-0.47328		2.85622	-0.56405		3.28753	-0.26759
	2.85574	-0.42686		2.85574	-0.42204		2.85574	-0.4733		2.85574	-0.5645		3.28719	-0.26069
	2.85526	-0.42929		2.85526	-0.42258		2.85526	-0.47337		2.85526	-0.56558		3.28685	-0.266
	2.85478	-0.43081		2.85478	-0.42291		2.85478	-0.47344		2.85478	-0.56764		3.28651	-0.28269
	2.85429	-0.43163		2.85429	-0.42267		2.85429	-0.47354		2.85429	-0.57104		3.28616	-0.30371
	2.85381	-0.43209		2.85381	-0.42198		2.85381	-0.47366		2.85381	-0.57569		3.28582	-0.32091
	2.85333	-0.43235		2.85333	-0.42145		2.85333	-0.47375		2.85333	-0.58078		3.28548	-0.33066
	2.85285	-0.4323		2.85285	-0.42179		2.85285	-0.47372		2.85285	-0.5849		3.28514	-0.33569
	2.85237	-0.43176		2.85237	-0.42325		2.85237	-0.47356		2.85237	-0.58685		3.2848	-0.34218
	2.85189	-0.43075		2.85189	-0.42534		2.85189	-0.4734		2.85189	-0.5863		3.28446	-0.35455
	2.85141	-0.42954		2.85141	-0.42695		2.85141	-0.47343		2.85141	-0.58373		3.28412	-0.37161
	2.85093	-0.42844		2.85093	-0.42708		2.85093	-0.47383		2.85093	-0.57974		3.28378	-0.38677
	2.85045	-0.42775		2.85045	-0.42538		2.85045	-0.47459		2.85045	-0.57467		3.28344	-0.3923
	2.84997	-0.42765		2.84997	-0.42241		2.84997	-0.47554		2.84997	-0.56869		3.2831	-0.38491
	2.84949	-0.42826		2.84949	-0.41926		2.84949	-0.47633		2.84949	-0.56193		3.28276	-0.36831
	2.84901	-0.42949		2.84901	-0.41707		2.84901	-0.47658		2.84901	-0.55452		3.28241	-0.35079
	2.84853	-0.43104		2.84853	-0.41647		2.84853	-0.47611		2.84853	-0.5466		3.28207	-0.3396
	2.84805	-0.43252		2.84805	-0.41743		2.84805	-0.47509		2.84805	-0.53859		3.28173	-0.33681
	2.84758	-0.43374		2.84758	-0.41929		2.84758	-0.4739		2.84758	-0.5315		3.28139	-0.33958
	2.8471	-0.43485		2.8471	-0.42113		2.8471	-0.47287		2.8471	-0.5268		3.28105	-0.3432
	2.84662	-0.43625		2.84662	-0.42221		2.84662	-0.47205		2.84662	-0.52575		3.28071	-0.34393
	2.84614	-0.43832		2.84614	-0.42213		2.84614	-0.47132		2.84614	-0.5288		3.28037	-0.34006
	2.84566	-0.44113		2.84566	-0.42083		2.84566	-0.47057		2.84566	-0.53553		3.28003	-0.33231
	2.84518	-0.4444		2.84518	-0.4185		2.84518	-0.46988		2.84518	-0.54489		3.27969	-0.32425
	2.8447	-0.44765		2.8447	-0.41562		2.8447	-0.46948		2.8447	-0.55517		3.27935	-0.32136
	2.84423	-0.45041		2.84423	-0.41293		2.84423	-0.46951		2.84423	-0.56382		3.27901	-0.32786
	2.84375	-0.45237		2.84375	-0.41137		2.84375	-0.46993		2.84375	-0.56805		3.27867	-0.34336
	2.84327	-0.45329		2.84327	-0.41159		2.84327	-0.47049		2.84327	-0.56637		3.27833	-0.36273
	2.84279	-0.45311		2.84279	-0.41356		2.84279	-0.47085		2.84279	-0.55986		3.27799	-0.37913
	2.84232	-0.452		2.84232	-0.41637		2.84232	-0.47077		2.84232	-0.55173		3.27765	-0.38681
	2.84184	-0.45035		2.84184	-0.41864		2.84184	-0.47028		2.84184	-0.54544		3.27731	-0.38182
	2.84136	-0.44852		2.84136	-0.41933		2.84136	-0.46976		2.84136	-0.54275		3.27698	-0.36243
	2.84089	-0.44653		2.84089	-0.41834		2.84089	-0.46977		2.84089	-0.54315		3.27664	-0.33103
	2.84041	-0.44425		2.84041	-0.41654		2.84041	-0.47072		2.84041	-0.54468		3.2763	-0.29506
	2.83993	-0.44166		2.83993	-0.41512		2.83993	-0.47259		2.83993	-0.54535		3.27596	-0.26438
	2.83946	-0.43918		2.83946	-0.41497		2.83946	-0.4748		2.83946	-0.54418		3.27562	-0.24651
	2.83898	-0.43743		2.83898	-0.41622		2.83898	-0.47648		2.83898	-0.54162		3.27528	-0.24412
	2.83851	-0.43688		2.83851	-0.41828		2.83851	-0.47701		2.83851	-0.53921		3.27494	-0.256
	2.83803	-0.43757		2.83803	-0.42019		2.83803	-0.4764		2.83803	-0.53868		3.2746	-0.27851
	2.83755	-0.43906		2.83755	-0.42113		2.83755	-0.47524		2.83755	-0.541		3.27426	-0.30581
	2.83708	-0.44065		2.83708	-0.42084		2.83708	-0.47412		2.83708	-0.54585		3.27392	-0.33027
	2.8366	-0.44168		2.8366	-0.41967		2.8366	-0.47318		2.8366	-0.55203		3.27358	-0.34454
	2.83613	-0.44173		2.83613	-0.41826		2.83613	-0.47218		2.83613	-0.55829		3.27325	-0.34464
	2.83565	-0.44087		2.83565	-0.41705		2.83565	-0.47097		2.83565	-0.56385		3.27291	-0.332
	2.83518	-0.43952		2.83518	-0.41606		2.83518	-0.4699		2.83518	-0.56819		3.27257	-0.31342
	2.8347	-0.43814		2.8347	-0.4151		2.8347	-0.46956		2.8347	-0.5707		3.27223	-0.29861
	2.83423	-0.4369		2.83423	-0.4141		2.83423	-0.47021		2.83423	-0.57083		3.27189	-0.29557
	2.83376	-0.43571		2.83376	-0.4132		2.83376	-0.47166		2.83376	-0.56883		3.27155	-0.30585
	2.83328	-0.43463		2.83328	-0.41251		2.83328	-0.47343		2.83328	-0.56634		3.27122	-0.32274
	2.83281	-0.43415		2.83281	-0.41198		2.83281	-0.47519		2.83281	-0.56585		3.27088	-0.33454
	2.83233	-0.4349		2.83233	-0.41147		2.83233	-0.47685		2.83233	-0.56929		3.27054	-0.33099
	2.83186	-0.43703		2.83186	-0.41106		2.83186	-0.47836		2.83186	-0.57667		3.2702	-0.3087
	2.83139	-0.43995		2.83139	-0.411		2.83139	-0.47968		2.83139	-0.58597		3.26986	-0.27287
	2.83091	-0.44264		2.83091	-0.41152		2.83091	-0.48071		2.83091	-0.5943		3.26953	-0.23494
	2.83044	-0.44428		2.83044	-0.41244		2.83044	-0.48141		2.83044	-0.59947		3.26919	-0.20783
	2.82997	-0.44467		2.82997	-0.41321		2.82997	-0.48179		2.82997	-0.60067		3.26885	-0.20068
	2.82949	-0.44407		2.82949	-0.41326		2.82949	-0.48189		2.82949	-0.59825		3.26851	-0.21512
	2.82902	-0.44288		2.82902	-0.41253		2.82902	-0.4818		2.82902	-0.59304		3.26817	-0.24494
	2.82855	-0.44144		2.82855	-0.41148		2.82855	-0.48162		2.82855	-0.58603		3.26784	-0.279
	2.82808	-0.43998		2.82808	-0.41087		2.82808	-0.4814		2.82808	-0.57838		3.2675	-0.30606
	2.8276	-0.43865		2.8276	-0.41132		2.8276	-0.48111		2.8276	-0.57132		3.26716	-0.31948
	2.82713	-0.43752		2.82713	-0.41307		2.82713	-0.4806		2.82713	-0.56589		3.26682	-0.31976
	2.82666	-0.43664		2.82666	-0.4159		2.82666	-0.47964		2.82666	-0.56249		3.26649	-0.31334
	2.82619	-0.43608		2.82619	-0.41916		2.82619	-0.47803		2.82619	-0.56061		3.26615	-0.30758
	2.82572	-0.43607		2.82572	-0.42201		2.82572	-0.47566		2.82572	-0.55888		3.26581	-0.30511
	2.82524	-0.43676		2.82524	-0.42375		2.82524	-0.47273		2.82524	-0.55578		3.26548	-0.30191
	2.82477	-0.43796		2.82477	-0.42415		2.82477	-0.46968		2.82477	-0.55056		3.26514	-0.29096
	2.8243	-0.43896		2.8243	-0.4235		2.8243	-0.46709		2.8243	-0.54384		3.2648	-0.2684
	2.82383	-0.43888		2.82383	-0.42239		2.82383	-0.46539		2.82383	-0.53713		3.26447	-0.23746
	2.82336	-0.43732		2.82336	-0.42133		2.82336	-0.46459		2.82336	-0.53184		3.26413	-0.20713
	2.82289	-0.4347		2.82289	-0.42043		2.82289	-0.46434		2.82289	-0.52867		3.26379	-0.18671
	2.82242	-0.43198		2.82242	-0.41942		2.82242	-0.46424		2.82242	-0.52773		3.26346	-0.18064
	2.82195	-0.43012		2.82195	-0.41791		2.82195	-0.46412		2.82195	-0.52907		3.26312	-0.18696
	2.82148	-0.42956		2.82148	-0.41578		2.82148	-0.46408		2.82148	-0.53275		3.26278	-0.20035
	2.82101	-0.43023		2.82101	-0.41327		2.82101	-0.4643		2.82101	-0.53854		3.26245	-0.21632
	2.82054	-0.43183		2.82054	-0.41081		2.82054	-0.46478		2.82054	-0.54548		3.26211	-0.23318
	2.82007	-0.43413		2.82007	-0.40868		2.82007	-0.46538		2.82007	-0.55217		3.26177	-0.2509
	2.8196	-0.43689		2.8196	-0.40701		2.8196	-0.46593		2.8196	-0.55742		3.26144	-0.26903
	2.81913	-0.43971		2.81913	-0.40602		2.81913	-0.46638		2.81913	-0.56091		3.2611	-0.2858
	2.81866	-0.44199		2.81866	-0.40599		2.81866	-0.46667		2.81866	-0.56316		3.26076	-0.29864
	2.81819	-0.4431		2.81819	-0.40707		2.81819	-0.46662		2.81819	-0.56482		3.26043	-0.30526
	2.81772	-0.44271		2.81772	-0.40895		2.81772	-0.46599		2.81772	-0.56611		3.26009	-0.30496
	2.81725	-0.44089		2.81725	-0.41092		2.81725	-0.46481		2.81725	-0.56693		3.25976	-0.29978
	2.81679	-0.43798		2.81679	-0.41228		2.81679	-0.46344		2.81679	-0.56724		3.25942	-0.29496
	2.81632	-0.43438		2.81632	-0.41266		2.81632	-0.46221		2.81632	-0.56697		3.25909	-0.29759
	2.81585	-0.43041		2.81585	-0.41215		2.81585	-0.46107		2.81585	-0.56576		3.25875	-0.31335
	2.81538	-0.42636		2.81538	-0.41111		2.81538	-0.45966		2.81538	-0.56307		3.25841	-0.34269
	2.81491	-0.42255		2.81491	-0.41		2.81491	-0.4578		2.81491	-0.55908		3.25808	-0.37921
	2.81444	-0.41934		2.81444	-0.40914		2.81444	-0.45576		2.81444	-0.55525		3.25774	-0.41209
	2.81398	-0.41705		2.81398	-0.40853		2.81398	-0.45407		2.81398	-0.55368		3.25741	-0.4316
	2.81351	-0.41584		2.81351	-0.40802		2.81351	-0.45312		2.81351	-0.55559		3.25707	-0.43386
	2.81304	-0.41563		2.81304	-0.40758		2.81304	-0.45296		2.81304	-0.5603		3.25674	-0.42194
	2.81257	-0.41616		2.81257	-0.40755		2.81257	-0.45354		2.81257	-0.56582		3.2564	-0.40306
	2.81211	-0.4172		2.81211	-0.40836		2.81211	-0.45486		2.81211	-0.57014		3.25607	-0.38419
	2.81164	-0.41878		2.81164	-0.41007		2.81164	-0.457		2.81164	-0.5721		3.25573	-0.36895
	2.81117	-0.42103		2.81117	-0.41215		2.81117	-0.45982		2.81117	-0.57141		3.2554	-0.3575
	2.81071	-0.4239		2.81071	-0.41371		2.81071	-0.46278		2.81071	-0.56842		3.25506	-0.34848
	2.81024	-0.42691		2.81024	-0.41416		2.81024	-0.46508		2.81024	-0.56363		3.25473	-0.34106
	2.80977	-0.42933		2.80977	-0.41355		2.80977	-0.4661		2.80977	-0.55733		3.25439	-0.33544
	2.80931	-0.43066		2.80931	-0.41242		2.80931	-0.46565		2.80931	-0.54941		3.25406	-0.33205
	2.80884	-0.43093		2.80884	-0.41144		2.80884	-0.46406		2.80884	-0.53984		3.25372	-0.33083
	2.80838	-0.43067		2.80838	-0.41102		2.80838	-0.46184		2.80838	-0.52946		3.25339	-0.33092
	2.80791	-0.43054		2.80791	-0.41138		2.80791	-0.45955		2.80791	-0.52023		3.25305	-0.33069
	2.80745	-0.43105		2.80745	-0.41255		2.80745	-0.45762		2.80745	-0.51449		3.25272	-0.32818
	2.80698	-0.43248		2.80698	-0.4145		2.80698	-0.45629		2.80698	-0.51393		3.25239	-0.32253
	2.80651	-0.43478		2.80651	-0.41697		2.80651	-0.45544		2.80651	-0.51868		3.25205	-0.31566
	2.80605	-0.4376		2.80605	-0.41943		2.80605	-0.45465		2.80605	-0.5272		3.25172	-0.31221
	2.80558	-0.44027		2.80558	-0.42116		2.80558	-0.45361		2.80558	-0.53692		3.25138	-0.31708
	2.80512	-0.44207		2.80512	-0.42155		2.80512	-0.45252		2.80512	-0.54531		3.25105	-0.33223
	2.80466	-0.44255		2.80466	-0.42046		2.80466	-0.4521		2.80466	-0.5509		3.25071	-0.35548
	2.80419	-0.44169		2.80419	-0.41837		2.80419	-0.4531		2.80419	-0.55374		3.25038	-0.3816
	2.80373	-0.43999		2.80373	-0.41625		2.80373	-0.45576		2.80373	-0.5552		3.25005	-0.40429
	2.80326	-0.43815		2.80326	-0.41507		2.80326	-0.45968		2.80326	-0.55705		3.24971	-0.4176
	2.8028	-0.43678		2.8028	-0.41528		2.8028	-0.46412		2.8028	-0.56041		3.24938	-0.41697
	2.80233	-0.43605		2.80233	-0.41652		2.80233	-0.46838		2.80233	-0.56489		3.24905	-0.40055
	2.80187	-0.43571		2.80187	-0.41787		2.80187	-0.47192		2.80187	-0.5688		3.24871	-0.37083
	2.80141	-0.43538		2.80141	-0.41841		2.80141	-0.47438		2.80141	-0.57031		3.24838	-0.33538
	2.80094	-0.43483		2.80094	-0.41768		2.80094	-0.47549		2.80094	-0.56869		3.24804	-0.30537
	2.80048	-0.43418		2.80048	-0.41581		2.80048	-0.47512		2.80048	-0.56476		3.24771	-0.29131
	2.80002	-0.4338		2.80002	-0.41344		2.80002	-0.47346		2.80002	-0.56018		3.24738	-0.29757
	2.79955	-0.43406		2.79955	-0.41141		2.79955	-0.47106		2.79955	-0.55631		3.24704	-0.31923
	2.79909	-0.43507		2.79909	-0.41043		2.79909	-0.46867		2.79909	-0.55352		3.24671	-0.34411
	2.79863	-0.43655		2.79863	-0.41065		2.79863	-0.46691		2.79863	-0.55134		3.24638	-0.35926
	2.79817	-0.4379		2.79817	-0.41153		2.79817	-0.46607		2.79817	-0.54907		3.24605	-0.35773
	2.7977	-0.43846		2.7977	-0.41212		2.7977	-0.46596		2.7977	-0.54625		3.24571	-0.34091
	2.79724	-0.43785		2.79724	-0.41172		2.79724	-0.46623		2.79724	-0.54286		3.24538	-0.31602
	2.79678	-0.4361		2.79678	-0.41034		2.79678	-0.46672		2.79678	-0.5395		3.24505	-0.29167
	2.79632	-0.43361		2.79632	-0.40866		2.79632	-0.4676		2.79632	-0.53759		3.24471	-0.27443
	2.79586	-0.43086		2.79586	-0.40759		2.79586	-0.46911		2.79586	-0.53891		3.24438	-0.26746
	2.79539	-0.42824		2.79539	-0.40772		2.79539	-0.47117		2.79539	-0.54413		3.24405	-0.27042
	2.79493	-0.42606		2.79493	-0.40927		2.79493	-0.47339		2.79493	-0.55161		3.24372	-0.28012
	2.79447	-0.42462		2.79447	-0.41208		2.79447	-0.47539		2.79447	-0.55803		3.24338	-0.29163
	2.79401	-0.42406		2.79401	-0.41575		2.79401	-0.47705		2.79401	-0.56064		3.24305	-0.29985
	2.79355	-0.42424		2.79355	-0.41946		2.79355	-0.47843		2.79355	-0.55927		3.24272	-0.30134
	2.79309	-0.42464		2.79309	-0.42207		2.79309	-0.47946		2.79309	-0.5564		3.24239	-0.29617
	2.79263	-0.42474		2.79263	-0.42245		2.79263	-0.47987		2.79263	-0.55528		3.24205	-0.28826
	2.79217	-0.4244		2.79217	-0.42025		2.79217	-0.47943		2.79217	-0.55784		3.24172	-0.28331
	2.79171	-0.42392		2.79171	-0.41618		2.79171	-0.47823		2.79171	-0.56372		3.24139	-0.28485
	2.79125	-0.42365		2.79125	-0.41161		2.79125	-0.47666		2.79125	-0.57068		3.24106	-0.29151
	2.79079	-0.42358		2.79079	-0.40782		2.79079	-0.47523		2.79079	-0.57598		3.24073	-0.29797
	2.79033	-0.42328		2.79033	-0.40538		2.79033	-0.47427		2.79033	-0.57769		3.24039	-0.29945
	2.78987	-0.42235		2.78987	-0.40422		2.78987	-0.47388		2.78987	-0.57544		3.24006	-0.29538
	2.78941	-0.42082		2.78941	-0.40394		2.78941	-0.47391		2.78941	-0.57027		3.23973	-0.28913
	2.78895	-0.4192		2.78895	-0.40419		2.78895	-0.47421		2.78895	-0.56398		3.2394	-0.28403
	2.78849	-0.4181		2.78849	-0.40469		2.78849	-0.47467		2.78849	-0.55826		3.23907	-0.27968
	2.78803	-0.41783		2.78803	-0.40521		2.78803	-0.47512		2.78803	-0.55415		3.23874	-0.272
	2.78757	-0.41823		2.78757	-0.40554		2.78757	-0.47535		2.78757	-0.55192		3.2384	-0.25728
	2.78711	-0.41888		2.78711	-0.40556		2.78711	-0.47523		2.78711	-0.55134		3.23807	-0.23727
	2.78665	-0.4194		2.78665	-0.40528		2.78665	-0.47483		2.78665	-0.55197		3.23774	-0.22024
	2.7862	-0.41971		2.7862	-0.40496		2.7862	-0.47436		2.7862	-0.55339		3.23741	-0.21634
	2.78574	-0.41997		2.78574	-0.40492		2.78574	-0.47401		2.78574	-0.55523		3.23708	-0.23011
	2.78528	-0.42044		2.78528	-0.40543		2.78528	-0.47378		2.78528	-0.55725		3.23675	-0.25678
	2.78482	-0.42129		2.78482	-0.40648		2.78482	-0.47355		2.78482	-0.55921		3.23642	-0.28565
	2.78436	-0.4226		2.78436	-0.40788		2.78436	-0.47308		2.78436	-0.56081		3.23609	-0.30714
	2.78391	-0.42432		2.78391	-0.40936		2.78391	-0.4722		2.78391	-0.56195		3.23575	-0.31793
	2.78345	-0.42614		2.78345	-0.41076		2.78345	-0.47095		2.78345	-0.56285		3.23542	-0.3211
	2.78299	-0.42746		2.78299	-0.41205		2.78299	-0.46957		2.78299	-0.5637		3.23509	-0.32219
	2.78253	-0.42767		2.78253	-0.41311		2.78253	-0.46845		2.78253	-0.5639		3.23476	-0.32465
	2.78208	-0.42656		2.78208	-0.41361		2.78208	-0.46789		2.78208	-0.56205		3.23443	-0.32759
	2.78162	-0.42452		2.78162	-0.41312		2.78162	-0.46785		2.78162	-0.55697		3.2341	-0.32755
	2.78116	-0.42235		2.78116	-0.41148		2.78116	-0.46806		2.78116	-0.54883		3.23377	-0.32233
	2.78071	-0.42072		2.78071	-0.40899		2.78071	-0.4682		2.78071	-0.53958		3.23344	-0.31265
	2.78025	-0.41994		2.78025	-0.40639		2.78025	-0.46829		2.78025	-0.53216		3.23311	-0.30014
	2.77979	-0.41998		2.77979	-0.40455		2.77979	-0.46864		2.77979	-0.52927		3.23278	-0.28526
	2.77934	-0.42065		2.77934	-0.404		2.77934	-0.46959		2.77934	-0.53209		3.23245	-0.26919
	2.77888	-0.42177		2.77888	-0.40475		2.77888	-0.47114		2.77888	-0.53973		3.23212	-0.25752
	2.77842	-0.42301		2.77842	-0.40631		2.77842	-0.47296		2.77842	-0.5496		3.23179	-0.25902
	2.77797	-0.42395		2.77797	-0.40804		2.77797	-0.47468		2.77797	-0.55868		3.23146	-0.27805
	2.77751	-0.4242		2.77751	-0.40949		2.77751	-0.47602		2.77751	-0.5647		3.23113	-0.30817
	2.77706	-0.42363		2.77706	-0.41057		2.77706	-0.47682		2.77706	-0.56671		3.2308	-0.33525
	2.7766	-0.42251		2.7766	-0.41138		2.7766	-0.47685		2.7766	-0.56512		3.23047	-0.34784
	2.77615	-0.42125		2.77615	-0.41196		2.77615	-0.47583		2.77615	-0.56157		3.23014	-0.3446
	2.77569	-0.42019		2.77569	-0.41214		2.77569	-0.47361		2.77569	-0.55847		3.22981	-0.33246
	2.77524	-0.41942		2.77524	-0.4118		2.77524	-0.47042		2.77524	-0.55803		3.22948	-0.31971
	2.77478	-0.41893		2.77478	-0.41113		2.77478	-0.46691		2.77478	-0.5607		3.22915	-0.31177
	2.77433	-0.4187		2.77433	-0.41054		2.77433	-0.46385		2.77433	-0.56465		3.22882	-0.31123
	2.77387	-0.41879		2.77387	-0.41032		2.77387	-0.46174		2.77387	-0.56681		3.22849	-0.31858
	2.77342	-0.41936		2.77342	-0.41035		2.77342	-0.46055		2.77342	-0.56504		3.22816	-0.33154
	2.77296	-0.42046		2.77296	-0.41021		2.77296	-0.45971		2.77296	-0.55969		3.22783	-0.34473
	2.77251	-0.4219		2.77251	-0.4095		2.77251	-0.45854		2.77251	-0.55321		3.2275	-0.35188
	2.77206	-0.42326		2.77206	-0.40806		2.77206	-0.45661		2.77206	-0.54831		3.22717	-0.34954
	2.7716	-0.42423		2.7716	-0.40609		2.7716	-0.45402		2.7716	-0.54645		3.22684	-0.33956
	2.77115	-0.42483		2.77115	-0.40405		2.77115	-0.45128		2.77115	-0.54758		3.22652	-0.32783
	2.7707	-0.42546		2.7707	-0.40245		2.7707	-0.44899		2.7707	-0.5508		3.22619	-0.31978
	2.77024	-0.42648		2.77024	-0.40164		2.77024	-0.44761		2.77024	-0.55497		3.22586	-0.31636
	2.76979	-0.42793		2.76979	-0.40164		2.76979	-0.44731		2.76979	-0.55878		3.22553	-0.31455
	2.76934	-0.42948		2.76934	-0.40224		2.76934	-0.44803		2.76934	-0.56098		3.2252	-0.31195
	2.76888	-0.43064		2.76888	-0.40319		2.76888	-0.44946		2.76888	-0.56088		3.22487	-0.31004
	2.76843	-0.43108		2.76843	-0.40444		2.76843	-0.45114		2.76843	-0.55883		3.22454	-0.31254
	2.76798	-0.4308		2.76798	-0.40604		2.76798	-0.45256		2.76798	-0.55614		3.22421	-0.32112
	2.76753	-0.43008		2.76753	-0.408		2.76753	-0.45343		2.76753	-0.55437		3.22389	-0.33319
	2.76707	-0.42928		2.76707	-0.40999		2.76707	-0.45378		2.76707	-0.55477		3.22356	-0.34365
	2.76662	-0.42865		2.76662	-0.41153		2.76662	-0.45392		2.76662	-0.55773		3.22323	-0.34839
	2.76617	-0.42816		2.76617	-0.41228		2.76617	-0.45417		2.76617	-0.56245		3.2229	-0.3468
	2.76572	-0.42769		2.76572	-0.41231		2.76572	-0.45471		2.76572	-0.56713		3.22257	-0.34184
	2.76527	-0.42715		2.76527	-0.41194		2.76527	-0.45558		2.76527	-0.57017		3.22224	-0.3377
	2.76481	-0.42666		2.76481	-0.41141		2.76481	-0.45675		2.76481	-0.57131		3.22192	-0.3365
	2.76436	-0.42642		2.76436	-0.41075		2.76436	-0.45822		2.76436	-0.57172		3.22159	-0.3367
	2.76391	-0.42661		2.76391	-0.40994		2.76391	-0.45995		2.76391	-0.57267		3.22126	-0.33479
	2.76346	-0.42719		2.76346	-0.40908		2.76346	-0.46174		2.76346	-0.57414		3.22093	-0.32866
	2.76301	-0.42791		2.76301	-0.40826		2.76301	-0.46322		2.76301	-0.57483		3.2206	-0.31961
	2.76256	-0.4284		2.76256	-0.40747		2.76256	-0.46396		2.76256	-0.57337		3.22028	-0.3113
	2.76211	-0.42838		2.76211	-0.40651		2.76211	-0.46358		2.76211	-0.56957		3.21995	-0.30719
	2.76166	-0.42778		2.76166	-0.40536		2.76166	-0.46198		2.76166	-0.56469		3.21962	-0.30891
	2.76121	-0.42681		2.76121	-0.40436		2.76121	-0.45939		2.76121	-0.56056		3.21929	-0.31647
	2.76076	-0.42585		2.76076	-0.40416		2.76076	-0.45638		2.76076	-0.55853		3.21897	-0.32857
	2.76031	-0.42526		2.76031	-0.40536		2.76031	-0.45367		2.76031	-0.55882		3.21864	-0.34201
	2.75986	-0.42513		2.75986	-0.40812		2.75986	-0.4518		2.75986	-0.56042		3.21831	-0.35175
	2.75941	-0.42523		2.75941	-0.41201		2.75941	-0.45075		2.75941	-0.56152		3.21798	-0.35297
	2.75896	-0.42511		2.75896	-0.41609		2.75896	-0.44991		2.75896	-0.56031		3.21766	-0.34426
	2.75851	-0.42439		2.75851	-0.41929		2.75851	-0.44843		2.75851	-0.55615		3.21733	-0.3288
	2.75806	-0.42301		2.75806	-0.42101		2.75806	-0.44593		2.75806	-0.55037		3.217	-0.31235
	2.75761	-0.42139		2.75761	-0.4214		2.75761	-0.44277		2.75761	-0.54576		3.21667	-0.29998
	2.75716	-0.42017		2.75716	-0.42126		2.75716	-0.4398		2.75716	-0.54487		3.21635	-0.29401
	2.75671	-0.41985		2.75671	-0.42134		2.75671	-0.43785		2.75671	-0.54817		3.21602	-0.29385
	2.75626	-0.42044		2.75626	-0.42175		2.75626	-0.43728		2.75626	-0.55359		3.21569	-0.29656
	2.75581	-0.42156		2.75581	-0.42185		2.75581	-0.43799		2.75581	-0.55806		3.21537	-0.29814
	2.75537	-0.42275		2.75537	-0.42087		2.75537	-0.4396		2.75537	-0.5597		3.21504	-0.29567
	2.75492	-0.4237		2.75492	-0.41849		2.75492	-0.4417		2.75492	-0.5589		3.21471	-0.28956
	2.75447	-0.42416		2.75447	-0.41496		2.75447	-0.44404		2.75447	-0.55762		3.21439	-0.28355
	2.75402	-0.42381		2.75402	-0.41089		2.75402	-0.44652		2.75402	-0.55757		3.21406	-0.28217
	2.75357	-0.4224		2.75357	-0.40689		2.75357	-0.44912		2.75357	-0.55893		3.21373	-0.28756
	2.75313	-0.42011		2.75313	-0.40357		2.75313	-0.45183		2.75313	-0.56043		3.21341	-0.29825
	2.75268	-0.41764		2.75268	-0.40148		2.75268	-0.45461		2.75268	-0.56048		3.21308	-0.31055
	2.75223	-0.41599		2.75223	-0.40092		2.75223	-0.4573		2.75223	-0.55838		3.21276	-0.32121
	2.75178	-0.41576		2.75178	-0.40179		2.75178	-0.45974		2.75178	-0.55483		3.21243	-0.32924
	2.75134	-0.41688		2.75134	-0.40355		2.75134	-0.46186		2.75134	-0.55147		3.2121	-0.33586
	2.75089	-0.41874		2.75089	-0.40572		2.75089	-0.46379		2.75089	-0.54983		3.21178	-0.34261
	2.75044	-0.42079		2.75044	-0.40813		2.75044	-0.46578		2.75044	-0.55031		3.21145	-0.34957
	2.75	-0.42289		2.75	-0.41089		2.75	-0.46794		2.75	-0.55205		3.21113	-0.35526
	2.74955	-0.42531		2.74955	-0.41395		2.74955	-0.4701		2.74955	-0.55353		3.2108	-0.35835
	2.7491	-0.4284		2.7491	-0.41684		2.7491	-0.47203		2.7491	-0.55337		3.21047	-0.35917
	2.74866	-0.4321		2.74866	-0.41882		2.74866	-0.47366		2.74866	-0.55093		3.21015	-0.35897
	2.74821	-0.43573		2.74821	-0.4194		2.74821	-0.47515		2.74821	-0.54648		3.20982	-0.3577
	2.74777	-0.43819		2.74777	-0.41856		2.74777	-0.47658		2.74777	-0.5411		3.2095	-0.35308
	2.74732	-0.43865		2.74732	-0.41664		2.74732	-0.47781		2.74732	-0.5363		3.20917	-0.34251
	2.74687	-0.4371		2.74687	-0.41402		2.74687	-0.47854		2.74687	-0.53342		3.20885	-0.32582
	2.74643	-0.43432		2.74643	-0.41095		2.74643	-0.47854		2.74643	-0.53305		3.20852	-0.30606
	2.74598	-0.43136		2.74598	-0.40749		2.74598	-0.47778		2.74598	-0.53464		3.20819	-0.28754
	2.74554	-0.42879		2.74554	-0.40375		2.74554	-0.47647		2.74554	-0.53666		3.20787	-0.27348
	2.74509	-0.42666		2.74509	-0.39987		2.74509	-0.47499		2.74509	-0.53743		3.20754	-0.26452
	2.74465	-0.42473		2.74465	-0.39609		2.74465	-0.47373		2.74465	-0.53621		3.20722	-0.25913
	2.7442	-0.42274		2.7442	-0.39273		2.7442	-0.47282		2.7442	-0.53364		3.20689	-0.25543
	2.74376	-0.42052		2.74376	-0.39021		2.74376	-0.47204		2.74376	-0.53118		3.20657	-0.25346
	2.74331	-0.41793		2.74331	-0.38893		2.74331	-0.47099		2.74331	-0.52994		3.20624	-0.25543
	2.74287	-0.4151		2.74287	-0.3892		2.74287	-0.4694		2.74287	-0.53018		3.20592	-0.26325
	2.74243	-0.41252		2.74243	-0.39094		2.74243	-0.46735		2.74243	-0.53162		3.20559	-0.27577
	2.74198	-0.4109		2.74198	-0.39367		2.74198	-0.46526		2.74198	-0.53417		3.20527	-0.28922
	2.74154	-0.41068		2.74154	-0.39653		2.74154	-0.46364		2.74154	-0.53813		3.20494	-0.30101
	2.74109	-0.41175		2.74109	-0.39856		2.74109	-0.46279		2.74109	-0.54374		3.20462	-0.31251
	2.74065	-0.41343		2.74065	-0.39915		2.74065	-0.46265		2.74065	-0.55058		3.2043	-0.32735
	2.74021	-0.41488		2.74021	-0.39835		2.74021	-0.46289		2.74021	-0.55768		3.20397	-0.34687
	2.73976	-0.41561		2.73976	-0.39691		2.73976	-0.4631		2.73976	-0.56407		3.20365	-0.36783
	2.73932	-0.41563		2.73932	-0.39577		2.73932	-0.46308		2.73932	-0.56916		3.20332	-0.38449
	2.73888	-0.41522		2.73888	-0.39561		2.73888	-0.46296		2.73888	-0.57263		3.203	-0.39262
	2.73843	-0.41464		2.73843	-0.39665		2.73843	-0.46299		2.73843	-0.57434		3.20267	-0.39156
	2.73799	-0.41402		2.73799	-0.39865		2.73799	-0.46316		2.73799	-0.57444		3.20235	-0.38383
	2.73755	-0.41344		2.73755	-0.40115		2.73755	-0.46303		2.73755	-0.57365		3.20203	-0.37343
	2.73711	-0.41294		2.73711	-0.40354		2.73711	-0.46203		2.73711	-0.57305		3.2017	-0.36363
	2.73666	-0.4125		2.73666	-0.40536		2.73666	-0.45998		2.73666	-0.57364		3.20138	-0.35533
	2.73622	-0.41201		2.73622	-0.4065		2.73622	-0.45743		2.73622	-0.5761		3.20105	-0.34654
	2.73578	-0.41138		2.73578	-0.4072		2.73578	-0.45529		2.73578	-0.58064		3.20073	-0.33398
	2.73534	-0.41071		2.73534	-0.40778		2.73534	-0.45417		2.73534	-0.58671		3.20041	-0.31591
	2.7349	-0.4103		2.7349	-0.40844		2.7349	-0.45404		2.7349	-0.5927		3.20008	-0.29419
	2.73445	-0.41058		2.73445	-0.40916		2.73445	-0.45441		2.73445	-0.59615		3.19976	-0.27369
	2.73401	-0.41194		2.73401	-0.4097		2.73401	-0.45474		2.73401	-0.59481		3.19944	-0.25935
	2.73357	-0.41446		2.73357	-0.40977		2.73357	-0.45476		2.73357	-0.58791		3.19911	-0.25345
	2.73313	-0.41768		2.73313	-0.40911		2.73313	-0.45444		2.73313	-0.57682		3.19879	-0.25539
	2.73269	-0.42061		2.73269	-0.40766		2.73269	-0.45373		2.73269	-0.56469		3.19847	-0.26331
	2.73225	-0.42219		2.73225	-0.4056		2.73225	-0.45263		2.73225	-0.55531		3.19814	-0.27512
	2.73181	-0.4218		2.73181	-0.40322		2.73181	-0.45139		2.73181	-0.55154		3.19782	-0.28832
	2.73137	-0.41959		2.73137	-0.40078		2.73137	-0.45063		2.73137	-0.55383		3.1975	-0.29975
	2.73093	-0.4163		2.73093	-0.39823		2.73093	-0.45101		2.73093	-0.55989		3.19717	-0.30641
	2.73049	-0.41283		2.73049	-0.39537		2.73049	-0.45258		2.73049	-0.56594		3.19685	-0.3065
	2.73005	-0.40982		2.73005	-0.39208		2.73005	-0.45455		2.73005	-0.56912		3.19653	-0.30028
	2.72961	-0.40753		2.72961	-0.38858		2.72961	-0.45567		2.72961	-0.56908		3.1962	-0.29025
	2.72917	-0.40588		2.72917	-0.38537		2.72917	-0.45508		2.72917	-0.56754		3.19588	-0.28029
	2.72873	-0.40468		2.72873	-0.38288		2.72873	-0.45285		2.72873	-0.56638		3.19556	-0.27316
	2.72829	-0.4038		2.72829	-0.38124		2.72829	-0.4498		2.72829	-0.56615		3.19524	-0.26824
	2.72785	-0.40326		2.72785	-0.38034		2.72785	-0.44684		2.72785	-0.56617		3.19491	-0.26246
	2.72741	-0.40315		2.72741	-0.38		2.72741	-0.44456		2.72741	-0.56574		3.19459	-0.25442
	2.72697	-0.40363		2.72697	-0.3801		2.72697	-0.44318		2.72697	-0.56473		3.19427	-0.24724
	2.72653	-0.40491		2.72653	-0.38062		2.72653	-0.44279		2.72653	-0.56342		3.19395	-0.24657
	2.72609	-0.40706		2.72609	-0.38161		2.72609	-0.44342		2.72609	-0.56208		3.19362	-0.25528
	2.72565	-0.40985		2.72565	-0.38308		2.72565	-0.44486		2.72565	-0.56106		3.1933	-0.27025
	2.72521	-0.4128		2.72521	-0.3849		2.72521	-0.44648		2.72521	-0.56096		3.19298	-0.28376
	2.72477	-0.4155		2.72477	-0.38685		2.72477	-0.44745		2.72477	-0.56225		3.19266	-0.28788
	2.72434	-0.41786		2.72434	-0.38874		2.72434	-0.44729		2.72434	-0.56452		3.19233	-0.27853
	2.7239	-0.42008		2.7239	-0.39048		2.7239	-0.44636		2.7239	-0.56643		3.19201	-0.25772
	2.72346	-0.42229		2.72346	-0.39195		2.72346	-0.44567		2.72346	-0.56654		3.19169	-0.2332
	2.72302	-0.42436		2.72302	-0.39296		2.72302	-0.44608		2.72302	-0.5643		3.19137	-0.21535
	2.72258	-0.426		2.72258	-0.3934		2.72258	-0.44758		2.72258	-0.56031		3.19105	-0.21202
	2.72215	-0.427		2.72215	-0.39337		2.72215	-0.44927		2.72215	-0.55566		3.19072	-0.2241
	2.72171	-0.4274		2.72171	-0.39325		2.72171	-0.45016		2.72171	-0.55134		3.1904	-0.24481
	2.72127	-0.42742		2.72127	-0.3935		2.72127	-0.45004		2.72127	-0.54812		3.19008	-0.26373
	2.72083	-0.42731		2.72083	-0.39435		2.72083	-0.4495		2.72083	-0.54676		3.18976	-0.27285
	2.7204	-0.42725		2.7204	-0.3957		2.7204	-0.44938		2.7204	-0.54795		3.18944	-0.27069
	2.71996	-0.42727		2.71996	-0.39713		2.71996	-0.44994		2.71996	-0.55197		3.18912	-0.2622
	2.71952	-0.42721		2.71952	-0.39806		2.71952	-0.45078		2.71952	-0.5584		3.18879	-0.25529
	2.71909	-0.42679		2.71909	-0.39808		2.71909	-0.45137		2.71909	-0.56598		3.18847	-0.25652
	2.71865	-0.42577		2.71865	-0.39703		2.71865	-0.45168		2.71865	-0.5729		3.18815	-0.26787
	2.71821	-0.42405		2.71821	-0.39507		2.71821	-0.45234		2.71821	-0.57739		3.18783	-0.28568
	2.71778	-0.42183		2.71778	-0.39261		2.71778	-0.45409		2.71778	-0.57839		3.18751	-0.30277
	2.71734	-0.41949		2.71734	-0.39013		2.71734	-0.45709		2.71734	-0.57596		3.18719	-0.3132
	2.7169	-0.41749		2.7169	-0.38813		2.7169	-0.46064		2.7169	-0.57107		3.18687	-0.31659
	2.71647	-0.4162		2.71647	-0.38716		2.71647	-0.46368		2.71647	-0.56493		3.18655	-0.31829
	2.71603	-0.41571		2.71603	-0.38769		2.71603	-0.4655		2.71603	-0.5584		3.18623	-0.32495
	2.7156	-0.41576		2.7156	-0.38982		2.7156	-0.46604		2.7156	-0.55177		3.1859	-0.33934
	2.71516	-0.41577		2.71516	-0.39299		2.71516	-0.46557		2.71516	-0.54531		3.18558	-0.35832
	2.71473	-0.4153		2.71473	-0.39602		2.71473	-0.46443		2.71473	-0.53971		3.18526	-0.37544
	2.71429	-0.41426		2.71429	-0.39772		2.71429	-0.46296		2.71429	-0.53615		3.18494	-0.38535
	2.71386	-0.413		2.71386	-0.39764		2.71386	-0.46158		2.71386	-0.53563		3.18462	-0.38638
	2.71342	-0.41192		2.71342	-0.39636		2.71342	-0.46075		2.71342	-0.53826		3.1843	-0.37961
	2.71299	-0.41121		2.71299	-0.39492		2.71299	-0.46054		2.71299	-0.54312		3.18398	-0.36638
	2.71255	-0.41081		2.71255	-0.39414		2.71255	-0.46053		2.71255	-0.54878		3.18366	-0.3474
	2.71212	-0.41056		2.71212	-0.39419		2.71212	-0.46009		2.71212	-0.55392		3.18334	-0.32409
	2.71168	-0.41032		2.71168	-0.39479		2.71168	-0.45892		2.71168	-0.55762		3.18302	-0.29959
	2.71125	-0.41011		2.71125	-0.39558		2.71125	-0.45734		2.71125	-0.55935		3.1827	-0.278
	2.71081	-0.40996		2.71081	-0.3962		2.71081	-0.45598		2.71081	-0.55914		3.18238	-0.26228
	2.71038	-0.40987		2.71038	-0.39632		2.71038	-0.45532		2.71038	-0.55791		3.18206	-0.2529
	2.70995	-0.40979		2.70995	-0.39578		2.70995	-0.45542		2.70995	-0.55721		3.18174	-0.24819
	2.70951	-0.40977		2.70951	-0.39489		2.70951	-0.45606		2.70951	-0.5583		3.18142	-0.24559
	2.70908	-0.41003		2.70908	-0.39431		2.70908	-0.45702		2.70908	-0.56121		3.1811	-0.24312
	2.70865	-0.41089		2.70865	-0.39459		2.70865	-0.45812		2.70865	-0.56476		3.18078	-0.24018
	2.70821	-0.41243		2.70821	-0.39555		2.70821	-0.45901		2.70821	-0.56748		3.18046	-0.23734
	2.70778	-0.41436		2.70778	-0.39632		2.70778	-0.45921		2.70778	-0.56871		3.18014	-0.23525
[truncated: 12,005 more rows]
