# Supplementary material for: Metal-organic framework derived crystalline nanocarbon for Fenton-like reaction
Source: Nat Commun. 2024 Jul 23;15:6199. doi: 10.1038/s41467-024-50476-w (PMC11266689; doi:10.1038/s41467-024-50476-w)
Supplement: Supplementary file 3 — Source Data [file 41467_2024_50476_MOESM3_ESM.zip › Source Data/Supplementary Fig. 13.xlsx]

## Sheet: Figure S13
800	X	Y
	2	2287
	2.01	2340
	2.02	2357
	2.03	2320
	2.04	2262
	2.05	2315
	2.06	2411
	2.07	2415
	2.08	2415
	2.09	2415
	2.1	2398
	2.11	2456
	2.12	2421
	2.13	2479
	2.14	2528
	2.15	2471
	2.16	2426
	2.17	2555
	2.18	2635
	2.19	2536
	2.2	2517
	2.21	2519
	2.22	2527
	2.23	2537
	2.24	2537
	2.25	2574
	2.26	2455
	2.27	2539
	2.28	2548
	2.29	2541
	2.3	2684
	2.31	2580
	2.32	2573
	2.33	2651
	2.34	2629
	2.35	2585
	2.36	2558
	2.37	2532
	2.38	2647
	2.39	2630
	2.4	2636
	2.41	2606
	2.42	2586
	2.43	2664
	2.44	2658
	2.45	2714
	2.46	2710
	2.47	2620
	2.48	2700
	2.49	2666
	2.5	2692
	2.51	2734
	2.52	2699
	2.53	2630
	2.54	2683
	2.55	2733
	2.56	2634
	2.57	2650
	2.58	2704
	2.59	2700
	2.6	2670
	2.61	2758
	2.62	2807
	2.63	2689
	2.64	2671
	2.65	2744
	2.66	2602
	2.67	2718
	2.68	2609
	2.69	2728
	2.7	2692
	2.71	2657
	2.72	2736
	2.73	2782
	2.74	2630
	2.75	2646
	2.76	2628
	2.77	2638
	2.78	2676
	2.79	2679
	2.8	2719
	2.81	2692
	2.82	2739
	2.83	2687
	2.84	2673
	2.85	2657
	2.86	2595
	2.87	2627
	2.88	2585
	2.89	2558
	2.9	2584
	2.91	2632
	2.92	2508
	2.93	2615
	2.94	2602
	2.95	2535
	2.96	2556
	2.97	2543
	2.98	2484
	2.99	2580
	3	2621
	3.01	2567
	3.02	2620
	3.03	2584
	3.04	2473
	3.05	2582
	3.06	2501
	3.07	2450
	3.08	2518
	3.09	2550
	3.1	2548
	3.11	2516
	3.12	2515
	3.13	2491
	3.14	2482
	3.15	2535
	3.16	2411
	3.17	2447
	3.18	2396
	3.19	2464
	3.2	2446
	3.21	2482
	3.22	2418
	3.23	2423
	3.24	2356
	3.25	2352
	3.26	2359
	3.27	2288
	3.28	2408
	3.29	2376
	3.3	2368
	3.31	2357
	3.32	2339
	3.33	2330
	3.34	2341
	3.35	2306
	3.36	2301
	3.37	2262
	3.38	2346
	3.39	2231
	3.4	2234
	3.41	2261
	3.42	2270
	3.43	2237
	3.44	2342
	3.45	2235
	3.46	2165
	3.47	2192
	3.48	2228
	3.49	2143
	3.5	2206
	3.51	2238
	3.52	2191
	3.53	2111
	3.54	2193
	3.55	2115
	3.56	2120
	3.57	2096
	3.58	2041
	3.59	2137
	3.6	2100
	3.61	2005
	3.62	2047
	3.63	2071
	3.64	2062
	3.65	2045
	3.66	2032
	3.67	2039
	3.68	2091
	3.69	2041
	3.7	1978
	3.71	2004
	3.72	2019
	3.73	2016
	3.74	1977
	3.75	1971
	3.76	1938
	3.77	1897
	3.78	1885
	3.79	1950
	3.8	2029
	3.81	1895
	3.82	1922
	3.83	1879
	3.84	1936
	3.85	1859
	3.86	1876
	3.87	1872
	3.88	1864
	3.89	1817
	3.9	1849
	3.91	1790
	3.92	1740
	3.93	1785
	3.94	1759
	3.95	1709
	3.96	1714
	3.97	1789
	3.98	1742
	3.99	1763
	4	1755
	4.01	1743
	4.02	1734
	4.03	1677
	4.04	1702
	4.05	1617
	4.06	1708
	4.07	1681
	4.08	1661
	4.09	1607
	4.1	1699
	4.11	1636
	4.12	1600
	4.13	1690
	4.14	1611
	4.15	1639
	4.16	1708
	4.17	1624
	4.18	1546
	4.19	1564
	4.2	1567
	4.21	1504
	4.22	1568
	4.23	1540
	4.24	1557
	4.25	1521
	4.26	1472
	4.27	1568
	4.28	1566
	4.29	1489
	4.3	1523
	4.31	1583
	4.32	1456
	4.33	1468
	4.34	1466
	4.35	1482
	4.36	1427
	4.37	1482
	4.38	1436
	4.39	1460
	4.4	1383
	4.41	1485
	4.42	1420
	4.43	1423
	4.44	1482
	4.45	1422
	4.46	1377
	4.47	1375
	4.48	1398
	4.49	1415
	4.5	1329
	4.51	1403
	4.52	1298
	4.53	1391
	4.54	1369
	4.55	1315
	4.56	1290
	4.57	1330
	4.58	1343
	4.59	1326
	4.6	1352
	4.61	1346
	4.62	1311
	4.63	1289
	4.64	1265
	4.65	1260
	4.66	1318
	4.67	1258
	4.68	1306
	4.69	1281
	4.7	1218
	4.71	1285
	4.72	1293
	4.73	1248
	4.74	1234
	4.75	1193
	4.76	1171
	4.77	1198
	4.78	1172
	4.79	1186
	4.8	1164
	4.81	1170
	4.82	1219
	4.83	1171
	4.84	1170
	4.85	1149
	4.86	1112
	4.87	1116
	4.88	1079
	4.89	1121
	4.9	1053
	4.91	1155
	4.92	1154
	4.93	1077
	4.94	1048
	4.95	1101
	4.96	1042
	4.97	1099
	4.98	1034
	4.99	1109
	5	1028
	5.01	1045
	5.02	1000
	5.03	977
	5.04	982
	5.05	1029
	5.06	1057
	5.07	1043
	5.08	1037
	5.09	1026
	5.1	994
	5.11	975
	5.12	1012
	5.13	980
	5.14	938
	5.15	1014
	5.16	934
	5.17	942
	5.18	961
	5.19	962
	5.2	943
	5.21	940
	5.22	945
	5.23	953
	5.24	957
	5.25	921
	5.26	912
	5.27	904
	5.28	853
	5.29	871
	5.3	904
	5.31	888
	5.32	947
	5.33	862
	5.34	854
	5.35	885
	5.36	833
	5.37	877
	5.38	850
	5.39	805
	5.4	830
	5.41	883
	5.42	845
	5.43	783
	5.44	809
	5.45	800
	5.46	751
	5.47	816
	5.48	776
	5.49	805
	5.5	777
	5.51	780
	5.52	814
	5.53	779
	5.54	760
	5.55	753
	5.56	776
	5.57	767
	5.58	742
	5.59	747
	5.6	757
	5.61	729
	5.62	779
	5.63	747
	5.64	734
	5.65	719
	5.66	717
	5.67	754
	5.68	723
	5.69	748
	5.7	750
	5.71	733
	5.72	721
	5.73	736
	5.74	727
	5.75	742
	5.76	694
	5.77	700
	5.78	688
	5.79	731
	5.8	730
	5.81	632
	5.82	657
	5.83	702
	5.84	716
	5.85	667
	5.86	658
	5.87	672
	5.88	709
	5.89	624
	5.9	684
	5.91	667
	5.92	666
	5.93	677
	5.94	644
	5.95	644
	5.96	623
	5.97	659
	5.98	602
	5.99	656
	6	673
	6.01	649
	6.02	590
	6.03	666
	6.04	640
	6.05	624
	6.06	643
	6.07	610
	6.08	635
	6.09	597
	6.1	609
	6.11	608
	6.12	613
	6.13	600
	6.14	610
	6.15	559
	6.16	589
	6.17	611
	6.18	572
	6.19	584
	6.2	564
	6.21	621
	6.22	575
	6.23	593
	6.24	579
	6.25	567
	6.26	549
	6.27	526
	6.28	575
	6.29	539
	6.3	527
	6.31	514
	6.32	562
	6.33	564
	6.34	565
	6.35	587
	6.36	561
	6.37	563
	6.38	540
	6.39	499
	6.4	547
	6.41	582
	6.42	524
	6.43	515
	6.44	545
	6.45	518
	6.46	565
	6.47	533
	6.48	490
	6.49	511
	6.5	538
	6.51	509
	6.52	560
	6.53	552
	6.54	491
	6.55	549
	6.56	525
	6.57	537
	6.58	495
	6.59	491
	6.6	479
	6.61	546
	6.62	490
	6.63	473
	6.64	484
	6.65	496
	6.66	512
	6.67	515
	6.68	490
	6.69	557
	6.7	516
	6.71	504
	6.72	493
	6.73	478
	6.74	500
	6.75	458
	6.76	472
	6.77	482
	6.78	484
	6.79	492
	6.8	488
	6.81	499
	6.82	485
	6.83	510
	6.84	500
	6.85	473
	6.86	484
	6.87	489
	6.88	502
	6.89	475
	6.9	488
	6.91	491
	6.92	436
	6.93	490
	6.94	434
	6.95	499
	6.96	442
	6.97	447
	6.98	457
	6.99	463
	7	457
	7.01	488
	7.02	464
	7.03	446
	7.04	442
	7.05	483
	7.06	437
	7.07	495
	7.08	451
	7.09	443
	7.1	446
	7.11	452
	7.12	392
	7.13	423
	7.14	445
	7.15	466
	7.16	445
	7.17	426
	7.18	441
	7.19	410
	7.2	454
	7.21	400
	7.22	441
	7.23	426
	7.24	431
	7.25	428
	7.26	397
	7.27	384
	7.28	404
	7.29	415
	7.3	398
	7.31	417
	7.32	406
	7.33	392
	7.34	443
	7.35	402
	7.36	396
	7.37	425
	7.38	418
	7.39	407
	7.4	429
	7.41	424
	7.42	440
	7.43	369
	7.44	376
	7.45	400
	7.46	403
	7.47	425
	7.48	413
	7.49	453
	7.5	424
	7.51	373
	7.52	384
	7.53	375
	7.54	387
	7.55	410
	7.56	378
	7.57	388
	7.58	401
	7.59	376
	7.6	353
	7.61	394
	7.62	346
	7.63	389
	7.64	401
	7.65	386
	7.66	384
	7.67	391
	7.68	379
	7.69	375
	7.7	389
	7.71	387
	7.72	394
	7.73	397
	7.74	402
	7.75	350
	7.76	374
	7.77	385
	7.78	382
	7.79	367
	7.8	366
	7.81	369
	7.82	375
	7.83	364
	7.84	350
	7.85	348
	7.86	393
	7.87	376
	7.88	366
	7.89	368
	7.9	366
	7.91	346
	7.92	359
	7.93	377
	7.94	375
	7.95	365
	7.96	368
	7.97	359
	7.98	377
	7.99	377
	8	346
	8.01	382
	8.02	355
	8.03	355
	8.04	333
	8.05	374
	8.06	377
	8.07	370
	8.08	363
	8.09	360
	8.1	351
	8.11	364
	8.12	388
	8.13	348
	8.14	353
	8.15	345
	8.16	367
	8.17	334
	8.18	316
	8.19	334
	8.2	355
	8.21	336
	8.22	312
	8.23	344
	8.24	338
	8.25	337
	8.26	341
	8.27	313
	8.28	333
	8.29	357
	8.3	327
	8.31	338
	8.32	345
	8.33	323
	8.34	327
	8.35	327
	8.36	323
	8.37	356
	8.38	377
	8.39	348
	8.4	322
	8.41	320
	8.42	334
	8.43	303
	8.44	315
	8.45	316
	8.46	336
	8.47	350
	8.48	335
	8.49	299
	8.5	316
	8.51	334
	8.52	335
	8.53	316
	8.54	324
	8.55	340
	8.56	337
	8.57	339
	8.58	313
	8.59	320
	8.6	349
	8.61	312
	8.62	321
	8.63	339
	8.64	323
	8.65	279
	8.66	307
	8.67	317
	8.68	337
	8.69	324
	8.7	308
	8.71	331
	8.72	357
	8.73	342
	8.74	332
	8.75	313
	8.76	348
	8.77	299
	8.78	319
	8.79	302
	8.8	306
	8.81	304
	8.82	301
	8.83	290
	8.84	319
	8.85	287
	8.86	297
	8.87	302
	8.88	299
	8.89	290
	8.9	326
	8.91	293
	8.92	323
	8.93	283
	8.94	309
	8.95	302
	8.96	289
	8.97	303
	8.98	282
	8.99	317
	9	291
	9.01	266
	9.02	296
	9.03	310
	9.04	315
	9.05	323
	9.06	285
	9.07	310
	9.08	301
	9.09	287
	9.1	311
	9.11	275
	9.12	304
	9.13	309
	9.14	310
	9.15	285
	9.16	306
	9.17	311
	9.18	276
	9.19	316
	9.2	334
	9.21	295
	9.22	303
	9.23	278
	9.24	282
	9.25	287
	9.26	283
	9.27	284
	9.28	290
	9.29	290
	9.3	290
	9.31	278
	9.32	293
	9.33	289
	9.34	299
	9.35	262
	9.36	285
	9.37	278
	9.38	284
	9.39	273
	9.4	266
	9.41	296
	9.42	275
	9.43	294
	9.44	295
	9.45	290
	9.46	289
	9.47	292
	9.48	263
	9.49	253
	9.5	273
	9.51	267
	9.52	282
	9.53	239
	9.54	280
	9.55	271
	9.56	298
	9.57	268
	9.58	287
	9.59	287
	9.6	274
	9.61	259
	9.62	294
	9.63	282
	9.64	293
	9.65	272
	9.66	270
	9.67	269
	9.68	262
	9.69	264
	9.7	244
	9.71	265
	9.72	264
	9.73	243
	9.74	256
	9.75	279
	9.76	270
	9.77	255
	9.78	261
	9.79	261
	9.8	263
	9.81	282
	9.82	292
	9.83	281
	9.84	259
	9.85	271
	9.86	250
	9.87	269
	9.88	275
	9.89	255
	9.9	260
	9.91	265
	9.92	259
	9.93	266
	9.94	265
	9.95	274
	9.96	241
	9.97	248
	9.98	287
	9.99	268
	10	259
	10.01	246
	10.02	228
	10.03	251
	10.04	254
	10.05	259
	10.06	249
	10.07	267
	10.08	241
	10.09	258
	10.1	264
	10.11	258
	10.12	281
	10.13	257
	10.14	286
	10.15	258
	10.16	278
	10.17	262
	10.18	247
	10.19	271
	10.2	259
	10.21	296
	10.22	287
	10.23	260
	10.24	237
	10.25	248
	10.26	249
	10.27	256
	10.28	243
	10.29	259
	10.3	276
	10.31	239
	10.32	227
	10.33	257
	10.34	265
	10.35	265
	10.36	240
	10.37	243
	10.38	252
	10.39	279
	10.4	244
	10.41	254
	10.42	243
	10.43	262
	10.44	231
	10.45	245
	10.46	266
	10.47	245
	10.48	268
	10.49	249
	10.5	243
	10.51	259
	10.52	225
	10.53	232
	10.54	241
	10.55	249
	10.56	272
	10.57	256
	10.58	246
	10.59	229
	10.6	249
	10.61	239
	10.62	251
	10.63	272
	10.64	241
	10.65	226
	10.66	245
	10.67	226
	10.68	262
	10.69	235
	10.7	252
	10.71	226
	10.72	256
	10.73	222
	10.74	236
	10.75	226
	10.76	257
	10.77	264
	10.78	259
	10.79	227
	10.8	245
	10.81	247
	10.82	230
	10.83	244
	10.84	218
	10.85	232
	10.86	261
	10.87	257
	10.88	243
	10.89	220
	10.9	250
	10.91	239
	10.92	234
	10.93	238
	10.94	229
	10.95	229
	10.96	239
	10.97	204
	10.98	222
	10.99	248
	11	263
	11.01	268
	11.02	246
	11.03	231
	11.04	244
	11.05	221
	11.06	242
	11.07	228
	11.08	250
	11.09	228
	11.1	242
	11.11	264
	11.12	260
	11.13	260
	11.14	241
	11.15	225
	11.16	226
	11.17	216
	11.18	235
	11.19	236
	11.2	246
	11.21	226
	11.22	231
	11.23	230
	11.24	235
	11.25	225
	11.26	205
	11.27	231
	11.28	246
	11.29	265
	11.3	241
	11.31	245
	11.32	219
	11.33	234
	11.34	235
	11.35	225
	11.36	212
	11.37	203
	11.38	221
	11.39	221
	11.4	226
	11.41	218
	11.42	200
	11.43	213
	11.44	250
	11.45	248
	11.46	248
	11.47	219
	11.48	257
	11.49	239
	11.5	232
	11.51	236
	11.52	236
	11.53	249
	11.54	227
	11.55	251
	11.56	268
	11.57	241
	11.58	219
	11.59	246
	11.6	237
	11.61	242
	11.62	231
	11.63	211
	11.64	228
	11.65	241
	11.66	227
	11.67	231
	11.68	230
	11.69	224
	11.7	221
	11.71	215
	11.72	221
	11.73	245
	11.74	246
	11.75	220
	11.76	227
	11.77	215
	11.78	243
	11.79	198
	11.8	220
	11.81	222
	11.82	221
	11.83	211
	11.84	236
	11.85	233
	11.86	239
	11.87	228
	11.88	225
	11.89	236
	11.9	227
	11.91	218
	11.92	230
	11.93	216
	11.94	214
	11.95	219
	11.96	224
	11.97	237
	11.98	240
	11.99	217
	12	224
	12.01	211
	12.02	220
	12.03	241
	12.04	207
	12.05	241
	12.06	223
	12.07	227
	12.08	242
	12.09	236
	12.1	215
	12.11	257
	12.12	229
	12.13	249
	12.14	229
	12.15	208
	12.16	226
	12.17	247
	12.18	227
	12.19	249
	12.2	203
	12.21	223
	12.22	206
	12.23	234
	12.24	217
	12.25	196
	12.26	206
	12.27	214
	12.28	226
	12.29	227
	12.3	241
	12.31	223
	12.32	218
	12.33	230
	12.34	249
	12.35	230
	12.36	212
	12.37	208
	12.38	213
	12.39	244
	12.4	221
	12.41	212
	12.42	241
	12.43	212
	12.44	201
	12.45	221
	12.46	232
	12.47	226
	12.48	226
	12.49	190
	12.5	230
	12.51	250
	12.52	220
	12.53	220
	12.54	221
	12.55	197
	12.56	200
	12.57	214
	12.58	230
	12.59	222
	12.6	226
	12.61	222
	12.62	224
	12.63	216
	12.64	216
	12.65	216
	12.66	200
	12.67	213
	12.68	217
	12.69	235
	12.7	207
	12.71	234
	12.72	215
	12.73	246
	12.74	199
	12.75	217
	12.76	226
	12.77	214
	12.78	230
	12.79	229
	12.8	210
	12.81	224
	12.82	228
	12.83	234
	12.84	221
	12.85	231
	12.86	223
	12.87	218
	12.88	207
	12.89	233
	12.9	238
	12.91	235
	12.92	223
	12.93	229
	12.94	203
	12.95	230
	12.96	199
	12.97	224
	12.98	213
	12.99	212
	13	215
	13.01	220
	13.02	220
	13.03	215
	13.04	236
	13.05	217
	13.06	235
	13.07	203
	13.08	188
	13.09	201
	13.1	216
	13.11	218
	13.12	221
	13.13	208
	13.14	215
	13.15	212
	13.16	209
	13.17	216
	13.18	185
	13.19	191
	13.2	225
	13.21	214
	13.22	216
	13.23	227
	13.24	236
	13.25	237
	13.26	213
	13.27	226
	13.28	218
	13.29	222
	13.3	217
	13.31	215
	13.32	219
	13.33	213
	13.34	219
	13.35	218
	13.36	219
	13.37	211
	13.38	182
	13.39	200
	13.4	211
	13.41	213
	13.42	207
	13.43	200
	13.44	219
	13.45	228
	13.46	223
	13.47	195
	13.48	214
	13.49	212
	13.5	210
	13.51	204
	13.52	201
	13.53	213
	13.54	222
	13.55	227
	13.56	203
	13.57	233
	13.58	218
	13.59	213
	13.6	200
	13.61	196
	13.62	211
	13.63	210
	13.64	218
	13.65	222
	13.66	200
	13.67	208
	13.68	207
	13.69	217
	13.7	221
	13.71	254
	13.72	218
	13.73	209
	13.74	223
	13.75	231
	13.76	208
	13.77	219
	13.78	190
	13.79	213
	13.8	207
	13.81	217
	13.82	212
	13.83	194
	13.84	191
	13.85	189
	13.86	188
	13.87	230
	13.88	252
	13.89	210
	13.9	203
	13.91	212
	13.92	221
	13.93	216
	13.94	218
	13.95	217
	13.96	228
	13.97	211
	13.98	211
	13.99	208
	14	189
	14.01	200
	14.02	212
	14.03	203
	14.04	196
	14.05	213
	14.06	225
	14.07	197
	14.08	205
	14.09	201
	14.1	207
	14.11	220
	14.12	199
	14.13	198
	14.14	211
	14.15	206
	14.16	205
	14.17	203
	14.18	208
	14.19	199
	14.2	203
	14.21	220
	14.22	192
	14.23	214
	14.24	210
	14.25	199
	14.26	191
	14.27	213
	14.28	185
	14.29	212
	14.3	206
	14.31	200
	14.32	192
	14.33	193
	14.34	202
	14.35	177
	14.36	198
	14.37	210
	14.38	225
	14.39	201
	14.4	194
	14.41	203
	14.42	225
	14.43	184
	14.44	188
	14.45	217
	14.46	202
	14.47	206
	14.48	217
	14.49	207
	14.5	185
	14.51	188
	14.52	193
	14.53	214
	14.54	197
	14.55	219
	14.56	188
	14.57	191
	14.58	208
	14.59	174
	14.6	184
	14.61	203
	14.62	214
	14.63	197
	14.64	205
	14.65	205
	14.66	201
	14.67	185
	14.68	187
	14.69	201
	14.7	220
	14.71	221
	14.72	202
	14.73	228
	14.74	219
	14.75	186
	14.76	212
	14.77	197
	14.78	217
	14.79	204
	14.8	207
	14.81	207
	14.82	207
	14.83	200
	14.84	186
	14.85	190
	14.86	206
	14.87	200
	14.88	195
	14.89	191
	14.9	188
	14.91	185
	14.92	199
	14.93	182
	14.94	195
	14.95	190
	14.96	195
	14.97	191
	14.98	199
	14.99	181
	15	196
	15.01	207
	15.02	216
	15.03	190
	15.04	196
	15.05	203
	15.06	204
	15.07	186
	15.08	200
	15.09	190
	15.1	212
	15.11	216
	15.12	173
	15.13	205
	15.14	218
	15.15	224
	15.16	215
	15.17	226
	15.18	223
	15.19	212
	15.2	213
	15.21	199
	15.22	203
	15.23	198
	15.24	180
	15.25	174
	15.26	192
	15.27	227
	15.28	181
	15.29	208
	15.3	173
	15.31	222
	15.32	169
	15.33	186
	15.34	217
	15.35	190
	15.36	199
	15.37	193
	15.38	190
	15.39	212
	15.4	209
	15.41	204
	15.42	217
	15.43	214
	15.44	201
	15.45	174
	15.46	197
	15.47	173
	15.48	197
	15.49	191
	15.5	214
	15.51	199
	15.52	200
	15.53	186
	15.54	204
	15.55	172
	15.56	191
	15.57	207
	15.58	200
	15.59	203
	15.6	193
	15.61	201
	15.62	182
	15.63	181
	15.64	195
	15.65	196
	15.66	184
	15.67	225
	15.68	183
	15.69	198
	15.7	202
	15.71	210
	15.72	192
	15.73	178
	15.74	213
	15.75	238
	15.76	190
	15.77	178
	15.78	195
	15.79	191
	15.8	194
	15.81	204
	15.82	187
	15.83	199
	15.84	190
	15.85	205
	15.86	181
	15.87	196
	15.88	196
	15.89	225
	15.9	189
	15.91	214
	15.92	199
	15.93	205
	15.94	194
	15.95	211
	15.96	200
	15.97	195
	15.98	196
	15.99	177
	16	200
	16.01	188
	16.02	184
	16.03	171
	16.04	188
	16.05	177
	16.06	216
	16.07	208
	16.08	220
	16.09	197
	16.1	209
	16.11	191
	16.12	189
	16.13	210
	16.14	188
	16.15	203
	16.16	178
	16.17	202
	16.18	184
	16.19	183
	16.2	192
	16.21	207
	16.22	216
	16.23	211
	16.24	228
	16.25	182
	16.26	214
	16.27	180
	16.28	196
	16.29	200
	16.3	193
	16.31	222
	16.32	207
	16.33	195
	16.34	186
	16.35	210
	16.36	211
	16.37	191
	16.38	198
	16.39	219
	16.4	185
	16.41	184
	16.42	196
	16.43	214
	16.44	209
	16.45	199
	16.46	203
	16.47	188
	16.48	182
	16.49	188
	16.5	208
	16.51	200
	16.52	194
	16.53	210
	16.54	202
	16.55	179
	16.56	180
	16.57	188
	16.58	196
	16.59	205
	16.6	188
	16.61	199
	16.62	198
	16.63	192
	16.64	192
	16.65	188
	16.66	185
	16.67	187
	16.68	187
	16.69	184
	16.7	183
	16.71	178
	16.72	177
	16.73	202
	16.74	211
	16.75	205
	16.76	200
	16.77	169
	16.78	178
	16.79	189
	16.8	186
	16.81	205
	16.82	212
	16.83	174
	16.84	196
	16.85	206
	16.86	220
	16.87	213
	16.88	207
	16.89	215
	16.9	183
	16.91	199
	16.92	217
	16.93	193
	16.94	180
	16.95	194
	16.96	210
	16.97	205
	16.98	197
	16.99	191
	17	202
	17.01	194
	17.02	171
	17.03	193
	17.04	184
	17.05	207
	17.06	176
	17.07	193
	17.08	177
	17.09	188
	17.1	179
	17.11	198
	17.12	174
	17.13	200
	17.14	181
	17.15	185
	17.16	183
	17.17	186
	17.18	194
	17.19	187
	17.2	169
	17.21	189
	17.22	196
	17.23	171
	17.24	203
	17.25	194
	17.26	206
	17.27	177
	17.28	193
	17.29	195
	17.3	204
	17.31	197
	17.32	177
	17.33	168
	17.34	179
	17.35	179
	17.36	183
	17.37	202
	17.38	184
	17.39	187
	17.4	173
	17.41	178
	17.42	182
	17.43	207
	17.44	178
	17.45	188
	17.46	175
	17.47	202
	17.48	196
	17.49	198
	17.5	185
	17.51	194
	17.52	189
	17.53	189
	17.54	198
	17.55	182
	17.56	181
	17.57	210
	17.58	181
	17.59	228
	17.6	195
	17.61	192
	17.62	207
	17.63	216
	17.64	199
	17.65	213
	17.66	189
	17.67	185
	17.68	211
	17.69	182
	17.7	167
	17.71	180
	17.72	211
	17.73	210
	17.74	190
	17.75	180
	17.76	190
	17.77	180
	17.78	179
	17.79	206
	17.8	186
	17.81	206
	17.82	208
	17.83	202
	17.84	194
	17.85	208
	17.86	215
	17.87	190
	17.88	217
	17.89	201
	17.9	205
	17.91	226
	17.92	188
	17.93	205
	17.94	198
	17.95	197
	17.96	205
	17.97	188
	17.98	200
	17.99	203
	18	204
	18.01	185
	18.02	230
	18.03	193
	18.04	217
	18.05	206
	18.06	199
	18.07	191
	18.08	221
	18.09	210
	18.1	196
	18.11	205
	18.12	206
	18.13	197
	18.14	200
	18.15	213
	18.16	187
	18.17	189
	18.18	207
	18.19	218
	18.2	214
	18.21	213
	18.22	205
	18.23	207
	18.24	184
	18.25	184
	18.26	205
	18.27	208
	18.28	216
	18.29	182
	18.3	204
	18.31	189
	18.32	189
	18.33	198
	18.34	183
	18.35	207
	18.36	209
	18.37	225
	18.38	186
	18.39	201
	18.4	205
	18.41	224
	18.42	204
	18.43	209
	18.44	169
	18.45	203
	18.46	197
	18.47	195
	18.48	192
	18.49	205
	18.5	174
	18.51	199
	18.52	220
	18.53	190
	18.54	206
	18.55	203
	18.56	182
	18.57	159
	18.58	196
	18.59	187
	18.6	183
	18.61	169
	18.62	179
	18.63	162
	18.64	173
	18.65	184
	18.66	177
	18.67	195
	18.68	190
	18.69	190
	18.7	168
	18.71	202
	18.72	194
	18.73	209
	18.74	195
	18.75	184
	18.76	171
	18.77	184
	18.78	195
	18.79	181
	18.8	187
	18.81	180
	18.82	174
	18.83	180
	18.84	192
	18.85	179
	18.86	182
	18.87	191
	18.88	163
	18.89	177
	18.9	185
	18.91	173
	18.92	182
	18.93	198
	18.94	183
	18.95	178
	18.96	193
	18.97	166
	18.98	198
	18.99	221
	19	219
	19.01	186
	19.02	181
	19.03	204
	19.04	198
	19.05	191
	19.06	196
	19.07	176
	19.08	188
	19.09	208
	19.1	201
	19.11	196
	19.12	195
	19.13	184
	19.14	191
	19.15	184
	19.16	207
	19.17	188
	19.18	191
	19.19	186
	19.2	182
	19.21	187
	19.22	205
	19.23	194
	19.24	182
	19.25	191
	19.26	188
	19.27	198
	19.28	194
	19.29	201
	19.3	189
	19.31	175
	19.32	195
	19.33	181
	19.34	173
	19.35	180
	19.36	180
	19.37	176
	19.38	190
	19.39	190
	19.4	191
	19.41	207
	19.42	188
	19.43	184
	19.44	200
	19.45	191
	19.46	208
	19.47	200
	19.48	196
	19.49	185
	19.5	209
	19.51	198
	19.52	185
	19.53	198
	19.54	179
	19.55	196
	19.56	173
	19.57	206
	19.58	168
	19.59	184
	19.6	177
	19.61	188
	19.62	208
	19.63	201
	19.64	196
	19.65	196
	19.66	200
	19.67	209
	19.68	195
	19.69	185
	19.7	189
	19.71	181
	19.72	182
	19.73	157
	19.74	197
	19.75	189
	19.76	175
	19.77	195
	19.78	179
	19.79	219
	19.8	204
	19.81	200
	19.82	200
	19.83	165
	19.84	198
	19.85	200
	19.86	222
	19.87	187
	19.88	190
	19.89	195
	19.9	192
	19.91	183
	19.92	200
	19.93	212
	19.94	185
	19.95	171
	19.96	191
	19.97	200
	19.98	184
	19.99	194
	20	219
	20.01	184
	20.02	167
	20.03	179
	20.04	185
	20.05	200
	20.06	209
	20.07	187
	20.08	182
	20.09	199
	20.1	189
	20.11	188
	20.12	190
	20.13	179
	20.14	192
	20.15	194
	20.16	181
	20.17	182
	20.18	199
	20.19	200
	20.2	196
	20.21	186
	20.22	182
	20.23	203
	20.24	201
	20.25	174
	20.26	197
	20.27	177
	20.28	169
	20.29	189
	20.3	188
	20.31	189
	20.32	180
	20.33	194
	20.34	180
	20.35	187
	20.36	193
	20.37	179
	20.38	192
	20.39	182
	20.4	196
	20.41	186
	20.42	214
	20.43	200
	20.44	201
	20.45	178
	20.46	179
	20.47	199
	20.48	187
	20.49	193
	20.5	189
	20.51	192
	20.52	170
	20.53	181
	20.54	196
	20.55	218
	20.56	203
	20.57	176
	20.58	163
	20.59	174
	20.6	198
	20.61	196
	20.62	184
	20.63	173
	20.64	181
	20.65	197
	20.66	221
	20.67	203
	20.68	189
	20.69	207
	20.7	193
	20.71	199
	20.72	186
	20.73	173
	20.74	192
	20.75	202
	20.76	211
	20.77	200
	20.78	207
	20.79	187
	20.8	196
	20.81	191
	20.82	192
	20.83	200
	20.84	199
	20.85	191
	20.86	212
	20.87	205
	20.88	208
	20.89	186
	20.9	189
	20.91	206
	20.92	180
	20.93	186
	20.94	178
	20.95	187
	20.96	186
	20.97	177
	20.98	199
	20.99	186
	21	189
	21.01	185
	21.02	209
	21.03	183
	21.04	187
	21.05	170
	21.06	195
	21.07	220
	21.08	184
	21.09	189
	21.1	203
	21.11	193
	21.12	182
	21.13	203
	21.14	198
	21.15	219
	21.16	221
	21.17	174
	21.18	232
	21.19	208
	21.2	180
	21.21	206
	21.22	207
	21.23	216
	21.24	245
	21.25	246
	21.26	223
	21.27	263
	21.28	242
	21.29	260
	21.3	313
	21.31	364
	21.32	455
	21.33	520
	21.34	496
	21.35	461
	21.36	464
	21.37	464
	21.38	469
	21.39	432
	21.4	365
	21.41	335
	21.42	310
	21.43	323
	21.44	276
	21.45	263
	21.46	256
	21.47	252
	21.48	261
	21.49	204
	21.5	212
	21.51	234
	21.52	215
	21.53	197
	21.54	210
	21.55	199
	21.56	190
	21.57	194
	21.58	169
	21.59	189
	21.6	209
	21.61	181
	21.62	192
	21.63	198
	21.64	186
	21.65	192
	21.66	174
	21.67	202
	21.68	195
	21.69	187
	21.7	233
	21.71	211
	21.72	199
	21.73	195
	21.74	208
	21.75	201
	21.76	162
	21.77	203
	21.78	197
	21.79	190
	21.8	199
	21.81	186
	21.82	204
	21.83	204
	21.84	187
	21.85	210
	21.86	223
	21.87	195
	21.88	188
	21.89	210
	21.9	183
	21.91	215
	21.92	197
	21.93	192
	21.94	178
	21.95	204
	21.96	188
	21.97	198
	21.98	213
[truncated: 4,802 more rows]
