# Supplementary material for: Metal-organic framework derived crystalline nanocarbon for Fenton-like reaction
Source: Nat Commun. 2024 Jul 23;15:6199. doi: 10.1038/s41467-024-50476-w (PMC11266689; doi:10.1038/s41467-024-50476-w)
Supplement: Supplementary file 3 — Source Data [file 41467_2024_50476_MOESM3_ESM.zip › Source Data/Supplementary Fig. 14.xlsx]

## Sheet: Figure S14
Zn 2p
600	BE_zn.dat	1054.83 - 1014.88_1_zn.dat	1054.83 - 1014.88_2_zn.dat	Background_zn.dat	Envelope_zn.dat	800	BE_zn 2p.dat	1054.99 - 1014.99_1_zn 2p.dat	1054.99 - 1014.99_2_zn 2p.dat	Background_zn 2p.dat	Envelope_zn 2p.dat	950	BE_zn.dat	1055.08 - 1015.08_1_zn.dat	1055.08 - 1015.08_2_zn.dat	Background_zn.dat	Envelope_zn.dat	1100	X	Y
	1054.83	4710.9	4714.14	4710.23	4714.81		1054.99	2944.72	2946.72	2944.32	2947.12		1055.08	2340	2341.07	2339.77	2341.3		1055.1	1457.95
	1054.78	4812.03	4815.31	4811.36	4815.98		1054.94	2967.45	2969.48	2967.05	2969.88		1055.03	2365	2366.08	2364.77	2366.31		1055.05	1502.27
	1054.73	4668.86	4672.17	4668.18	4672.85		1054.89	2987.9	2989.95	2987.5	2990.36		1054.98	2303.64	2304.74	2303.41	2304.97		1055	1482.95
	1054.68	4732.5	4735.86	4731.82	4736.53		1054.84	2958.35	2960.43	2957.95	2960.83		1054.93	2360.46	2361.57	2360.23	2361.8		1054.95	1507.95
	1054.63	4602.95	4606.35	4602.27	4607.03		1054.79	2984.5	2986.59	2984.09	2987		1054.88	2255.91	2257.03	2255.68	2257.27		1054.9	1456.82
	1054.58	4782.5	4785.94	4781.82	4786.62		1054.74	2957.23	2959.35	2956.82	2959.76		1054.83	2412.73	2413.87	2412.5	2414.1		1054.85	1475
	1054.53	4732.5	4735.98	4731.82	4736.67		1054.69	3094.73	3096.88	3094.32	3097.28		1054.78	2304.78	2305.93	2304.55	2306.16		1054.8	1609.09
	1054.48	4666.6	4670.12	4665.91	4670.81		1054.64	3109.5	3111.67	3109.09	3112.08		1054.73	2367.29	2368.45	2367.05	2368.68		1054.75	1629.55
	1054.43	4775.69	4779.26	4775	4779.95		1054.59	3041.32	3043.52	3040.91	3043.93		1054.68	2259.33	2260.5	2259.09	2260.74		1054.7	1569.32
	1054.38	4670.01	4673.63	4669.32	4674.32		1054.54	2997	2999.23	2996.59	2999.64		1054.63	2319.56	2320.75	2319.32	2320.98		1054.65	1634.09
	1054.33	4589.33	4593	4588.64	4593.69		1054.49	3112.91	3115.17	3112.5	3115.58		1054.58	2349.1	2350.3	2348.86	2350.54		1054.6	1601.14
	1054.28	4730.24	4733.95	4729.55	4734.65		1054.44	2992.46	2994.75	2992.05	2995.17		1054.53	2338.88	2340.1	2338.64	2340.34		1054.55	1496.59
	1054.23	4604.11	4607.86	4603.41	4608.56		1054.39	3051.56	3053.87	3051.14	3054.29		1054.48	2367.29	2368.52	2367.05	2368.76		1054.5	1521.59
	1054.18	4622.29	4626.09	4621.59	4626.79		1054.34	2959.51	2961.85	2959.09	2962.27		1054.43	2374.1	2375.35	2373.86	2375.59		1054.45	1529.55
	1054.13	4699.56	4703.41	4698.86	4704.11		1054.29	2931.1	2933.47	2930.68	2933.89		1054.38	2308.19	2309.46	2307.95	2309.7		1054.4	1543.18
	1054.08	4690.47	4694.38	4689.77	4695.08		1054.24	3008.37	3010.77	3007.95	3011.19		1054.33	2341.15	2342.43	2340.91	2342.67		1054.35	1484.09
	1054.03	4754.11	4758.07	4753.41	4758.78		1054.19	2958.37	2960.8	2957.95	2961.22		1054.28	2280.92	2282.22	2280.68	2282.46		1054.3	1465.91
	1053.98	4717.76	4721.76	4717.05	4722.47		1054.14	3000.42	3002.89	3000	3003.31		1054.23	2333.19	2334.51	2332.95	2334.75		1054.25	1521.59
	1053.93	4647.3	4651.36	4646.59	4652.07		1054.09	3090.19	3092.69	3089.77	3093.11		1054.18	2374.1	2375.44	2373.86	2375.68		1054.2	1605.68
	1053.88	4815.48	4819.59	4814.77	4820.3		1054.04	3083.38	3085.9	3082.95	3086.33		1054.13	2338.88	2340.23	2338.64	2340.48		1054.15	1431.82
	1053.83	4713.21	4717.38	4712.5	4718.09		1053.99	3008.38	3010.94	3007.95	3011.36		1054.08	2324.1	2325.47	2323.86	2325.72		1054.1	1592.05
	1053.78	4740.49	4744.71	4739.77	4745.42		1053.94	2948.16	2950.75	2947.73	2951.18		1054.03	2203.66	2205.04	2203.41	2205.29		1054.05	1629.55
	1053.73	4635.95	4640.23	4635.23	4640.95		1053.89	2906.11	2908.73	2905.68	2909.16		1053.98	2369.57	2370.97	2369.32	2371.22		1054	1590.91
	1053.68	4765.49	4769.83	4764.77	4770.55		1053.84	3020.88	3023.54	3020.45	3023.97		1053.93	2320.7	2322.12	2320.45	2322.36		1053.95	1527.27
	1053.63	4655.27	4659.67	4654.55	4660.39		1053.79	3057.25	3059.95	3056.82	3060.38		1053.88	2269.57	2271.01	2269.32	2271.26		1053.9	1611.36
	1053.58	4550.73	4555.18	4550	4555.91		1053.74	2865.2	2867.94	2864.77	2868.37		1053.83	2301.39	2302.85	2301.14	2303.1		1053.85	1576.14
	1053.53	4566.64	4571.15	4565.91	4571.88		1053.69	3044.75	3047.53	3044.32	3047.96		1053.78	2304.8	2306.28	2304.55	2306.53		1053.8	1630.68
	1053.48	4654.14	4658.72	4653.41	4659.44		1053.64	2974.3	2977.1	2973.86	2977.54		1053.73	2267.3	2268.8	2267.05	2269.05		1053.75	1563.64
	1053.43	4714.37	4719.01	4713.64	4719.74		1053.59	3032.26	3035.1	3031.82	3035.54		1053.68	2353.66	2355.18	2353.41	2355.43		1053.7	1537.5
	1053.38	4625.73	4630.44	4625	4631.18		1053.54	3027.71	3030.59	3027.27	3031.03		1053.63	2261.61	2263.15	2261.36	2263.41		1053.65	1535.23
	1053.33	4689.38	4694.15	4688.64	4694.89		1053.49	3056.12	3059.04	3055.68	3059.48		1053.58	2297.98	2299.54	2297.73	2299.8		1053.6	1484.09
	1053.28	4740.51	4745.35	4739.77	4746.09		1053.44	2999.3	3002.26	2998.86	3002.7		1053.53	2345.7	2347.29	2345.45	2347.54		1053.55	1628.41
	1053.23	4516.65	4521.56	4515.91	4522.3		1053.39	2972.03	2975.04	2971.59	2975.48		1053.48	2362.75	2364.36	2362.5	2364.61		1053.5	1569.32
	1053.18	4729.15	4734.13	4728.41	4734.88		1053.34	2944.76	2947.81	2944.32	2948.25		1053.43	2358.21	2359.83	2357.95	2360.09		1053.45	1490.91
	1053.13	4798.48	4803.52	4797.73	4804.27		1053.29	3107.27	3110.35	3106.82	3110.8		1053.38	2307.08	2308.73	2306.82	2308.98		1053.4	1548.86
	1053.08	4763.25	4768.37	4762.5	4769.12		1053.24	2934.54	2937.67	2934.09	2938.12		1053.33	2374.12	2375.79	2373.86	2376.05		1053.35	1573.86
	1053.03	4682.57	4687.77	4681.82	4688.52		1053.19	3098.18	3101.35	3097.73	3101.8		1053.28	2337.76	2339.46	2337.5	2339.71		1053.3	1511.36
	1052.98	4671.2	4676.48	4670.45	4677.23		1053.14	2847.04	2850.26	2846.59	2850.71		1053.23	2387.76	2389.48	2387.5	2389.74		1053.25	1479.55
	1052.93	4629.17	4634.52	4628.41	4635.28		1053.09	3032.27	3035.53	3031.82	3035.98		1053.18	2375.26	2377.01	2375	2377.27		1053.2	1497.73
	1052.88	4722.35	4727.78	4721.59	4728.54		1053.04	2958.4	2961.71	2957.95	2962.17		1053.13	2359.35	2361.12	2359.09	2361.38		1053.15	1542.05
	1052.83	4605.31	4610.82	4604.55	4611.58		1052.99	2959.16	2962.52	2958.71	2962.98		1053.08	2305.91	2307.71	2305.65	2307.97		1053.1	1526.14
	1052.78	4689.4	4694.99	4688.64	4695.76		1052.94	2959.16	2962.57	2958.7	2963.02		1053.03	2305.91	2307.73	2305.64	2307.99		1053.05	1507.95
	1052.73	4691.68	4697.34	4690.91	4698.11		1052.89	2959.15	2962.61	2958.69	2963.06		1052.98	2305.88	2307.73	2305.62	2308		1053	1598.86
	1052.68	4692.82	4698.58	4692.05	4699.35		1052.84	2959.09	2962.6	2958.63	2963.06		1052.93	2305.87	2307.75	2305.61	2308.01		1052.95	1528.41
	1052.63	4717.82	4723.67	4717.05	4724.44		1052.79	2959.08	2962.65	2958.62	2963.11		1052.88	2305.87	2307.77	2305.6	2308.04		1052.9	1580.68
	1052.58	4553.04	4558.99	4552.27	4559.76		1052.74	2959.07	2962.68	2958.61	2963.15		1052.83	2305.84	2307.78	2305.58	2308.04		1052.85	1518.18
	1052.53	4663.28	4669.31	4662.5	4670.09		1052.69	2958.95	2962.61	2958.49	2963.08		1052.78	2305.83	2307.8	2305.57	2308.06		1052.8	1617.05
	1052.48	4658.73	4664.85	4657.95	4665.63		1052.64	2958.91	2962.63	2958.44	2963.09		1052.73	2305.78	2307.77	2305.51	2308.03		1052.75	1551.14
	1052.43	4755.33	4761.55	4754.55	4762.33		1052.59	2958.9	2962.68	2958.43	2963.14		1052.68	2305.74	2307.76	2305.47	2308.03		1052.7	1597.73
	1052.38	4681.46	4687.77	4680.68	4688.55		1052.54	2958.86	2962.7	2958.4	2963.17		1052.63	2305.74	2307.79	2305.47	2308.06		1052.65	1581.82
	1052.33	4690.56	4696.97	4689.77	4697.76		1052.49	2958.79	2962.69	2958.32	2963.16		1052.58	2305.72	2307.81	2305.45	2308.08		1052.6	1570.45
	1052.28	4674.65	4681.17	4673.86	4681.96		1052.44	2958.73	2962.69	2958.25	2963.16		1052.53	2305.7	2307.82	2305.43	2308.09		1052.55	1588.64
	1052.23	4611.02	4617.65	4610.23	4618.44		1052.39	2958.66	2962.68	2958.18	2963.15		1052.48	2305.68	2307.83	2305.41	2308.1		1052.5	1600
	1052.18	4603.06	4609.8	4602.27	4610.59		1052.34	2958.63	2962.71	2958.16	2963.19		1052.43	2305.62	2307.81	2305.35	2308.08		1052.45	1544.32
	1052.13	4717.85	4724.69	4717.05	4725.48		1052.29	2958.6	2962.74	2958.13	2963.22		1052.38	2305.61	2307.83	2305.34	2308.1		1052.4	1531.82
	1052.08	4758.75	4765.7	4757.95	4766.5		1052.24	2958.54	2962.75	2958.06	2963.22		1052.33	2305.59	2307.84	2305.32	2308.12		1052.35	1593.18
	1052.03	4576.94	4584	4576.14	4584.8		1052.19	2958.49	2962.76	2958.01	2963.24		1052.28	2305.54	2307.83	2305.26	2308.1		1052.3	1586.36
	1051.98	4637.16	4644.34	4636.36	4645.14		1052.14	2958.48	2962.83	2958	2963.31		1052.23	2305.54	2307.86	2305.26	2308.14		1052.25	1606.82
	1051.93	4665.58	4672.88	4664.77	4673.69		1052.09	2958.47	2962.89	2957.99	2963.37		1052.18	2305.52	2307.89	2305.24	2308.16		1052.2	1542.05
	1051.88	4791.72	4799.15	4790.91	4799.96		1052.04	2958.46	2962.95	2957.97	2963.43		1052.13	2305.5	2307.9	2305.22	2308.18		1052.15	1518.18
	1051.83	4774.67	4782.23	4773.86	4783.04		1051.99	2958.4	2962.96	2957.91	2963.45		1052.08	2305.49	2307.94	2305.21	2308.22		1052.1	1609.09
	1051.78	4658.77	4666.45	4657.95	4667.26		1051.94	2958.39	2963.02	2957.9	2963.51		1052.03	2305.49	2307.98	2305.21	2308.26		1052.05	1531.82
	1051.73	4689.46	4697.27	4688.64	4698.08		1051.89	2958.36	2963.06	2957.87	2963.55		1051.98	2305.49	2308.01	2305.21	2308.3		1052	1617.05
	1051.68	4731.5	4739.43	4730.68	4740.26		1051.84	2958.35	2963.14	2957.86	2963.63		1051.93	2305.47	2308.04	2305.19	2308.32		1051.95	1539.77
	1051.63	4626.96	4635.04	4626.14	4635.86		1051.79	2958.32	2963.2	2957.83	2963.69		1051.88	2305.44	2308.04	2305.15	2308.33		1051.9	1584.09
	1051.58	4725.83	4734.05	4725	4734.88		1051.74	2958.23	2963.2	2957.74	2963.69		1051.83	2305.41	2308.07	2305.13	2308.35		1051.85	1634.09
	1051.53	4763.33	4771.7	4762.5	4772.53		1051.69	2958.2	2963.25	2957.7	2963.74		1051.78	2305.38	2308.08	2305.1	2308.37		1051.8	1502.27
	1051.48	4741.74	4750.27	4740.91	4751.1		1051.64	2958.11	2963.25	2957.61	2963.74		1051.73	2305.38	2308.13	2305.09	2308.41		1051.75	1589.77
	1051.43	4616.75	4625.42	4615.91	4626.26		1051.59	2958.09	2963.32	2957.59	2963.81		1051.68	2305.36	2308.16	2305.07	2308.44		1051.7	1546.59
	1051.38	4603.11	4611.94	4602.27	4612.77		1051.54	2958.09	2963.4	2957.59	2963.9		1051.63	2305.35	2308.2	2305.06	2308.49		1051.65	1603.41
	1051.33	4708.79	4717.77	4707.95	4718.61		1051.49	2958.04	2963.44	2957.54	2963.94		1051.58	2305.31	2308.21	2305.02	2308.5		1051.6	1592.05
	1051.28	4712.2	4721.34	4711.36	4722.18		1051.44	2957.95	2963.44	2957.44	2963.95		1051.53	2305.28	2308.23	2305	2308.52		1051.55	1478.41
	1051.23	4544.03	4553.35	4543.18	4554.19		1051.39	2957.88	2963.48	2957.37	2963.99		1051.48	2305.27	2308.27	2304.98	2308.56		1051.5	1502.27
	1051.18	4676.99	4686.49	4676.14	4687.34		1051.34	2957.86	2963.57	2957.35	2964.07		1051.43	2305.24	2308.29	2304.95	2308.58		1051.45	1437.5
	1051.13	4707.67	4717.36	4706.82	4718.21		1051.29	2957.81	2963.63	2957.3	2964.13		1051.38	2305.22	2308.33	2304.92	2308.62		1051.4	1547.73
	1051.08	4678.13	4687.99	4677.27	4688.85		1051.24	2957.73	2963.65	2957.22	2964.16		1051.33	2305.22	2308.39	2304.92	2308.68		1051.35	1510.23
	1051.03	4603.13	4613.18	4602.27	4614.04		1051.19	2957.6	2963.62	2957.09	2964.14		1051.28	2305.21	2308.44	2304.92	2308.74		1051.3	1522.73
	1050.98	4757.58	4767.81	4756.72	4768.68		1051.14	2957.52	2963.65	2957.01	2964.17		1051.23	2305.19	2308.48	2304.89	2308.78		1051.25	1551.14
	1050.93	4757.4	4767.82	4756.54	4768.68		1051.09	2957.49	2963.73	2956.97	2964.24		1051.18	2305.19	2308.55	2304.89	2308.84		1051.2	1569.32
	1050.88	4757.27	4767.91	4756.4	4768.77		1051.04	2957.36	2963.72	2956.84	2964.24		1051.13	2305.19	2308.6	2304.89	2308.9		1051.15	1577.27
	1050.83	4757.15	4768.01	4756.28	4768.89		1050.99	2957.27	2963.77	2956.75	2964.29		1051.08	2305.18	2308.66	2304.88	2308.96		1051.1	1598.86
	1050.78	4756.87	4767.95	4755.99	4768.83		1050.94	2957.26	2963.88	2956.73	2964.4		1051.03	2305.12	2308.67	2304.82	2308.97		1051.05	1554.55
	1050.73	4756.79	4768.1	4755.91	4768.98		1050.89	2957.2	2963.96	2956.68	2964.49		1050.98	2305.12	2308.73	2304.82	2309.03		1051	1505.68
	1050.68	4756.75	4768.29	4755.87	4769.17		1050.84	2957.08	2963.97	2956.56	2964.5		1050.93	2305.07	2308.76	2304.77	2309.06		1050.95	1527.27
	1050.63	4756.73	4768.48	4755.84	4769.37		1050.79	2957	2964.02	2956.47	2964.54		1050.88	2305.06	2308.83	2304.76	2309.13		1050.9	1571.59
	1050.58	4756.58	4768.56	4755.7	4769.45		1050.74	2956.88	2964.04	2956.35	2964.56		1050.83	2305.03	2308.88	2304.73	2309.19		1050.85	1559.09
	1050.53	4756.56	4768.81	4755.67	4769.7		1050.69	2956.84	2964.12	2956.31	2964.65		1050.78	2305.03	2308.95	2304.72	2309.26		1050.8	1535.23
	1050.48	4756.45	4768.97	4755.55	4769.86		1050.64	2956.74	2964.18	2956.21	2964.72		1050.73	2304.96	2308.97	2304.66	2309.27		1050.75	1565.91
	1050.43	4756.4	4769.2	4755.51	4770.1		1050.59	2956.64	2964.25	2956.11	2964.79		1050.68	2304.93	2309.01	2304.63	2309.32		1050.7	1569.32
	1050.38	4756.19	4769.27	4755.29	4770.17		1050.54	2956.6	2964.38	2956.07	2964.92		1050.63	2304.93	2309.09	2304.62	2309.4		1050.65	1507.95
	1050.33	4755.98	4769.34	4755.08	4770.24		1050.49	2956.44	2964.39	2955.91	2964.93		1050.58	2304.93	2309.18	2304.62	2309.48		1050.6	1545.45
	1050.28	4755.85	4769.48	4754.94	4770.39		1050.44	2956.34	2964.45	2955.8	2964.99		1050.53	2304.93	2309.27	2304.62	2309.58		1050.55	1560.23
	1050.23	4755.73	4769.65	4754.83	4770.56		1050.39	2956.28	2964.55	2955.74	2965.1		1050.48	2304.89	2309.33	2304.58	2309.64		1050.5	1489.77
	1050.18	4755.58	4769.82	4754.67	4770.73		1050.34	2956.22	2964.67	2955.68	2965.21		1050.43	2304.88	2309.43	2304.57	2309.74		1050.45	1495.45
	1050.13	4755.57	4770.15	4754.65	4771.07		1050.29	2956.15	2964.76	2955.61	2965.31		1050.38	2304.85	2309.5	2304.54	2309.81		1050.4	1600
	1050.08	4755.57	4770.51	4754.65	4771.42		1050.24	2956.05	2964.86	2955.5	2965.41		1050.33	2304.83	2309.58	2304.52	2309.9		1050.35	1522.73
	1050.03	4755.49	4770.78	4754.57	4771.7		1050.19	2955.89	2964.93	2955.34	2965.47		1050.28	2304.81	2309.66	2304.49	2309.97		1050.3	1564.77
	1049.98	4755.36	4771	4754.44	4771.93		1050.14	2955.89	2965.14	2955.34	2965.69		1050.23	2304.77	2309.72	2304.45	2310.03		1050.25	1544.32
	1049.93	4755.08	4771.08	4754.16	4772		1050.09	2955.89	2965.35	2955.34	2965.91		1050.18	2304.72	2309.77	2304.4	2310.09		1050.2	1476.14
	1049.88	4754.86	4771.2	4753.93	4772.13		1050.04	2955.81	2965.49	2955.26	2966.05		1050.13	2304.68	2309.86	2304.36	2310.18		1050.15	1556.82
	1049.83	4754.72	4771.45	4753.79	4772.39		1049.99	2955.65	2965.54	2955.09	2966.1		1050.08	2304.67	2309.98	2304.35	2310.3		1050.1	1605.68
	1049.78	4754.71	4771.9	4753.77	4772.84		1049.94	2955.57	2965.68	2955.01	2966.24		1050.03	2304.64	2310.09	2304.32	2310.41		1050.05	1586.36
	1049.73	4754.71	4772.35	4753.77	4773.3		1049.89	2955.57	2965.89	2955.01	2966.46		1049.98	2304.61	2310.19	2304.28	2310.51		1050	1507.95
	1049.68	4754.6	4772.7	4753.66	4773.64		1049.84	2955.49	2966.09	2954.92	2966.65		1049.93	2304.59	2310.31	2304.27	2310.64		1049.95	1539.77
	1049.63	4754.49	4773.05	4753.55	4773.99		1049.79	2955.34	2966.23	2954.77	2966.79		1049.88	2304.55	2310.41	2304.23	2310.73		1049.9	1522.73
	1049.58	4754.48	4773.48	4753.52	4774.43		1049.74	2955.28	2966.45	2954.71	2967.02		1049.83	2304.52	2310.51	2304.19	2310.83		1049.85	1559.09
	1049.53	4754.29	4773.75	4753.33	4774.7		1049.69	2955.21	2966.68	2954.65	2967.25		1049.78	2304.5	2310.62	2304.17	2310.95		1049.8	1584.09
	1049.48	4754.17	4774.11	4753.21	4775.07		1049.64	2955.1	2966.85	2954.53	2967.42		1049.73	2304.47	2310.75	2304.14	2311.08		1049.75	1609.09
	1049.43	4754.11	4774.65	4753.15	4775.62		1049.59	2954.91	2966.95	2954.34	2967.52		1049.68	2304.44	2310.91	2304.12	2311.24		1049.7	1560.23
	1049.38	4753.85	4775	4752.88	4775.96		1049.54	2954.83	2967.15	2954.25	2967.73		1049.63	2304.41	2311.06	2304.08	2311.39		1049.65	1612.5
	1049.33	4753.81	4775.56	4752.84	4776.53		1049.49	2954.78	2967.39	2954.2	2967.97		1049.58	2304.41	2311.24	2304.08	2311.58		1049.6	1577.27
	1049.28	4753.61	4775.97	4752.64	4776.94		1049.44	2954.62	2967.61	2954.04	2968.19		1049.53	2304.4	2311.42	2304.07	2311.75		1049.55	1518.18
	1049.23	4753.53	4776.49	4752.56	4777.47		1049.39	2954.58	2967.97	2954	2968.55		1049.48	2304.37	2311.58	2304.04	2311.91		1049.5	1526.14
	1049.18	4753.29	4776.85	4752.31	4777.83		1049.34	2954.44	2968.22	2953.86	2968.8		1049.43	2304.37	2311.76	2304.03	2312.1		1049.45	1610.23
	1049.13	4753.24	4777.41	4752.26	4778.39		1049.29	2954.38	2968.56	2953.8	2969.15		1049.38	2304.33	2311.91	2303.99	2312.25		1049.4	1575
	1049.08	4753.24	4778.23	4752.26	4779.22		1049.24	2954.27	2968.84	2953.68	2969.43		1049.33	2304.33	2312.1	2303.99	2312.44		1049.35	1493.18
	1049.03	4753	4778.82	4752.01	4779.81		1049.19	2954.11	2969.08	2953.52	2969.67		1049.28	2304.28	2312.32	2303.94	2312.66		1049.3	1535.23
	1048.98	4752.83	4779.49	4751.84	4780.48		1049.14	2953.95	2969.32	2953.36	2969.91		1049.23	2304.25	2312.56	2303.91	2312.9		1049.25	1523.86
	1048.93	4752.5	4779.98	4751.5	4780.98		1049.09	2953.91	2969.67	2953.31	2970.26		1049.18	2304.21	2312.79	2303.87	2313.13		1049.2	1646.59
	1048.88	4752.33	4780.65	4751.33	4781.65		1049.04	2953.82	2970.13	2953.23	2970.73		1049.13	2304.19	2313.04	2303.85	2313.38		1049.15	1451.14
	1048.83	4752.12	4781.28	4751.12	4782.29		1048.99	2953.73	2970.62	2953.13	2971.22		1049.08	2304.16	2313.28	2303.82	2313.62		1049.1	1564.77
	1048.78	4751.95	4781.94	4750.94	4782.95		1048.94	2953.6	2971.06	2953	2971.66		1049.03	2304.12	2313.51	2303.78	2313.86		1049.05	1530.68
	1048.73	4751.81	4782.9	4750.79	4783.91		1048.89	2953.52	2971.56	2952.92	2972.17		1048.98	2304.1	2313.76	2303.75	2314.1		1049	1584.09
	1048.68	4751.71	4784.02	4750.7	4785.04		1048.84	2953.33	2971.94	2952.72	2972.55		1048.93	2304.09	2314.02	2303.74	2314.37		1048.95	1597.73
	1048.63	4751.34	4784.85	4750.32	4785.88		1048.79	2953.17	2972.35	2952.56	2972.96		1048.88	2304.08	2314.39	2303.73	2314.74		1048.9	1588.64
	1048.58	4751.27	4786	4750.25	4787.02		1048.74	2953	2972.76	2952.39	2973.37		1048.83	2304.08	2314.82	2303.73	2315.17		1048.85	1651.14
	1048.53	4750.92	4786.86	4749.89	4787.89		1048.69	2952.91	2973.25	2952.3	2973.86		1048.78	2304.05	2315.23	2303.7	2315.58		1048.8	1538.64
	1048.48	4750.67	4787.81	4749.63	4788.85		1048.64	2952.81	2974.03	2952.2	2974.65		1048.73	2304.03	2315.63	2303.67	2315.99		1048.75	1585.23
	1048.43	4750.56	4788.91	4749.52	4789.95		1048.59	2952.64	2974.77	2952.02	2975.39		1048.68	2304	2316.04	2303.65	2316.4		1048.7	1482.95
	1048.38	4750.52	4790.46	4749.48	4791.5		1048.54	2952.57	2975.62	2951.95	2976.24		1048.63	2303.96	2316.43	2303.6	2316.78		1048.65	1625
	1048.33	4750.15	4792.02	4749.11	4793.07		1048.49	2952.43	2976.41	2951.81	2977.03		1048.58	2303.92	2316.82	2303.56	2317.17		1048.6	1561.36
	1048.28	4750.14	4793.95	4749.1	4795		1048.44	2952.38	2977.27	2951.75	2977.9		1048.53	2303.92	2317.25	2303.56	2317.61		1048.55	1515.91
	1048.23	4750.09	4795.83	4749.04	4796.88		1048.39	2952.29	2978.1	2951.66	2978.73		1048.48	2303.87	2317.75	2303.51	2318.11		1048.5	1454.55
	1048.18	4749.74	4797.41	4748.69	4798.47		1048.34	2952.19	2978.92	2951.56	2979.55		1048.43	2303.81	2318.49	2303.45	2318.85		1048.45	1528.41
	1048.13	4749.31	4798.91	4748.25	4799.97		1048.29	2952.04	2979.69	2951.41	2980.33		1048.38	2303.77	2319.24	2303.4	2319.61		1048.4	1459.09
	1048.08	4748.82	4800.36	4747.76	4801.42		1048.24	2951.89	2981.18	2951.25	2981.81		1048.33	2303.74	2320.02	2303.38	2320.38		1048.35	1472.73
	1048.03	4748.36	4802.31	4747.29	4803.38		1048.19	2951.82	2982.81	2951.18	2983.45		1048.28	2303.68	2320.18	2303.31	2320.55		1048.3	1523.86
	1047.98	4748.04	4805.57	4746.97	4806.64		1048.14	2951.69	2984.38	2951.05	2985.02		1048.23	2303.65	2320.98	2303.29	2321.34		1048.25	1612.5
	1047.93	4747.58	4808.67	4746.5	4809.75		1048.09	2951.58	2985.97	2950.94	2986.61		1048.18	2303.62	2321.83	2303.25	2322.2		1048.2	1570.45
	1047.88	4747.4	4812.07	4746.32	4813.15		1048.04	2951.41	2986.36	2950.76	2987.01		1048.13	2303.57	2322.75	2303.2	2323.12		1048.15	1568.18
	1047.83	4747.15	4813.22	4746.06	4814.3		1047.99	2951.26	2988.09	2950.61	2988.74		1048.08	2303.54	2323.78	2303.16	2324.15		1048.1	1531.82
	1047.78	4746.98	4816.96	4745.89	4818.05		1047.94	2951.18	2990.07	2950.53	2990.72		1048.03	2303.47	2324.89	2303.1	2325.26		1048.05	1527.27
	1047.73	4746.64	4820.93	4745.55	4822.03		1047.89	2950.97	2992.12	2950.32	2992.77		1047.98	2303.41	2326.1	2303.03	2326.48		1048	1670.45
	1047.68	4746.19	4825.27	4745.09	4826.37		1047.84	2950.81	2994.44	2950.15	2995.1		1047.93	2303.36	2327.47	2302.99	2327.85		1047.95	1532.95
	1047.63	4745.42	4829.83	4744.31	4830.93		1047.79	2950.59	2996.97	2949.93	2997.63		1047.88	2303.34	2329.01	2302.97	2329.39		1047.9	1548.86
	1047.58	4744.91	4835.29	4743.81	4836.4		1047.74	2950.5	2999.94	2949.84	3000.6		1047.83	2303.28	2330.68	2302.91	2331.06		1047.85	1604.55
	1047.53	4744.38	4841.43	4743.27	4842.54		1047.69	2950.35	3003.17	2949.69	3003.83		1047.78	2303.24	2332.55	2302.86	2332.93		1047.8	1620.45
	1047.48	4743.69	4848.23	4742.57	4849.35		1047.64	2950.28	3006.85	2949.62	3007.51		1047.73	2303.2	2334.62	2302.82	2335.01		1047.75	1497.73
	1047.43	4743.01	4855.98	4741.89	4857.1		1047.59	2950.03	3010.77	2949.36	3011.44		1047.68	2303.17	2336.94	2302.78	2337.33		1047.7	1545.45
	1047.38	4742.44	4864.92	4741.31	4866.04		1047.54	2949.81	3015.22	2949.14	3015.89		1047.63	2303.11	2339.49	2302.72	2339.88		1047.65	1581.82
	1047.33	4741.92	4875.12	4740.79	4876.25		1047.49	2949.54	3020.15	2948.87	3020.82		1047.58	2303.03	2342.32	2302.65	2342.7		1047.6	1588.64
	1047.28	4741.44	4886.76	4740.31	4887.89		1047.44	2949.35	3025.77	2948.68	3026.44		1047.53	2302.98	2345.49	2302.6	2345.88		1047.55	1587.5
	1047.23	4740.75	4899.75	4739.61	4900.88		1047.39	2949.19	3032.09	2948.51	3032.77		1047.48	2302.92	2349	2302.53	2349.39		1047.5	1653.41
	1047.18	4740.01	4914.45	4738.87	4915.6		1047.34	2948.97	3039.1	2948.29	3039.78		1047.43	2302.86	2352.91	2302.47	2353.3		1047.45	1531.82
	1047.13	4739.52	4931.41	4738.37	4932.55		1047.29	2948.75	3046.97	2948.07	3047.66		1047.38	2302.81	2357.27	2302.42	2357.66		1047.4	1590.91
	1047.08	4738.63	4950.19	4737.48	4951.34		1047.24	2948.42	3055.65	2947.73	3056.33		1047.33	2302.75	2362.08	2302.35	2362.47		1047.35	1551.14
	1047.03	4737.95	4971.68	4736.79	4972.84		1047.19	2948.12	3065.39	2947.43	3066.08		1047.28	2302.68	2367.42	2302.28	2367.81		1047.3	1493.18
	1046.98	4737.13	4995.77	4735.97	4996.93		1047.14	2947.83	3076.27	2947.14	3076.96		1047.23	2302.61	2373.31	2302.21	2373.71		1047.25	1556.82
	1046.93	4736.29	5022.91	4735.12	5024.07		1047.09	2947.61	3088.48	2946.92	3089.17		1047.18	2302.55	2379.84	2302.16	2380.24		1047.2	1550
	1046.88	4735.38	5053.3	4734.21	5054.47		1047.04	2947.36	3101.99	2946.66	3102.69		1047.13	2302.5	2387.04	2302.1	2387.44		1047.15	1547.73
	1046.83	4734.5	5087.36	4733.32	5088.54		1046.99	2947.12	3116.99	2946.42	3117.69		1047.08	2302.41	2394.92	2302.01	2395.32		1047.1	1553.41
	1046.78	4733.51	5125.26	4732.33	5126.44		1046.94	2946.76	3133.47	2946.06	3134.17		1047.03	2302.36	2403.6	2301.95	2404		1047.05	1517.05
	1046.73	4732.51	5167.39	4731.33	5168.58		1046.89	2946.47	3151.71	2945.77	3152.42		1046.98	2302.25	2413.04	2301.85	2413.45		1047	1529.55
	1046.68	4731.52	5214.06	4730.33	5215.25		1046.84	2946.15	3171.75	2945.44	3172.46		1046.93	2302.2	2423.4	2301.79	2423.81		1046.95	1595.45
	1046.63	4730.51	5265.51	4729.32	5266.7		1046.79	2945.83	3193.72	2945.12	3194.43		1046.88	2302.13	2434.66	2301.72	2435.07		1046.9	1560.23
	1046.58	4729.19	5321.69	4727.99	5322.89		1046.74	2945.45	3217.67	2944.73	3218.39		1046.83	2302.07	2446.87	2301.66	2447.28		1046.85	1586.36
	1046.53	4727.84	5383.08	4726.64	5384.28		1046.69	2945.09	3243.79	2944.38	3244.51		1046.78	2302.02	2460.08	2301.6	2460.49		1046.8	1638.64
	1046.48	4726.54	5449.94	4725.33	5451.15		1046.64	2944.74	3272.14	2944.02	3272.86		1046.73	2301.88	2474.23	2301.47	2474.64		1046.75	1606.82
	1046.43	4725.03	5522.08	4723.82	5523.29		1046.59	2944.47	3302.86	2943.75	3303.59		1046.68	2301.8	2489.48	2301.39	2489.9		1046.7	1546.59
	1046.38	4723.36	5599.64	4722.14	5600.86		1046.54	2944.08	3335.81	2943.36	3336.54		1046.63	2301.7	2505.77	2301.29	2506.19		1046.65	1620.45
	1046.33	4721.47	5682.46	4720.24	5683.68		1046.49	2943.69	3371.14	2942.96	3371.87		1046.58	2301.61	2523.13	2301.19	2523.55		1046.6	1587.5
	1046.28	4719.47	5770.59	4718.24	5771.82		1046.44	2943.2	3408.77	2942.47	3409.5		1046.53	2301.48	2541.54	2301.06	2541.96		1046.55	1571.59
	1046.23	4717.56	5863.97	4716.33	5865.2		1046.39	2942.77	3448.81	2942.03	3449.54		1046.48	2301.38	2561.01	2300.96	2561.43		1046.5	1562.5
	1046.18	4715.08	5961.63	4713.84	5962.87		1046.34	2942.25	3491.08	2941.51	3491.82		1046.43	2301.26	2581.48	2300.84	2581.9		1046.45	1550
	1046.13	4712.73	6063.85	4711.48	6065.1		1046.29	2941.64	3535.5	2940.9	3536.24		1046.38	2301.15	2602.94	2300.72	2603.36		1046.4	1551.14
	1046.08	4710.39	6170	4709.14	6171.25		1046.24	2941.05	3582.05	2940.31	3582.8		1046.33	2301.01	2625.29	2300.58	2625.72		1046.35	1538.64
	1046.03	4707.7	6279.04	4706.45	6280.3		1046.19	2940.39	3630.49	2939.64	3631.23		1046.28	2300.95	2648.58	2300.52	2649		1046.3	1582.95
	1045.98	4704.71	6390.29	4703.45	6391.55		1046.14	2939.66	3680.63	2938.91	3681.38		1046.23	2300.79	2672.52	2300.36	2672.96		1046.25	1613.64
	1045.93	4701.55	6503.03	4700.28	6504.29		1046.09	2938.99	3732.36	2938.24	3733.11		1046.18	2300.63	2697.12	2300.19	2697.55		1046.2	1576.14
	1045.88	4698.08	6616.16	4696.81	6617.43		1046.04	2938.33	3785.35	2937.58	3786.11		1046.13	2300.47	2722.26	2300.03	2722.69		1046.15	1540.91
	1045.83	4694.63	6728.98	4693.35	6730.26		1045.99	2937.58	3839.21	2936.82	3839.97		1046.08	2300.29	2747.78	2299.85	2748.22		1046.1	1607.95
	1045.78	4691.07	6840.26	4689.79	6841.55		1045.94	2936.79	3893.63	2936.03	3894.4		1046.03	2300.12	2773.57	2299.68	2774		1046.05	1522.73
	1045.73	4687.04	6948.45	4685.75	6949.73		1045.89	2935.99	3948.28	2935.22	3949.04		1045.98	2299.91	2799.41	2299.48	2799.85		1046	1595.45
	1045.68	4682.68	7052.53	4681.39	7053.82		1045.84	2935.17	4002.72	2934.4	4003.49		1045.93	2299.7	2825.17	2299.26	2825.61		1045.95	1597.73
	1045.63	4678.46	7151.7	4677.16	7153		1045.79	2934.22	4056.43	2933.45	4057.21		1045.88	2299.5	2850.67	2299.06	2851.11		1045.9	1657.95
	1045.58	4673.91	7244.35	4672.61	7245.65		1045.74	2933.32	4109.12	2932.54	4109.9		1045.83	2299.31	2875.72	2298.87	2876.17		1045.85	1653.41
	1045.53	4669.26	7329.47	4667.96	7330.78		1045.69	2932.35	4160.22	2931.57	4161		1045.78	2299.08	2900.08	2298.64	2900.52		1045.8	1621.59
	1045.48	4664.31	7405.77	4662.99	7407.08		1045.64	2931.39	4209.33	2930.61	4210.11		1045.73	2298.84	2923.57	2298.39	2924.02		1045.75	1601.14
	1045.43	4659.48	7472.63	4658.16	7473.95		1045.59	2930.23	4255.75	2929.44	4256.54		1045.68	2298.61	2946	2298.16	2946.46		1045.7	1597.73
	1045.38	4654.66	7528.97	4653.34	7530.3		1045.54	2929.1	4299.27	2928.31	4300.06		1045.63	2298.35	2967.15	2297.89	2967.61		1045.65	1563.64
	1045.33	4649.82	7574	4648.49	7575.33		1045.49	2927.91	4339.35	2927.12	4340.15		1045.58	2298.08	2986.84	2297.62	2987.3		1045.6	1563.64
	1045.28	4645	7606.98	4643.66	7608.32		1045.44	2926.68	4375.57	2925.89	4376.37		1045.53	2297.81	3004.89	2297.35	3005.35		1045.55	1587.5
	1045.23	4639.95	7627.27	4638.6	7628.61		1045.39	2925.37	4407.5	2924.57	4408.3		1045.48	2297.52	3021.11	2297.06	3021.57		1045.5	1588.64
	1045.18	4634.74	7634.44	4633.39	7635.79		1045.34	2924.16	4434.95	2923.36	4435.75		1045.43	2297.25	3035.38	2296.79	3035.84		1045.45	1609.09
	1045.13	4629.71	7628.82	4628.36	7630.18		1045.29	2922.88	4457.45	2922.08	4458.26		1045.38	2296.96	3047.5	2296.5	3047.96		1045.4	1577.27
	1045.08	4624.44	7609.84	4623.08	7611.2		1045.24	2921.67	4474.87	2920.86	4475.67		1045.33	2296.68	3057.38	2296.21	3057.85		1045.35	1581.82
	1045.03	4619.23	7578.11	4617.86	7579.48		1045.19	2920.3	4486.77	2919.49	4487.58		1045.28	2296.32	3064.85	2295.85	3065.32		1045.3	1563.64
	1044.98	4613.85	7533.7	4612.48	7535.07		1045.14	2918.9	4493.12	2918.08	4493.93		1045.23	2296.04	3069.98	2295.57	3070.45		1045.25	1630.68
	1044.93	4608.87	7477.75	4607.49	7479.13		1045.09	2917.53	4493.9	2916.71	4494.72		1045.18	2295.7	3072.56	2295.23	3073.03		1045.2	1567.05
	1044.88	4603.99	7410.64	4602.6	7412.03		1045.04	2916.12	4489.03	2915.3	4489.85		1045.13	2295.38	3072.64	2294.91	3073.12		1045.15	1622.73
	1044.83	4599.14	7333.14	4597.75	7334.53		1044.99	2914.7	4478.54	2913.87	4479.37		1045.08	2295.06	3070.21	2294.59	3070.69		1045.1	1560.23
	1044.78	4594.25	7246.13	4592.85	7247.52		1044.94	2913.4	4462.71	2912.57	4463.54		1045.03	2294.78	3065.34	2294.3	3065.81		1045.05	1635.23
	1044.73	4589.38	7150.7	4587.98	7152.1		1044.89	2911.91	4441.36	2911.07	4442.19		1044.98	2294.47	3057.99	2294	3058.47		1045	1554.55
	1044.68	4584.77	7048.26	4583.36	7049.67		1044.84	2910.59	4415.09	2909.75	4415.93		1044.93	2294.18	3048.26	2293.7	3048.74		1044.95	1612.5
	1044.63	4580.71	6940.23	4579.29	6941.65		1044.79	2909.21	4383.95	2908.37	4384.79		1044.88	2293.93	3036.3	2293.44	3036.78		1044.9	1527.27
	1044.58	4576.66	6827.34	4575.24	6828.77		1044.74	2907.94	4348.42	2907.1	4349.27		1044.83	2293.58	3022.1	2293.1	3022.59		1044.85	1646.59
	1044.53	4572.44	6710.56	4571.01	6711.99		1044.69	2906.66	4308.76	2905.81	4309.61		1044.78	2293.32	3005.96	2292.84	3006.45		1044.8	1611.36
	1044.48	4568.56	6591.67	4567.13	6593.1		1044.64	2905.37	4265.37	2904.52	4266.22		1044.73	2293.07	2987.95	2292.58	2988.44		1044.75	1573.86
	1044.43	4565.05	6471.79	4563.61	6473.23		1044.59	2904.16	4218.77	2903.3	4219.62		1044.68	2292.76	2968.19	2292.27	2968.68		1044.7	1500
	1044.38	4561.9	6352.04	4560.45	6353.49		1044.54	2902.98	4169.38	2902.12	4170.24		1044.63	2292.52	2946.98	2292.02	2947.47		1044.65	1657.95
	1044.33	4558.83	6233.19	4557.37	6234.64		1044.49	2901.85	4117.67	2900.99	4118.53		1044.58	2292.22	2924.41	2291.73	2924.9		1044.6	1607.95
	1044.28	4555.95	6116.26	4554.49	6117.72		1044.44	2900.76	4064.1	2899.89	4064.97		1044.53	2291.93	2900.7	2291.43	2901.2		1044.55	1543.18
	1044.23	4553.44	6002.29	4551.98	6003.75		1044.39	2899.66	4009.12	2898.79	4009.99		1044.48	2291.69	2876.13	2291.19	2876.63		1044.5	1472.73
	1044.18	4550.93	5891.63	4549.45	5893.11		1044.34	2898.68	3953.3	2897.81	3954.17		1044.43	2291.5	2850.88	2291	2851.38		1044.45	1613.64
	1044.13	4548.6	5785.11	4547.12	5786.59		1044.29	2897.71	3896.97	2896.83	3897.85		1044.38	2291.24	2825.05	2290.74	2825.55		1044.4	1651.14
	1044.08	4546.29	5683.11	4544.8	5684.59		1044.24	2896.88	3840.71	2896	3841.59		1044.33	2291.09	2798.99	2290.58	2799.49		1044.35	1594.32
	1044.03	4544.51	5586.49	4543.01	5587.98		1044.19	2895.99	3784.71	2895.11	3785.59		1044.28	2290.92	2772.78	2290.42	2773.29		1044.3	1687.5
	1043.98	4542.39	5494.77	4540.89	5496.27		1044.14	2895.31	3729.59	2894.42	3730.49		1044.23	2290.73	2746.57	2290.22	2747.09		1044.25	1488.64
	1043.93	4540.55	5408.69	4539.04	5410.2		1044.09	2894.69	3675.58	2893.79	3676.47		1044.18	2290.55	2720.59	2290.03	2721.1		1044.2	1548.86
	1043.88	4539.09	5328.56	4537.57	5330.07		1044.04	2894.01	3622.83	2893.11	3623.73		1044.13	2290.38	2694.97	2289.86	2695.48		1044.15	1535.23
	1043.83	4537.63	5253.94	4536.1	5255.46		1043.99	2893.36	3571.7	2892.46	3572.6		1044.08	2290.22	2669.85	2289.7	2670.37		1044.1	1648.86
	1043.78	4536.16	5184.83	4534.63	5186.36		1043.94	2892.83	3522.5	2891.92	3523.41		1044.03	2290.08	2645.38	2289.56	2645.91		1044.05	1560.23
	1043.73	4535.09	5121.52	4533.56	5123.05		1043.89	2892.43	3475.43	2891.52	3476.34		1043.98	2289.95	2621.65	2289.43	2622.17		1044	1553.41
	1043.68	4533.84	5063.24	4532.29	5064.79		1043.84	2891.88	3430.36	2890.97	3431.27		1043.93	2289.81	2598.73	2289.29	2599.25		1043.95	1488.64
	1043.63	4532.66	5010.07	4531.11	5011.62		1043.79	2891.48	3387.69	2890.56	3388.61		1043.88	2289.67	2576.7	2289.14	2577.23		1043.9	1587.5
	1043.58	4531.78	4961.96	4530.23	4963.52		1043.74	2891.05	3347.32	2890.12	3348.25		1043.83	2289.55	2555.66	2289.02	2556.19		1043.85	1626.14
	1043.53	4531.21	4918.68	4529.65	4920.24		1043.69	2890.72	3309.43	2889.79	3310.36		1043.78	2289.42	2535.61	2288.88	2536.15		1043.8	1520.45
	1043.48	4530.33	4879.28	4528.76	4880.85		1043.64	2890.33	3273.87	2889.4	3274.8		1043.73	2289.34	2516.66	2288.8	2517.2		1043.75	1469.32
	1043.43	4529.53	4843.89	4527.95	4845.47		1043.59	2890.04	3240.78	2889.1	3241.72		1043.68	2289.27	2498.78	2288.73	2499.32		1043.7	1594.32
	1043.38	4528.78	4812.15	4527.2	4813.74		1043.54	2889.74	3210.03	2888.8	3210.97		1043.63	2289.19	2481.95	2288.65	2482.49		1043.65	1575
	1043.33	4528.17	4783.87	4526.57	4785.47		1043.49	2889.51	3181.62	2888.57	3182.57		1043.58	2289.09	2466.18	2288.55	2466.73		1043.6	1531.82
	1043.28	4527.47	4758.51	4525.86	4760.11		1043.44	2889.17	3155.3	2888.22	3156.26		1043.53	2288.99	2451.45	2288.44	2452		1043.55	1660.23
	1043.23	4526.79	4735.91	4525.18	4737.52		1043.39	2888.98	3131.26	2888.03	3132.21		1043.48	2288.94	2437.81	2288.39	2438.36		1043.5	1628.41
	1043.18	4526.34	4715.99	4524.72	4717.61		1043.34	2888.75	3109.19	2887.79	3110.15		1043.43	2288.86	2425.13	2288.31	2425.68		1043.45	1592.05
	1043.13	4525.64	4698.04	4524.02	4699.67		1043.29	2888.56	3089.06	2887.59	3090.03		1043.38	2288.81	2413.45	2288.26	2414.01		1043.4	1538.64
	1043.08	4525.24	4682.35	4523.6	4683.99		1043.24	2888.4	3070.77	2887.43	3071.74		1043.33	2288.76	2402.7	2288.21	2403.25		1043.35	1555.68
	1043.03	4524.73	4668.31	4523.09	4669.95		1043.19	2888.16	3054.08	2887.19	3055.05		1043.28	2288.77	2392.87	2288.21	2393.43		1043.3	1626.14
	1042.98	4524.37	4655.97	4522.72	4657.62		1043.14	2887.96	3038.98	2886.99	3039.96		1043.23	2288.71	2383.81	2288.15	2384.37		1043.25	1529.55
	1042.93	4523.72	4644.71	4522.06	4646.36		1043.09	2887.76	3025.32	2886.78	3026.31		1043.18	2288.68	2375.57	2288.12	2376.13		1043.2	1593.18
	1042.88	4523.11	4634.69	4521.44	4636.35		1043.04	2887.5	3012.95	2886.52	3013.93		1043.13	2288.61	2368.02	2288.04	2368.58		1043.15	1654.55
	1042.83	4522.5	4625.73	4520.83	4627.41		1042.99	2887.35	3001.89	2886.36	3002.88		1043.08	2288.58	2361.19	2288.01	2361.76		1043.1	1598.86
	1042.78	4521.83	4617.64	4520.15	4619.32		1042.94	2887.33	2992.06	2886.33	2993.06		1043.03	2288.53	2354.96	2287.95	2355.53		1043.05	1622.73
	1042.73	4521.51	4610.7	4519.82	4612.39		1042.89	2887.18	2983.12	2886.18	2984.12		1042.98	2288.49	2349.34	2287.92	2349.92		1043	1532.95
	1042.68	4520.96	4604.24	4519.26	4605.94		1042.84	2887.05	2975.1	2886.04	2976.11		1042.93	2288.44	2344.25	2287.87	2344.82		1042.95	1593.18
	1042.63	4520.35	4598.34	4518.65	4600.05		1042.79	2886.93	2967.92	2885.92	2968.94		1042.88	2288.41	2339.66	2287.83	2340.24		1042.9	1581.82
	1042.58	4520.01	4593.24	4518.3	4594.96		1042.74	2886.81	2961.47	2885.79	2962.49		1042.83	2288.36	2335.5	2287.78	2336.08		1042.85	1595.45
	1042.53	4519.7	4588.65	4517.98	4590.37		1042.69	2886.7	2955.7	2885.68	2956.72		1042.78	2288.35	2331.77	2287.76	2332.36		1042.8	1577.27
	1042.48	4519.43	4584.51	4517.7	4586.24		1042.64	2886.66	2950.58	2885.63	2951.61		1042.73	2288.3	2328.39	2287.71	2328.98		1042.75	1557.95
	1042.43	4519.23	4582.9	4517.49	4584.64		1042.59	2886.57	2945.94	2885.53	2946.97		1042.68	2288.28	2325.37	2287.69	2325.96		1042.7	1579.55
	1042.38	4518.93	4579.02	4517.18	4580.76		1042.54	2886.44	2941.73	2885.41	2942.76		1042.63	2288.2	2322.59	2287.61	2323.18		1042.65	1498.86
	1042.33	4518.77	4575.26	4517.01	4577.02		1042.49	2886.36	2937.97	2885.32	2939.01		1042.58	2288.18	2320.12	2287.58	2320.72		1042.6	1575
	1042.28	4518.6	4571.51	4516.83	4573.27		1042.44	2886.28	2934.58	2885.23	2935.63		1042.53	2288.13	2317.89	2287.53	2318.49		1042.55	1586.36
	1042.23	4518.45	4569.09	4516.67	4570.86		1042.39	2886.22	2931.54	2885.17	2932.59		1042.48	2288.12	2315.89	2287.52	2316.5		1042.5	1573.86
	1042.18	4518.07	4566.76	4516.29	4568.55		1042.34	2886.11	2928.75	2885.06	2929.8		1042.43	2288.09	2314.08	2287.48	2314.68		1042.45	1582.95
	1042.13	4517.95	4564.7	4516.15	4566.49		1042.29	2886.09	2926.28	2885.03	2927.34		1042.38	2288.09	2312.46	2287.48	2313.07		1042.4	1677.27
	1042.08	4517.72	4562.52	4515.92	4564.32		1042.24	2886	2923.98	2884.93	2925.04		1042.33	2288.09	2310.99	2287.48	2311.61		1042.35	1667.05
	1042.03	4517.43	4560.29	4515.62	4562.1		1042.19	2885.79	2921.75	2884.72	2922.82		1042.28	2288.07	2309.64	2287.45	2310.26		1042.3	1605.68
	1041.98	4517.14	4558.05	4515.32	4559.87		1042.14	2885.66	2919.77	2884.58	2920.84		1042.23	2288.05	2308.41	2287.43	2309.03		1042.25	1542.05
	1041.93	4517.11	4556.07	4515.28	4557.9		1042.09	2885.55	2919.1	2884.47	2920.18		1042.18	2288.01	2307.27	2287.38	2307.9		1042.2	1602.27
	1041.88	4516.73	4554.18	4514.9	4556.01		1042.04	2885.43	2917.27	2884.34	2918.36		1042.13	2287.98	2306.24	2287.35	2306.87		1042.15	1584.09
	1041.83	4516.47	4552.69	4514.62	4554.53		1041.99	2885.36	2915.5	2884.27	2916.59		1042.08	2287.94	2305.29	2287.32	2305.91		1042.1	1605.68
	1041.78	4516.19	4551.19	4514.34	4553.04		1041.94	2885.34	2913.77	2884.24	2914.87		1042.03	2287.91	2304.41	2287.28	2305.04		1042.05	1584.09
	1041.73	4516.08	4549.85	4514.22	4551.72		1041.89	2885.23	2912.2	2884.13	2913.3		1041.98	2287.9	2304.16	2287.26	2304.8		1042	1581.82
	1041.68	4515.97	4548.52	4514.09	4550.39		1041.84	2885.14	2911.18	2884.03	2912.29		1041.93	2287.88	2303.34	2287.24	2303.98		1041.95	1618.18
	1041.63	4515.96	4547.28	4514.07	4549.16		1041.79	2885.13	2910.24	2884.01	2911.35		1041.88	2287.88	2302.53	2287.23	2303.18		1041.9	1632.95
	1041.58	4515.51	4545.61	4513.62	4547.5		1041.74	2885.07	2909.26	2883.95	2910.38		1041.83	2287.87	2301.73	2287.23	2302.37		1041.85	1539.77
	1041.53	4515.42	4544.44	4513.52	4546.34		1041.69	2884.94	2908.2	2883.82	2909.33		1041.78	2287.84	2301.03	2287.19	2301.67		1041.8	1587.5
	1041.48	4515.31	4543.47	4513.39	4545.39		1041.64	2884.92	2907.25	2883.79	2908.39		1041.73	2287.83	2300.58	2287.18	2301.23		1041.75	1552.27
	1041.43	4515.31	4542.62	4513.38	4544.55		1041.59	2884.9	2906.3	2883.76	2907.44		1041.68	2287.82	2300.13	2287.17	2300.79		1041.7	1626.14
	1041.38	4514.89	4541.36	4512.96	4543.3		1041.54	2884.83	2905.3	2883.68	2906.45		1041.63	2287.81	2299.69	2287.16	2300.35		1041.65	1529.55
	1041.33	4514.89	4540.52	4512.95	4542.46		1041.49	2884.73	2904.4	2883.58	2905.55		1041.58	2287.81	2299.25	2287.15	2299.91		1041.6	1490.91
	1041.28	4514.65	4539.43	4512.69	4541.38		1041.44	2884.66	2903.74	2883.5	2904.9		1041.53	2287.78	2298.78	2287.12	2299.45		1041.55	1526.14
	1041.23	4514.39	4538.32	4512.42	4540.28		1041.39	2884.65	2903.15	2883.49	2904.31		1041.48	2287.77	2298.33	2287.1	2299		1041.5	1644.32
	1041.18	4514.09	4537.21	4512.11	4539.18		1041.34	2884.6	2902.52	2883.43	2903.69		1041.43	2287.73	2297.87	2287.06	2298.54		1041.45	1559.09
	1041.13	4514	4536.5	4512.02	4538.49		1041.29	2884.58	2901.91	2883.4	2903.09		1041.38	2287.7	2297.39	2287.02	2298.07		1041.4	1601.14
	1041.08	4513.79	4535.67	4511.8	4537.67		1041.24	2884.53	2901.28	2883.35	2902.46		1041.33	2287.68	2297.09	2287	2297.77		1041.35	1628.41
	1041.03	4513.78	4535.05	4511.78	4537.06		1041.19	2884.48	2900.64	2883.29	2901.83		1041.28	2287.64	2296.78	2286.96	2297.47		1041.3	1632.95
	1040.98	4513.42	4534.06	4511.4	4536.08		1041.14	2884.36	2899.95	2883.17	2901.14		1041.23	2287.62	2296.49	2286.94	2297.17		1041.25	1609.09
	1040.93	4513.31	4533.34	4511.28	4535.36		1041.09	2884.26	2899.32	2883.06	2900.52		1041.18	2287.6	2296.2	2286.92	2296.89		1041.2	1631.82
	1040.88	4513.09	4532.5	4511.05	4534.54		1041.04	2884.25	2898.9	2883.04	2900.11		1041.13	2287.55	2295.87	2286.86	2296.56		1041.15	1603.41
	1040.83	4513.1	4531.89	4511.05	4533.94		1040.99	2884.21	2898.47	2883	2899.68		1041.08	2287.52	2295.56	2286.82	2296.26		1041.1	1618.18
	1040.78	4512.9	4531.21	4510.84	4533.27		1040.94	2884.22	2898.06	2883	2899.28		1041.03	2287.52	2295.29	2286.82	2295.99		1041.05	1604.55
	1040.73	4512.67	4530.52	4510.6	4532.59		1040.89	2884.21	2897.66	2882.99	2898.88		1040.98	2287.48	2294.97	2286.78	2295.68		1041	1544.32
	1040.68	4512.59	4529.96	4510.51	4532.05		1040.84	2884.16	2897.2	2882.93	2898.43		1040.93	2287.45	2294.72	2286.74	2295.43		1040.95	1544.32
	1040.63	4512.38	4529.29	4510.29	4531.38		1040.79	2884.1	2896.73	2882.86	2897.97		1040.88	2287.42	2294.5	2286.71	2295.21		1040.9	1652.27
	1040.58	4512.35	4528.78	4510.24	4530.89		1040.74	2884.03	2896.26	2882.78	2897.5		1040.83	2287.39	2294.28	2286.67	2294.99		1040.85	1534.09
	1040.53	4512.21	4528.17	4510.09	4530.29		1040.69	2884.02	2895.88	2882.76	2897.14		1040.78	2287.39	2294.08	2286.67	2294.8		1040.8	1625
	1040.48	4512.15	4527.65	4510.02	4529.77		1040.64	2883.95	2895.52	2882.69	2896.78		1040.73	2287.37	2293.88	2286.65	2294.6		1040.75	1509.09
	1040.43	4511.99	4527.09	4509.85	4529.23		1040.59	2883.93	2895.2	2882.66	2896.47		1040.68	2287.34	2293.65	2286.61	2294.38		1040.7	1645.45
	1040.38	4511.85	4526.59	4509.7	4528.74		1040.54	2883.91	2894.89	2882.64	2896.17		1040.63	2287.29	2293.41	2286.56	2294.14		1040.65	1596.59
	1040.33	4511.72	4526.08	4509.55	4528.25		1040.49	2883.88	2894.57	2882.6	2895.85		1040.58	2287.27	2293.2	2286.53	2293.94		1040.6	1656.82
	1040.28	4511.69	4525.69	4509.52	4527.87		1040.44	2883.83	2894.22	2882.54	2895.5		1040.53	2287.27	2293.02	2286.53	2293.76		1040.55	1592.05
	1040.23	4511.66	4525.29	4509.47	4527.48		1040.39	2883.79	2893.88	2882.5	2895.18		1040.48	2287.26	2292.87	2286.52	2293.62		1040.5	1563.64
	1040.18	4511.43	4524.69	4509.23	4526.89		1040.34	2883.79	2893.59	2882.49	2894.89		1040.43	2287.23	2292.71	2286.49	2293.45		1040.45	1485.23
	1040.13	4511.12	4524.02	4508.91	4526.23		1040.29	2883.76	2893.29	2882.45	2894.6		1040.38	2287.23	2292.56	2286.48	2293.31		1040.4	1553.41
	1040.08	4511.13	4523.7	4508.91	4525.93		1040.24	2883.69	2892.99	2882.37	2894.31		1040.33	2287.22	2292.41	2286.46	2293.17		1040.35	1627.27
	1040.03	4511.11	4523.39	4508.88	4525.63		1040.19	2883.63	2892.71	2882.31	2894.03		1040.28	2287.2	2292.25	2286.44	2293.01		1040.3	1502.27
	1039.98	4511.08	4523.06	4508.83	4525.31		1040.14	2883.62	2892.48	2882.29	2893.81		1040.23	2287.16	2292.07	2286.4	2292.84		1040.25	1573.86
	1039.93	4511.06	4522.75	4508.8	4525.01		1040.09	2883.6	2892.23	2882.27	2893.57		1040.18	2287.14	2291.91	2286.37	2292.68		1040.2	1625
	1039.88	4510.99	4522.38	4508.71	4524.66		1040.04	2883.52	2891.93	2882.18	2893.27		1040.13	2287.14	2291.77	2286.37	2292.55		1040.15	1496.59
	1039.83	4510.97	4522.07	4508.68	4524.36		1039.99	2883.42	2891.6	2882.07	2892.95		1040.08	2287.11	2291.64	2286.34	2292.41		1040.1	1503.41
	1039.78	4510.98	4521.79	4508.68	4524.09		1039.94	2883.42	2891.37	2882.06	2892.73		1040.03	2287.11	2291.53	2286.33	2292.31		1040.05	1650
	1039.73	4510.88	4521.41	4508.57	4523.72		1039.89	2883.41	2891.16	2882.05	2892.53		1039.98	2287.1	2291.42	2286.32	2292.2		1040	1581.82
	1039.68	4510.73	4521.02	4508.41	4523.35		1039.84	2883.33	2890.91	2881.96	2892.28		1039.93	2287.09	2291.3	2286.3	2292.09		1039.95	1557.95
	1039.63	4510.72	4520.77	4508.38	4523.11		1039.79	2883.32	2890.72	2881.94	2892.1		1039.88	2287.05	2291.15	2286.26	2291.94		1039.9	1592.05
	1039.58	4510.69	4520.5	4508.33	4522.85		1039.74	2883.28	2890.5	2881.89	2891.89		1039.83	2287.01	2291.01	2286.22	2291.8		1039.85	1576.14
	1039.53	4510.56	4520.13	4508.19	4522.49		1039.69	2883.28	2890.32	2881.88	2891.72		1039.78	2287.02	2290.9	2286.21	2291.7		1039.8	1536.36
	1039.48	4510.5	4519.83	4508.12	4522.21		1039.64	2883.29	2890.15	2881.88	2891.56		1039.73	2287.01	2290.78	2286.2	2291.59		1039.75	1636.36
	1039.43	4510.36	4519.45	4507.96	4521.84		1039.59	2883.24	2889.93	2881.83	2891.35		1039.68	2286.99	2290.67	2286.18	2291.48		1039.7	1564.77
	1039.38	4510.33	4519.18	4507.92	4521.59		1039.54	2883.25	2889.76	2881.82	2891.18		1039.63	2286.97	2290.57	2286.15	2291.38		1039.65	1564.77
	1039.33	4510.33	4518.98	4507.91	4521.41		1039.49	2883.21	2889.57	2881.78	2891		1039.58	2286.97	2290.48	2286.14	2291.3		1039.6	1526.14
	1039.28	4510.31	4518.76	4507.87	4521.2		1039.44	2883.21	2889.42	2881.77	2890.86		1039.53	2286.96	2290.39	2286.13	2291.21		1039.55	1559.09
	1039.23	4510.3	4518.55	4507.85	4521		1039.39	2883.19	2889.26	2881.74	2890.7		1039.48	2286.94	2290.29	2286.11	2291.12		1039.5	1527.27
	1039.18	4510.21	4518.26	4507.74	4520.73		1039.34	2883.16	2889.09	2881.7	2890.54		1039.43	2286.91	2290.17	2286.07	2291		1039.45	1597.73
	1039.13	4509.97	4517.83	4507.49	4520.31		1039.29	2883.1	2888.89	2881.64	2890.35		1039.38	2286.9	2290.08	2286.06	2290.92		1039.4	1695.45
	1039.08	4509.77	4517.42	4507.28	4519.92		1039.24	2883.08	2888.73	2881.61	2890.2		1039.33	2286.9	2289.99	2286.05	2290.84		1039.35	1559.09
	1039.03	4509.77	4517.23	4507.26	4519.74		1039.19	2883.08	2888.58	2881.59	2890.06		1039.28	2286.87	2289.88	2286.02	2290.73		1039.3	1559.09
	1038.98	4509.63	4516.91	4507.1	4519.43		1039.14	2883.08	2888.44	2881.59	2889.93		1039.23	2286.87	2289.81	2286.01	2290.67		1039.25	1648.86
	1038.93	4509.51	4516.62	4506.97	4519.16		1039.09	2883.04	2888.27	2881.55	2889.77		1039.18	2286.87	2289.74	2286.01	2290.6		1039.2	1625
	1038.88	4509.41	4516.35	4506.85	4518.91		1039.04	2882.97	2888.08	2881.46	2889.59		1039.13	2286.84	2289.64	2285.97	2290.51		1039.15	1647.73
	1038.83	4509.3	4516.07	4506.73	4518.64		1038.99	2882.97	2887.97	2881.46	2889.49		1039.08	2286.84	2289.58	2285.97	2290.45		1039.1	1629.55
	1038.78	4509.04	4515.64	4506.45	4518.22		1038.94	2882.94	2887.82	2881.42	2889.35		1039.03	2286.83	2289.5	2285.96	2290.38		1039.05	1581.82
	1038.73	4509.02	4515.45	4506.42	4518.05		1038.89	2882.91	2887.68	2881.38	2889.21		1038.98	2286.83	2289.44	2285.95	2290.32		1039	1529.55
	1038.68	4508.86	4515.13	4506.25	4517.75		1038.84	2882.84	2887.49	2881.3	2889.03		1038.93	2286.82	2289.36	2285.94	2290.25		1038.95	1621.59
	1038.63	4508.7	4514.81	4506.06	4517.44		1038.79	2882.84	2887.37	2881.29	2888.93		1038.88	2286.8	2289.27	2285.91	2290.16		1038.9	1603.41
	1038.58	4508.61	4514.58	4505.96	4517.22		1038.74	2882.73	2887.14	2881.17	2888.7		1038.83	2286.79	2289.21	2285.9	2290.1		1038.85	1572.73
	1038.53	4508.49	4514.31	4505.82	4516.97		1038.69	2882.73	2887.03	2881.15	2888.6		1038.78	2286.79	2289.14	2285.89	2290.04		1038.8	1604.55
	1038.48	4508.48	4514.15	4505.8	4516.83		1038.64	2882.69	2886.89	2881.11	2888.48		1038.73	2286.77	2289.07	2285.86	2289.97		1038.75	1559.09
	1038.43	4508.37	4513.9	4505.67	4516.59		1038.59	2882.66	2886.77	2881.07	2888.36		1038.68	2286.72	2288.97	2285.81	2289.88		1038.7	1596.59
	1038.38	4508.36	4513.74	4505.65	4516.46		1038.54	2882.6	2886.62	2881	2888.22		1038.63	2286.71	2288.89	2285.79	2289.81		1038.65	1561.36
	1038.33	4508.08	4513.32	4505.35	4516.05		1038.49	2882.55	2886.47	2880.94	2888.08		1038.58	2286.7	2288.83	2285.78	2289.76		1038.6	1598.86
	1038.28	4507.9	4513	4505.15	4515.75		1038.44	2882.55	2886.36	2880.93	2887.99		1038.53	2286.67	2288.74	2285.74	2289.67		1038.55	1609.09
	1038.23	4507.8	4512.77	4505.03	4515.53		1038.39	2882.5	2886.22	2880.87	2887.85		1038.48	2286.65	2288.67	2285.72	2289.6		1038.5	1602.27
	1038.18	4507.78	4512.62	4504.99	4515.4		1038.34	2882.51	2886.13	2880.87	2887.77		1038.43	2286.64	2288.6	2285.69	2289.54		1038.45	1619.32
	1038.13	4507.57	4512.29	4504.77	4515.09		1038.29	2882.49	2886.02	2880.84	2887.67		1038.38	2286.62	2288.54	2285.68	2289.49		1038.4	1626.14
	1038.08	4507.45	4512.04	4504.63	4514.86		1038.24	2882.5	2885.94	2880.84	2887.6		1038.33	2286.61	2288.48	2285.66	2289.44		1038.35	1632.95
	1038.03	4507.37	4511.84	4504.54	4514.67		1038.19	2882.48	2885.84	2880.81	2887.51		1038.28	2286.6	2288.42	2285.64	2289.38		1038.3	1563.64
	1037.98	4506.99	4511.32	4504.13	4514.17		1038.14	2882.48	2885.76	2880.8	2887.45		1038.23	2286.6	2288.37	2285.63	2289.34		1038.25	1567.05
	1037.93	4506.93	4511.14	4504.06	4514.01		1038.09	2882.46	2885.65	2880.77	2887.35		1038.18	2286.58	2288.3	2285.61	2289.27		1038.2	1565.91
	1037.88	4506.76	4510.86	4503.87	4513.74		1038.04	2882.47	2885.58	2880.76	2887.28		1038.13	2286.58	2288.26	2285.6	2289.24		1038.15	1537.5
	1037.83	4506.56	4510.54	4503.65	4513.45		1037.99	2882.46	2885.49	2880.75	2887.2		1038.08	2286.56	2288.2	2285.58	2289.18		1038.1	1542.05
	1037.78	4506.44	4510.32	4503.52	4513.24		1037.94	2882.46	2885.41	2880.74	2887.13		1038.03	2286.56	2288.14	2285.57	2289.13		1038.05	1528.41
	1037.73	4506.13	4509.89	4503.19	4512.84		1037.89	2882.45	2885.32	2880.72	2887.05		1037.98	2286.56	2288.1	2285.56	2289.1		1038	1651.14
	1037.68	4506.11	4509.76	4503.15	4512.72		1037.84	2882.37	2885.17	2880.63	2886.91		1037.93	2286.56	2288.06	2285.55	2289.06		1037.95	1538.64
	1037.63	4505.98	4509.51	4502.99	4512.5		1037.79	2882.35	2885.08	2880.6	2886.83		1037.88	2286.56	2288.02	2285.55	2289.03		1037.9	1553.41
	1037.58	4505.78	4509.21	4502.78	4512.21		1037.74	2882.36	2885.01	2880.59	2886.78		1037.83	2286.54	2287.97	2285.53	2288.98		1037.85	1573.86
	1037.53	4505.48	4508.8	4502.46	4511.83		1037.69	2882.26	2884.84	2880.48	2886.62		1037.78	2286.55	2287.93	2285.53	2288.95		1037.8	1572.73
	1037.48	4505.27	4508.49	4502.22	4511.53		1037.64	2882.22	2884.73	2880.43	2886.52		1037.73	2286.51	2287.85	2285.49	2288.88		1037.75	1570.45
	1037.43	4505.1	4508.22	4502.04	4511.29		1037.59	2882.18	2884.61	2880.38	2886.41		1037.68	2286.49	2287.79	2285.46	2288.83		1037.7	1522.73
	1037.38	4505.11	4508.13	4502.03	4511.22		1037.54	2882.16	2884.52	2880.34	2886.33		1037.63	2286.5	2287.75	2285.45	2288.79		1037.65	1571.59
	1037.33	4505	4507.92	4501.9	4511.02		1037.49	2882.07	2884.36	2880.24	2886.18		1037.58	2286.5	2287.72	2285.45	2288.76		1037.6	1605.68
	1037.28	4504.64	4507.46	4501.52	4510.58		1037.44	2882.01	2884.24	2880.18	2886.08		1037.53	2286.48	2287.67	2285.43	2288.72		1037.55	1619.32
	1037.23	4504.57	4507.29	4501.43	4510.43		1037.39	2881.99	2884.15	2880.14	2886		1037.48	2286.48	2287.63	2285.42	2288.69		1037.5	1605.68
	1037.18	4504.54	4507.16	4501.38	4510.33		1037.34	2881.96	2884.06	2880.1	2885.92		1037.43	2286.47	2287.59	2285.41	2288.65		1037.45	1622.73
	1037.13	4504.35	4506.88	4501.17	4510.07		1037.29	2881.94	2883.97	2880.07	2885.85		1037.38	2286.48	2287.56	2285.4	2288.63		1037.4	1601.14
	1037.08	4503.92	4506.36	4500.71	4509.57		1037.24	2881.94	2883.91	2880.05	2885.8		1037.33	2286.47	2287.51	2285.39	2288.6		1037.35	1587.5
	1037.03	4503.93	4506.28	4500.7	4509.51		1037.19	2881.93	2883.83	2880.03	2885.73		1037.28	2286.48	2287.48	2285.39	2288.57		1037.3	1510.23
	1036.98	4503.61	4505.87	4500.36	4509.12		1037.14	2881.86	2883.7	2879.95	2885.61		1037.23	2286.48	2287.45	2285.38	2288.55		1037.25	1576.14
	1036.93	4503.6	4505.76	4500.33	4509.03		1037.09	2881.82	2883.6	2879.89	2885.52		1037.18	2286.47	2287.4	2285.36	2288.51		1037.2	1581.82
	1036.88	4503.5	4505.58	4500.21	4508.87		1037.04	2881.82	2883.54	2879.88	2885.48		1037.13	2286.43	2287.33	2285.32	2288.44		1037.15	1600
	1036.83	4503.51	4505.49	4500.19	4508.81		1036.99	2881.76	2883.42	2879.8	2885.37		1037.08	2286.38	2287.26	2285.27	2288.37		1037.1	1607.95
	1036.78	4503.05	4504.95	4499.71	4508.29		1036.94	2881.75	2883.35	2879.78	2885.32		1037.03	2286.33	2287.17	2285.21	2288.3		1037.05	1672.73
	1036.73	4502.85	4504.67	4499.49	4508.03		1036.89	2881.72	2883.26	2879.74	2885.24		1036.98	2286.33	2287.14	2285.2	2288.27		1037	1631.82
	1036.68	4502.69	4504.42	4499.31	4507.81		1036.84	2881.69	2883.18	2879.7	2885.17		1036.93	2286.33	2287.1	2285.19	2288.25		1036.95	1548.86
	1036.63	4502.52	4504.17	4499.11	4507.58		1036.79	2881.7	2883.14	2879.7	2885.14		1036.88	2286.33	2287.07	2285.18	2288.22		1036.9	1686.36
	1036.58	4502.39	4503.95	4498.96	4507.39		1036.74	2881.7	2883.07	2879.68	2885.09		1036.83	2286.32	2287.03	2285.16	2288.19		1036.85	1580.68
	1036.53	4502.39	4503.86	4498.93	4507.32		1036.69	2881.65	2882.97	2879.62	2885		1036.78	2286.31	2286.98	2285.14	2288.15		1036.8	1601.14
	1036.48	4502.21	4503.61	4498.73	4507.08		1036.64	2881.65	2882.92	2879.6	2884.96		1036.73	2286.3	2286.95	2285.12	2288.12		1036.75	1576.14
	1036.43	4502.15	4503.47	4498.65	4506.97		1036.59	2881.65	2882.86	2879.59	2884.92		1036.68	2286.31	2286.92	2285.12	2288.11		1036.7	1652.27
	1036.38	4501.84	4503.07	4498.31	4506.6		1036.54	2881.64	2882.8	2879.56	2884.87		1036.63	2286.28	2286.87	2285.09	2288.06		1036.65	1659.09
	1036.33	4501.38	4502.53	4497.82	4506.08		1036.49	2881.63	2882.74	2879.54	2884.83		1036.58	2286.29	2286.85	2285.09	2288.05		1036.6	1585.23
	1036.28	4501.08	4502.15	4497.5	4505.73		1036.44	2881.61	2882.66	2879.5	2884.76		1036.53	2286.23	2286.76	2285.03	2287.97		1036.55	1615.91
	1036.23	4500.95	4501.95	4497.34	4505.55		1036.39	2881.59	2882.59	2879.47	2884.71		1036.48	2286.21	2286.71	2285	2287.93		1036.5	1561.36
	1036.18	4500.85	4501.77	4497.22	4505.4		1036.34	2881.54	2882.49	2879.4	2884.62		1036.43	2286.22	2286.69	2284.99	2287.91		1036.45	1697.73
	1036.13	4500.66	4501.5	4497.01	4505.16		1036.29	2881.49	2882.38	2879.34	2884.53		1036.38	2286.21	2286.66	2284.98	2287.89		1036.4	1567.05
	1036.08	4500.47	4501.23	4496.79	4504.92		1036.24	2881.47	2882.32	2879.31	2884.49		1036.33	2286.19	2286.61	2284.95	2287.85		1036.35	1618.18
	1036.03	4500.01	4500.7	4496.3	4504.41		1036.19	2881.49	2882.29	2879.31	2884.46		1036.28	2286.18	2286.57	2284.93	2287.82		1036.3	1593.18
	1035.98	4499.69	4500.3	4495.95	4504.04		1036.14	2881.47	2882.22	2879.27	2884.41		1036.23	2286.18	2286.54	2284.92	2287.8		1036.25	1637.5
	1035.93	4499.55	4500.08	4495.78	4503.85		1036.09	2881.48	2882.18	2879.27	2884.39		1036.18	2286.17	2286.5	2284.9	2287.77		1036.2	1601.14
	1035.88	4499.5	4499.96	4495.71	4503.75		1036.04	2881.49	2882.14	2879.26	2884.37		1036.13	2286.15	2286.46	2284.88	2287.73		1036.15	1590.91
	1035.83	4499.4	4499.79	4495.58	4503.61		1035.99	2881.47	2882.08	2879.23	2884.32		1036.08	2286.14	2286.42	2284.85	2287.71		1036.1	1587.5
	1035.78	4499.42	4499.73	4495.57	4503.58		1035.94	2881.41	2881.96	2879.15	2884.22		1036.03	2286.12	2286.37	2284.82	2287.67		1036.05	1621.59
	1035.73	4499.17	4499.41	4495.29	4503.29		1035.89	2881.36	2881.86	2879.08	2884.14		1035.98	2286.09	2286.32	2284.79	2287.62		1036	1612.5
	1035.68	4498.92	4499.09	4495.02	4503		1035.84	2881.35	2881.81	2879.06	2884.1		1035.93	2286.07	2286.27	2284.75	2287.58		1035.95	1655.68
	1035.63	4498.62	4498.72	4494.69	4502.65		1035.79	2881.32	2881.74	2879.02	2884.05		1035.88	2286.04	2286.21	2284.71	2287.53		1035.9	1602.27
	1035.58	4498.47	4498.5	4494.51	4502.46		1035.74	2881.3	2881.67	2878.97	2883.99		1035.83	2286.03	2286.17	2284.69	2287.51		1035.85	1572.73
	1035.53	4498.21	4498.16	4494.22	4502.16		1035.69	2881.26	2881.58	2878.92	2883.92		1035.78	2286.03	2286.15	2284.69	2287.49		1035.8	1592.05
	1035.48	4498.05	4497.94	4494.03	4501.96		1035.64	2881.18	2881.45	2878.82	2883.81		1035.73	2286.04	2286.13	2284.68	2287.48		1035.75	1521.59
	1035.43	4497.62	4497.43	4493.56	4501.48		1035.59	2881.18	2881.41	2878.8	2883.79		1035.68	2286.04	2286.11	2284.68	2287.47		1035.7	1576.14
	1035.38	4497.6	4497.34	4493.52	4501.42		1035.54	2881.18	2881.37	2878.79	2883.76		1035.63	2286.04	2286.08	2284.67	2287.46		1035.65	1557.95
	1035.33	4497.35	4497.02	4493.24	4501.14		1035.49	2881.17	2881.3	2878.75	2883.72		1035.58	2286.04	2286.05	2284.65	2287.44		1035.6	1623.86
	1035.28	4496.99	4496.59	4492.85	4500.74		1035.44	2881.17	2881.26	2878.73	2883.69		1035.53	2286.02	2286.01	2284.63	2287.41		1035.55	1651.14
	1035.23	4496.53	4496.06	4492.35	4500.23		1035.39	2881.13	2881.18	2878.68	2883.63		1035.48	2286.03	2285.99	2284.62	2287.4		1035.5	1679.55
	1035.18	4496.34	4495.8	4492.13	4500.01		1035.34	2881.11	2881.12	2878.64	2883.58		1035.43	2286.03	2285.97	2284.61	2287.38		1035.45	1526.14
	1035.13	4495.84	4495.23	4491.59	4499.47		1035.29	2881.11	2881.07	2878.63	2883.56		1035.38	2286.02	2285.94	2284.6	2287.37		1035.4	1592.05
	1035.08	4495.45	4494.77	4491.17	4499.04		1035.24	2881.07	2880.99	2878.56	2883.49		1035.33	2286.02	2285.92	2284.59	2287.35		1035.35	1613.64
	1035.03	4494.91	4494.16	4490.61	4498.47		1035.19	2881.09	2880.96	2878.56	2883.48		1035.28	2286.01	2285.88	2284.56	2287.32		1035.3	1644.32
	1034.98	4494.55	4493.73	4490.21	4498.08		1035.14	2881.06	2880.89	2878.52	2883.43		1035.23	2286.01	2285.86	2284.56	2287.32		1035.25	1618.18
	1034.93	4494.5	4493.61	4490.12	4497.99		1035.09	2881.05	2880.84	2878.49	2883.4		1035.18	2286.02	2285.84	2284.55	2287.31		1035.2	1632.95
	1034.88	4494.1	4493.14	4489.68	4497.55		1035.04	2881.04	2880.78	2878.46	2883.36		1035.13	2285.99	2285.78	2284.51	2287.26		1035.15	1540.91
	1034.83	4493.8	4492.78	4489.35	4497.22		1034.99	2881.04	2880.74	2878.44	2883.34		1035.08	2285.98	2285.75	2284.49	2287.24		1035.1	1559.09
	1034.78	4493.66	4492.57	4489.18	4497.05		1034.94	2881.03	2880.69	2878.41	2883.31		1035.03	2285.99	2285.74	2284.49	2287.24		1035.05	1565.91
	1034.73	4493.38	4492.22	4488.87	4496.74		1034.89	2881.04	2880.65	2878.4	2883.3		1034.98	2285.98	2285.7	2284.46	2287.21		1035	1572.73
	1034.68	4492.98	4491.75	4488.43	4496.3		1034.84	2881.05	2880.62	2878.38	2883.28		1034.93	2285.97	2285.67	2284.45	2287.2		1034.95	1678.41
	1034.63	4492.8	4491.5	4488.21	4496.09		1034.79	2881.03	2880.55	2878.34	2883.24		1034.88	2285.98	2285.66	2284.44	2287.2		1034.9	1659.09
	1034.58	4492.43	4491.07	4487.8	4495.69		1034.74	2881.03	2880.51	2878.32	2883.22		1034.83	2285.99	2285.64	2284.44	2287.19		1034.85	1562.5
	1034.53	4491.96	4490.52	4487.29	4495.19		1034.69	2881.01	2880.45	2878.29	2883.18		1034.78	2285.96	2285.58	2284.39	2287.15		1034.8	1614.77
	1034.48	4491.52	4490.02	4486.82	4494.72		1034.64	2881.03	2880.42	2878.28	2883.17		1034.73	2285.95	2285.55	2284.37	2287.13		1034.75	1577.27
	1034.43	4491.25	4489.68	4486.51	4494.42		1034.59	2881	2880.35	2878.23	2883.12		1034.68	2285.93	2285.51	2284.35	2287.1		1034.7	1676.14
	1034.38	4490.94	4489.3	4486.16	4494.08		1034.54	2880.94	2880.25	2878.14	2883.05		1034.63	2285.92	2285.48	2284.32	2287.08		1034.65	1584.09
	1034.33	4490.68	4488.97	4485.86	4493.79		1034.49	2880.88	2880.15	2878.06	2882.96		1034.58	2285.89	2285.42	2284.28	2287.04		1034.6	1517.05
	1034.28	4490.25	4488.47	4485.39	4493.33		1034.44	2880.89	2880.12	2878.05	2882.96		1034.53	2285.9	2285.41	2284.27	2287.03		1034.55	1681.82
	1034.23	4489.95	4488.1	4485.05	4493		1034.39	2880.87	2880.05	2878	2882.91		1034.48	2285.91	2285.39	2284.27	2287.03		1034.5	1569.32
	1034.18	4489.75	4487.83	4484.81	4492.78		1034.34	2880.86	2880	2877.97	2882.89		1034.43	2285.92	2285.38	2284.26	2287.03		1034.45	1623.86
	1034.13	4489.26	4487.28	4484.28	4492.26		1034.29	2880.87	2879.97	2877.96	2882.88		1034.38	2285.93	2285.36	2284.26	2287.03		1034.4	1667.05
	1034.08	4488.93	4486.88	4483.91	4491.9		1034.24	2880.86	2879.91	2877.92	2882.85		1034.33	2285.94	2285.34	2284.25	2287.03		1034.35	1630.68
	1034.03	4488.73	4486.61	4483.66	4491.67		1034.19	2880.8	2879.82	2877.84	2882.77		1034.28	2285.91	2285.29	2284.21	2286.99		1034.3	1572.73
	1033.98	4488.66	4486.47	4483.55	4491.57		1034.14	2880.76	2879.73	2877.77	2882.71		1034.23	2285.91	2285.27	2284.2	2286.98		1034.25	1588.64
	1033.93	4488.29	4486.03	4483.14	4491.18		1034.09	2880.73	2879.66	2877.72	2882.67		1034.18	2285.89	2285.23	2284.17	2286.95		1034.2	1651.14
	1033.88	4488.04	4485.7	4482.84	4490.9		1034.04	2880.7	2879.59	2877.67	2882.62		1034.13	2285.91	2285.22	2284.17	2286.96		1034.15	1555.68
	1033.83	4487.73	4485.32	4482.49	4490.57		1033.99	2880.7	2879.54	2877.64	2882.6		1034.08	2285.91	2285.2	2284.16	2286.95		1034.1	1592.05
	1033.78	4487.57	4485.09	4482.28	4490.38		1033.94	2880.64	2879.44	2877.55	2882.52		1034.03	2285.93	2285.19	2284.16	2286.96		1034.05	1604.55
	1033.73	4487.25	4484.7	4481.92	4490.04		1033.89	2880.61	2879.36	2877.5	2882.48		1033.98	2285.92	2285.16	2284.14	2286.94		1034	1621.59
	1033.68	4486.82	4484.21	4481.44	4489.59		1033.84	2880.52	2879.23	2877.38	2882.37		1033.93	2285.9	2285.12	2284.1	2286.92		1033.95	1628.41
	1033.63	4486.47	4483.79	4481.05	4489.21		1033.79	2880.5	2879.16	2877.33	2882.33		1033.88	2285.86	2285.05	2284.05	2286.87		1033.9	1587.5
	1033.58	4486.16	4483.4	4480.69	4488.88		1033.74	2880.5	2879.12	2877.31	2882.32		1033.83	2285.87	2285.03	2284.04	2286.86		1033.85	1575
	1033.53	4485.66	4482.83	4480.14	4488.35		1033.69	2880.45	2879.03	2877.23	2882.25		1033.78	2285.86	2285	2284.02	2286.85		1033.8	1631.82
	1033.48	4485.36	4482.46	4479.79	4488.03		1033.64	2880.47	2879.01	2877.22	2882.25		1033.73	2285.86	2284.98	2284	2286.84		1033.75	1537.5
	1033.43	4484.97	4481.99	4479.35	4487.61		1033.59	2880.36	2878.85	2877.09	2882.13		1033.68	2285.86	2284.95	2283.98	2286.83		1033.7	1612.5
	1033.38	4484.8	4481.75	4479.12	4487.42		1033.54	2880.27	2878.72	2876.97	2882.02		1033.63	2285.87	2284.94	2283.98	2286.83		1033.65	1500
	1033.33	4484.34	4481.22	4478.62	4486.94		1033.49	2880.22	2878.62	2876.88	2881.96		1033.58	2285.87	2284.91	2283.96	2286.83		1033.6	1678.41
	1033.28	4484.14	4480.94	4478.36	4486.71		1033.44	2880.14	2878.5	2876.78	2881.86		1033.53	2285.88	2284.89	2283.95	2286.82		1033.55	1604.55
	1033.23	4483.93	4480.66	4478.11	4486.48		1033.39	2880.13	2878.44	2876.73	2881.83		1033.48	2285.87	2284.86	2283.93	2286.81		1033.5	1645.45
	1033.18	4483.6	4480.26	4477.72	4486.13		1033.34	2880.12	2878.39	2876.7	2881.81		1033.43	2285.89	2284.85	2283.92	2286.81		1033.45	1612.5
	1033.13	4483.1	4479.68	4477.16	4485.61		1033.29	2880.07	2878.29	2876.62	2881.75		1033.38	2285.9	2284.84	2283.92	2286.82		1033.4	1543.18
	1033.08	4482.82	4479.33	4476.83	4485.32		1033.24	2879.99	2878.17	2876.5	2881.65		1033.33	2285.9	2284.81	2283.9	2286.81		1033.35	1598.86
	1033.03	4482.5	4478.93	4476.46	4484.97		1033.19	2879.97	2878.1	2876.45	2881.62		1033.28	2285.89	2284.78	2283.88	2286.8		1033.3	1675
	1032.98	4482.17	4478.52	4476.07	4484.62		1033.14	2879.9	2877.98	2876.35	2881.53		1033.23	2285.89	2284.75	2283.86	2286.79		1033.25	1600
	1032.93	4481.86	4478.14	4475.71	4484.29		1033.09	2879.92	2877.96	2876.34	2881.54		1033.18	2285.88	2284.71	2283.83	2286.77		1033.2	1614.77
	1032.88	4481.35	4477.55	4475.14	4483.76		1033.04	2879.81	2877.81	2876.2	2881.42		1033.13	2285.9	2284.7	2283.82	2286.78		1033.15	1561.36
	1032.83	4480.97	4477.09	4474.7	4483.36		1032.99	2879.76	2877.7	2876.11	2881.35		1033.08	2285.89	2284.67	2283.8	2286.76		1033.1	1565.91
	1032.78	4480.65	4476.69	4474.32	4483.02		1032.94	2879.69	2877.59	2876.01	2881.27		1033.03	2285.86	2284.61	2283.75	2286.72		1033.05	1578.41
	1032.73	4480.13	4476.09	4473.73	4482.48		1032.89	2879.62	2877.47	2875.9	2881.19		1032.98	2285.85	2284.58	2283.72	2286.71		1033	1594.32
	1032.68	4479.7	4475.58	4473.25	4482.04		1032.84	2879.63	2877.43	2875.88	2881.18		1032.93	2285.85	2284.56	2283.7	2286.7		1032.95	1569.32
	1032.63	4479.35	4475.15	4472.84	4481.67		1032.79	2879.56	2877.31	2875.77	2881.1		1032.88	2285.83	2284.5	2283.66	2286.67		1032.9	1588.64
	1032.58	4478.89	4474.61	4472.31	4481.18		1032.74	2879.56	2877.27	2875.74	2881.09		1032.83	2285.85	2284.49	2283.66	2286.69		1032.85	1645.45
	1032.53	4478.49	4474.13	4471.86	4480.77		1032.69	2879.58	2877.23	2875.72	2881.09		1032.78	2285.86	2284.48	2283.65	2286.69		1032.8	1664.77
	1032.48	4478.2	4473.76	4471.5	4480.46		1032.64	2879.56	2877.17	2875.66	2881.06		1032.73	2285.85	2284.44	2283.61	2286.67		1032.75	1535.23
	1032.43	4477.92	4473.39	4471.15	4480.16		1032.59	2879.55	2877.11	2875.61	2881.04		1032.68	2285.83	2284.39	2283.58	2286.65		1032.7	1665.91
	1032.38	4477.62	4473.01	4470.78	4479.84		1032.54	2879.5	2877.01	2875.53	2880.98		1032.63	2285.84	2284.37	2283.56	2286.65		1032.65	1623.86
	1032.33	4477.26	4472.56	4470.35	4479.47		1032.49	2879.46	2876.92	2875.45	2880.93		1032.58	2285.84	2284.34	2283.54	2286.64		1032.6	1656.82
	1032.28	4476.92	4472.13	4469.94	4479.11		1032.44	2879.46	2876.87	2875.41	2880.92		1032.53	2285.83	2284.31	2283.51	2286.63		1032.55	1570.45
	1032.23	4476.32	4471.45	4469.28	4478.49		1032.39	2879.4	2876.76	2875.31	2880.85		1032.48	2285.84	2284.29	2283.49	2286.63		1032.5	1659.09
	1032.18	4476	4471.05	4468.89	4478.16		1032.34	2879.38	2876.69	2875.25	2880.81		1032.43	2285.85	2284.27	2283.49	2286.64		1032.45	1613.64
	1032.13	4475.51	4470.47	4468.33	4477.65		1032.29	2879.31	2876.56	2875.14	2880.73		1032.38	2285.85	2284.24	2283.46	2286.63		1032.4	1671.59
	1032.08	4475.16	4470.02	4467.9	4477.28		1032.24	2879.27	2876.47	2875.06	2880.68		1032.33	2285.86	2284.22	2283.44	2286.63		1032.35	1588.64
	1032.03	4474.72	4469.49	4467.38	4476.82		1032.19	2879.24	2876.4	2874.99	2880.65		1032.28	2285.88	2284.2	2283.44	2286.64		1032.3	1721.59
	1031.98	4474.55	4469.23	4467.14	4476.64		1032.14	2879.28	2876.38	2874.99	2880.67		1032.23	2285.89	2284.19	2283.43	2286.65		1032.25	1573.86
	1031.93	4474.09	4468.68	4466.6	4476.16		1032.09	2879.31	2876.35	2874.97	2880.69		1032.18	2285.91	2284.18	2283.42	2286.66		1032.2	1602.27
	1031.88	4473.72	4468.22	4466.16	4475.78		1032.04	2879.25	2876.23	2874.86	2880.62		1032.13	2285.93	2284.17	2283.42	2286.68		1032.15	1602.27
	1031.83	4473.51	4467.91	4465.87	4475.55		1031.99	2879.25	2876.18	2874.82	2880.61		1032.08	2285.94	2284.14	2283.4	2286.68		1032.1	1571.59
	1031.78	4473.05	4467.36	4465.34	4475.08		1031.94	2879.21	2876.09	2874.74	2880.56		1032.03	2285.95	2284.13	2283.39	2286.69		1032.05	1644.32
	1031.73	4472.7	4466.91	4464.9	4474.71		1031.89	2879.25	2876.07	2874.74	2880.59		1031.98	2285.97	2284.11	2283.38	2286.7		1032	1676.14
	1031.68	4472.19	4466.3	4464.3	4474.18		1031.84	2879.22	2875.99	2874.66	2880.55		1031.93	2286	2284.11	2283.38	2286.72		1031.95	1579.55
	1031.63	4472.02	4466.04	4464.05	4474.01		1031.79	2879.21	2875.91	2874.6	2880.52		1031.88	2286.01	2284.08	2283.36	2286.73		1031.9	1587.5
	1031.58	4471.61	4465.53	4463.56	4473.58		1031.74	2879.21	2875.86	2874.56	2880.52		1031.83	2286.03	2284.07	2283.35	2286.74		1031.85	1644.32
	1031.53	4471.17	4464.99	4463.03	4473.13		1031.69	2879.18	2875.77	2874.47	2880.48		1031.78	2286.05	2284.06	2283.35	2286.76		1031.8	1669.32
	1031.48	4470.78	4464.49	4462.55	4472.71		1031.64	2879.18	2875.7	2874.42	2880.46		1031.73	2286.06	2284.04	2283.34	2286.77		1031.75	1628.41
	1031.43	4470.23	4463.85	4461.93	4472.16		1031.59	2879.18	2875.64	2874.37	2880.45		1031.68	2286.08	2284.03	2283.33	2286.78		1031.7	1593.18
	1031.38	4469.69	4463.19	4461.28	4471.6		1031.54	2879.18	2875.58	2874.31	2880.44		1031.63	2286.11	2284.02	2283.32	2286.8		1031.65	1672.73
	1031.33	4469.48	4462.87	4460.97	4471.37		1031.49	2879.19	2875.54	2874.28	2880.45		1031.58	2286.11	2283.99	2283.3	2286.8		1031.6	1644.32
	1031.28	4468.89	4462.18	4460.3	4470.78		1031.44	2879.17	2875.46	2874.21	2880.43		1031.53	2286.12	2283.96	2283.27	2286.8		1031.55	1619.32
	1031.23	4468.56	4461.74	4459.87	4470.43		1031.39	2879.07	2875.29	2874.05	2880.31		1031.48	2286.15	2283.95	2283.27	2286.83		1031.5	1593.18
	1031.18	4468.17	4461.24	4459.38	4470.02		1031.34	2879.03	2875.19	2873.96	2880.27		1031.43	2286.17	2283.94	2283.26	2286.85		1031.45	1646.59
	1031.13	4467.56	4460.52	4458.68	4469.41		1031.29	2878.99	2875.08	2873.86	2880.21		1031.38	2286.17	2283.89	2283.23	2286.84		1031.4	1543.18
	1031.08	4467.24	4460.09	4458.27	4469.07		1031.24	2878.98	2875.01	2873.79	2880.2		1031.33	2286.16	2283.85	2283.19	2286.82		1031.35	1561.36
	1031.03	4466.83	4459.56	4457.74	4468.64		1031.19	2879	2874.96	2873.75	2880.21		1031.28	2286.18	2283.83	2283.17	2286.84		1031.3	1622.73
	1030.98	4466.4	4459.02	4457.21	4468.21		1031.14	2878.95	2874.84	2873.65	2880.15		1031.23	2286.2	2283.82	2283.17	2286.86		1031.25	1653.41
	1030.93	4465.97	4458.46	4456.67	4467.76		1031.09	2878.87	2874.69	2873.51	2880.06		1031.18	2286.23	2283.81	2283.16	2286.88		1031.2	1632.95
	1030.88	4465.39	4457.76	4455.98	4467.17		1031.04	2878.84	2874.6	2873.42	2880.02		1031.13	2286.26	2283.79	2283.15	2286.9		1031.15	1646.59
	1030.83	4465.01	4457.26	4455.49	4466.77		1030.99	2878.88	2874.57	2873.4	2880.05		1031.08	2286.28	2283.78	2283.14	2286.92		1031.1	1726.14
	1030.78	4464.66	4456.79	4455.04	4466.42		1030.94	2878.8	2874.41	2873.25	2879.96		1031.03	2286.3	2283.76	2283.12	2286.94		1031.05	1669.32
	1030.73	4464.23	4456.24	4454.49	4465.97		1030.89	2878.77	2874.31	2873.16	2879.92		1030.98	2286.34	2283.75	2283.12	2286.97		1031	1593.18
	1030.68	4463.54	4455.43	4453.7	4465.27		1030.84	2878.74	2874.2	2873.06	2879.88		1030.93	2286.34	2283.71	2283.09	2286.97		1030.95	1607.95
	1030.63	4463.44	4455.19	4453.47	4465.16		1030.79	2878.75	2874.15	2873.01	2879.89		1030.88	2286.35	2283.68	2283.06	2286.97		1030.9	1571.59
	1030.58	4463.05	4454.66	4452.95	4464.75		1030.74	2878.71	2874.03	2872.9	2879.84		1030.83	2286.37	2283.66	2283.04	2286.99		1030.85	1613.64
	1030.53	4462.63	4454.11	4452.42	4464.33		1030.69	2878.77	2874.01	2872.89	2879.89		1030.78	2286.38	2283.63	2283.01	2287		1030.8	1668.18
	1030.48	4462.44	4453.79	4452.1	4464.13		1030.64	2878.69	2873.86	2872.74	2879.8		1030.73	2286.42	2283.62	2283.01	2287.03		1030.75	1594.32
	1030.43	4462.09	4453.3	4451.62	4463.76		1030.59	2878.73	2873.82	2872.71	2879.84		1030.68	2286.45	2283.61	2283	2287.06		1030.7	1529.55
	1030.38	4461.63	4452.7	4451.04	4463.29		1030.54	2878.71	2873.71	2872.62	2879.81		1030.63	2286.45	2283.56	2282.96	2287.05		1030.65	1643.18
	1030.33	4461.34	4452.27	4450.62	4462.98		1030.49	2878.78	2873.7	2872.61	2879.87		1030.58	2286.47	2283.53	2282.93	2287.06		1030.6	1663.64
	1030.28	4460.91	4451.69	4450.05	4462.55		1030.44	2878.71	2873.56	2872.47	2879.8		1030.53	2286.49	2283.5	2282.91	2287.08		1030.55	1614.77
	1030.23	4460.7	4451.33	4449.7	4462.33		1030.39	2878.72	2873.48	2872.4	2879.79		1030.48	2286.51	2283.48	2282.89	2287.1		1030.5	1684.09
	1030.18	4460.43	4450.91	4449.29	4462.04		1030.34	2878.66	2873.33	2872.26	2879.72		1030.43	2286.54	2283.46	2282.88	2287.12		1030.45	1663.64
	1030.13	4459.97	4450.3	4448.69	4461.58		1030.29	2878.69	2873.29	2872.23	2879.76		1030.38	2286.59	2283.46	2282.88	2287.17		1030.4	1652.27
	1030.08	4459.67	4449.84	4448.25	4461.26		1030.24	2878.77	2873.28	2872.23	2879.83		1030.33	2286.58	2283.39	2282.82	2287.15		1030.35	1661.36
	1030.03	4459.18	4449.21	4447.62	4460.77		1030.19	2878.75	2873.17	2872.12	2879.8		1030.28	2286.6	2283.37	2282.8	2287.17		1030.3	1626.14
	1029.98	4458.59	4448.46	4446.89	4460.17		1030.14	2878.76	2873.08	2872.03	2879.8		1030.23	2286.62	2283.34	2282.77	2287.19		1030.25	1594.32
	1029.93	4458.29	4447.99	4446.43	4459.85		1030.09	2878.7	2872.93	2871.89	2879.73		1030.18	2286.67	2283.33	2282.77	2287.24		1030.2	1695.45
	1029.88	4457.89	4447.41	4445.86	4459.44		1030.04	2878.72	2872.86	2871.83	2879.75		1030.13	2286.7	2283.31	2282.74	2287.26		1030.15	1588.64
	1029.83	4457.64	4446.99	4445.45	4459.18		1029.99	2878.75	2872.79	2871.77	2879.77		1030.08	2286.72	2283.28	2282.72	2287.28		1030.1	1673.86
	1029.78	4457.34	4446.53	4445	4458.88		1029.94	2878.75	2872.7	2871.69	2879.77		1030.03	2286.76	2283.27	2282.71	2287.32		1030.05	1657.95
	1029.73	4456.96	4445.97	4444.45	4458.48		1029.89	2878.79	2872.64	2871.64	2879.79		1029.98	2286.81	2283.26	2282.71	2287.36		1030	1657.95
	1029.68	4456.56	4445.4	4443.89	4458.07		1029.84	2878.75	2872.5	2871.5	2879.75		1029.93	2286.85	2283.24	2282.69	2287.4		1029.95	1651.14
	1029.63	4456.09	4444.76	4443.25	4457.59		1029.79	2878.73	2872.37	2871.38	2879.73		1029.88	2286.91	2283.23	2282.69	2287.45		1029.9	1600
	1029.58	4455.54	4444.01	4442.52	4457.03		1029.74	2878.74	2872.28	2871.29	2879.73		1029.83	2286.94	2283.2	2282.66	2287.48		1029.85	1601.14
	1029.53	4455.4	4443.67	4442.19	4456.88		1029.69	2878.76	2872.19	2871.21	2879.74		1029.78	2286.99	2283.2	2282.66	2287.53		1029.8	1629.55
	1029.48	4454.99	4443.06	4441.59	4456.46		1029.64	2878.69	2872.01	2871.04	2879.67		1029.73	2287.05	2283.19	2282.66	2287.58		1029.75	1667.05
	1029.43	4454.69	4442.57	4441.11	4456.16		1029.59	2878.77	2871.98	2871.01	2879.73		1029.68	2287.09	2283.17	2282.64	2287.62		1029.7	1660.23
	1029.38	4454.52	4442.2	4440.75	4455.97		1029.54	2878.79	2871.9	2870.94	2879.75		1029.63	2287.14	2283.16	2282.64	2287.67		1029.65	1652.27
	1029.33	4454.25	4441.73	4440.29	4455.69		1029.49	2878.81	2871.8	2870.84	2879.76		1029.58	2287.18	2283.14	2282.62	2287.71		1029.6	1587.5
	1029.28	4454.05	4441.34	4439.9	4455.48		1029.44	2878.9	2871.77	2870.82	2879.84		1029.53	2287.25	2283.14	2282.62	2287.77		1029.55	1675
	1029.23	4453.98	4441.05	4439.62	4455.4		1029.39	2878.98	2871.73	2870.78	2879.92		1029.48	2287.31	2283.13	2282.62	2287.83		1029.5	1562.5
	1029.18	4453.69	4440.53	4439.11	4455.1		1029.34	2878.96	2871.59	2870.65	2879.9		1029.43	2287.37	2283.11	2282.6	2287.88		1029.45	1601.14
	1029.13	4453.53	4440.15	4438.74	4454.94		1029.29	2878.98	2871.48	2870.55	2879.91		1029.38	2287.42	2283.09	2282.58	2287.93		1029.4	1625
	1029.08	4453.21	4439.6	4438.2	4454.61		1029.24	2878.98	2871.36	2870.44	2879.91		1029.33	2287.48	2283.08	2282.58	2287.99		1029.35	1667.05
	1029.03	4452.86	4439.02	4437.63	4454.25		1029.19	2879.07	2871.33	2870.41	2879.99		1029.28	2287.53	2283.06	2282.56	2288.04		1029.3	1573.86
	1028.98	4452.56	4438.5	4437.11	4453.95		1029.14	2879.14	2871.28	2870.36	2880.06		1029.23	2287.58	2283.04	2282.54	2288.08		1029.25	1634.09
	1028.93	4452.4	4438.1	4436.73	4453.77		1029.09	2879.24	2871.23	2870.32	2880.15		1029.18	2287.64	2283.02	2282.53	2288.13		1029.2	1573.86
	1028.88	4452.19	4437.65	4436.28	4453.55		1029.04	2879.34	2871.19	2870.29	2880.25		1029.13	2287.69	2282.99	2282.5	2288.18		1029.15	1610.23
	1028.83	4452.05	4437.24	4435.88	4453.4		1028.99	2879.38	2871.09	2870.19	2880.28		1029.08	2287.75	2282.97	2282.48	2288.24		1029.1	1689.77
	1028.78	4451.58	4436.51	4435.16	4452.93		1028.94	2879.36	2870.92	2870.03	2880.25		1029.03	2287.83	2282.96	2282.47	2288.31		1029.05	1646.59
	1028.73	4451.41	4436.07	4434.73	4452.75		1028.89	2879.42	2870.83	2869.95	2880.3		1028.98	2287.89	2282.94	2282.45	2288.37		1029	1670.45
	1028.68	4451.21	4435.6	4434.26	4452.54		1028.84	2879.53	2870.8	2869.92	2880.41		1028.93	2287.94	2282.91	2282.43	2288.42		1028.95	1684.09
	1028.63	4451.02	4435.15	4433.82	4452.35		1028.79	2879.61	2870.74	2869.86	2880.48		1028.88	2288.03	2282.9	2282.42	2288.5		1028.9	1644.32
	1028.58	4451.09	4434.95	4433.63	4452.4		1028.74	2879.74	2870.71	2869.84	2880.6		1028.83	2288.09	2282.88	2282.41	2288.57		1028.85	1592.05
	1028.53	4450.85	4434.43	4433.12	4452.16		1028.69	2879.9	2870.7	2869.84	2880.76		1028.78	2288.16	2282.86	2282.39	2288.63		1028.8	1621.59
	1028.48	4450.66	4433.92	4432.62	4451.96		1028.64	2880.06	2870.69	2869.83	2880.91		1028.73	2288.24	2282.86	2282.39	2288.71		1028.75	1697.73
	1028.43	4450.53	4433.48	4432.19	4451.83		1028.59	2880.07	2870.54	2869.69	2880.93		1028.68	2288.3	2282.82	2282.35	2288.77		1028.7	1671.59
	1028.38	4450.57	4433.21	4431.92	4451.86		1028.54	2880.15	2870.45	2869.6	2881		1028.63	2288.4	2282.81	2282.35	2288.87		1028.65	1690.91
	1028.33	4450.49	4432.81	4431.53	4451.77		1028.49	2880.27	2870.4	2869.56	2881.12		1028.58	2288.47	2282.78	2282.32	2288.93		1028.6	1655.68
	1028.28	4450.42	4432.42	4431.15	4451.69		1028.44	2880.31	2870.27	2869.44	2881.15		1028.53	2288.56	2282.76	2282.3	2289.02		1028.55	1630.68
	1028.23	4450.21	4431.9	4430.63	4451.47		1028.39	2880.38	2870.17	2869.34	2881.21		1028.48	2288.63	2282.73	2282.28	2289.09		1028.5	1589.77
	1028.18	4450.07	4431.44	4430.18	4451.33		1028.34	2880.51	2870.1	2869.27	2881.34		1028.43	2288.72	2282.71	2282.26	2289.17		1028.45	1681.82
	1028.13	4449.88	4430.87	4429.62	4451.13		1028.29	2880.65	2870.04	2869.22	2881.48		1028.38	2288.78	2282.67	2282.22	2289.23		1028.4	1572.73
	1028.08	4449.98	4430.59	4429.35	4451.22		1028.24	2880.81	2870	2869.18	2881.63		1028.33	2288.82	2282.6	2282.16	2289.26		1028.35	1580.68
	1028.03	4449.76	4429.99	4428.76	4450.99		1028.19	2880.93	2869.92	2869.1	2881.75		1028.28	2288.92	2282.58	2282.14	2289.36		1028.3	1556.82
	1027.98	4449.77	4429.62	4428.4	4451		1028.14	2881.1	2869.88	2869.07	2881.91		1028.23	2289.04	2282.58	2282.13	2289.48		1028.25	1684.09
	1027.93	4449.79	4429.27	4428.05	4451.01		1028.09	2881.27	2869.85	2869.04	2882.08		1028.18	2289.1	2282.51	2282.07	2289.54		1028.2	1697.73
	1027.88	4449.65	4428.75	4427.54	4450.86		1028.04	2881.4	2869.77	2868.97	2882.2		1028.13	2289.2	2282.48	2282.05	2289.64		1028.15	1642.05
	1027.83	4449.47	4428.19	4426.99	4450.68		1027.99	2881.54	2869.69	2868.89	2882.33		1028.08	2289.3	2282.45	2282.02	2289.73		1028.1	1630.68
	1027.78	4449.34	4427.61	4426.41	4450.53		1027.94	2881.61	2869.52	2868.73	2882.4		1028.03	2289.41	2282.44	2282.01	2289.84		1028.05	1596.59
	1027.73	4449.41	4427.22	4426.03	4450.6		1027.89	2881.83	2869.49	2868.7	2882.61		1027.98	2289.51	2282.41	2281.98	2289.94		1028	1586.36
	1027.68	4449.35	4426.7	4425.52	4450.53		1027.84	2882.07	2869.48	2868.7	2882.85		1027.93	2289.63	2282.4	2281.97	2290.06		1027.95	1670.45
	1027.63	4449.15	4426.04	4424.86	4450.32		1027.79	2882.26	2869.43	2868.66	2883.04		1027.88	2289.76	2282.38	2281.96	2290.18		1027.9	1643.18
	1027.58	4449.12	4425.56	4424.39	4450.29		1027.74	2882.38	2869.3	2868.53	2883.15		1027.83	2289.9	2282.36	2281.94	2290.32		1027.85	1620.45
	1027.53	4449.01	4424.99	4423.82	4450.17		1027.69	2882.57	2869.24	2868.48	2883.33		1027.78	2290.03	2282.34	2281.92	2290.45		1027.8	1619.32
	1027.48	4448.75	4424.27	4423.11	4449.91		1027.64	2882.75	2869.18	2868.42	2883.51		1027.73	2290.18	2282.33	2281.91	2290.6		1027.75	1643.18
	1027.43	4448.77	4423.76	4422.61	4449.92		1027.59	2883.01	2869.14	2868.38	2883.77		1027.68	2290.33	2282.31	2281.9	2290.74		1027.7	1578.41
	1027.38	4448.97	4423.39	4422.25	4450.11		1027.54	2883.23	2869.06	2868.31	2883.99		1027.63	2290.46	2282.29	2281.88	2290.88		1027.65	1596.59
	1027.33	4449.07	4422.93	4421.79	4450.21		1027.49	2883.52	2869.04	2868.29	2884.27		1027.58	2290.6	2282.27	2281.86	2291.01		1027.6	1682.95
	1027.28	4449.24	4422.52	4421.39	4450.37		1027.44	2883.78	2869	2868.26	2884.53		1027.53	2290.76	2282.26	2281.86	2291.17		1027.55	1614.77
	1027.23	4449.35	4422.07	4420.94	4450.47		1027.39	2884.07	2868.99	2868.25	2884.81		1027.48	2290.92	2282.26	2281.86	2291.32		1027.5	1647.73
	1027.18	4449.68	4421.83	4420.71	4450.8		1027.34	2884.34	2868.95	2868.22	2885.08		1027.43	2291.1	2282.23	2281.83	2291.5		1027.45	1570.45
	1027.13	4449.78	4421.37	4420.26	4450.9		1027.29	2884.61	2868.92	2868.19	2885.34		1027.38	2291.3	2282.23	2281.83	2291.7		1027.4	1650
	1027.08	4450.1	4421.05	4419.95	4451.2		1027.24	2884.92	2868.9	2868.17	2885.65		1027.33	2291.48	2282.21	2281.81	2291.88		1027.35	1695.45
	1027.03	4450.43	4420.67	4419.57	4451.53		1027.19	2885.25	2868.85	2868.12	2885.97		1027.28	2291.67	2282.18	2281.79	2292.06		1027.3	1753.41
	1026.98	4450.67	4420.2	4419.1	4451.76		1027.14	2885.62	2868.83	2868.11	2886.34		1027.23	2291.86	2282.17	2281.78	2292.25		1027.25	1697.73
	1026.93	4450.99	4419.8	4418.71	4452.08		1027.09	2885.99	2868.82	2868.11	2886.71		1027.18	2292.05	2282.15	2281.76	2292.44		1027.2	1563.64
	1026.88	4451.14	4419.24	4418.15	4452.22		1027.04	2886.35	2868.81	2868.09	2887.07		1027.13	2292.24	2282.14	2281.75	2292.63		1027.15	1580.68
	1026.83	4451.52	4418.91	4417.83	4452.6		1026.99	2886.73	2868.8	2868.09	2887.43		1027.08	2292.4	2282.09	2281.7	2292.79		1027.1	1670.45
	1026.78	4451.65	4418.32	4417.25	4452.72		1026.94	2887.1	2868.79	2868.08	2887.8		1027.03	2292.59	2282.04	2281.65	2292.98		1027.05	1667.05
	1026.73	4452.11	4418.02	4416.96	4453.17		1026.89	2887.42	2868.72	2868.02	2888.12		1026.98	2292.83	2282	2281.61	2293.21		1027	1585.23
	1026.68	4452.81	4417.8	4416.74	4453.87		1026.84	2887.81	2868.65	2867.95	2888.51		1026.93	2293.09	2281.98	2281.6	2293.47		1026.95	1638.64
	1026.63	4453.63	4417.7	4416.64	4454.68		1026.79	2888.23	2868.57	2867.88	2888.92		1026.88	2293.34	2281.96	2281.58	2293.72		1026.9	1677.27
	1026.58	4454.07	4417.22	4416.17	4455.11		1026.74	2888.7	2868.55	2867.86	2889.39		1026.83	2293.61	2281.95	2281.58	2293.98		1026.85	1677.27
	1026.53	4454.35	4416.58	4415.54	4455.4		1026.69	2889.17	2868.53	2867.84	2889.85		1026.78	2293.85	2281.92	2281.55	2294.22		1026.8	1632.95
	1026.48	4455.25	4416.56	4415.52	4456.29		1026.64	2889.65	2868.51	2867.83	2890.33		1026.73	2294.11	2281.91	2281.54	2294.49		1026.75	1690.91
	1026.43	4455.91	4416.3	4415.27	4456.94		1026.59	2890.07	2868.45	2867.77	2890.75		1026.68	2294.37	2281.9	2281.53	2294.74		1026.7	1696.59
	1026.38	4456.5	4415.96	4414.94	4457.52		1026.54	2890.5	2868.38	2867.71	2891.17		1026.63	2294.66	2281.89	2281.52	2295.03		1026.65	1659.09
	1026.33	4457.2	4415.45	4414.43	4458.22		1026.49	2890.98	2868.32	2867.65	2891.65		1026.58	2295.04	2281.89	2281.52	2295.4		1026.6	1712.5
	1026.28	4458.39	4415.42	4414.41	4459.4		1026.44	2891.56	2868.26	2867.59	2892.23		1026.53	2295.4	2281.87	2281.51	2295.76		1026.55	1692.05
	1026.23	4459.52	4415.33	4414.32	4460.53		1026.39	2892.21	2868.25	2867.59	2892.87		1026.48	2295.75	2281.85	2281.49	2296.11		1026.5	1670.45
	1026.18	4460.4	4414.99	4413.98	4461.4		1026.34	2892.74	2868.13	2867.47	2893.4		1026.43	2296.1	2281.82	2281.46	2296.46		1026.45	1607.95
	1026.13	4461.17	4414.54	4413.54	4462.17		1026.29	2893.32	2868.06	2867.4	2893.98		1026.38	2296.47	2281.82	2281.46	2296.83		1026.4	1685.23
	1026.08	4462.15	4414.3	4413.31	4463.15		1026.24	2893.96	2868.04	2867.39	2894.61		1026.33	2296.81	2281.78	2281.43	2297.17		1026.35	1645.45
	1026.03	4463.03	4413.96	4412.97	4464.02		1026.19	2894.52	2867.95	2867.31	2895.17		1026.28	2297.15	2281.75	2281.39	2297.5		1026.3	1678.41
	1025.98	4464.41	4413.77	4412.79	4465.39		1026.14	2895.07	2867.85	2867.2	2895.71		1026.23	2297.51	2281.74	2281.38	2297.87		1026.25	1643.18
	1025.93	4466.01	4413.69	4412.71	4466.98		1026.09	2895.88	2867.83	2867.19	2896.53		1026.18	2297.98	2281.68	2281.33	2298.33		1026.2	1703.41
	1025.88	4467.51	4413.51	4412.54	4468.48		1026.04	2896.77	2867.82	2867.18	2897.41		1026.13	2298.47	2281.63	2281.28	2298.82		1026.15	1688.64
	1025.83	4469.06	4413.39	4412.42	4470.03		1025.99	2897.65	2867.81	2867.17	2898.29		1026.08	2299.01	2281.62	2281.27	2299.36		1026.1	1632.95
	1025.78	4470.47	4413.12	4412.16	4471.43		1025.94	2898.47	2867.73	2867.09	2899.1		1026.03	2299.5	2281.57	2281.22	2299.85		1026.05	1682.95
	1025.73	4471.97	4412.94	4411.98	4472.92		1025.89	2899.31	2867.67	2867.04	2899.94		1025.98	2300.04	2281.56	2281.22	2300.38		1026	1669.32
	1025.68	4473.38	4412.68	4411.72	4474.34		1025.84	2900.15	2867.62	2866.99	2900.78		1025.93	2300.58	2281.56	2281.22	2300.92		1025.95	1682.95
	1025.63	4475.36	4412.57	4411.62	4476.3		1025.79	2900.97	2867.55	2866.92	2901.6		1025.88	2301.12	2281.55	2281.21	2301.46		1025.9	1588.64
	1025.58	4477.74	4412.52	4411.58	4478.68		1025.74	2901.93	2867.51	2866.89	2902.54		1025.83	2301.63	2281.52	2281.18	2301.97		1025.85	1704.55
	1025.53	4479.9	4412.24	4411.31	4480.83		1025.69	2903.13	2867.42	2866.8	2903.74		1025.78	2302.31	2281.5	2281.16	2302.65		1025.8	1671.59
	1025.48	4482.27	4412.19	4411.25	4483.21		1025.64	2904.39	2867.38	2866.76	2905		1025.73	2303.15	2281.47	2281.14	2303.49		1025.75	1696.59
	1025.43	4484.57	4412.05	4411.12	4485.5		1025.59	2905.64	2867.33	2866.72	2906.25		1025.68	2303.98	2281.43	2281.1	2304.31		1025.7	1606.82
	1025.38	4486.77	4411.82	4410.9	4487.7		1025.54	2906.91	2867.3	2866.7	2907.52		1025.63	2304.8	2281.38	2281.05	2305.13		1025.65	1662.5
	1025.33	4489.18	4411.79	4410.87	4490.1		1025.49	2908.17	2867.26	2866.66	2908.77		1025.58	2305.65	2281.37	2281.04	2305.98		1025.6	1675
	1025.28	4492.02	4411.75	4410.84	4492.93		1025.44	2909.45	2867.24	2866.64	2910.05		1025.53	2306.5	2281.36	2281.03	2306.83		1025.55	1586.36
	1025.23	4495.85	4411.71	4410.8	4496.76		1025.39	2910.71	2867.21	2866.61	2911.31		1025.48	2307.36	2281.35	2281.02	2307.69		1025.5	1539.77
	1025.18	4499.62	4411.6	4410.69	4500.52		1025.34	2912.49	2867.16	2866.56	2913.08		1025.43	2308.22	2281.33	2281.01	2308.54		1025.45	1656.82
	1025.13	4503.48	4411.58	4410.68	4504.38		1025.29	2914.49	2867.09	2866.5	2915.08		1025.38	2309.14	2281.3	2280.98	2309.46		1025.4	1603.41
	1025.08	4507.23	4411.45	4410.55	4508.12		1025.24	2916.48	2867.01	2866.42	2917.07		1025.33	2310.72	2281.28	2280.96	2311.04		1025.35	1661.36
	1025.03	4511.01	4411.35	4410.46	4511.9		1025.19	2918.48	2866.94	2866.35	2919.06		1025.28	2312.29	2281.25	2280.93	2312.61		1025.3	1580.68
	1024.98	4514.72	4411.18	4410.29	4515.61		1025.14	2920.33	2866.73	2866.14	2920.92		1025.23	2313.87	2281.23	2280.91	2314.19		1025.25	1710.23
	1024.93	4518.66	4410.94	4410.06	4519.54		1025.09	2922.27	2866.59	2866.02	2922.85		1025.18	2315.46	2281.22	2280.9	2315.77		1025.2	1630.68
	1024.88	4525.75	4410.87	4409.99	4526.63		1025.04	2924.15	2866.41	2865.83	2924.73		1025.13	2315.92	2281.2	2280.88	2316.23		1025.15	1678.41
	1024.83	4532.81	4410.77	4409.89	4533.68		1024.99	2926.37	2866.27	2865.7	2926.94		1025.08	2317.64	2281.16	2280.85	2317.95		1025.1	1663.64
	1024.78	4539.6	4410.39	4409.52	4540.47		1024.94	2930.04	2866.12	2865.55	2930.61		1025.03	2319.52	2281.13	2280.82	2319.83		1025.05	1596.59
	1024.73	4542.35	4410.38	4409.51	4543.22		1024.89	2933.73	2866	2865.43	2934.3		1024.98	2321.59	2281.1	2280.79	2321.9		1025	1677.27
	1024.68	4549.83	4410.19	4409.33	4550.69		1024.84	2937.44	2865.88	2865.32	2938		1024.93	2323.86	2281.08	2280.77	2324.17		1024.95	1623.86
	1024.63	4558.21	4410.1	4409.24	4559.07		1024.79	2938.7	2865.77	2865.21	2939.26		1024.88	2326.34	2281.03	2280.73	2326.64		1024.9	1579.55
	1024.58	4567.49	4409.99	4409.14	4568.34		1024.74	2942.57	2865.61	2865.05	2943.13		1024.83	2329.03	2280.95	2280.64	2329.33		1024.85	1703.41
	1024.53	4577.52	4409.57	4408.72	4578.37		1024.69	2946.96	2865.56	2865	2947.52		1024.78	2332.05	2280.91	2280.6	2332.35		1024.8	1681.82
	1024.48	4588.68	4409.06	4408.21	4589.53		1024.64	2951.66	2865.36	2864.8	2952.21		1024.73	2335.39	2280.86	2280.56	2335.69		1024.75	1636.36
	1024.43	4601.71	4409.03	4408.19	4602.55		1024.59	2957.03	2865.29	2864.74	2957.58		1024.68	2339.1	2280.83	2280.52	2339.4		1024.7	1677.27
	1024.38	4616.09	4408.75	4407.91	4616.93		1024.54	2962.92	2865.16	2864.61	2963.47		1024.63	2343.22	2280.78	2280.49	2343.52		1024.65	1653.41
	1024.33	4632.21	4408.39	4407.56	4633.04		1024.49	2969.41	2864.95	2864.41	2969.96		1024.58	2347.75	2280.71	2280.41	2348.04		1024.6	1659.09
	1024.28	4650.43	4408.03	4407.2	4651.26		1024.44	2976.72	2864.78	2864.23	2977.27		1024.53	2352.81	2280.66	2280.36	2353.11		1024.55	1627.27
	1024.23	4670.97	4407.63	4406.81	4671.79		1024.39	2984.84	2864.53	2863.98	2985.39		1024.48	2358.43	2280.59	2280.29	2358.72		1024.5	1626.14
	1024.18	4694.07	4407.07	4406.25	4694.89		1024.34	2994.02	2864.33	2863.79	2994.56		1024.43	2364.68	2280.53	2280.24	2364.97		1024.45	1610.23
	1024.13	4720.23	4406.53	4405.71	4721.05		1024.29	3004.26	2864.04	2863.51	3004.79		1024.38	2371.61	2280.45	2280.16	2371.9		1024.4	1617.05
	1024.08	4749.63	4405.76	4404.94	4750.45		1024.24	3015.9	2863.88	2863.35	3016.44		1024.33	2379.37	2280.44	2280.15	2379.66		1024.35	1582.95
	1024.03	4783.16	4405.21	4404.4	4783.97		1024.19	3028.93	2863.63	2863.1	3029.46		1024.28	2387.92	2280.35	2280.06	2388.21		1024.3	1678.41
	1023.98	4820.98	4404.61	4403.8	4821.79		1024.14	3043.57	2863.36	2862.84	3044.1		1024.23	2397.42	2280.28	2279.99	2397.7		1024.25	1578.41
	1023.93	4863.4	4403.71	4402.91	4864.2		1024.09	3060.05	2863.08	2862.55	3060.57		1024.18	2407.93	2280.2	2279.92	2408.21		1024.2	1646.59
	1023.88	4911.23	4402.85	4402.06	4912.03		1024.04	3078.64	2862.84	2862.32	3079.16		1024.13	2419.58	2280.15	2279.87	2419.87		1024.15	1693.18
	1023.83	4964.61	4401.54	4400.75	4965.41		1023.99	3099.54	2862.63	2862.11	3100.06		1024.08	2432.41	2280.05	2279.77	2432.69		1024.1	1711.36
	1023.78	5024.5	4400.22	4399.43	5025.29		1023.94	3122.82	2862.23	2861.71	3123.34		1024.03	2446.56	2279.97	2279.69	2446.84		1024.05	1696.59
	1023.73	5091.75	4399.04	4398.25	5092.54		1023.89	3148.96	2861.87	2861.35	3149.47		1023.98	2462.1	2279.87	2279.59	2462.38		1024	1723.86
	1023.68	5166.48	4397.64	4396.86	5167.26		1023.84	3178.15	2861.48	2860.97	3178.66		1023.93	2479.17	2279.79	2279.51	2479.45		1023.95	1620.45
	1023.63	5249.32	4395.93	4395.15	5250.1		1023.79	3210.68	2861.02	2860.51	3211.19		1023.88	2497.83	2279.67	2279.39	2498.1		1023.9	1623.86
	1023.58	5340.95	4394.1	4393.32	5341.72		1023.74	3246.86	2860.56	2860.05	3247.37		1023.83	2518.21	2279.57	2279.3	2518.49		1023.85	1673.86
	1023.53	5442.02	4392.18	4391.41	5442.79		1023.69	3287.1	2860.17	2859.67	3287.6		1023.78	2540.38	2279.47	2279.19	2540.66		1023.8	1617.05
	1023.48	5552.97	4390.18	4389.41	5553.74		1023.64	3331.6	2859.76	2859.26	3332.1		1023.73	2564.46	2279.38	2279.11	2564.74		1023.75	1667.05
	1023.43	5674.11	4387.94	4387.18	5674.88		1023.59	3380.58	2859.28	2858.77	3381.08		1023.68	2590.46	2279.26	2278.99	2590.73		1023.7	1596.59
	1023.38	5805.53	4385.21	4384.45	5806.29		1023.54	3434.31	2858.74	2858.24	3434.81		1023.63	2618.48	2279.11	2278.83	2618.75		1023.65	1664.77
	1023.33	5947.87	4382.44	4381.68	5948.63		1023.49	3493.14	2858.2	2857.71	3493.64		1023.58	2648.55	2278.94	2278.67	2648.82		1023.6	1662.5
	1023.28	6101.02	4379.35	4378.59	6101.78		1023.44	3557.26	2857.66	2857.16	3557.75		1023.53	2680.79	2278.81	2278.54	2681.06		1023.55	1684.09
	1023.23	6264.91	4375.99	4375.24	6265.66		1023.39	3626.63	2856.93	2856.43	3627.12		1023.48	2715.11	2278.65	2278.38	2715.38		1023.5	1713.64
	1023.18	6439.41	4372.34	4371.59	6440.16		1023.34	3701.72	2856.31	2855.82	3702.21		1023.43	2751.56	2278.47	2278.2	2751.83		1023.45	1618.18
	1023.13	6623.52	4367.93	4367.18	6624.27		1023.29	3782.32	2855.53	2855.04	3782.81		1023.38	2790.1	2278.26	2278	2790.36		1023.4	1652.27
	1023.08	6817.74	4363.68	4362.94	6818.48		1023.24	3868.56	2854.73	2854.25	3869.05		1023.33	2830.64	2278.01	2277.75	2830.9		1023.35	1578.41
	1023.03	7020.53	4359.03	4358.29	7021.26		1023.19	3960.2	2853.75	2853.27	3960.69		1023.28	2873.18	2277.79	2277.53	2873.45		1023.3	1695.45
	1022.98	7230.89	4353.87	4353.14	7231.62		1023.14	4057.39	2852.85	2852.37	4057.87		1023.23	2917.61	2277.59	2277.33	2917.87		1023.25	1656.82
	1022.93	7447.32	4348.02	4347.29	7448.05		1023.09	4159.62	2851.81	2851.33	4160.1		1023.18	2963.73	2277.34	2277.08	2963.99		1023.2	1628.41
	1022.88	7669.34	4342.41	4341.68	7670.07		1023.04	4266.59	2850.67	2850.19	4267.06		1023.13	3011.38	2277.07	2276.81	3011.64		1023.15	1637.5
	1022.83	7894.62	4336.4	4335.67	7895.35		1022.99	4377.87	2849.4	2848.93	4378.35		1023.08	3060.4	2276.8	2276.54	3060.66		1023.1	1560.23
	1022.78	8121.09	4329.77	4329.05	8121.81		1022.94	4493.06	2848.19	2847.71	4493.53		1023.03	3110.5	2276.5	2276.25	3110.76		1023.05	1701.14
	1022.73	8346.67	4322.49	4321.77	8347.39		1022.89	4611.35	2846.87	2846.4	4611.82		1022.98	3161.44	2276.17	2275.91	3161.7		1023	1698.86
	1022.68	8569.36	4314.73	4314.02	8570.07		1022.84	4731.99	2845.41	2844.95	4732.45		1022.93	3212.97	2275.85	2275.6	3213.22		1022.95	1647.73
	1022.63	8787.06	4306.75	4306.04	8787.77		1022.79	4854.15	2843.87	2843.41	4854.62		1022.88	3264.66	2275.46	2275.2	3264.92		1022.9	1682.95
	1022.58	8996.9	4297.97	4297.27	8997.61		1022.74	4976.85	2842.18	2841.72	4977.31		1022.83	3316.31	2275.1	2274.85	3316.56		1022.85	1656.82
	1022.53	9197	4289.08	4288.37	9197.71		1022.69	5099.22	2840.49	2840.03	5099.68		1022.78	3367.42	2274.67	2274.42	3367.68		1022.8	1737.5
	1022.48	9384.78	4279.75	4279.05	9385.49		1022.64	5219.94	2838.58	2838.12	5220.4		1022.73	3417.67	2274.21	2273.96	3417.92		1022.75	1645.45
	1022.43	9558.11	4270.41	4269.71	9558.81		1022.59	5338	2836.54	2836.09	5338.46		1022.68	3466.73	2273.81	2273.56	3466.98		1022.7	1650
	1022.38	9714.16	4260.31	4259.62	9714.85		1022.54	5452.28	2834.45	2834	5452.74		1022.63	3514.12	2273.35	2273.1	3514.36		1022.65	1614.77
	1022.33	9851.5	4250.32	4249.63	9852.19		1022.49	5561.55	2832.3	2831.84	5562.01		1022.58	3559.46	2272.89	2272.65	3559.71		1022.6	1645.45
	1022.28	9967.7	4239.8	4239.11	9968.39		1022.44	5664.63	2830.02	2829.57	5665.08		1022.53	3602.28	2272.35	2272.1	3602.53		1022.55	1671.59
	1022.23	10061.2	4228.96	4228.28	10061.9		1022.39	5760.31	2827.61	2827.16	5760.76		1022.48	3642.3	2271.85	2271.6	3642.55		1022.5	1645.45
	1022.18	10130.9	4218.09	4217.41	10131.6		1022.34	5847.57	2825.21	2824.76	5848.02		1022.43	3679.03	2271.25	2271	3679.28		1022.45	1606.82
	1022.13	10175.5	4206.95	4206.27	10176.2		1022.29	5925.42	2822.8	2822.35	5925.86		1022.38	3712.26	2270.7	2270.46	3712.51		1022.4	1637.5
	1022.08	10194.5	4195.98	4195.3	10195.2		1022.24	5992.71	2820.19	2819.75	5993.15		1022.33	3741.57	2270.11	2269.87	3741.81		1022.35	1710.23
	1022.03	10187.7	4185.06	4184.39	10188.3		1022.19	6048.56	2817.48	2817.04	6049		1022.28	3766.67	2269.52	2269.28	3766.91		1022.3	1684.09
	1021.98	10154.4	4174.07	4173.4	10155.1		1022.14	6092.35	2814.64	2814.2	6092.79		1022.23	3787.32	2268.91	2268.67	3787.56		1022.25	1630.68
	1021.93	10095.5	4162.97	4162.3	10096.2		1022.09	6123.72	2811.91	2811.47	6124.15		1022.18	3803.32	2268.3	2268.07	3803.56		1022.2	1679.55
	1021.88	10011.4	4152.05	4151.38	10012		1022.04	6142	2809.15	2808.72	6142.43		1022.13	3814.44	2267.62	2267.38	3814.68		1022.15	1702.27
	1021.83	9903.46	4141.33	4140.67	9904.13		1021.99	6146.98	2806.35	2805.91	6147.41		1022.08	3820.65	2266.99	2266.75	3820.89		1022.1	1642.05
	1021.78	9773.21	4131.19	4130.53	9773.87		1021.94	6138.67	2803.57	2803.14	6139.1		1022.03	3821.86	2266.38	2266.15	3822.1		1022.05	1677.27
	1021.73	9621.86	4121.08	4120.43	9622.52		1021.89	6117.04	2800.81	2800.38	6117.47		1021.98	3818.04	2265.77	2265.54	3818.28		1022	1623.86
	1021.68	9452	4111.85	4111.2	9452.66		1021.84	6082.49	2798.2	2797.77	6082.92		1021.93	3809.25	2265.18	2264.95	3809.49		1021.95	1632.95
	1021.63	9264.65	4102.39	4101.74	9265.3		1021.79	6035.2	2795.45	2795.02	6035.63		1021.88	3795.53	2264.57	2264.34	3795.76		1021.9	1722.73
	1021.58	9062.29	4092.97	4092.32	9062.94		1021.74	5975.97	2792.86	2792.44	5976.4		1021.83	3777.04	2264.01	2263.78	3777.28		1021.85	1628.41
	1021.53	8847.93	4084.26	4083.61	8848.58		1021.69	5905.2	2790.14	2789.72	5905.62		1021.78	3753.93	2263.41	2263.18	3754.16		1021.8	1635.23
	1021.48	8624.02	4076.26	4075.61	8624.66		1021.64	5824.11	2787.63	2787.2	5824.53		1021.73	3726.48	2262.83	2262.6	3726.71		1021.75	1614.77
	1021.43	8392.76	4068.81	4068.17	8393.41		1021.59	5733.5	2785.17	2784.75	5733.92		1021.68	3694.95	2262.27	2262.04	3695.18		1021.7	1622.73
	1021.38	8156.42	4061.69	4061.05	8157.06		1021.54	5634.17	2782.62	2782.2	5634.59		1021.63	3659.63	2261.73	2261.51	3659.86		1021.65	1642.05
	1021.33	7917.57	4055.2	4054.57	7918.21		1021.49	5527.69	2780.33	2779.92	5528.1		1021.58	3620.82	2261.18	2260.95	3621.05		1021.6	1678.41
	1021.28	7678.35	4049.22	4048.59	7678.98		1021.44	5415.07	2778.2	2777.78	5415.48		1021.53	3578.94	2260.64	2260.41	3579.16		1021.55	1663.64
	1021.23	7440.78	4043.69	4043.06	7441.41		1021.39	5297.35	2776.12	2775.71	5297.76		1021.48	3534.36	2260.12	2259.89	3534.58		1021.5	1818.18
	1021.18	7206.33	4038.17	4037.54	7206.96		1021.34	5175.72	2774.03	2773.62	5176.13		1021.43	3487.48	2259.63	2259.41	3487.7		1021.45	1563.64
	1021.13	6977.02	4032.93	4032.3	6977.65		1021.29	5051.57	2772.17	2771.76	5051.98		1021.38	3438.65	2259.14	2258.91	3438.87		1021.4	1704.55
	1021.08	6754.52	4028.14	4027.52	6755.15		1021.24	4926.05	2770.55	2770.14	4926.46		1021.33	3388.36	2258.7	2258.48	3388.58		1021.35	1663.64
	1021.03	6539.95	4023.59	4022.97	6540.57		1021.19	4800.09	2768.99	2768.58	4800.49		1021.28	3336.94	2258.25	2258.03	3337.16		1021.3	1722.73
	1020.98	6334.72	4019.61	4019	6335.34		1021.14	4674.72	2767.51	2767.1	4675.13		1021.23	3284.88	2257.89	2257.67	3285.1		1021.25	1553.41
	1020.93	6139.2	4015.73	4015.12	6139.81		1021.09	4550.94	2766.14	2765.74	4551.34		1021.18	3232.44	2257.51	2257.29	3232.66		1021.2	1646.59
	1020.88	5954.55	4012.41	4011.8	5955.16		1021.04	4429.51	2764.78	2764.38	4429.91		1021.13	3180.08	2257.21	2256.99	3180.3		1021.15	1642.05
	1020.83	5780.62	4009.11	4008.5	5781.23		1020.99	4311.27	2763.53	2763.13	4311.67		1021.08	3128.06	2256.9	2256.68	3128.28		1021.1	1710.23
	1020.78	5618.22	4006.27	4005.66	5618.83		1020.94	4196.94	2762.43	2762.03	4197.34		1021.03	3076.72	2256.62	2256.4	3076.94		1021.05	1687.5
	1020.73	5467.14	4003.72	4003.12	5467.74		1020.89	4087.14	2761.51	2761.11	4087.54		1020.98	3026.29	2256.31	2256.1	3026.51		1021	1630.68
	1020.68	5327.45	4001.45	4000.85	5328.05		1020.84	3982.17	2760.64	2760.25	3982.56		1020.93	2977.14	2256.09	2255.88	2977.36		1020.95	1627.27
	1020.63	5198.62	3999.26	3998.66	5199.22		1020.79	3882.33	2759.78	2759.38	3882.72		1020.88	2929.39	2255.85	2255.64	2929.61		1020.9	1690.91
	1020.58	5080.48	3997.18	3996.58	5081.07		1020.74	3788	2758.99	2758.6	3788.4		1020.83	2883.26	2255.62	2255.4	2883.47		1020.85	1630.68
	1020.53	4972.92	3995.59	3994.99	4973.51		1020.69	3699.39	2758.35	2757.97	3699.78		1020.78	2838.9	2255.4	2255.18	2839.11		1020.8	1639.77
	1020.48	4874.96	3993.92	3993.33	4875.56		1020.64	3616.43	2757.72	2757.34	3616.81		1020.73	2796.46	2255.19	2254.97	2796.67		1020.75	1692.05
	1020.43	4786.23	3992.37	3991.78	4786.82		1020.59	3539.29	2757.21	2756.83	3539.67		1020.68	2756.06	2255.01	2254.8	2756.27		1020.7	1661.36
	1020.38	4706.04	3990.83	3990.24	4706.63		1020.54	3467.69	2756.65	2756.27	3468.08		1020.63	2717.74	2254.85	2254.65	2717.95		1020.65	1636.36
	1020.33	4634.33	3989.8	3989.21	4634.92		1020.49	3401.67	2756.2	2755.81	3402.05		1020.58	2681.54	2254.7	2254.49	2681.74		1020.6	1638.64
	1020.28	4570.1	3988.93	3988.35	4570.69		1020.44	3341.07	2755.81	2755.43	3341.45		1020.53	2647.46	2254.54	2254.33	2647.67		1020.55	1637.5
	1020.23	4512.4	3987.81	3987.23	4512.98		1020.39	3285.61	2755.46	2755.08	3285.99		1020.48	2615.6	2254.44	2254.23	2615.81		1020.5	1596.59
	1020.18	4461.02	3986.91	3986.33	4461.6		1020.34	3235	2755.1	2754.72	3235.37		1020.43	2585.88	2254.38	2254.17	2586.08		1020.45	1654.55
	1020.13	4415.24	3986	3985.42	4415.82		1020.29	3189.02	2754.77	2754.39	3189.4		1020.38	2558.15	2254.24	2254.04	2558.35		1020.4	1695.45
	1020.08	4374.72	3985.35	3984.77	4375.3		1020.24	3147.4	2754.46	2754.08	3147.78		1020.33	2532.48	2254.16	2253.96	2532.69		1020.35	1686.36
	1020.03	4338.59	3984.54	3983.97	4339.16		1020.19	3109.92	2754.27	2753.9	3110.29		1020.28	2508.73	2254.05	2253.85	2508.94		1020.3	1694.32
	1019.98	4306.55	3983.8	3983.23	4307.11		1020.14	3076.2	2754.12	2753.75	3076.57		1020.23	2486.9	2253.99	2253.79	2487.11		1020.25	1690.91
	1019.93	4277.95	3982.92	3982.35	4278.52		1020.09	3045.78	2753.83	2753.46	3046.15		1020.18	2466.83	2253.91	2253.71	2467.03		1020.2	1729.55
	1019.88	4252.67	3982.18	3981.61	4253.24		1020.04	3018.54	2753.57	2753.2	3018.9		1020.13	2448.43	2253.84	2253.63	2448.63		1020.15	1587.5
	1019.83	4230.72	3981.96	3981.39	4231.28		1019.99	2994.2	2753.37	2753	2994.57		1020.08	2431.65	2253.79	2253.59	2431.85		1020.1	1651.14
	1019.78	4210.87	3981.36	3980.8	4211.43		1019.94	2972.56	2753.24	2752.88	2972.92		1020.03	2416.38	2253.75	2253.56	2416.58		1020.05	1700
	1019.73	4193.25	3980.82	3980.26	4193.8		1019.89	2953.28	2753.15	2752.79	2953.64		1019.98	2402.43	2253.67	2253.47	2402.63		1020	1709.09
	1019.68	4177.64	3980.39	3979.83	4178.19		1019.84	2936.01	2752.98	2752.62	2936.38		1019.93	2389.83	2253.64	2253.44	2390.03		1019.95	1618.18
	1019.63	4163.76	3980.03	3979.48	4164.31		1019.79	2920.68	2752.84	2752.48	2921.04		1019.88	2378.39	2253.59	2253.4	2378.59		1019.9	1657.95
	1019.58	4151.52	3979.86	3979.31	4152.07		1019.74	2907.04	2752.73	2752.37	2907.4		1019.83	2368.04	2253.54	2253.35	2368.24		1019.85	1634.09
	1019.53	4140.44	3979.58	3979.03	4140.99		1019.69	2894.91	2752.64	2752.28	2895.26		1019.78	2358.72	2253.52	2253.32	2358.92		1019.8	1609.09
	1019.48	4130.58	3979.41	3978.86	4131.13		1019.64	2884.06	2752.51	2752.15	2884.41		1019.73	2350.29	2253.48	2253.28	2350.49		1019.75	1670.45
	1019.43	4121.6	3979.16	3978.62	4122.15		1019.59	2874.5	2752.5	2752.14	2874.85		1019.68	2342.69	2253.43	2253.24	2342.88		1019.7	1644.32
	1019.38	4113.52	3978.97	3978.43	4114.06		1019.54	2865.91	2752.44	2752.09	2866.26		1019.63	2335.86	2253.42	2253.22	2336.05		1019.65	1721.59
	1019.33	4110.28	3978.57	3978.03	4110.82		1019.49	2858.18	2752.33	2751.98	2858.54		1019.58	2329.71	2253.39	2253.19	2329.9		1019.6	1629.55
	1019.28	4102.76	3978.21	3977.67	4103.3		1019.44	2851.27	2752.25	2751.9	2851.63		1019.53	2324.16	2253.36	2253.17	2324.35		1019.55	1620.45
	1019.23	4095.57	3978.17	3977.64	4096.11		1019.39	2845.11	2752.21	2751.86	2845.46		1019.48	2319.13	2253.3	2253.11	2319.32		1019.5	1698.86
	1019.18	4088.3	3978.06	3977.52	4088.83		1019.34	2839.54	2752.17	2751.82	2839.89		1019.43	2314.61	2253.26	2253.07	2314.8		1019.45	1653.41
	1019.13	4082.78	3977.71	3977.17	4083.31		1019.29	2834.54	2752.14	2751.79	2834.88		1019.38	2310.53	2253.21	2253.02	2310.72		1019.4	1672.73
	1019.08	4078.6	3977.41	3976.87	4079.14		1019.24	2830.01	2752.13	2751.78	2830.36		1019.33	2306.86	2253.18	2252.99	2307.05		1019.35	1678.41
	1019.03	4074.63	3977.3	3976.77	4075.16		1019.19	2825.88	2752.09	2751.75	2826.23		1019.28	2303.54	2253.16	2252.97	2303.73		1019.3	1729.55
	1018.98	4070.56	3977.1	3976.58	4071.09		1019.14	2824.5	2752.08	2751.74	2824.84		1019.23	2300.51	2253.1	2252.91	2300.69		1019.25	1630.68
	1018.93	4066.58	3977	3976.48	4067.11		1019.09	2820.64	2752.04	2751.7	2820.98		1019.18	2297.77	2253.07	2252.88	2297.96		1019.2	1656.82
	1018.88	4062.27	3976.56	3976.04	4062.79		1019.04	2816.79	2752.01	2751.66	2817.13		1019.13	2295.31	2253.06	2252.87	2295.5		1019.15	1648.86
	1018.83	4058.06	3976.23	3975.71	4058.58		1018.99	2812.96	2751.99	2751.65	2813.3		1019.08	2293.06	2253.04	2252.85	2293.24		1019.1	1753.41
	1018.78	4054.43	3975.9	3975.38	4054.94		1018.94	2810.25	2751.92	2751.58	2810.58		1019.03	2291	2253.02	2252.83	2291.18		1019.05	1606.82
	1018.73	4051.8	3975.7	3975.19	4052.32		1018.89	2808.18	2751.91	2751.58	2808.51		1018.98	2289.12	2253.01	2252.82	2289.3		1019	1672.73
	1018.68	4048.99	3975.32	3974.8	4049.5		1018.84	2806.09	2751.89	2751.56	2806.43		1018.93	2287.39	2252.99	2252.81	2287.57		1018.95	1706.82
	1018.63	4046.29	3975.04	3974.53	4046.8		1018.79	2804	2751.86	2751.53	2804.33		1018.88	2286.91	2252.97	2252.79	2287.09		1018.9	1672.73
	1018.58	4043.67	3974.85	3974.34	4044.18		1018.74	2801.9	2751.83	2751.5	2802.23		1018.83	2285.29	2252.95	2252.77	2285.47		1018.85	1671.59
	1018.53	4041.21	3974.82	3974.31	4041.72		1018.69	2799.82	2751.81	2751.48	2800.15		1018.78	2283.66	2252.92	2252.74	2283.84		1018.8	1682.95
	1018.48	4038.62	3974.66	3974.15	4039.13		1018.64	2797.73	2751.79	2751.46	2798.06		1018.73	2282.06	2252.92	2252.74	2282.24		1018.75	1705.68
	1018.43	4036.29	3974.62	3974.12	4036.79		1018.59	2795.73	2751.74	2751.41	2796.06		1018.68	2280.54	2252.89	2252.71	2280.72		1018.7	1657.95
	1018.38	4034.57	3974.58	3974.08	4035.08		1018.54	2794.34	2751.64	2751.31	2794.66		1018.63	2279.64	2252.85	2252.67	2279.82		1018.65	1690.91
	1018.33	4032.7	3974.37	3973.87	4033.2		1018.49	2792.97	2751.57	2751.24	2793.3		1018.58	2278.74	2252.82	2252.64	2278.92		1018.6	1620.45
	1018.28	4031	3974.35	3973.85	4031.5		1018.44	2791.65	2751.55	2751.22	2791.98		1018.53	2277.84	2252.78	2252.6	2278.02		1018.55	1656.82
	1018.23	4029.22	3974.24	3973.74	4029.71		1018.39	2790.34	2751.53	2751.2	2790.66		1018.48	2276.96	2252.77	2252.59	2277.14		1018.5	1653.41
	1018.18	4027.51	3974.21	3973.71	4028.01		1018.34	2788.95	2751.44	2751.11	2789.28		1018.43	2276.07	2252.74	2252.56	2276.25		1018.45	1662.5
	1018.13	4025.72	3974.08	3973.59	4026.21		1018.29	2787.56	2751.34	2751.02	2787.88		1018.38	2275.19	2252.72	2252.54	2275.36		1018.4	1577.27
	1018.08	4024.01	3974.05	3973.56	4024.51		1018.24	2786.25	2751.32	2751	2786.57		1018.33	2274.32	2252.72	2252.54	2274.5		1018.35	1647.73
	1018.03	4022.75	3974.02	3973.53	4023.24		1018.19	2785.18	2751.3	2750.98	2785.5		1018.28	2273.43	2252.69	2252.52	2273.6		1018.3	1629.55
	1017.98	4021.41	3973.9	3973.41	4021.9		1018.14	2784.22	2751.23	2750.91	2784.54		1018.23	2272.81	2252.69	2252.51	2272.98		1018.25	1710.23
	1017.93	4020.15	3973.86	3973.37	4020.64		1018.09	2783.2	2751.11	2750.79	2783.52		1018.18	2272.25	2252.67	2252.49	2272.42		1018.2	1590.91
	1017.88	4018.93	3973.85	3973.36	4019.41		1018.04	2782.26	2751.06	2750.74	2782.58		1018.13	2271.71	2252.67	2252.49	2271.88		1018.15	1676.14
	1017.83	4017.7	3973.83	3973.35	4018.18		1017.99	2781.36	2751.04	2750.73	2781.67		1018.08	2271.15	2252.65	2252.48	2271.32		1018.1	1669.32
	1017.78	4016.34	3973.69	3973.21	4016.83		1017.94	2780.46	2751.04	2750.72	2780.77		1018.03	2270.6	2252.64	2252.47	2270.77		1018.05	1722.73
	1017.73	4015.07	3973.63	3973.15	4015.55		1017.89	2779.55	2751.02	2750.71	2779.86		1017.98	2270.04	2252.62	2252.45	2270.21		1018	1626.14
	1017.68	4013.96	3973.51	3973.04	4014.44		1017.84	2778.63	2750.97	2750.66	2778.94		1017.93	2269.47	2252.59	2252.42	2269.64		1017.95	1728.41
	1017.63	4013	3973.47	3972.99	4013.48		1017.79	2777.97	2750.96	2750.65	2778.28		1017.88	2268.92	2252.59	2252.42	2269.09		1017.9	1729.55
	1017.58	4011.81	3973.19	3972.71	4012.28		1017.74	2777.3	2750.93	2750.63	2777.61		1017.83	2268.45	2252.59	2252.42	2268.61		1017.85	1639.77
	1017.53	4010.81	3973.1	3972.63	4011.28		1017.69	2776.65	2750.93	2750.62	2776.96		1017.78	2268.06	2252.58	2252.41	2268.23		1017.8	1588.64
	1017.48	4009.88	3973.09	3972.62	4010.35		1017.64	2775.9	2750.83	2750.52	2776.2		1017.73	2267.69	2252.58	2252.41	2267.86		1017.75	1712.5
	1017.43	4008.88	3973	3972.53	4009.34		1017.59	2775.24	2750.82	2750.51	2775.55		1017.68	2267.31	2252.57	2252.4	2267.47		1017.7	1596.59
	1017.38	4007.84	3972.88	3972.41	4008.31		1017.54	2774.55	2750.78	2750.47	2774.86		1017.63	2266.92	2252.55	2252.39	2267.09		1017.65	1598.86
	1017.33	4006.94	3972.79	3972.32	4007.41		1017.49	2773.89	2750.76	2750.46	2774.2		1017.58	2266.55	2252.55	2252.39	2266.71		1017.6	1630.68
	1017.28	4006.16	3972.71	3972.25	4006.62		1017.44	2773.28	2750.7	2750.4	2773.58		1017.53	2266.16	2252.54	2252.37	2266.32		1017.55	1589.77
	1017.23	4005.38	3972.65	3972.18	4005.85		1017.39	2772.76	2750.67	2750.37	2773.06		1017.48	2265.78	2252.53	2252.37	2265.94		1017.5	1688.64
	1017.18	4004.57	3972.54	3972.08	4005.03		1017.34	2772.24	2750.65	2750.35	2772.55		1017.43	2265.4	2252.52	2252.36	2265.56		1017.45	1673.86
	1017.13	4003.86	3972.54	3972.08	4004.32		1017.29	2771.71	2750.6	2750.3	2772.01		1017.38	2265.11	2252.5	2252.34	2265.27		1017.4	1618.18
	1017.08	4003.13	3972.51	3972.05	4003.59		1017.24	2771.18	2750.56	2750.26	2771.48		1017.33	2264.83	2252.49	2252.33	2264.99		1017.35	1665.91
	1017.03	4002.37	3972.46	3972.01	4002.83		1017.19	2770.65	2750.52	2750.22	2770.95		1017.28	2264.55	2252.49	2252.33	2264.72		1017.3	1672.73
	1016.98	4001.64	3972.4	3971.94	4002.1		1017.14	2770.09	2750.44	2750.15	2770.39		1017.23	2264.26	2252.46	2252.3	2264.42		1017.25	1617.05
	1016.93	4000.98	3972.29	3971.84	4001.43		1017.09	2769.48	2750.32	2750.02	2769.77		1017.18	2263.98	2252.46	2252.3	2264.14		1017.2	1743.18
	1016.88	4000.27	3972.15	3971.7	4000.72		1017.04	2769.1	2750.31	2750.02	2769.39		1017.13	2263.7	2252.45	2252.29	2263.86		1017.15	1675
	1016.83	3999.65	3972.08	3971.64	4000.1		1016.99	2768.7	2750.29	2750	2768.99		1017.08	2263.41	2252.43	2252.27	2263.57		1017.1	1690.91
	1016.78	3999.04	3972.04	3971.59	3999.49		1016.94	2787.64	2769.61	2769.32	2787.93		1017.03	2204.05	2193.34	2193.18	2204.21		1017.05	1728.41
	1016.73	3998.39	3971.94	3971.5	3998.83		1016.89	2713.39	2695.74	2695.45	2713.69		1016.98	2299.28	2288.8	2288.64	2299.44		1017	1700
	1016.68	3997.69	3971.8	3971.36	3998.13		1016.84	2726.66	2709.38	2709.09	2726.95		1016.93	2295.67	2285.39	2285.23	2295.83		1016.95	1704.55
	1016.63	3997.07	3971.74	3971.29	3997.51		1016.79	2834.24	2817.34	2817.05	2834.53		1016.88	2342.05	2331.98	2331.82	2342.21		1016.9	1650
	1016.58	3996.38	3971.49	3971.05	3996.82		1016.74	2767.95	2751.43	2751.14	2768.24		1016.83	2235.03	2225.16	2225	2235.18		1016.85	1732.95
	1016.53	3995.85	3971.41	3970.97	3996.29		1016.69	2684.65	2668.47	2668.18	2684.94		1016.78	2272.32	2262.66	2262.5	2272.48		1016.8	1707.95
	1016.48	3995.39	3971.41	3970.97	3995.83		1016.64	2777.53	2761.65	2761.36	2777.82		1016.73	2251.67	2242.21	2242.05	2251.82		1016.75	1682.95
	1016.43	3994.92	3971.39	3970.96	3995.36		1016.59	2768.14	2752.55	2752.27	2768.43		1016.68	2203.73	2194.48	2194.32	2203.89		1016.7	1673.86
	1016.38	3994.45	3971.37	3970.93	3994.88		1016.54	2693.98	2678.69	2678.41	2694.27		1016.63	2317.16	2308.1	2307.95	2317.31		1016.65	1736.36
	1016.33	3993.78	3971.15	3970.72	3994.21		1016.49	2585.72	2570.73	2570.45	2586.01		1016.58	2354.47	2345.6	2345.45	2354.62		1016.6	1718.18
	1016.28	3993.22	3971.04	3970.61	3993.65		1016.44	2722.92	2708.23	2707.95	2723.2		1016.53	2250.91	2242.2	2242.05	2251.06		1016.55	1740.91
	1016.23	3992.48	3970.69	3970.26	3992.91		1016.39	2708.99	2694.6	2694.32	2709.27		1016.48	2324.61	2316.06	2315.91	2324.76		1016.5	1612.5
	1016.18	3992.09	3970.67	3970.24	3992.52		1016.34	2790.51	2776.42	2776.14	2790.79		1016.43	2349.45	2341.06	2340.91	2349.61		1016.45	1656.82
	1016.13	3991.7	3970.64	3970.22	3992.13		1016.29	2751.63	2737.78	2737.5	2751.91		1016.38	2299.3	2291.06	2290.91	2299.45		1016.4	1662.5
	1016.08	3991.32	3970.64	3970.21	3991.75		1016.24	2793.44	2779.83	2779.55	2793.72		1016.33	2338.91	2330.83	2330.68	2339.06		1016.35	1701.14
	1016.03	3990.82	3970.5	3970.07	3991.24		1016.19	2684.1	2670.73	2670.45	2684.37		1016.28	2331.93	2324.01	2323.86	2332.08		1016.3	1730.68
	1015.98	3919.23	3899.28	3898.86	3919.65		1016.14	2721.36	2708.23	2707.95	2721.63		1016.23	2309.05	2301.29	2301.14	2309.2		1016.25	1609.09
	1015.93	3856.36	3836.78	3836.36	3856.78		1016.09	2797.25	2784.37	2784.09	2797.53		1016.18	2222.52	2214.92	2214.77	2222.67		1016.2	1631.82
	1015.88	3913.99	3894.74	3894.32	3914.41		1016.04	2701.56	2688.91	2688.64	2701.84		1016.13	2261.03	2253.56	2253.41	2261.18		1016.15	1715.91
	1015.83	4051.18	4032.24	4031.82	4051.6		1015.99	2625.18	2612.77	2612.5	2625.45		1016.08	2268.86	2261.51	2261.36	2269.01		1016.1	1706.82
	1015.78	3937.23	3918.6	3918.18	3937.65		1015.94	2705.64	2693.45	2693.18	2705.91		1016.03	2323.28	2316.06	2315.91	2323.43		1016.05	1611.36
	1015.73	3949.43	3931.1	3930.68	3949.84		1015.89	2654.31	2642.32	2642.05	2654.58		1015.98	2359.52	2352.42	2352.27	2359.66		1016	1770.45
	1015.68	3950.26	3932.24	3931.82	3950.67		1015.84	2783.65	2771.86	2771.59	2783.92		1015.93	2323.03	2316.06	2315.91	2323.18		1015.95	1692.05
	1015.63	3954.49	3936.77	3936.36	3954.9		1015.79	2740.28	2728.68	2728.41	2740.54		1015.88	2271.77	2264.92	2264.77	2271.91		1015.9	1604.55
	1015.58	3961	3943.59	3943.18	3961.42		1015.74	2738.94	2727.54	2727.27	2739.21		1015.83	2264.82	2258.1	2257.95	2264.97		1015.85	1663.64
	1015.53	4000.49	3983.36	3982.95	4000.9		1015.69	2623.97	2612.77	2612.5	2624.24		1015.78	2341.98	2335.38	2335.23	2342.12		1015.8	1689.77
	1015.48	3886.6	3869.73	3869.32	3887.01		1015.64	2697.63	2686.63	2686.36	2697.9		1015.73	2161.18	2154.7	2154.55	2161.33		1015.75	1684.09
	1015.43	3932.93	3916.32	3915.91	3933.34		1015.59	2767.89	2757.09	2756.82	2768.16		1015.68	2338.35	2331.96	2331.82	2338.5		1015.7	1605.68
	1015.38	4025.85	4009.5	4009.09	4026.26		1015.54	2575.68	2565.03	2564.77	2575.94		1015.63	2285.98	2279.69	2279.55	2286.13		1015.65	1738.64
	1015.33	3935.82	3919.73	3919.32	3936.23		1015.49	2648.24	2637.76	2637.5	2648.51		1015.58	2288.15	2281.96	2281.82	2288.29		1015.6	1688.64
	1015.28	3949.19	3933.35	3932.95	3949.6		1015.44	2713.99	2703.67	2703.41	2714.25		1015.53	2360.78	2354.69	2354.55	2360.92		1015.55	1698.86
	1015.23	4087.58	4071.99	4071.59	4087.98		1015.39	2680.86	2670.71	2670.45	2681.13		1015.48	2279.99	2274	2273.86	2280.13		1015.5	1670.45
	1015.18	3994.15	3978.81	3978.41	3994.55		1015.34	2738.66	2728.67	2728.41	2738.92		1015.43	2333.3	2327.41	2327.27	2333.44		1015.45	1644.32
	1015.13	4060.97	4045.85	4045.45	4061.37		1015.29	2747.59	2737.76	2737.5	2747.85		1015.38	2300.25	2294.46	2294.32	2300.39		1015.4	1673.86
	1015.08	3925.53	3910.63	3910.23	3925.93		1015.24	2647.42	2637.76	2637.5	2647.68		1015.33	2276.28	2270.59	2270.45	2276.42		1015.35	1618.18
	1015.03	4021.9	4007.22	4006.82	4022.3		1015.19	2710.91	2701.4	2701.14	2711.17		1015.28	2246.65	2241.05	2240.91	2246.8		1015.3	1744.32
	1014.98	4030.77	4016.31	4015.91	4031.17		1015.14	2670.99	2661.62	2661.36	2671.25		1015.23	2367.02	2361.5	2361.36	2367.16		1015.25	1726.14
							1015.09	2728.81	2719.58	2719.32	2729.07		1015.18	2255.58	2250.14	2250	2255.72		1015.2	1660.23
							1015.04	2809.35	2800.26	2800	2809.61		1015.13	2293	2287.64	2287.5	2293.14		1015.15	1590.91
																			1015.1	1667.05
