# Supplementary material for: Metal-organic framework derived crystalline nanocarbon for Fenton-like reaction
Source: Nat Commun. 2024 Jul 23;15:6199. doi: 10.1038/s41467-024-50476-w (PMC11266689; doi:10.1038/s41467-024-50476-w)
Supplement: Supplementary file 3 — Source Data [file 41467_2024_50476_MOESM3_ESM.zip › Source Data/Supplementary Fig. 15.xlsx]

## Sheet: Figure S15a
	X	Zn foil	Zn-NC	ZnPc	ZnO
	9459	0.00315	0.01001	0.00298	0.00326
	9463.97	0.00284	0.01067	0.00282	0.00308
	9469	0.00271	0.00939	0.00266	0.00289
	9473.84	0.00252	0.00776	0.00251	0.00265
	9479	0.00226	0.00785	0.00223	0.00245
	9483.87	0.00206	0.00798	0.00202	0.00226
	9488.89	0.00176	0.00686	0.0019	0.00208
	9493.88	0.00152	0.00535	0.00168	0.00188
	9498.99	0.00131	0.00371	0.00151	0.0016
	9504	0.00109	0.00394	0.00133	0.00144
	9508.99	0.000884846	0.0032	0.0011	0.00128
	9513.99	0.000778907	0.00236	0.000894571	0.000991721
	9518.91	0.000800723	0.00202	0.000661473	0.000871584
	9523.87	0.000422205	0.00212	0.000468152	0.000737591
	9529	0.000232766	0.000754953	0.000365004	0.000513633
	9534	4.81921e-05	0.000409881	0.000165887	0.000375998
	9538.9	-4.83616e-05	-6.0666e-05	8.08966e-05	0.000212262
	9543.99	-0.000184992	-0.00166	-1.77332e-05	2.15088e-05
	9548.99	-0.000306333	-0.000460628	-0.000208142	-0.000114686
	9553.89	-0.000360944	-0.00171	-0.000326536	-0.000293907
	9559	-0.000370843	-0.00151	-0.000428803	-0.000403246
	9563.95	-0.000591389	-0.000346039	-0.000533626	-0.000467547
	9568.96	-0.000674177	-0.000519284	-0.000577695	-0.000671058
	9574	-0.000713791	-0.000683822	-0.000745151	-0.000716875
	9579	-0.000725179	-0.000911897	-0.000793985	-0.000769613
	9584	-0.000745133	-0.00163	-0.000785967	-0.000860167
	9589	-0.000705719	-0.00166	-0.000863653	-0.000883121
	9594	-0.000685771	-0.00105	-0.000835768	-0.000908952
	9599	-0.000599232	-0.00158	-0.000774762	-0.000836991
	9604	-0.000393706	-0.00102	-0.000730002	-0.000732765
	9609	-0.000212663	-0.000964974	-0.00056692	-0.000622577
	9613.94	0.00012267	-0.000636634	-0.000331214	-0.000313695
	9618.93	0.000581973	0.00149	-7.69594e-06	7.29495e-05
	9624	0.00122	0.00060203	0.000504829	0.000600131
	9629.01	0.00222	0.00321	0.00124	0.0014
	9634	0.00361	0.00342	0.00218	0.00265
	9639	0.00581	0.00028681	0.0039	0.00458
	9644	0.00964	0.00907	0.00663	0.00772
	9644.31	0.00995	0.0101	0.00685	0.00801
	9644.6	0.01023	0.0095	0.00708	0.00835
	9644.9	0.01057	0.00939	0.00732	0.0087
	9645.2	0.01092	0.00963	0.00764	0.00906
	9645.5	0.01129	0.01034	0.00798	0.00943
	9645.8	0.01169	0.0108	0.00831	0.0098
	9646.1	0.01208	0.01095	0.00864	0.01016
	9646.4	0.01249	0.01106	0.00898	0.01051
	9646.71	0.01294	0.0125	0.00927	0.01085
	9647	0.01344	0.01315	0.00953	0.01121
	9647.3	0.01395	0.01312	0.00979	0.0116
	9647.6	0.01451	0.01323	0.01005	0.01204
	9647.9	0.01506	0.01352	0.01032	0.01255
	9648.21	0.01563	0.01475	0.0106	0.01315
	9648.5	0.0163	0.01524	0.01088	0.01382
	9648.81	0.01697	0.01484	0.01129	0.01454
	9649.1	0.0177	0.01577	0.01175	0.01528
	9649.39	0.01845	0.01719	0.01226	0.01592
	9649.7	0.01928	0.0176	0.01282	0.01655
	9650	0.02014	0.01846	0.01338	0.01708
	9650.3	0.02105	0.01803	0.01406	0.01759
	9650.6	0.02211	0.01884	0.01472	0.0181
	9650.9	0.02324	0.02023	0.01539	0.01863
	9651.2	0.02436	0.02172	0.01608	0.01921
	9651.5	0.02562	0.02221	0.01677	0.01985
	9651.8	0.02698	0.02275	0.01744	0.02063
	9652.1	0.02857	0.02339	0.01819	0.02157
	9652.4	0.03022	0.0241	0.01897	0.02272
	9652.7	0.03209	0.02521	0.01994	0.02407
	9653.01	0.03412	0.02645	0.02109	0.02568
	9653.31	0.03638	0.02775	0.02243	0.0273
	9653.6	0.03892	0.02937	0.02396	0.02899
	9653.9	0.04184	0.03155	0.02562	0.03081
	9654.2	0.04513	0.03333	0.02727	0.03269
	9654.5	0.04884	0.03487	0.02886	0.0346
	9654.8	0.05323	0.03719	0.0302	0.03651
	9655.1	0.05832	0.04027	0.03162	0.03886
	9655.4	0.06452	0.04324	0.03301	0.04142
	9655.69	0.07163	0.04534	0.03446	0.04428
	9656	0.08049	0.04864	0.03614	0.0485
	9656.3	0.09168	0.05295	0.03803	0.05372
	9656.6	0.10591	0.05717	0.04025	0.06054
	9656.9	0.12435	0.06206	0.04294	0.06908
	9657.2	0.149	0.06725	0.04693	0.07841
	9657.5	0.18173	0.07435	0.05156	0.08808
	9657.79	0.22369	0.08257	0.05719	0.09774
	9658.09	0.27576	0.09363	0.06447	0.10774
	9658.4	0.33341	0.1052	0.0728	0.11835
	9658.71	0.39503	0.11866	0.08419	0.12964
	9659	0.45997	0.13713	0.09662	0.14149
	9659.29	0.5243	0.16023	0.11226	0.15443
	9659.6	0.58543	0.18888	0.13305	0.17241
	9659.9	0.64139	0.22227	0.15693	0.19393
	9660.2	0.69193	0.26196	0.19086	0.22397
	9660.49	0.73622	0.30874	0.228	0.26234
	9660.8	0.77511	0.36166	0.29197	0.30665
	9661.09	0.80847	0.41838	0.38489	0.3554
	9661.41	0.83699	0.48034	0.50836	0.41531
	9661.7	0.86105	0.54783	0.63528	0.47421
	9662	0.88097	0.62156	0.731	0.53571
	9662.31	0.89732	0.69792	0.77976	0.59734
	9662.61	0.91059	0.77469	0.79935	0.65793
	9662.9	0.92259	0.85321	0.80277	0.71374
	9663.21	0.93482	0.93472	0.79469	0.77254
	9663.5	0.94773	1.01549	0.78251	0.82448
	9663.8	0.96193	1.09004	0.75317	0.87917
	9664.1	0.97787	1.15832	0.71889	0.93571
	9664.4	0.9952	1.2211	0.67756	0.98728
	9664.7	1.01392	1.27854	0.63393	1.03511
	9665.01	1.03298	1.32482	0.59211	1.07159
	9665.3	1.05176	1.35999	0.56742	1.10178
	9665.6	1.06994	1.38742	0.57085	1.12762
	9665.9	1.08733	1.40954	0.58962	1.1528
	9666.2	1.10376	1.42939	0.64654	1.17704
	9666.5	1.11905	1.44519	0.71295	1.20094
	9666.8	1.13324	1.45589	0.79431	1.22445
	9667.1	1.14608	1.46389	0.87401	1.25001
	9667.4	1.15795	1.46981	0.94763	1.27461
	9667.7	1.16756	1.47299	1.00433	1.30404
	9668	1.17503	1.46984	1.05546	1.33679
	9668.3	1.1796	1.4621	1.09216	1.37082
	9668.6	1.18023	1.44981	1.12718	1.40705
	9668.9	1.17627	1.43548	1.16106	1.43539
	9669.2	1.16748	1.42088	1.1941	1.45889
	9669.5	1.15392	1.40165	1.22635	1.46152
	9669.8	1.13639	1.38107	1.25578	1.45912
	9670.1	1.11548	1.3618	1.27989	1.4448
	9670.41	1.0927	1.34228	1.30243	1.42548
	9670.71	1.06909	1.32417	1.32017	1.40157
	9671	1.04685	1.30533	1.33596	1.37536
	9671.3	1.02624	1.28688	1.3481	1.34567
	9671.6	1.00735	1.26952	1.35973	1.313
	9671.9	0.99133	1.25344	1.36904	1.27621
	9672.2	0.97809	1.23563	1.37462	1.23575
	9672.5	0.96721	1.21715	1.37903	1.19016
	9672.8	0.95837	1.20145	1.37713	1.14538
	9673.1	0.95151	1.18508	1.37096	1.10377
	9673.4	0.94598	1.16751	1.36023	1.07119
	9673.7	0.94194	1.15031	1.34284	1.04207
	9674	0.93902	1.1327	1.32448	1.02494
	9674.3	0.93696	1.11756	1.30607	1.00854
	9674.6	0.93575	1.10418	1.28903	0.99586
	9674.91	0.93532	1.09047	1.27193	0.98334
	9675.2	0.93554	1.07714	1.2582	0.97357
	9675.51	0.936	1.06491	1.24384	0.96394
	9675.8	0.93642	1.05516	1.23138	0.9552
	9676.1	0.9367	1.04518	1.21897	0.94795
	9676.4	0.93671	1.03586	1.207	0.94313
	9676.7	0.93605	1.02671	1.19389	0.94021
	9677	0.93479	1.01974	1.1806	0.94506
	9677.3	0.93281	1.01524	1.16669	0.95298
	9677.6	0.93024	1.0102	1.15331	0.96699
	9677.9	0.92705	1.00453	1.14092	0.98253
	9678.2	0.92318	1.0008	1.13053	0.99889
	9678.51	0.9189	0.99767	1.12055	1.01548
	9678.8	0.91451	0.99453	1.11275	1.03074
	9679.1	0.90994	0.99114	1.10561	1.04434
	9679.39	0.90542	0.98739	1.09971	1.05659
	9679.7	0.90104	0.98453	1.09375	1.06801
	9680	0.89693	0.98283	1.08785	1.07685
	9680.31	0.89343	0.98028	1.08218	1.08373
	9680.6	0.89061	0.97741	1.07638	1.08631
	9680.9	0.8882	0.97433	1.07015	1.08404
	9681.2	0.8863	0.97016	1.06325	1.07852
	9681.5	0.88471	0.96987	1.05613	1.06954
	9681.79	0.88379	0.96594	1.04889	1.06101
	9682.1	0.88326	0.9602	1.04216	1.05352
	9682.4	0.88306	0.95555	1.03617	1.04668
	9682.7	0.88301	0.95175	1.03095	1.0404
	9683	0.88317	0.94774	1.02602	1.03443
	9683.3	0.88364	0.9421	1.02181	1.02897
	9683.6	0.88445	0.93555	1.01692	1.02277
	9683.9	0.88549	0.92989	1.01175	1.01659
	9684.2	0.8868	0.92463	1.00554	1.00968
	9684.5	0.88846	0.9175	0.99906	1.00172
	9684.8	0.8903	0.91108	0.98937	0.9931
	9685.1	0.8926	0.90339	0.97725	0.98389
	9685.4	0.89506	0.89738	0.96292	0.97483
	9685.7	0.8977	0.8913	0.94374	0.96594
	9686	0.90075	0.88476	0.92419	0.95762
	9686.3	0.90388	0.87798	0.90442	0.94986
	9686.6	0.90732	0.87088	0.88714	0.94301
	9686.9	0.91096	0.86354	0.87211	0.93656
	9687.2	0.91472	0.85713	0.86072	0.93035
	9687.49	0.91857	0.84967	0.85035	0.92482
	9687.8	0.92257	0.843	0.84119	0.91906
	9688.1	0.92686	0.83697	0.83272	0.91285
	9688.41	0.93115	0.8323	0.82487	0.90566
	9688.69	0.93555	0.82786	0.81799	0.89869
	9688.99	0.9398	0.82167	0.81077	0.88971
	9689.98	0.95478	0.80848	0.79188	0.86204
	9691	0.97007	0.80044	0.78589	0.84175
	9692	0.98387	0.79949	0.78868	0.82359
	9693	0.99509	0.80016	0.79508	0.80211
	9694	1.00257	0.80375	0.80604	0.78497
	9695	1.00623	0.81092	0.81895	0.77687
	9696	1.00651	0.82021	0.82872	0.77315
	9697.01	1.0045	0.83233	0.8389	0.77233
	9698	1.00093	0.84438	0.85012	0.77809
	9699	0.9957	0.85682	0.85475	0.78616
	9700	0.98875	0.872	0.85124	0.7957
	9701	0.98072	0.88928	0.84413	0.81127
	9702	0.97349	0.9062	0.83426	0.83369
	9703	0.96798	0.92266	0.82896	0.8554
	9704	0.96436	0.93935	0.83051	0.87352
	9705	0.96182	0.95434	0.83598	0.89454
	9706	0.96039	0.96871	0.85097	0.91724
	9707	0.96059	0.98026	0.87855	0.93313
	9708	0.96227	0.99	0.91156	0.94686
	9709	0.96545	0.99863	0.94479	0.96631
	9710	0.9698	1.00778	0.98461	0.99539
	9711	0.97503	1.01389	1.02181	1.02538
	9712	0.97992	1.02042	1.0394	1.05293
	9713	0.98371	1.02523	1.05001	1.08106
	9714	0.98606	1.03058	1.05488	1.10309
	9715	0.98666	1.03545	1.04962	1.10729
	9716	0.98605	1.03738	1.03745	1.10307
	9717	0.98492	1.03878	1.02456	1.0882
	9718	0.98358	1.04006	1.01049	1.05934
	9719	0.98264	1.04232	0.99771	1.03065
	9720	0.98231	1.04248	0.99162	1.0113
	9721	0.9824	1.04109	0.98859	0.99663
	9722	0.98292	1.03996	0.98636	0.98685
	9723	0.98368	1.03929	0.98589	0.98298
	9724	0.98474	1.0384	0.98795	0.98119
	9725	0.98643	1.03598	0.99141	0.97979
	9726	0.98841	1.03268	0.9963	0.97865
	9726.99	0.99092	1.0313	1.00287	0.98012
	9728	0.99386	1.02993	1.00796	0.98438
	9729	0.99741	1.02756	1.01162	0.99153
	9730	1.00139	1.02504	1.01507	1.00343
	9730.99	1.00536	1.02257	1.01812	1.0136
	9732	1.00922	1.02123	1.01956	1.02134
	9733	1.01261	1.01869	1.01969	1.0283
	9733.99	1.01511	1.01334	1.01944	1.03744
	9735	1.01707	1.01024	1.0186	1.04746
	9736	1.01791	1.00878	1.01796	1.05585
	9737	1.01796	1.00648	1.01762	1.06349
	9738	1.01705	1.00205	1.01702	1.07092
	9738.99	1.01515	0.99716	1.01511	1.07405
	9740	1.01227	0.99396	1.0122	1.07409
	9741	1.00843	0.99186	1.00873	1.07224
	9742	1.00383	0.9873	1.00485	1.06654
	9743	0.99899	0.98142	0.9995	1.05706
	9743.98	0.99385	0.97751	0.99468	1.04768
	9745	0.98896	0.97621	0.99182	1.03813
	9746	0.98472	0.97357	0.98921	1.02576
	9747	0.98142	0.96971	0.98563	1.0125
	9748.01	0.97899	0.96712	0.9821	1.00292
	9749	0.97701	0.96554	0.97941	0.99507
	9750	0.97532	0.96462	0.97738	0.98515
	9751	0.97391	0.96227	0.97471	0.97203
	9751.99	0.97271	0.95997	0.97202	0.96048
	9753	0.97145	0.95863	0.97043	0.95042
	9753.99	0.96994	0.96	0.96894	0.94004
	9755	0.96855	0.9597	0.96666	0.92894
	9756	0.96716	0.95946	0.9638	0.92258
	9757	0.96594	0.96118	0.96121	0.9181
	9758	0.9651	0.96198	0.95934	0.91366
	9759	0.96471	0.96309	0.95753	0.90916
	9760	0.96518	0.96301	0.95589	0.907
	9761	0.96649	0.96242	0.95526	0.90548
	9762	0.96858	0.96391	0.95522	0.90609
	9763	0.97123	0.96624	0.95523	0.90766
	9763.99	0.97443	0.9681	0.95559	0.91059
	9765	0.97805	0.96739	0.95637	0.91384
	9766	0.98162	0.96902	0.95742	0.91781
	9767	0.98498	0.97162	0.95858	0.92389
	9768	0.98841	0.97264	0.96	0.93102
	9769	0.9915	0.97302	0.96121	0.93831
	9770	0.99447	0.97424	0.96217	0.94711
	9771	0.9975	0.97703	0.9632	0.95645
	9772	1.00062	0.97956	0.96453	0.9642
	9773	1.00361	0.98253	0.96561	0.97154
	9774	1.00603	0.98415	0.96632	0.97867
	9775	1.00844	0.9847	0.96725	0.98554
	9776	1.01106	0.98695	0.96825	0.99155
	9777	1.01358	0.98967	0.96928	0.99724
	9778	1.01558	0.99067	0.97026	1.0018
	9779	1.01712	0.99198	0.97121	1.0058
	9780	1.01775	0.99326	0.97226	1.00851
	9781	1.01778	0.99483	0.97333	1.01084
	9782	1.0183	0.9982	0.97442	1.01194
	9783	1.01798	1.00048	0.97512	1.0124
	9784	1.01697	1.00046	0.97574	1.01204
	9785	1.01588	1.00103	0.97627	1.01112
	9786	1.0145	1.00237	0.97665	1.01032
	9786.99	1.01326	1.00308	0.97696	1.00958
	9788	1.01217	1.00309	0.97721	1.00977
	9789	1.01125	1.00419	0.97726	1.01021
	9790	1.01046	1.00509	0.97728	1.01131
	9791	1.00974	1.00664	0.97747	1.013
	9792	1.00932	1.00714	0.97779	1.01604
	9793	1.00899	1.00599	0.97828	1.01961
	9794	1.00859	1.00693	0.97898	1.02297
	9795	1.00799	1.00815	0.97991	1.02621
	9796	1.00738	1.00774	0.981	1.02865
	9797	1.00669	1.0076	0.98271	1.03084
	9798	1.00597	1.00771	0.98448	1.03149
	9799	1.00501	1.00932	0.98657	1.03094
	9800	1.00406	1.0102	0.98885	1.02916
	9800.99	1.00296	1.00968	0.99184	1.02533
	9802	1.00194	1.00864	0.99462	1.02071
	9803	1.00079	1.00915	0.99676	1.01601
	9803.99	0.99958	1.00918	0.999	1.01006
	9805	0.99839	1.00955	1.00213	1.00341
	9806	0.99721	1.00842	1.00528	0.99892
	9807	0.99587	1.00881	1.00811	0.9954
	9808	0.99444	1.01046	1.0104	0.99113
	9809	0.99298	1.00996	1.01319	0.98581
	9811	0.98973	1.00777	1.01729	0.97897
	9812.98	0.98622	1.00654	1.02049	0.97421
	9814.99	0.98307	1.00758	1.02327	0.97369
	9816.97	0.98086	1.00658	1.02444	0.97617
	9818.97	0.98034	1.00465	1.02418	0.98268
	9821	0.98198	1.00525	1.02288	0.993
	9823	0.98563	1.00243	1.01885	1.00108
	9825	0.99016	1.00019	1.01435	1.0094
	9826.99	0.99447	1.00044	1.00816	1.01702
	9829	0.99827	0.99932	1.00423	1.02287
	9831	1.00104	0.99771	0.99813	1.02601
	9833	1.00271	0.99765	0.99385	1.02733
	9835	1.00354	0.9968	0.99	1.02703
	9836.98	1.00406	0.99791	0.98904	1.02616
	9839	1.00438	0.99747	0.98801	1.02494
	9841	1.00517	0.99538	0.98768	1.02318
	9842.99	1.00616	0.99516	0.98759	1.01905
	9845	1.00707	0.99621	0.98792	1.014
	9847	1.00802	0.99659	0.98798	1.00813
	9849	1.00908	0.99542	0.98761	1.0044
	9851	1.0103	0.99472	0.98703	0.99943
	9853	1.01157	0.99617	0.9869	0.99476
	9855	1.01269	0.99753	0.98675	0.98841
	9857	1.01362	0.99657	0.98671	0.98429
	9859.01	1.01404	0.99562	0.98714	0.97886
	9861	1.0142	0.99607	0.98801	0.97437
	9863	1.01416	0.99725	0.98916	0.97014
	9865	1.01377	0.99748	0.99032	0.96847
	9867	1.01275	0.9967	0.99198	0.96762
	9869	1.01117	0.99732	0.99312	0.96849
	9871	1.00898	0.99939	0.99436	0.97074
	9873	1.00653	0.99975	0.99565	0.97397
	9875	1.00398	0.99916	0.9967	0.97779
	9877	1.00138	0.99877	0.99754	0.98327
	9879	0.99871	0.999	0.99839	0.98894
	9880.98	0.99629	1.00078	0.99892	0.99434
	9883.01	0.99432	1.00259	0.99942	0.99824
	9885	0.99275	1.00178	0.99973	1.00263
	9886.99	0.99164	1.00215	1.00017	1.00692
	9889	0.99113	1.00285	1.00045	1.01204
	9890.97	0.99101	1.00232	1.0005	1.01538
	9893.01	0.9914	1.00164	1.00042	1.01849
	9895	0.99222	1.00212	1.00048	1.02001
	9897	0.9934	1.00292	1.00052	1.02025
	9898.99	0.9948	1.00359	1.00028	1.01983
	9901	0.99629	1.00396	1.00022	1.01862
	9903	0.99774	1.00294	1.00012	1.01667
	9905	0.99906	1.00341	1.00037	1.01431
	9907	1.00013	1.00557	1.00033	1.01244
	9909	1.00103	1.00485	1.00037	1.0108
	9912	1.00211	1.00419	1.0006	1.00894
	9914.97	1.00268	1.00443	1.00107	1.00883
	9918	1.0033	1.00566	1.00159	1.00866
	9920.96	1.00389	1.0042	1.00234	1.00671
	9924.01	1.00448	1.00273	1.00318	1.00382
	9927	1.00491	1.00326	1.00379	1.00216
	9929.94	1.00556	1.00152	1.00453	1.00034
	9933	1.00614	0.99964	1.00474	0.99878
	9935.96	1.00642	1.00019	1.0049	0.99682
	9938.94	1.00657	1.00066	1.00528	0.99511
	9941.97	1.00661	0.99882	1.00525	0.99479
	9945	1.00639	0.99896	1.00523	0.99471
	9948	1.00604	0.9968	1.00533	0.99461
	9951	1.00553	0.99659	1.00515	0.99487
	9954	1.00454	0.99773	1.00472	0.99593
	9957	1.00314	0.99779	1.00459	0.99838
	9959.98	1.00134	0.9978	1.00379	1.00072
	9962.95	0.9997	0.99645	1.00246	1.00343
	9966	0.99805	0.99672	1.00123	1.00667
	9969	0.99684	0.99872	0.99943	1.00941
	9971.95	0.99638	0.99842	0.99793	1.01043
	9974.95	0.99609	0.99872	0.99643	1.00928
	9977.95	0.99627	0.99918	0.99484	1.00748
	9980.97	0.9963	0.99738	0.99405	1.00458
	9984	0.99647	0.99845	0.99357	1.00172
	9986.96	0.99648	0.9978	0.99369	1.0001
	9990.01	0.99649	0.99838	0.99412	0.99567
	9993	0.99684	1.00018	0.99486	0.99217
	9995.98	0.9974	0.99915	0.9958	0.99074
	9999	0.99794	0.99797	0.99694	0.99036
	10002	0.99835	0.99794	0.99793	0.99088
	10005	0.99862	0.99903	0.99876	0.99166
	10008	0.99913	1.00035	0.99963	0.99227
	10011	0.99981	0.99934	1.00025	0.99277
	10014	1.00026	0.99816	1.00083	0.99363
	10017	1.00064	1.00091	1.00136	0.99489
	10020	1.00101	1.0013	1.00189	0.9965
	10023	1.00149	0.99958	1.00231	0.99849
	10026	1.00195	0.99929	1.00297	1.0001
	10029	1.00221	1.00111	1.0033	1.00131
	10032	1.00225	1.00114	1.0036	1.00255
	10035	1.00218	1.00103	1.00395	1.00388
	10038	1.00205	0.99964	1.00404	1.00507
	10041	1.00163	1.00143	1.00381	1.00581
	10044	1.00109	1.001	1.00383	1.00611
	10047	1.00047	1.00072	1.00339	1.00662
	10050	0.99976	0.99983	1.00297	1.0064
	10053	0.99912	1.00052	1.00261	1.00592
	10056	0.99843	1.00182	1.00221	1.00563
	10059	0.99797	1.0011	1.002	1.00471
	10062.9	0.99762	1.00074	1.00175	1.00392
	10066.9	0.99742	1.00197	1.00163	1.00266
	10071	0.99737	1.00103	1.00178	1.00082
	10075	0.99743	1	1.00164	0.99972
	10079	0.99731	1.00042	1.00188	0.99832
	10083	0.9973	1.00068	1.00154	0.99781
	10086.9	0.99718	1.0012	1.00142	0.99668
	10091	0.99717	0.99928	1.00098	0.99576
	10095	0.99719	0.99968	1.0006	0.9951
	10099	0.99732	0.99875	1.00028	0.99505
	10103	0.99756	0.99867	0.99996	0.99527
	10107	0.9979	0.99827	0.99994	0.99551
	10111	0.99827	0.99881	0.99988	0.99648
	10115	0.99857	0.99932	0.99982	0.99779
	10119	0.99892	0.99917	0.99976	0.99904
	10123	0.99947	0.9989	0.99989	0.99992
	10127	0.99982	0.99856	0.99997	1.00043
	10131	0.99995	0.99903	1.00006	1.00066
	10135	1.00002	0.99881	1.00007	1.00065
	10139	1.00017	0.99766	1.00011	1.00042
	10143	1.00009	0.99817	1.00012	0.99995
	10147	1.00005	0.99863	1.00013	0.99944
	10151	0.9997	1.00005	1.00014	0.99909
	10155	0.99959	0.99954	1.00012	0.99923
	10159	0.99929	0.99893	1.00017	0.99954
	10163	0.99911	1.00005	1.00014	0.99947
	10167	0.999	1.00142	1.00014	0.99899
	10170.9	0.99902	1.0007	1.00013	0.99849
	10174.9	0.99905	1.00005	1.0002	0.99777
	10179	0.99898	1.00158	1.00026	0.99748
	10182.9	0.99896	1.00181	1.00046	0.99753
	10187	0.99871	1.00142	1.00067	0.99784
	10191	0.99863	1.00151	1.00092	0.99818
	10195	0.99823	1.00097	1.00119	0.99873
	10199	0.99848	1.00082	1.00141	0.99944
	10203	0.9986	1.00094	1.00166	1.00024
	10207	0.99881	1.00204	1.00179	1.00102
	10211	0.99892	1.00158	1.00187	1.00166
	10214.9	0.99903	1.00087	1.00184	1.00199
	10219	0.99935	1.00104	1.00179	1.00205
	10223	0.99978	1.00263	1.00166	1.00211
	10227	0.99983	1.00116	1.00152	1.00203
	10231	1.0001	1.0006	1.00133	1.00176
	10235	1.00021	1.00109	1.00114	1.00162
	10239	1.00037	1.00296	1.00099	1.00111
	10243	1.00052	1.00021	1.00078	1.00076
	10247	1.00064	1.00094	1.00062	1.00047
	10251	1.00081	1.00043	1.00041	1.00011
	10255	1.0008	0.99923	1.00015	0.99982
	10258.9	1.00056	1.00036	0.99987	0.99966
	10264	1.0003	0.99889	0.99954	0.99939
	10269	1.00029	0.99828	0.9992	0.99914
	10274	1.00019	1.00005	0.99894	0.99878
	10279	1.00028	0.99934	0.99873	0.99872
	10284	1.00025	0.99843	0.99873	0.99871
	10289	1.00026	0.99891	0.99865	0.99894
	10294	1.00004	1.0003	0.99876	0.99911
	10299	1.00002	1.00025	0.99874	0.9994
	10303.9	0.99977	0.99881	0.99873	0.99976
	10309	0.99989	0.99979	0.99856	1.00013
	10314	1.00056	1.00017	0.99865	1.00057
	10319	1.00093	0.99854	0.99863	1.00102
	10324	1.00112	0.99964	0.99865	1.00141
	10328.9	1.00123	1.00103	0.99866	1.00149
	10334	1.00137	0.99959	0.99858	1.00151
	10338.9	1.00165	0.99894	0.99851	1.00144
	10344	1.00162	0.99995	0.99849	1.00142
	10349	1.00178	0.99852	0.99859	1.00123
	10354	1.00191	0.99947	0.99851	1.0013
	10359	1.00197	1.00041	0.99842	1.00134
	10364	1.00227	0.99937	0.99822	1.00139
	10369	1.00252	0.9982	0.99816	1.00138
	10374	1.00275	0.99888	0.99787	1.00133
	10379	1.00285	0.99993	0.99778	1.00128
	10383.9	1.0031	0.99895	0.9976	1.00123
	10389	1.00318	0.9998	0.99731	1.00128
	10393.9	1.00341	0.99963	0.99703	1.00124
	10399	1.00354	0.99894	0.99681	1.00148
	10403.9	1.00369	0.99776	0.99662	1.00167
	10409	1.00368	0.99853	0.99641	1.00194
	10414	1.00385	0.9986	0.99623	1.00207
	10418.9	1.00402	0.99764	0.99586	1.00223
	10424	1.00413	0.99809	0.99567	1.00223
	10429	1.00425	0.99714	0.99538	1.00231
	10434	1.00435	0.99783	0.99531	1.00223
	10439	1.00442	0.99817	0.99506	1.0022
	10444	1.00463	0.99792	0.99484	1.00216
	10448.9	1.00468	0.99724	0.99449	1.00218
	10454	1.00472	0.99892	0.99437	1.00218
	10459	1.00484	0.99912	0.99408	1.00209

## Sheet: Figure S15b
R	X	Zn foil	Zn-NC	ZnPc	ZnO
	0	0.10518	0.31164	0.38599	0.29331
	0.03068	0.10367	0.30261	0.40849	0.29011
	0.06136	0.09946	0.27613	0.46297	0.27932
	0.09204	0.09356	0.23425	0.5246	0.25799
	0.12272	0.08746	0.1812	0.5738	0.22269
	0.1534	0.08291	0.12673	0.59982	0.17097
	0.18408	0.08119	0.09824	0.59975	0.10241
	0.21476	0.08249	0.12857	0.57776	0.02066
	0.24544	0.08581	0.19082	0.54455	0.07694
	0.27612	0.08968	0.25581	0.51557	0.17515
	0.3068	0.09286	0.311	0.50561	0.26975
	0.33748	0.09467	0.34902	0.51993	0.35183
	0.36816	0.095	0.36459	0.55045	0.41296
	0.39884	0.09417	0.3541	0.5825	0.446
	0.42951	0.09269	0.31571	0.60434	0.44614
	0.46019	0.09105	0.24962	0.61312	0.41198
	0.49087	0.08974	0.15896	0.6179	0.34714
	0.52155	0.08947	0.06156	0.6393	0.26444
	0.55223	0.09168	0.11483	0.70035	0.20053
	0.58291	0.09873	0.25608	0.80998	0.22305
	0.61359	0.11318	0.40957	0.95629	0.32586
	0.64427	0.13639	0.56664	1.11545	0.45053
	0.67495	0.16786	0.72387	1.26159	0.56735
	0.70563	0.20571	0.88112	1.37172	0.66454
	0.73631	0.24737	1.04141	1.42826	0.74214
	0.76699	0.28988	1.21025	1.42161	0.81314
	0.79767	0.33018	1.39377	1.35398	0.90334
	0.82835	0.36518	1.59625	1.24624	1.04305
	0.85903	0.39206	1.81768	1.14831	1.25108
	0.88971	0.40837	2.05245	1.14123	1.5252
	0.92039	0.41226	2.28933	1.29105	1.84634
	0.95107	0.40265	2.51256	1.58509	2.18707
	0.98175	0.37931	2.70353	1.95842	2.51732
	1.01243	0.34297	2.84275	2.34667	2.80774
	1.04311	0.29535	2.91205	2.69959	3.03253
	1.07379	0.2393	2.89685	2.97981	3.17262
	1.10447	0.17918	2.78898	3.16253	3.21984
	1.13515	0.12278	2.59055	3.23795	3.18274
	1.16583	0.08795	2.32058	3.21618	3.09445
	1.19651	0.09808	2.02791	3.13442	3.02099
	1.22718	0.13556	1.81196	3.06396	3.0591
	1.25786	0.1742	1.81747	3.1049	3.30294
	1.28854	0.20354	2.12494	3.34883	3.78885
	1.31922	0.21928	2.66832	3.82384	4.48013
	1.3499	0.21972	3.33333	4.48448	5.30242
	1.38058	0.2053	4.03055	5.25041	6.17712
	1.41126	0.17982	4.69608	6.03981	7.03369
	1.44194	0.15435	5.28155	6.78141	7.81171
	1.47262	0.15255	5.7493	7.41661	8.46096
	1.5033	0.19474	6.07085	7.89958	8.9417
	1.53398	0.27228	6.22689	8.19746	9.22535
	1.56466	0.36853	6.20761	8.29067	9.29503
	1.59534	0.47233	6.01288	8.17304	9.14587
	1.62602	0.57596	5.65211	7.85143	8.78475
	1.6567	0.67356	5.14366	7.34486	8.22948
	1.68738	0.76126	4.51391	6.68297	7.50734
	1.71806	0.83831	3.79594	5.90397	6.6532
	1.74874	0.90891	3.02846	5.0523	5.7071
	1.77942	0.98436	2.25567	4.17609	4.71169
	1.8101	1.08387	1.5321	3.32494	3.70959
	1.84078	1.23148	0.94873	2.54828	2.74087
	1.87146	1.44862	0.70959	1.89446	1.84123
	1.90214	1.7469	0.89283	1.40776	1.04216
	1.93282	2.12661	1.17985	1.11133	0.3908
	1.9635	2.57954	1.39729	0.96985	0.33052
	1.99418	3.09221	1.50119	0.89132	0.72657
	2.02485	3.64778	1.4853	0.79365	1.04268
	2.05553	4.22702	1.35879	0.63929	1.26055
	2.08621	4.80908	1.13964	0.42705	1.39491
	2.11689	5.37213	0.85166	0.20098	1.46603
	2.14757	5.89418	0.52292	0.25187	1.49458
	2.17825	6.35401	0.19468	0.54224	1.49842
	2.20893	6.7321	0.20615	0.85426	1.49069
	2.23961	7.01162	0.49393	1.1558	1.47961
	2.27029	7.17921	0.7439	1.43806	1.47049
	2.30097	7.22579	0.93108	1.70115	1.46949
	2.33165	7.14702	1.04695	1.9506	1.48822
	2.36233	6.94358	1.09071	2.19367	1.54767
	2.39301	6.62127	1.0685	2.43541	1.67841
	2.42369	6.19067	0.9932	2.67561	1.91428
	2.45437	5.66673	0.88455	2.90769	2.28221
	2.48505	5.06798	0.76958	3.11983	2.79637
	2.51573	4.41565	0.68132	3.2975	3.45942
	2.54641	3.73259	0.64859	3.4266	4.26571
	2.57709	3.04219	0.67505	3.49628	5.20272
	2.60777	2.36727	0.73553	3.50127	6.25087
	2.63845	1.72911	0.79842	3.44347	7.38311
	2.66913	1.1469	0.84147	3.33271	8.56489
	2.69981	0.63864	0.85326	3.18671	9.75495
	2.73049	0.23816	0.83065	3.02955	10.9068
	2.76117	0.22351	0.77644	2.88815	11.9711
	2.79185	0.45126	0.69759	2.78618	12.8979
	2.82252	0.61701	0.60365	2.73652	13.6398
	2.8532	0.70572	0.50525	2.73623	14.1553
	2.88388	0.7232	0.41232	2.76799	14.4106
	2.91456	0.67995	0.33182	2.80716	14.3829
	2.94524	0.58902	0.26524	2.82983	14.0619
	2.97592	0.46574	0.20769	2.81826	13.4505
	3.0066	0.32996	0.15056	2.76321	12.5656
	3.03728	0.21878	0.08745	2.66423	11.4374
	3.06796	0.20976	0.03835	2.52885	10.1079
	3.09864	0.30524	0.10108	2.3709	8.62877
	3.12932	0.42494	0.19837	2.20814	7.05891
	3.16	0.53435	0.30092	2.05874	5.46121
	3.19068	0.62162	0.39987	1.93676	3.89961
	3.22136	0.68171	0.48794	1.84763	2.4374
	3.25204	0.71273	0.55911	1.78638	1.14545
	3.28272	0.71502	0.60913	1.73998	0.37811
	3.3134	0.691	0.63592	1.69305	1.03174
	3.34408	0.64565	0.63977	1.63348	1.66832
	3.37476	0.58747	0.62328	1.5563	2.07229
	3.40544	0.53013	0.59104	1.46586	2.23683
	3.43612	0.49329	0.54891	1.37659	2.17845
	3.4668	0.49724	0.50296	1.31183	1.92674
	3.49748	0.54893	0.45812	1.29757	1.52105
	3.52816	0.63645	0.41666	1.34988	1.00892
	3.55884	0.74033	0.37756	1.46465	0.4566
	3.58952	0.8433	0.3371	1.62069	0.29556
	3.62019	0.93228	0.29071	1.79099	0.80263
	3.65087	0.99774	0.23491	1.95089	1.29914
	3.68155	1.03312	0.16889	2.08078	1.7098
	3.71223	1.03449	0.09733	2.16637	2.01275
	3.74291	1.00048	0.05677	2.19822	2.20343
	3.77359	0.9321	0.11429	2.17135	2.29382
	3.80427	0.83265	0.19673	2.08488	2.31371
	3.83495	0.70735	0.27514	1.94171	2.31039
	3.86563	0.56302	0.34096	1.74815	2.34195
	3.89631	0.40747	0.38875	1.51347	2.45869
	3.92699	0.24911	0.41491	1.24947	2.67972
	3.95767	0.09745	0.41771	0.97003	2.98592
	3.98835	0.05741	0.39733	0.69113	3.33508
	4.01903	0.17817	0.35582	0.43328	3.68072
	4.04971	0.28397	0.29694	0.23848	3.9826
	4.08039	0.37091	0.22584	0.21618	4.21016
	4.11107	0.4418	0.14875	0.32558	4.34303
	4.14175	0.50254	0.07311	0.42809	4.37045
	4.17243	0.56069	0.02368	0.48849	4.2904
	4.20311	0.6233	0.06574	0.50151	4.10851
	4.23379	0.69451	0.10664	0.47236	3.83671
	4.26447	0.7743	0.12898	0.41613	3.49182
	4.29515	0.85886	0.13041	0.36372	3.09391
	4.32583	0.94217	0.11101	0.36359	2.66472
	4.35651	1.01763	0.07302	0.44297	2.22622
	4.38719	1.07935	0.02567	0.57691	1.79927
	4.41786	1.1229	0.05645	0.73038	1.40288
	4.44854	1.14582	0.12811	0.88037	1.05419
	4.47922	1.14769	0.20322	1.0131	0.76985
	4.5099	1.13011	0.2756	1.12075	0.56901
	4.54058	1.09644	0.34092	1.20024	0.47058
	4.57126	1.05138	0.39614	1.25269	0.4686
	4.60194	1.00043	0.43964	1.28297	0.52277
	4.63262	0.94934	0.47125	1.29892	0.59711
	4.6633	0.90347	0.4922	1.30996	0.67558
	4.69398	0.86741	0.50469	1.32496	0.75282
	4.72466	0.84483	0.51128	1.34993	0.82684
	4.75534	0.83851	0.51416	1.38618	0.89673
	4.78602	0.85049	0.5144	1.43009	0.96292
	4.8167	0.88191	0.51162	1.47443	1.02821
	4.84738	0.93258	0.50414	1.51037	1.09828
	4.87806	1.00054	0.48961	1.52936	1.18104
	4.90874	1.08183	0.46581	1.52431	1.28455
	4.93942	1.17079	0.43144	1.49027	1.41409
	4.9701	1.26062	0.38689	1.42455	1.56996
	5.00078	1.34404	0.33501	1.32668	1.74707
	5.03146	1.41395	0.28234	1.19813	1.93605
	5.06214	1.464	0.2409	1.04206	2.12511
	5.09282	1.489	0.22704	0.86298	2.30173
	5.1235	1.4853	0.24872	0.66654	2.45402
	5.15418	1.45098	0.2954	0.45968	2.57174
	5.18486	1.38598	0.35057	0.25296	2.64704
	5.21553	1.29204	0.40226	0.10044	2.67503
	5.24621	1.17265	0.4432	0.21585	2.65419
	5.27689	1.03288	0.4692	0.40078	2.58665
	5.30757	0.87919	0.47833	0.57578	2.47832
	5.33825	0.7194	0.47043	0.73055	2.33884
	5.36893	0.56321	0.4469	0.86021	2.18139
	5.39961	0.42375	0.41058	0.96164	2.02194
	5.43029	0.3213	0.36557	1.033	1.87774
	5.46097	0.2818	0.31721	1.07365	1.76436
	5.49165	0.30721	0.27192	1.0841	1.69136
	5.52233	0.36388	0.23665	1.06607	1.6586
	5.55301	0.42253	0.21677	1.02244	1.65579
	5.58369	0.46969	0.21255	0.95732	1.66635
	5.61437	0.50049	0.21832	0.87625	1.67267
	5.64505	0.51409	0.22635	0.78649	1.65997
	5.67573	0.51167	0.23056	0.69762	1.618
	5.70641	0.49553	0.22749	0.62198	1.54133
	5.73709	0.46852	0.2158	0.57365	1.42887
	5.76777	0.4337	0.19569	0.56346	1.28328
	5.79845	0.39401	0.16836	0.59169	1.11027
	5.82913	0.3522	0.13569	0.64733	0.91816
	5.85981	0.31066	0.09998	0.7152	0.71773
	5.89049	0.27151	0.06387	0.78191	0.52374
	5.92117	0.23666	0.03163	0.83744	0.36156
	5.95185	0.20796	0.02218	0.8747	0.28314
	5.98253	0.18705	0.04322	0.88895	0.32776
	6.0132	0.17498	0.06528	0.87736	0.43769
	6.04388	0.17154	0.08276	0.83882	0.55814
	6.07456	0.17496	0.09496	0.77389	0.67121
	6.10524	0.18258	0.10215	0.6847	0.77375
	6.13592	0.19168	0.10506	0.575	0.86771
	6.1666	0.20008	0.10471	0.45037	0.95641
	6.19728	0.20624	0.10226	0.31951	1.04236
	6.22796	0.20925	0.09894	0.20082	1.12592
	6.25864	0.20866	0.09589	0.15129	1.20482
	6.28932	0.20448	0.09413	0.21861	1.2745
	6.32	0.19702	0.09447	0.32618	1.32891
	6.35068	0.18685	0.09739	0.43041	1.36159
	6.38136	0.17475	0.10302	0.51848	1.36657
	6.41204	0.16159	0.11113	0.58504	1.33914
	6.44272	0.1483	0.12115	0.62778	1.27637
	6.4734	0.13577	0.13231	0.64639	1.17743
	6.50408	0.12484	0.14367	0.64223	1.04371
	6.53476	0.1162	0.15427	0.61819	0.87885
	6.56544	0.11035	0.1632	0.57841	0.68866
	6.59612	0.10757	0.16967	0.52816	0.48144
	6.6268	0.10788	0.17312	0.47349	0.27112
	6.65748	0.1111	0.17323	0.42077	0.12166
	6.68816	0.1169	0.17003	0.37594	0.23546
	6.71884	0.12483	0.16384	0.34299	0.42425
	6.74952	0.13436	0.15533	0.32247	0.60081
	6.7802	0.14486	0.14541	0.31108	0.75105
	6.81087	0.15565	0.13512	0.30335	0.86854
	6.84155	0.166	0.12542	0.29399	0.94983
	6.87223	0.17516	0.11688	0.27942	0.99384
	6.90291	0.18245	0.10949	0.25811	1.00167
	6.93359	0.18732	0.10258	0.23044	0.97649
	6.96427	0.1894	0.09503	0.19842	0.92335
	6.99495	0.18867	0.0856	0.16555	0.84894
	7.02563	0.1855	0.07329	0.1368	0.76125
	7.05631	0.18082	0.0575	0.11815	0.66918
	7.08699	0.17626	0.03826	0.11349	0.58193
	7.11767	0.17403	0.01733	0.12045	0.50776
	7.14835	0.17663	0.01707	0.13255	0.45189
	7.17903	0.18594	0.04257	0.14468	0.4142
	7.20971	0.20247	0.07091	0.15483	0.38873
	7.24039	0.22518	0.09912	0.16349	0.36656
	7.27107	0.25204	0.12574	0.17279	0.33971
	7.30175	0.2807	0.14956	0.18527	0.30374
	7.33243	0.3089	0.16962	0.20263	0.25892
	7.36311	0.3346	0.18523	0.22486	0.21218
	7.39379	0.35604	0.19605	0.2503	0.18139
	7.42447	0.37181	0.20206	0.27643	0.19182
	7.45515	0.38081	0.20362	0.30063	0.24569
	7.48583	0.38233	0.20141	0.32071	0.32187
	7.51651	0.37603	0.19637	0.33513	0.40307
	7.54719	0.36197	0.18961	0.34323	0.47898
	7.57787	0.34061	0.18232	0.34519	0.54292
	7.60854	0.31284	0.17557	0.34203	0.59026
	7.63922	0.27993	0.17014	0.33549	0.61786
	7.6699	0.24357	0.16641	0.32767	0.6239
	7.70058	0.20586	0.16431	0.32063	0.60786
	7.73126	0.16942	0.16339	0.31584	0.57038
	7.76194	0.1375	0.163	0.31367	0.51335
	7.79262	0.11392	0.16249	0.31329	0.43985
	7.8233	0.10175	0.16131	0.31296	0.35447
	7.85398	0.10036	0.15911	0.31058	0.26455
	7.88466	0.10489	0.15579	0.30417	0.18507
	7.91534	0.10987	0.15152	0.2923	0.15148
	7.94602	0.11164	0.14676	0.2742	0.19178
	7.9767	0.10842	0.14229	0.24985	0.26969
	8.00738	0.09971	0.13915	0.21986	0.35323
	8.03806	0.08596	0.13845	0.1854	0.43007
	8.06874	0.0684	0.14107	0.14804	0.49482
	8.09942	0.04943	0.14728	0.10955	0.54481
	8.1301	0.03437	0.15659	0.07179	0.57896
	8.16078	0.03358	0.16795	0.03652	0.59749
	8.19146	0.04688	0.18	0.00547	0.60171
	8.22214	0.06337	0.19142	0.02105	0.59393
	8.25282	0.07757	0.20106	0.04128	0.57727
	8.2835	0.08722	0.20807	0.05537	0.55534
	8.31418	0.09122	0.21197	0.06351	0.53185
	8.34486	0.08924	0.21265	0.06639	0.50997
	8.37554	0.08174	0.21036	0.06512	0.49168
	8.40621	0.07035	0.2057	0.06121	0.47726
	8.43689	0.0591	0.19955	0.0565	0.46529
	8.46757	0.05601	0.19292	0.05289	0.45314
	8.49825	0.06804	0.18682	0.05177	0.43775
	8.52893	0.09208	0.18208	0.05333	0.41637
	8.55961	0.12178	0.17922	0.0566	0.38705
	8.59029	0.15301	0.17841	0.06022	0.34885
	8.62097	0.1832	0.17959	0.06313	0.3019
	8.65165	0.21054	0.18264	0.06468	0.24735
	8.68233	0.23369	0.18756	0.06463	0.18728
	8.71301	0.25169	0.19446	0.06299	0.12488
	8.74369	0.26392	0.20353	0.05988	0.0666
	8.77437	0.27015	0.21482	0.05549	0.0431
	8.80505	0.27046	0.22805	0.05003	0.08176
	8.83573	0.26528	0.2426	0.04373	0.12887
	8.86641	0.25533	0.25745	0.03696	0.16948
	8.89709	0.24164	0.2714	0.03047	0.20045
	8.92777	0.22544	0.28316	0.02577	0.22081
	8.95845	0.20817	0.29158	0.025	0.23075
	8.98913	0.19138	0.29572	0.02893	0.23152
	9.01981	0.17654	0.29499	0.03585	0.22532
	9.05049	0.16485	0.28923	0.04364	0.21521
	9.08117	0.1569	0.27875	0.05089	0.20484
	9.11185	0.15251	0.26432	0.05666	0.19767
	9.14253	0.15072	0.24727	0.06035	0.19592
	9.17321	0.15016	0.22935	0.06163	0.19953
	9.20388	0.14945	0.21268	0.06045	0.20634
	9.23456	0.14743	0.19946	0.05703	0.2133
	9.26524	0.1433	0.19142	0.05199	0.21766
	9.29592	0.1366	0.18918	0.04636	0.21764
	9.3266	0.12719	0.19199	0.04169	0.21279
	9.35728	0.11522	0.19803	0.03975	0.20411
	9.38796	0.10104	0.20512	0.04156	0.19416
	9.41864	0.08526	0.21134	0.04643	0.18699
	9.44932	0.06883	0.21523	0.05269	0.18714
	9.48	0.05335	0.21588	0.05877	0.19757
	9.51068	0.04192	0.21283	0.06358	0.21786
	9.54136	0.03928	0.20596	0.06644	0.24474
	9.57204	0.04677	0.19547	0.06698	0.27403
	9.60272	0.05998	0.18171	0.06509	0.30189
	9.6334	0.07493	0.16524	0.06086	0.3253
	9.66408	0.08965	0.1467	0.05456	0.34207
	9.69476	0.10318	0.12689	0.04662	0.35076
	9.72544	0.11498	0.10677	0.03777	0.35065
	9.75612	0.12476	0.08765	0.02932	0.34164
	9.7868	0.13234	0.07137	0.02397	0.32422
	9.81748	0.13764	0.06047	0.02531	0.29944
	9.84816	0.14064	0.05726	0.03302	0.2688
	9.87884	0.14141	0.06136	0.04378	0.23427
	9.90952	0.14001	0.0696	0.05543	0.1983
	9.9402	0.13658	0.07885	0.06688	0.16388
	9.97088	0.13123	0.08714	0.07745	0.13471

## Sheet: Figure S15c
R space	X	Y1	Y2
	0	0.31164	0.46616
	0.03068	0.30261	0.45241
	0.06136	0.27613	0.41161
	0.09204	0.23425	0.34515
	0.12272	0.1812	0.25553
	0.1534	0.12673	0.1467
	0.18408	0.09824	0.02834
	0.21476	0.12857	0.11108
	0.24544	0.19082	0.24177
	0.27612	0.25581	0.36419
	0.3068	0.311	0.46865
	0.33748	0.34902	0.54611
	0.36816	0.36459	0.58864
	0.39884	0.3541	0.59025
	0.42951	0.31571	0.54781
	0.46019	0.24962	0.46206
	0.49087	0.15896	0.34004
	0.52155	0.06156	0.20688
	0.55223	0.11483	0.17559
	0.58291	0.25608	0.3216
	0.61359	0.40957	0.51226
	0.64427	0.56664	0.69526
	0.67495	0.72387	0.84805
	0.70563	0.88112	0.9548
	0.73631	1.04141	1.0046
	0.76699	1.21025	0.99306
	0.79767	1.39377	0.92575
	0.82835	1.59625	0.82531
	0.85903	1.81768	0.74422
	0.88971	2.05245	0.76459
	0.92039	2.28933	0.93065
	0.95107	2.51256	1.20126
	0.98175	2.70353	1.51294
	1.01243	2.84275	1.81678
	1.04311	2.91205	2.0771
	1.07379	2.89685	2.26788
	1.10447	2.78898	2.37279
	1.13515	2.59055	2.38773
	1.16583	2.32058	2.32569
	1.19651	2.02791	2.22421
	1.22718	1.81196	2.15265
	1.25786	1.81747	2.20388
	1.28854	2.12494	2.44823
	1.31922	2.66832	2.88427
	1.3499	3.33333	3.45298
	1.38058	4.03055	4.08164
	1.41126	4.69608	4.70527
	1.44194	5.28155	5.27001
	1.47262	5.7493	5.73239
	1.5033	6.07085	6.05884
	1.53398	6.22689	6.22583
	1.56466	6.20761	6.22013
	1.59534	6.01288	6.03896
	1.62602	5.65211	5.68972
	1.6567	5.14366	5.18929
	1.68738	4.51391	4.56277
	1.71806	3.79594	3.84189
	1.74874	3.02846	3.06307
	1.77942	2.25567	2.26548
	1.8101	1.5321	1.49012
	1.84078	0.94873	0.78518
	1.87146	0.70959	0.30511
	1.90214	0.89283	0.54853
	1.93282	1.17985	0.92597
	1.9635	1.39729	1.19519
	1.99418	1.50119	1.33626
	2.02485	1.4853	1.35283
	2.05553	1.35879	1.25854
	2.08621	1.13964	1.07396
	2.11689	0.85166	0.82515
	2.14757	0.52292	0.54435
	2.17825	0.19468	0.28649
	2.20893	0.20615	0.23969
	2.23961	0.49393	0.42861
	2.27029	0.7439	0.6204
	2.30097	0.93108	0.75898
	2.33165	1.04695	0.83052
	2.36233	1.09071	0.8328
	2.39301	1.0685	0.77102
	2.42369	0.9932	0.65676
	2.45437	0.88455	0.50843
	2.48505	0.76958	0.35645
	2.51573	0.68132	0.26351
	2.54641	0.64859	0.30273
	2.57709	0.67505	0.41755
	2.60777	0.73553	0.53072
	2.63845	0.79842	0.61147
	2.66913	0.84147	0.64815
	2.69981	0.85326	0.63759
	2.73049	0.83065	0.58222
	2.76117	0.77644	0.48883
	2.79185	0.69759	0.368
	2.82252	0.60365	0.23519
	2.8532	0.50525	0.12493
	2.88388	0.41232	0.13915
	2.91456	0.33182	0.23751
	2.94524	0.26524	0.32864
	2.97592	0.20769	0.39185
	3.0066	0.15056	0.42085
	3.03728	0.08745	0.41453
	3.06796	0.03835	0.37534
	3.09864	0.10108	0.30873
	3.12932	0.19837	0.22286
	3.16	0.30092	0.13031
	3.19068	0.39987	0.06945
	3.22136	0.48794	0.11627
	3.25204	0.55911	0.19189
	3.28272	0.60913	0.25417
	3.3134	0.63592	0.29409
	3.34408	0.63977	0.30849
	3.37476	0.62328	0.29724
	3.40544	0.59104	0.26271
	3.43612	0.54891	0.20936
	3.4668	0.50296	0.14382
	3.49748	0.45812	0.07756
	3.52816	0.41666	0.05413
	3.55884	0.37756	0.10272
	3.58952	0.3371	0.15724
	3.62019	0.29071	0.1992
	3.65087	0.23491	0.2237
	3.68155	0.16889	0.22912
	3.71223	0.09733	0.2159
	3.74291	0.05677	0.18625
	3.77359	0.11429	0.14393
	3.80427	0.19673	0.09437
	3.83495	0.27514	0.04845
	3.86563	0.34096	0.0461
	3.89631	0.38875	0.08487
	3.92699	0.41491	0.12242
	3.95767	0.41771	0.14943
	3.98835	0.39733	0.16309
	4.01903	0.35582	0.16271
	4.04971	0.29694	0.14903
	4.08039	0.22584	0.12406
	4.11107	0.14875	0.09089
	4.14175	0.07311	0.05416
	4.17243	0.02368	0.02676
	4.20311	0.06574	0.04227
	4.23379	0.10664	0.07248
	4.26447	0.12898	0.0978
	4.29515	0.13041	0.11439
	4.32583	0.11101	0.12091
	4.35651	0.07302	0.11728
	4.38719	0.02567	0.10441
	4.41786	0.05645	0.084
	4.44854	0.12811	0.05853
	4.47922	0.20322	0.03164
	4.5099	0.2756	0.01661
	4.54058	0.34092	0.03383
	4.57126	0.39614	0.05487
	4.60194	0.43964	0.07099
	4.63262	0.47125	0.08036
	4.6633	0.4922	0.08242
	4.69398	0.50469	0.0774
	4.72466	0.51128	0.06617
	4.75534	0.51416	0.05009
	4.78602	0.5144	0.03086
	4.8167	0.51162	0.01067
	4.84738	0.50414	0.01097
	4.87806	0.48961	0.02856
	4.90874	0.46581	0.04298
	4.93942	0.43144	0.05296
	4.9701	0.38689	0.05794
	5.00078	0.33501	0.05786
	5.03146	0.28234	0.05309
	5.06214	0.2409	0.04441
	5.09282	0.22704	0.03282
	5.1235	0.24872	0.01955
	5.15418	0.2954	0.00584
	5.18486	0.35057	0.0072
	5.21553	0.40226	0.01841
	5.24621	0.4432	0.02708
	5.27689	0.4692	0.03271
	5.30757	0.47833	0.03509
	5.33825	0.47043	0.03434
	5.36893	0.4469	0.03081
	5.39961	0.41058	0.02511
	5.43029	0.36557	0.01794
	5.46097	0.31721	0.01021
	5.49165	0.27192	0.00373
	5.52233	0.23665	0.0065
	5.55301	0.21677	0.01208
	5.58369	0.21255	0.01638
	5.61437	0.21832	0.01895
	5.64505	0.22635	0.01975
	5.67573	0.23056	0.01891
	5.70641	0.22749	0.01671
	5.73709	0.2158	0.01351
	5.76777	0.19569	0.00972
	5.79845	0.16836	0.00574
	5.82913	0.13569	0.00195
	5.85981	0.09998	0.00157
	5.89049	0.06387	0.00426
	5.92117	0.03163	0.00625
	5.95185	0.02218	0.0075
	5.98253	0.04322	0.00806
	6.0132	0.06528	0.00803
	6.04388	0.08276	0.00754
	6.07456	0.09496	0.00671
	6.10524	0.10215	0.00562
	6.13592	0.10506	0.00439
	6.1666	0.10471	0.00315
	6.19728	0.10226	0.00221
	6.22796	0.09894	0.00223
	6.25864	0.09589	0.00313
	6.28932	0.09413	0.00419
	6.32	0.09447	0.00505
	6.35068	0.09739	0.00554
	6.38136	0.10302	0.00555
	6.41204	0.11113	0.00506
	6.44272	0.12115	0.00415
	6.4734	0.13231	0.00308
	6.50408	0.14367	0.00252
	6.53476	0.15427	0.00327
	6.56544	0.1632	0.00474
	6.59612	0.16967	0.00622
	6.6268	0.17312	0.00734
	6.65748	0.17323	0.00792
	6.68816	0.17003	0.00784
	6.71884	0.16384	0.00707
	6.74952	0.15533	0.00569
	6.7802	0.14541	0.00391
	6.81087	0.13512	0.00247
	6.84155	0.12542	0.00315
	6.87223	0.11688	0.00527
	6.90291	0.10949	0.00747
	6.93359	0.10258	0.0093
	6.96427	0.09503	0.01053
	6.99495	0.0856	0.01105
	7.02563	0.07329	0.0108
	7.05631	0.0575	0.00983
	7.08699	0.03826	0.00827
	7.11767	0.01733	0.00636
	7.14835	0.01707	0.00453
	7.17903	0.04257	0.00364
	7.20971	0.07091	0.00433
	7.24039	0.09912	0.00573
	7.27107	0.12574	0.007
	7.30175	0.14956	0.0078
	7.33243	0.16962	0.00798
	7.36311	0.18523	0.00754
	7.39379	0.19605	0.00657
	7.42447	0.20206	0.00524
	7.45515	0.20362	0.00382
	7.48583	0.20141	0.00283
	7.51651	0.19637	0.00287
	7.54719	0.18961	0.00361
	7.57787	0.18232	0.00434
	7.60854	0.17557	0.00468
	7.63922	0.17014	0.00451
	7.6699	0.16641	0.0038
	7.70058	0.16431	0.00262
	7.73126	0.16339	0.00112
	7.76194	0.163	0.000929066
	7.79262	0.16249	0.00264
	7.8233	0.16131	0.00431
	7.85398	0.15911	0.00568
	7.88466	0.15579	0.00662
	7.91534	0.15152	0.00704
	7.94602	0.14676	0.00691
	7.9767	0.14229	0.00625
	8.00738	0.13915	0.00514
	8.03806	0.13845	0.00379
	8.06874	0.14107	0.00262
	8.09942	0.14728	0.00249
	8.1301	0.15659	0.00353
	8.16078	0.16795	0.00481
	8.19146	0.18	0.00587
	8.22214	0.19142	0.00651
	8.25282	0.20106	0.00664
	8.2835	0.20807	0.00625
	8.31418	0.21197	0.00538
	8.34486	0.21265	0.00412
	8.37554	0.21036	0.00265
	8.40621	0.2057	0.00151
	8.43689	0.19955	0.00202
	8.46757	0.19292	0.00344
	8.49825	0.18682	0.00481
	8.52893	0.18208	0.00589
	8.55961	0.17922	0.00657
	8.59029	0.17841	0.00681
	8.62097	0.17959	0.00661
	8.65165	0.18264	0.006
	8.68233	0.18756	0.00506
	8.71301	0.19446	0.00387
	8.74369	0.20353	0.00253
	8.77437	0.21482	0.00114
	8.80505	0.22805	0.000194133
	8.83573	0.2426	0.00138
	8.86641	0.25745	0.00236
	8.89709	0.2714	0.00308
	8.92777	0.28316	0.00353
	8.95845	0.29158	0.00371
	8.98913	0.29572	0.00363
	9.01981	0.29499	0.00333
	9.05049	0.28923	0.00288
	9.08117	0.27875	0.00232
	9.11185	0.26432	0.00175
	9.14253	0.24727	0.00129
	9.17321	0.22935	0.00111
	9.20388	0.21268	0.00126
	9.23456	0.19946	0.00154
	9.26524	0.19142	0.00179
	9.29592	0.18918	0.00193
	9.3266	0.19199	0.00194
	9.35728	0.19803	0.00182
	9.38796	0.20512	0.0016
	9.41864	0.21134	0.00131
	9.44932	0.21523	0.00107
	9.48	0.21588	0.000981926
	9.51068	0.21283	0.00112
	9.54136	0.20596	0.00137
	9.57204	0.19547	0.0016
	9.60272	0.18171	0.00174
	9.6334	0.16524	0.00174
	9.66408	0.1467	0.0016
	9.69476	0.12689	0.00132
	9.72544	0.10677	0.000970098
	9.75612	0.08765	0.00073443
	9.7868	0.07137	0.000915517
	9.81748	0.06047	0.00139
	9.84816	0.05726	0.0019
	9.87884	0.06136	0.00235
	9.90952	0.0696	0.00265
	9.9402	0.07885	0.00278
	9.97088	0.08714	0.00271
