# Supplementary material for: Metal-organic framework derived crystalline nanocarbon for Fenton-like reaction
Source: Nat Commun. 2024 Jul 23;15:6199. doi: 10.1038/s41467-024-50476-w (PMC11266689; doi:10.1038/s41467-024-50476-w)
Supplement: Supplementary file 3 — Source Data [file 41467_2024_50476_MOESM3_ESM.zip › Source Data/Supplementary Fig. 16.xlsx]

## Sheet: Figure S16a
C K-edge	X	Y
	270	0.08151
	270.1	0.08151
	270.2	0.08151
	270.3	0.0816
	270.4	0.08193
	270.5	0.08183
	270.6	0.08187
	270.7	0.08169
	270.8	0.08205
	270.9	0.08155
	271	0.08176
	271.1	0.08143
	271.2	0.08174
	271.3	0.08181
	271.4	0.08158
	271.5	0.08199
	271.6	0.08154
	271.7	0.0818
	271.8	0.08172
	271.9	0.08162
	272	0.08161
	272.1	0.08172
	272.2	0.08147
	272.3	0.08177
	272.4	0.08149
	272.5	0.08129
	272.6	0.08201
	272.7	0.08164
	272.8	0.08206
	272.9	0.08186
	273	0.082
	273.1	0.08169
	273.2	0.08165
	273.3	0.08158
	273.4	0.08184
	273.5	0.08154
	273.6	0.08166
	273.7	0.08141
	273.8	0.08116
	273.9	0.0815
	274	0.08094
	274.1	0.08136
	274.2	0.08117
	274.3	0.0813
	274.4	0.08116
	274.5	0.08132
	274.6	0.08124
	274.7	0.08104
	274.8	0.08124
	274.9	0.08086
	275	0.08127
	275.1	0.08117
	275.2	0.08122
	275.3	0.08098
	275.4	0.08075
	275.5	0.08101
	275.6	0.08102
	275.7	0.08106
	275.8	0.08133
	275.9	0.08116
	276	0.08104
	276.1	0.08152
	276.2	0.08131
	276.3	0.0812
	276.4	0.08123
	276.5	0.08138
	276.6	0.08133
	276.7	0.08163
	276.8	0.0813
	276.9	0.08149
	277	0.08163
	277.1	0.08197
	277.2	0.08182
	277.3	0.08156
	277.4	0.08179
	277.5	0.08179
	277.6	0.08175
	277.7	0.08174
	277.8	0.08204
	277.9	0.0819
	278	0.08188
	278.1	0.08204
	278.2	0.08232
	278.3	0.08232
	278.4	0.0817
	278.5	0.0822
	278.6	0.08223
	278.7	0.0822
	278.8	0.08241
	278.9	0.08257
	279	0.08257
	279.1	0.08248
	279.2	0.08242
	279.3	0.08232
	279.4	0.08266
	279.5	0.0828
	279.6	0.08254
	279.7	0.08282
	279.8	0.08282
	279.9	0.0828
	280	0.08294
	280.1	0.08265
	280.2	0.08234
	280.3	0.08277
	280.4	0.08288
	280.5	0.08316
	280.6	0.08345
	280.7	0.08309
	280.8	0.08338
	280.9	0.08333
	281	0.08355
	281.1	0.08379
	281.2	0.08365
	281.3	0.08378
	281.4	0.08401
	281.5	0.08423
	281.6	0.08433
	281.7	0.08435
	281.8	0.08475
	281.9	0.08492
	282	0.08478
	282.1	0.08527
	282.2	0.08561
	282.3	0.08579
	282.4	0.08607
	282.5	0.08632
	282.6	0.08643
	282.7	0.08685
	282.8	0.08709
	282.9	0.08786
	283	0.08796
	283.1	0.08871
	283.2	0.08877
	283.3	0.08986
	283.4	0.09017
	283.5	0.09131
	283.6	0.09246
	283.7	0.09303
	283.8	0.09419
	283.9	0.09776
	284	0.09851
	284.1	0.105
	284.2	0.10668
	284.3	0.11511
	284.4	0.11713
	284.5	0.12632
	284.6	0.12893
	284.7	0.13877
	284.8	0.14141
	284.9	0.14839
	285	0.15113
	285.1	0.16095
	285.2	0.16309
	285.3	0.1741
	285.4	0.17395
	285.5	0.17913
	285.6	0.17766
	285.7	0.17814
	285.8	0.1777
	285.9	0.18015
	286	0.18166
	286.1	0.18674
	286.2	0.18802
	286.3	0.19441
	286.4	0.20082
	286.5	0.20161
	286.6	0.2068
	286.7	0.2082
	286.8	0.21123
	286.9	0.21095
	287	0.21069
	287.1	0.21493
	287.2	0.22533
	287.3	0.2436
	287.4	0.26232
	287.5	0.27967
	287.6	0.28055
	287.7	0.25625
	287.8	0.23113
	287.9	0.21315
	288	0.20207
	288.1	0.1959
	288.2	0.1903
	288.3	0.18555
	288.4	0.18409
	288.5	0.18284
	288.6	0.18182
	288.7	0.18219
	288.8	0.18259
	288.9	0.1818
	289	0.18212
	289.1	0.18332
	289.2	0.18258
	289.3	0.18203
	289.4	0.18372
	289.5	0.18232
	289.6	0.17969
	289.7	0.18061
	289.8	0.18102
	289.9	0.17976
	290	0.17977
	290.1	0.17924
	290.2	0.17974
	290.3	0.1801
	290.4	0.17989
	290.5	0.18039
	290.6	0.17919
	290.7	0.17869
	290.8	0.17923
	290.9	0.18127
	291	0.18154
	291.1	0.18298
	291.2	0.18621
	291.3	0.18728
	291.4	0.18798
	291.5	0.19116
	291.6	0.19463
	291.7	0.19591
	291.8	0.19836
	291.9	0.20274
	292	0.20528
	292.1	0.20905
	292.2	0.21167
	292.3	0.21604
	292.4	0.21897
	292.5	0.2218
	292.6	0.22429
	292.7	0.22566
	292.8	0.22749
	292.9	0.22821
	293	0.22915
	293.1	0.22964
	293.2	0.23079
	293.3	0.23102
	293.4	0.23115
	293.5	0.23266
	293.6	0.23298
	293.7	0.23185
	293.8	0.23178
	293.9	0.23291
	294	0.23259
	294.1	0.23118
	294.2	0.2308
	294.3	0.23127
	294.4	0.23109
	294.5	0.23016
	294.6	0.22966
	294.7	0.22908
	294.8	0.22959
	294.9	0.23014
	295	0.22825
	295.1	0.22863
	295.2	0.22924
	295.3	0.22874
	295.4	0.22811
	295.5	0.22891
	295.6	0.22957
	295.7	0.22796
	295.8	0.22881
	295.9	0.228
	296	0.22769
	296.1	0.22864
	296.2	0.22797
	296.3	0.2275
	296.4	0.22772
	296.5	0.22738
	296.6	0.22896
	296.7	0.22922
	296.8	0.22759
	296.9	0.22657
	297	0.22935
	297.1	0.22965
	297.2	0.22709
	297.3	0.22881
	297.4	0.22981
	297.5	0.22791
	297.6	0.22997
	297.7	0.22896
	297.8	0.22783
	297.9	0.2294
	298	0.22827
	298.1	0.22798
	298.2	0.22874
	298.3	0.22863
	298.4	0.22992
	298.5	0.23176
	298.6	0.22969
	298.7	0.22817
	298.8	0.23085
	298.9	0.23074
	299	0.23008
	299.1	0.22848
	299.2	0.2296
	299.3	0.22908
	299.4	0.23083
	299.5	0.22991
	299.6	0.23012
	299.7	0.23055
	299.8	0.22982
	299.9	0.23028
	300	0.23113
	300.1	0.23012
	300.2	0.22801
	300.3	0.23047
	300.4	0.22999
	300.5	0.22764
	300.6	0.22933
	300.7	0.22922
	300.8	0.22804
	300.9	0.22832
	301	0.22781
	301.1	0.22765
	301.2	0.2289
	301.3	0.22784
	301.4	0.22731
	301.5	0.22718
	301.6	0.22705
	301.7	0.22716
	301.8	0.22857
	301.9	0.22691
	302	0.22661
	302.1	0.22702
	302.2	0.22629
	302.3	0.22632
	302.4	0.2271
	302.5	0.22675
	302.6	0.22564
	302.7	0.22648
	302.8	0.22556
	302.9	0.22592
	303	0.22564
	303.1	0.2255
	303.2	0.22513
	303.3	0.22505
	303.4	0.22499
	303.5	0.22431
	303.6	0.22513
	303.7	0.22474
	303.8	0.22509
	303.9	0.22548
	304	0.22401
	304.1	0.22386
	304.2	0.22491
	304.3	0.22355
	304.4	0.22427
	304.5	0.22361
	304.6	0.22422
	304.7	0.22386
	304.8	0.22343
	304.9	0.22307
	305	0.22326
	305.1	0.22234
	305.2	0.22171
	305.3	0.22227
	305.4	0.22102
	305.5	0.22103
	305.6	0.22036
	305.7	0.21995
	305.8	0.22095
	305.9	0.21963
	306	0.2195
	306.1	0.21918
	306.2	0.2187
	306.3	0.21837
	306.4	0.21821
	306.5	0.21659
	306.6	0.21669
	306.7	0.21688
	306.8	0.2159
	306.9	0.21589
	307	0.21517
	307.1	0.21421
	307.2	0.21527
	307.3	0.21435
	307.4	0.21324
	307.5	0.21356
	307.6	0.21203
	307.7	0.21232
	307.8	0.21166
	307.9	0.21038
	308	0.21017
	308.1	0.21048
	308.2	0.20928
	308.3	0.20823
	308.4	0.20874
	308.5	0.20702
	308.6	0.20622
	308.7	0.20672
	308.8	0.20481
	308.9	0.20472
	309	0.20375
	309.1	0.20289
	309.2	0.20295
	309.3	0.20157
	309.4	0.20096
	309.5	0.20133
	309.6	0.19852
	309.7	0.19877
	309.8	0.19833
	309.9	0.19654
	310	0.19617
	310.1	0.19606
	310.2	0.19403
	310.3	0.19336
	310.4	0.19312
	310.5	0.19083
	310.6	0.19071
	310.7	0.18996
	310.8	0.18851
	310.9	0.18867
	311	0.18743
	311.1	0.18648
	311.2	0.18649
	311.3	0.18545
	311.4	0.1842
	311.5	0.18396
	311.6	0.18256
	311.7	0.18282
	311.8	0.18197
	311.9	0.18075
	312	0.18019
	312.1	0.17932
	312.2	0.1784
	312.3	0.17883
	312.4	0.17745
	312.5	0.17663
	312.6	0.17745
	312.7	0.17587
	312.8	0.17562
	312.9	0.17455
	313	0.17397
	313.1	0.17394
	313.2	0.17274
	313.3	0.17273
	313.4	0.17201
	313.5	0.17151
	313.6	0.17127
	313.7	0.1697
	313.8	0.17023
	313.9	0.16912
	314	0.16911
	314.1	0.16899
	314.2	0.16798
	314.3	0.16749
	314.4	0.16734
	314.5	0.16677
	314.6	0.16682
	314.7	0.16681
	314.8	0.16559
	314.9	0.16555
	315	0.16504
	315.1	0.16494
	315.2	0.1646
	315.3	0.16449
	315.4	0.16417
	315.5	0.16415
	315.6	0.16349
	315.7	0.16329
	315.8	0.16264
	315.9	0.1622
	316	0.16306
	316.1	0.16256
	316.2	0.16254
	316.3	0.16205
	316.4	0.16131
	316.5	0.16194
	316.6	0.16143
	316.7	0.16117
	316.8	0.16177
	316.9	0.16066
	317	0.16132
	317.1	0.16068
	317.2	0.15985
	317.3	0.16094
	317.4	0.16024
	317.5	0.15999
	317.6	0.16065
	317.7	0.15977
	317.8	0.15972
	317.9	0.15966
	318	0.15891
	318.1	0.15959
	318.2	0.15951
	318.3	0.15947
	318.4	0.15905
	318.5	0.15893
	318.6	0.15904
	318.7	0.15895
	318.8	0.1593
	318.9	0.15866
	319	0.15863
	319.1	0.15903
	319.2	0.16001
	319.3	0.15981
	319.4	0.15762
	319.5	0.15874
	319.6	0.15848
	319.7	0.1597
	319.8	0.15837
	319.9	0.15755
	320	0.15857

## Sheet: Figure S16b
N K-edge	X	Y
	390	0.12367
	390.1	0.12183
	390.2	0.11785
	390.3	0.11863
	390.4	0.12444
	390.5	0.12246
	390.6	0.12426
	390.7	0.12281
	390.8	0.12291
	390.9	0.12139
	391	0.12201
	391.1	0.12167
	391.2	0.12343
	391.3	0.12197
	391.4	0.12229
	391.5	0.12226
	391.6	0.12274
	391.7	0.12148
	391.8	0.12238
	391.9	0.12213
	392	0.12265
	392.1	0.12096
	392.2	0.12235
	392.3	0.1211
	392.4	0.12236
	392.5	0.12175
	392.6	0.12217
	392.7	0.12163
	392.8	0.12238
	392.9	0.1222
	393	0.12209
	393.1	0.12078
	393.2	0.12158
	393.3	0.12187
	393.4	0.121
	393.5	0.12019
	393.6	0.12129
	393.7	0.12271
	393.8	0.1215
	393.9	0.12191
	394	0.12107
	394.1	0.11873
	394.2	0.12323
	394.3	0.12253
	394.4	0.12294
	394.5	0.12334
	394.6	0.12029
	394.7	0.1243
	394.8	0.12211
	394.9	0.12103
	395	0.12233
	395.1	0.12223
	395.2	0.12128
	395.3	0.12251
	395.4	0.12242
	395.5	0.12107
	395.6	0.1214
	395.7	0.11905
	395.8	0.12138
	395.9	0.12078
	396	0.12131
	396.1	0.12015
	396.2	0.12112
	396.3	0.12096
	396.4	0.11915
	396.5	0.11928
	396.6	0.12304
	396.7	0.12118
	396.8	0.12129
	396.9	0.11957
	397	0.12154
	397.1	0.12119
	397.2	0.12213
	397.3	0.11988
	397.4	0.12139
	397.5	0.12
	397.6	0.12128
	397.7	0.12415
	397.8	0.1201
	397.9	0.12139
	398	0.1216
	398.1	0.11985
	398.2	0.12028
	398.3	0.12273
	398.4	0.12495
	398.5	0.12273
	398.6	0.12168
	398.7	0.12307
	398.8	0.12333
	398.9	0.12291
	399	0.12496
	399.1	0.12482
	399.2	0.12662
	399.3	0.12631
	399.4	0.12776
	399.5	0.12775
	399.6	0.12891
	399.7	0.12916
	399.8	0.1314
	399.9	0.12983
	400	0.13196
	400.1	0.13012
	400.2	0.13128
	400.3	0.13175
	400.4	0.13353
	400.5	0.13373
	400.6	0.13539
	400.7	0.13855
	400.8	0.14455
	400.9	0.15046
	401	0.15752
	401.1	0.16432
	401.2	0.16837
	401.3	0.17254
	401.4	0.16862
	401.5	0.16576
	401.6	0.15888
	401.7	0.15297
	401.8	0.14817
	401.9	0.14483
	402	0.14121
	402.1	0.13959
	402.2	0.13747
	402.3	0.13426
	402.4	0.13469
	402.5	0.13226
	402.6	0.13393
	402.7	0.13403
	402.8	0.13418
	402.9	0.13328
	403	0.13333
	403.1	0.1329
	403.2	0.13215
	403.3	0.13446
	403.4	0.13438
	403.5	0.13484
	403.6	0.13308
	403.7	0.13455
	403.8	0.13397
	403.9	0.13396
	404	0.13413
	404.1	0.13413
	404.2	0.13322
	404.3	0.13384
	404.4	0.13522
	404.5	0.13408
	404.6	0.13447
	404.7	0.13373
	404.8	0.13551
	404.9	0.13548
	405	0.13726
	405.1	0.13677
	405.2	0.13706
	405.3	0.13691
	405.4	0.13748
	405.5	0.13783
	405.6	0.13924
	405.7	0.13949
	405.8	0.13776
	405.9	0.13985
	406	0.14014
	406.1	0.14052
	406.2	0.14173
	406.3	0.14264
	406.4	0.13972
	406.5	0.1433
	406.6	0.14176
	406.7	0.14463
	406.8	0.14421
	406.9	0.14462
	407	0.14492
	407.1	0.14297
	407.2	0.14491
	407.3	0.14403
	407.4	0.14641
	407.5	0.14539
	407.6	0.14551
	407.7	0.14503
	407.8	0.14612
	407.9	0.14466
	408	0.14595
	408.1	0.14635
	408.2	0.14532
	408.3	0.14544
	408.4	0.14431
	408.5	0.14704
	408.6	0.14573
	408.7	0.14592
	408.8	0.14483
	408.9	0.14463
	409	0.14373
	409.1	0.14466
	409.2	0.14284
	409.3	0.14463
	409.4	0.14399
	409.5	0.14317
	409.6	0.14221
	409.7	0.14177
	409.8	0.14332
	409.9	0.1428
	410	0.14421
	410.1	0.14239
	410.2	0.14158
	410.3	0.14068
	410.4	0.14181
	410.5	0.14228
	410.6	0.14216
	410.7	0.14133
	410.8	0.14119
	410.9	0.1403
	411	0.14119
	411.1	0.14149
	411.2	0.14157
	411.3	0.14195
	411.4	0.14106
	411.5	0.14017
	411.6	0.14019
	411.7	0.14041
	411.8	0.14083
	411.9	0.14171
	412	0.13998
	412.1	0.14062
	412.2	0.13992
	412.3	0.14053
	412.4	0.14126
	412.5	0.14071
	412.6	0.14152
	412.7	0.13977
	412.8	0.14073
	412.9	0.14035
	413	0.1402
	413.1	0.14002
	413.2	0.1397
	413.3	0.14002
	413.4	0.14035
	413.5	0.14065
	413.6	0.13927
	413.7	0.14063
	413.8	0.13997
	413.9	0.1401
	414	0.13977
	414.1	0.14054
	414.2	0.14052
	414.3	0.13941
	414.4	0.13963
	414.5	0.13888
	414.6	0.13883
	414.7	0.13894
	414.8	0.13985
	414.9	0.13952
	415	0.13998
	415.1	0.13907
	415.2	0.13856
	415.3	0.13868
	415.4	0.13974
	415.5	0.13929
	415.6	0.13795
	415.7	0.13882
	415.8	0.13735
	415.9	0.13854
	416	0.13739
	416.1	0.13852
	416.2	0.13826
	416.3	0.13863
	416.4	0.13742
	416.5	0.13743
	416.6	0.13733
	416.7	0.13662
	416.8	0.13797
	416.9	0.13584
	417	0.1377
	417.1	0.13725
	417.2	0.13788
	417.3	0.13723
	417.4	0.13603
	417.5	0.13681
	417.6	0.13582
	417.7	0.13736
	417.8	0.13598
	417.9	0.13602
	418	0.13641
	418.1	0.13556
	418.2	0.13585
	418.3	0.13564
	418.4	0.13625
	418.5	0.13428
	418.6	0.13432
	418.7	0.1353
	418.8	0.13557
	418.9	0.13549
	419	0.13397
	419.1	0.13503
	419.2	0.1343
	419.3	0.13461
	419.4	0.13351
	419.5	0.13404
	419.6	0.13406
	419.7	0.1331
	419.8	0.13496
	419.9	0.13359
	420	0.1347
	420.1	0.13364
	420.2	0.13326
	420.3	0.13235
	420.4	0.13287
	420.5	0.13371
	420.6	0.13383
	420.7	0.13387
	420.8	0.13236
	420.9	0.13358
	421	0.1323
	421.1	0.13266
	421.2	0.13231
	421.3	0.13271
	421.4	0.13342
	421.5	0.13165
	421.6	0.13374
	421.7	0.13216
	421.8	0.13268
	421.9	0.13149
	422	0.13136
	422.1	0.1317
	422.2	0.13193
	422.3	0.13167
	422.4	0.1311
	422.5	0.13192
	422.6	0.13043
	422.7	0.13114
	422.8	0.12954
	422.9	0.13072
	423	0.13056
	423.1	0.12995
	423.2	0.13084
	423.3	0.13062
	423.4	0.13007
	423.5	0.12953
	423.6	0.13047
	423.7	0.12906
	423.8	0.13222
	423.9	0.13183
	424	0.12997
	424.1	0
	424.2	0.1358
	424.3	0.12956
	424.4	0.12834
	424.5	0.12937
	424.6	0.12901
	424.7	0.1279
	424.8	0.12966
	424.9	0.12889
	425	0.12895
	425.1	0.12753
	425.2	0.12819
	425.3	0.12875
	425.4	0.12773
	425.5	0.12872
	425.6	0.12721
	425.7	0.12732
	425.8	0.12731
	425.9	0.12762
	426	0.12822
	426.1	0.12736
	426.2	0.12756
	426.3	0.12678
	426.4	0.12717
	426.5	0.1269
	426.6	0.12678
	426.7	0.12699
	426.8	0.12804
	426.9	0.12772
	427	0.12723
	427.1	0.12887
	427.2	0.12649
	427.3	0.12706
	427.4	0.12562
	427.5	0.12486
	427.6	0.12534
	427.7	0.12477
	427.8	0.12509
	427.9	0.12429
	428	0.12466
	428.1	0.12441
	428.2	0.12546
	428.3	0.12442
	428.4	0.12392
	428.5	0.12455
	428.6	0.12405
	428.7	0.12515
	428.8	0.12455
	428.9	0.1247
	429	0.12448
	429.1	0.12442
	429.2	0.12449
	429.3	0.12452
	429.4	0.12501
	429.5	0.12397
	429.6	0.12496
	429.7	0.12366
	429.8	0.12458
	429.9	0.12393
	430	0.12337
	430.1	0.12335
	430.2	0.12354
	430.3	0.1241
	430.4	0.12283
	430.5	0.12477
	430.6	0.12273
	430.7	0.12366
	430.8	0.12255
	430.9	0.12362
	431	0.12343
	431.1	0.12352
	431.2	0.12359
	431.3	0.1216
	431.4	0.12365
	431.5	0.1232
	431.6	0.12361
	431.7	0.12274
	431.8	0.12225
	431.9	0.12286
	432	0.122
	432.1	0.12268
	432.2	0.1227
	432.3	0.12282
	432.4	0.12158
	432.5	0.12258
	432.6	0.12242
	432.7	0.12171
	432.8	0.12321
	432.9	0.12235
	433	0.1224
	433.1	0.12188
	433.2	0.12287
	433.3	0.12208
	433.4	0.12188
	433.5	0.12159
	433.6	0.12128
	433.7	0.12208
	433.8	0.12201
	433.9	0.12155
	434	0.12022
	434.1	0.12106
	434.2	0.1223
	434.3	0.12145
	434.4	0.12151
	434.5	0.12035
	434.6	0.12178
	434.7	0.12199
	434.8	0.12033
	434.9	0.12115
	435	0.12062
	435.1	0.12177
	435.2	0.12028
	435.3	0.12157
	435.4	0.12024
	435.5	0.12092
	435.6	0.12234
	435.7	0.12026
	435.8	0.1223
	435.9	0.12121
	436	0.12157
	436.1	0.12091
	436.2	0.12103
	436.3	0.12156
	436.4	0.11982
	436.5	0.12032
	436.6	0.1199
	436.7	0.11972
	436.8	0.12126
	436.9	0.11978
	437	0.12146
	437.1	0.12034
	437.2	0.1206
	437.3	0.12034
	437.4	0.12067
	437.5	0.1208
	437.6	0.12037
	437.7	0.12097
	437.8	0.11962
	437.9	0.12079
	438	0.12131
	438.1	0.11958
	438.2	0.11966
	438.3	0.11963
	438.4	0.12038
	438.5	0.12024
	438.6	0.11992
	438.7	0.12072
	438.8	0.11982
	438.9	0.12084
	439	0.12011
	439.1	0.12031
	439.2	0.12031
	439.3	0.11905
	439.4	0.12055
	439.5	0.11944
	439.6	0.11981
	439.7	0.11949
	439.8	0.1196
	439.9	0.12073
	440	0.11943

## Sheet: Figure S16c
O K-edge	X	Y
	525	0.08709
	525.1	0.08689
	525.2	0.08692
	525.3	0.08712
	525.4	0.08716
	525.5	0.08731
	525.6	0.08723
	525.7	0.08717
	525.8	0.08753
	525.9	0.08701
	526	0.08698
	526.1	0.08695
	526.2	0.08738
	526.3	0.08701
	526.4	0.08691
	526.5	0.08753
	526.6	0.08701
	526.7	0.08695
	526.8	0.087
	526.9	0.08695
	527	0.08676
	527.1	0.08724
	527.2	0.0867
	527.3	0.08709
	527.4	0.08695
	527.5	0.08663
	527.6	0.08759
	527.7	0.08704
	527.8	0.08744
	527.9	0.08728
	528	0.08737
	528.1	0.08699
	528.2	0.08701
	528.3	0.08697
	528.4	0.08723
	528.5	0.08713
	528.6	0.0871
	528.7	0.08667
	528.8	0.08678
	528.9	0.08667
	529	0.0865
	529.1	0.08708
	529.2	0.08683
	529.3	0.08679
	529.4	0.08691
	529.5	0.08741
	529.6	0.08723
	529.7	0.08706
	529.8	0.08725
	529.9	0.08684
	530	0.08744
	530.1	0.08721
	530.2	0.08734
	530.3	0.08716
	530.4	0.08714
	530.5	0.08735
	530.6	0.08754
	530.7	0.08761
	530.8	0.08776
	530.9	0.08761
	531	0.0875
	531.1	0.08799
	531.2	0.08794
	531.3	0.08821
	531.4	0.08832
	531.5	0.08844
	531.6	0.08854
	531.7	0.08915
	531.8	0.08904
	531.9	0.08905
	532	0.08949
	532.1	0.09026
	532.2	0.09008
	532.3	0.08998
	532.4	0.09037
	532.5	0.09053
	532.6	0.09068
	532.7	0.09058
	532.8	0.09093
	532.9	0.09097
	533	0.09106
	533.1	0.0913
	533.2	0.09182
	533.3	0.0917
	533.4	0.0914
	533.5	0.09199
	533.6	0.09229
	533.7	0.09206
	533.8	0.09231
	533.9	0.09272
	534	0.09269
	534.1	0.09251
	534.2	0.09272
	534.3	0.0925
	534.4	0.09281
	534.5	0.0931
	534.6	0.09263
	534.7	0.09324
	534.8	0.09285
	534.9	0.09303
	535	0.0931
	535.1	0.09308
	535.2	0.09224
	535.3	0.0932
	535.4	0.09324
	535.5	0.09325
	535.6	0.09351
	535.7	0.09321
	535.8	0.0937
	535.9	0.0935
	536	0.09386
	536.1	0.09367
	536.2	0.09394
	536.3	0.09397
	536.4	0.09384
	536.5	0.09438
	536.6	0.09437
	536.7	0.09469
	536.8	0.09512
	536.9	0.09483
	537	0.0949
	537.1	0.0955
	537.2	0.09522
	537.3	0.0956
	537.4	0.09607
	537.5	0.09611
	537.6	0.096
	537.7	0.09642
	537.8	0.09657
	537.9	0.09716
	538	0.09728
	538.1	0.09843
	538.2	0.09854
	538.3	0.0994
	538.4	0.09964
	538.5	0.1011
	538.6	0.10172
	538.7	0.10231
	538.8	0.10336
	538.9	0.10592
	539	0.10634
	539.1	0.11142
	539.2	0.1125
	539.3	0.11803
	539.4	0.11946
	539.5	0.12442
	539.6	0.12627
	539.7	0.13158
	539.8	0.13319
	539.9	0.13581
	540	0.13769
	540.1	0.14173
	540.2	0.14304
	540.3	0.14662
	540.4	0.1461
	540.5	0.14736
	540.6	0.14662
	540.7	0.14331
	540.8	0.14198
	540.9	0.13596
	541	0.13547
	541.1	0.12939
	541.2	0.12794
	541.3	0.12754
	541.4	0.12513
	541.5	0.12485
	541.6	0.1264
	541.7	0.12558
	541.8	0.12666
	541.9	0.12743
	542	0.12775
	542.1	0.1284
	542.2	0.1299
	542.3	0.13223
	542.4	0.13356
	542.5	0.13555
	542.6	0.13862
	542.7	0.13979
	542.8	0.14251
	542.9	0.1428
	543	0.14411
	543.1	0.14544
	543.2	0.14639
	543.3	0.14672
	543.4	0.14801
	543.5	0.14893
	543.6	0.14908
	543.7	0.15074
	543.8	0.15143
	543.9	0.15085
	544	0.15172
	544.1	0.15352
	544.2	0.15236
	544.3	0.15236
	544.4	0.15314
	544.5	0.15317
	544.6	0.15153
	544.7	0.1531
	544.8	0.15436
	544.9	0.15385
	545	0.15429
	545.1	0.15426
	545.2	0.1545
	545.3	0.15506
	545.4	0.15531
	545.5	0.15653
	545.6	0.15552
	545.7	0.15468
	545.8	0.15546
	545.9	0.15613
	546	0.15547
	546.1	0.15524
	546.2	0.1566
	546.3	0.15655
	546.4	0.15575
	546.5	0.1572
	546.6	0.15792
	546.7	0.15809
	546.8	0.15903
	546.9	0.16028
	547	0.1602
	547.1	0.16127
	547.2	0.16168
	547.3	0.16324
	547.4	0.1633
	547.5	0.16422
	547.6	0.16438
	547.7	0.1656
	547.8	0.16643
	547.9	0.16651
	548	0.16693
	548.1	0.16687
	548.2	0.16715
	548.3	0.16706
	548.4	0.16567
	548.5	0.16766
	548.6	0.16766
	548.7	0.16756
	548.8	0.16712
	548.9	0.16806
	549	0.16776
	549.1	0.16653
	549.2	0.16645
	549.3	0.16665
	549.4	0.16644
	549.5	0.1658
	549.6	0.16501
	549.7	0.16569
	549.8	0.16592
	549.9	0.16554
	550	0.16448
	550.1	0.16549
	550.2	0.16651
	550.3	0.16399
	550.4	0.16409
	550.5	0.16574
	550.6	0.16426
	550.7	0.16439
	550.8	0.16407
	550.9	0.16407
	551	0.16365
	551.1	0.16355
	551.2	0.16455
	551.3	0.16375
	551.4	0.16432
	551.5	0.16288
	551.6	0.1641
	551.7	0.16475
	551.8	0.16246
	551.9	0.16338
	552	0.16332
	552.1	0.16512
	552.2	0.16242
	552.3	0.16341
	552.4	0.16515
	552.5	0.16213
	552.6	0.16573
	552.7	0.16314
	552.8	0.16292
	552.9	0.16406
	553	0.16233
	553.1	0.16355
	553.2	0.16211
	553.3	0.16334
	553.4	0.16375
	553.5	0.16355
	553.6	0.16404
	553.7	0.16095
	553.8	0.16338
	553.9	0.16338
	554	0.16137
	554.1	0.16253
	554.2	0.16125
	554.3	0.16196
	554.4	0.16368
	554.5	0.16103
	554.6	0.16351
	554.7	0.16223
	554.8	0.16197
	554.9	0.16317
	555	0.16218
	555.1	0.1632
	555.2	0.16095
	555.3	0.16285
	555.4	0.16338
	555.5	0.15993
	555.6	0.16283
	555.7	0.16145
	555.8	0.16076
	555.9	0.16132
	556	0.16003
	556.1	0.16031
	556.2	0.16079
	556.3	0.15915
	556.4	0.16083
	556.5	0.15874
	556.6	0.15954
	556.7	0.15986
	556.8	0.15917
	556.9	0.16009
	557	0.15861
	557.1	0.15899
	557.2	0.15948
	557.3	0.15711
	557.4	0.15962
	557.5	0.15817
	557.6	0.1569
	557.7	0.15864
	557.8	0.15644
	557.9	0.15746
	558	0.15666
	558.1	0.15595
	558.2	0.1572
	558.3	0.15565
	558.4	0.15542
	558.5	0.1558
	558.6	0.15471
	558.7	0.15586
	558.8	0.15488
	558.9	0.15437
	559	0.15481
	559.1	0.15308
	559.2	0.15492
	559.3	0.15326
	559.4	0.15314
	559.5	0.154
	559.6	0.15244
	559.7	0.15294
	559.8	0.15312
	559.9	0.15116
	560	0.15294
		--
		--
		--
		--
		--
		--
		--
		--
		--
		--
		--
		--
		--
		--
		--
		--
		--
		--
		--
		--
		--
		--
		--
		--
		--
		--
		--
		--
		--
		--
		--
		--
		--
		--
		--
		--
		--
		--
		--
		--
		--
		--
		--
		--
		--
		--
		--
		--
		--
		--
		--
		--
		--
		--
		--
		--
		--
		--
		--
		--
		--
		--
		--
		--
		--
		--
		--
		--
		--
		--
		--
		--
		--
		--
		--
		--
		--
		--
		--
		--
		--
		--
		--
		--
		--
		--
		--
		--
		--
		--
		--
		--
		--
		--
		--
		--
		--
		--
		--
		--
		--
		--
		--
		--
		--
		--
		--
		--
		--
		--
		--
		--
		--
		--
		--
		--
		--
		--
		--
		--
		--
		--
		--
		--
		--
		--
		--
		--
		--
		--
		--
		--
		--
		--
		--
		--
		--
		--
		--
		--
		--
		--
		--
		--
		--
		--
		--
		--
		--
		--
