# Supplementary material for: Metal-organic framework derived crystalline nanocarbon for Fenton-like reaction
Source: Nat Commun. 2024 Jul 23;15:6199. doi: 10.1038/s41467-024-50476-w (PMC11266689; doi:10.1038/s41467-024-50476-w)
Supplement: Supplementary file 3 — Source Data [file 41467_2024_50476_MOESM3_ESM.zip › Source Data/Supplementary Fig. 17.xlsx]

## Sheet: Figure S17
600	X	raw data	Independent Variable	Fit Peak 1	Independent Variable	Fit Peak 2	Independent Variable	Fit Peak 3	Independent Variable	Fit Peak 4	Independent Variable	Cumulative Fit Peak	Baseline X	800	X	raw data	Independent Variable	Fit Peak 1	Independent Variable	Fit Peak 2	Independent Variable	Fit Peak 3	Independent Variable	Cumulative Fit Peak	Baseline X	950	X	raw data	Independent Variable	Fit Peak 1	Independent Variable	Fit Peak 2	Independent Variable	Cumulative Fit Peak	Baseline X	1100	X	raw data	Independent Variable	Fit Peak 1	Independent Variable	Fit Peak 2	Independent Variable	Cumulative Fit Peak	Baseline X
	601.642	542	601.642	1.01051e-45	601.642	1.04151e-97	601.642	2.28202e-39	601.642	2.90699e-07	601.642	2.90699e-07	601.642		600.547	492.85	600.547	4.54056e-10	600.547	4.96246e-46	600.547	3.18672e-06	600.547	3.18717e-06	600.547		600.547	489.25	600.547	3.3243e-11	600.547	1.27581e-65	600.547	3.3243e-11	600.547		600.547	488.8	600.547	6.26422e-12	600.547	4.76736e-74	600.547	6.26422e-12	600.547
	602.737	546	701.908	1.75755e-36	675.656	5.11353e-81	686.906	1.72583e-30	801.591	0.00302	606.334	3.75126e-07	602.737		601.642	494.3	760.474	5.95488e-06	701.539	7.66483e-37	615.653	7.32733e-06	605.102	4.10842e-06	601.642		601.642	488.35	762.159	1.02826e-06	684.247	8.84166e-55	607.391	5.43074e-11	601.642		601.642	489.15	763.511	4.78929e-07	685.289	1.09664e-61	607.391	1.06472e-11	601.642
	603.831	544.3	802.175	2.90058e-28	749.67	7.02129e-66	772.169	1.00395e-22	815.926	0.00516	611.027	4.83193e-07	603.831		602.737	493.65	920.4	0.00746	802.531	1.1396e-28	644.893	3.40084e-05	609.657	5.28297e-06	602.737		602.737	488.35	923.771	0.00233	767.948	6.42418e-45	614.234	8.83047e-11	602.737		602.737	489.7	926.474	0.00202	770.032	1.87967e-50	614.234	1.80046e-11	602.737
	604.925	546.3	902.441	4.54225e-21	823.684	2.6962e-52	857.433	4.49216e-16	843.694	0.01389	615.719	6.21258e-07	604.925		603.831	493.55	933.076	0.01187	903.523	1.63098e-21	672.863	0.000134317	614.211	6.77666e-06	603.831		603.831	487.95	936.178	0.00379	851.648	4.8937e-36	621.078	1.42914e-10	603.831		603.831	489.15	938.872	0.00339	854.774	2.40068e-40	621.078	3.02911e-11	603.831
	606.019	545.3	1002.71	6.7494e-15	897.698	2.89552e-40	942.697	1.54608e-10	870.28	0.03376	620.411	7.97319e-07	606.019		604.925	492.1	957.629	0.028	1004.51	2.24693e-15	699.589	0.000457724	618.766	8.67136e-06	604.925		604.925	488.85	960.21	0.00928	935.348	3.90833e-28	627.921	2.30212e-10	604.925		604.925	490.05	962.872	0.0088	939.516	2.28465e-31	627.921	5.07027e-11	604.925
	607.113	549.75	1102.97	9.51631e-10	971.712	8.69642e-30	1027.96	4.09303e-06	895.711	0.07472	625.104	1.02141e-06	607.113		606.019	494.25	981.138	0.06048	1105.51	2.97972e-10	725.101	0.00136	623.321	1.10686e-05	606.019		606.019	489.15	983.22	0.02072	1019.05	3.27251e-21	634.765	3.69103e-10	606.019		606.019	489.35	985.827	0.02064	1024.26	1.6201e-23	634.765	8.44362e-11	606.019
	608.206	548.45	1203.24	1.27315e-05	1045.73	7.30456e-21	1113.22	0.00833	920.012	0.15184	629.796	1.3061e-06	608.206		607.113	491.7	1003.62	0.12047	1206.5	3.8037e-06	749.427	0.00359	627.876	1.40939e-05	607.113		607.113	489.4	1005.23	0.04253	1102.75	2.87281e-15	641.608	5.89022e-10	607.113		607.113	488.45	1007.76	0.04417	1109	8.56043e-17	641.608	1.39897e-10	607.113
	609.299	545.95	1303.51	0.01616	1119.74	1.71588e-13	1120.4	0.01408	943.208	0.28547	634.488	1.6671e-06	609.299		608.206	494.1	1025.11	0.22285	1307.49	0.00467	772.594	0.00847	632.43	1.79022e-05	608.206		608.206	488.15	1026.26	0.08082	1186.45	2.64403e-10	648.452	9.35581e-10	608.206		608.206	489.25	1028.7	0.08695	1193.74	3.37042e-11	648.452	2.30607e-10	608.206
	610.392	543.9	1311.98	0.02654	1193.75	1.12725e-07	1134.27	0.03683	965.326	0.49998	639.18	2.124e-06	610.392		609.299	493.5	1045.62	0.38532	1316.04	0.00766	794.632	0.01806	636.985	2.26837e-05	609.299		609.299	488.8	1046.34	0.14312	1270.15	2.55131e-06	655.296	1.47909e-09	609.299		609.299	488.15	1048.67	0.15864	1278.49	9.88798e-07	655.296	3.78197e-10	609.299
	611.485	546.3	1328.35	0.06597	1267.77	0.00207	1147.49	0.08648	986.39	0.82114	643.873	2.7012e-06	611.485		610.392	493	1065.18	0.62653	1332.56	0.01901	815.568	0.03515	641.54	2.86719e-05	610.392		610.392	487.6	1065.48	0.2377	1353.85	0.00258	662.139	2.32742e-09	610.392		610.392	488.45	1067.68	0.27014	1363.23	0.00216	662.139	6.17086e-10	610.392
	612.577	546.1	1343.97	0.1484	1273.7	0.0039	1160.08	0.1841	1006.43	1.27223	648.565	3.42899e-06	612.577		611.485	492.65	1083.81	0.96344	1348.33	0.04269	835.43	0.06303	646.095	3.6152e-05	611.485		611.485	489.55	1083.71	0.37245	1361.18	0.00425	668.983	3.64519e-09	611.485		611.485	488.2	1085.77	0.43213	1370.34	0.00366	668.983	1.00174e-09	611.485
	613.67	543.95	1358.88	0.30481	1285.14	0.01236	1172.06	0.35863	1025.46	1.86999	653.257	4.34495e-06	613.67		612.577	493.8	1101.52	1.40848	1363.36	0.08753	854.248	0.10496	650.649	4.54719e-05	612.577		612.577	489.75	1101.05	0.55359	1375.33	0.01059	675.826	5.68237e-09	612.577		612.577	488.95	1102.95	0.65326	1384.07	0.00962	675.826	1.6179e-09	612.577
	614.762	548	1373.07	0.57641	1296.03	0.03424	1183.44	0.64476	1043.52	2.62114	657.95	5.49555e-06	614.762		613.67	492.75	1118.36	1.96714	1377.68	0.16526	872.048	0.16361	655.204	5.70542e-05	613.67		613.67	488.4	1117.52	0.78452	1388.82	0.02383	682.67	8.81665e-09	613.67		613.67	487.5	1119.25	0.9385	1397.16	0.02269	682.67	2.59972e-09	613.67
	615.853	544.7	1386.57	1.01141	1306.36	0.08388	1194.24	1.07832	1060.63	3.52054	662.642	6.93819e-06	615.853		614.762	491.95	1134.32	2.63655	1391.31	0.28959	888.86	0.24041	659.759	7.14113e-05	614.762		614.762	487.95	1133.15	1.065	1401.67	0.04887	689.513	1.36158e-08	614.762		614.762	489.4	1134.7	1.28794	1409.63	0.04849	689.513	4.1561e-09	614.762
	616.945	545.7	1399.39	1.65861	1316.17	0.18401	1204.47	1.68993	1076.82	4.5511	667.334	8.74359e-06	616.945		615.853	495	1149.45	3.40535	1404.25	0.47433	904.711	0.33514	664.313	8.91621e-05	615.853		615.853	488.2	1147.96	1.39099	1413.89	0.09208	696.357	2.0929e-08	615.853		615.853	488.65	1149.31	1.69644	1421.49	0.09478	696.357	6.61041e-09	615.853
	618.036	544.15	1411.56	2.55906	1325.47	0.36552	1214.14	2.49856	1092.1	5.68568	672.027	1.09987e-05	618.036		616.945	491.6	1163.76	4.25479	1416.52	0.73108	919.63	0.44589	668.868	0.000111052	616.945		616.945	489.3	1161.97	1.75493	1425.51	0.16078	703.2	3.20197e-08	616.945		616.945	489.75	1163.11	2.15404	1432.76	0.17089	703.2	1.04605e-08	616.945
	619.128	544.7	1423.08	3.73778	1334.26	0.66427	1223.28	3.50679	1106.51	6.8902	676.719	1.38102e-05	619.128		618.036	493.05	1177.28	5.16087	1428.16	1.06684	933.646	0.56924	673.423	0.000137978	618.036		618.036	488.65	1175.2	2.14666	1436.52	0.26209	710.044	4.87586e-08	618.036		618.036	488.8	1176.12	2.64722	1443.45	0.28655	710.044	1.64687e-08	618.036
	620.218	543.9	1433.99	5.19775	1342.56	1.11491	1231.89	4.69895	1120.08	8.12738	681.411	1.73089e-05	620.218		619.128	493.3	1190.02	6.09682	1439.16	1.48237	946.785	0.70075	677.978	0.000171012	619.128		619.128	488.05	1187.67	2.55447	1446.96	0.40166	716.888	7.39011e-08	619.128		619.128	489.25	1188.36	3.16039	1453.58	0.45008	716.888	2.57958e-08	619.128
	621.309	545.25	1444.28	6.91764	1350.39	1.74337	1240	6.04264	1132.82	9.36047	686.104	2.16544e-05	621.309		620.218	492.25	1202.02	7.03573	1449.55	1.97152	959.078	0.83557	682.532	0.000211435	620.218		620.218	487.35	1199.41	2.96634	1456.83	0.5824	723.731	1.11485e-07	620.218		620.218	489.1	1199.86	3.67759	1463.16	0.66675	723.731	4.01996e-08	620.218
	622.399	546.5	1453.99	8.85373	1357.75	2.56004	1247.62	7.49301	1144.77	10.5562	690.796	2.70416e-05	622.399		621.309	492.8	1213.29	7.95278	1459.35	2.5218	970.551	0.96895	687.087	0.000260773	621.309		621.309	489.85	1210.44	3.37095	1466.16	0.80372	730.575	1.67396e-07	621.309		621.309	489.45	1210.65	4.18391	1472.21	0.93739	730.575	6.23271e-08	621.309
	623.49	546.15	1463.13	10.9454	1364.68	3.55609	1254.76	8.99854	1155.95	11.6871	695.488	3.37074e-05	623.49		622.399	492.2	1223.85	8.82684	1468.57	3.11597	981.233	1.09674	691.642	0.000320835	622.399		622.399	487.2	1220.78	3.7585	1474.95	1.06137	737.418	2.50172e-07	622.399		622.399	488.3	1220.74	4.66664	1480.74	1.2579	737.418	9.61424e-08	622.399
	624.58	546.9	1471.72	13.1224	1371.16	4.70375	1261.44	10.5071	1166.38	12.7323	700.181	4.19399e-05	624.58		623.49	493.5	1233.73	9.64141	1477.23	3.73412	991.152	1.21566	696.197	0.000393765	623.49		623.49	488.9	1230.45	4.12118	1483.23	1.34788	744.262	3.72133e-07	623.49		623.49	489.9	1230.15	5.11585	1488.77	1.61964	744.262	1.47549e-07	623.49
	625.669	545.85	1479.77	15.3132	1377.24	5.96036	1267.68	11.9712	1176.09	13.6781	704.873	5.20879e-05	625.669		624.58	492.6	1242.96	10.385	1485.35	4.3559	1000.34	1.32344	700.751	0.000482087	624.58		624.58	487.9	1239.48	4.45344	1491	1.65359	751.105	5.50963e-07	624.58		624.58	489.05	1238.92	5.52467	1496.32	2.01055	751.105	2.25288e-07	624.58
	626.759	543.1	1487.3	17.4512	1382.9	7.27479	1273.49	13.3515	1185.11	14.5173	709.565	6.45737e-05	626.759		625.669	493.05	1251.55	11.0509	1492.95	4.96251	1008.82	1.41876	705.306	0.000588775	625.669		625.669	488	1247.89	4.75186	1498.29	1.9678	757.949	8.11918e-07	625.669		625.669	488	1247.06	5.88914	1503.39	2.41674	757.949	3.42235e-07	625.669
	627.848	545.25	1494.32	19.4805	1388.18	8.59446	1278.88	14.6189	1193.46	15.2483	714.258	7.99066e-05	627.848		626.759	491	1259.52	11.6366	1500.04	5.53809	1016.62	1.50119	709.861	0.000717312	626.759		626.759	489.4	1255.69	5.01501	1505.11	2.28003	764.792	1.19088e-06	626.759		626.759	489.75	1254.6	6.2079	1510	2.82409	764.792	5.17241e-07	626.759
	628.937	545.05	1500.87	21.3581	1393.07	9.87147	1283.87	15.7547	1201.17	15.8742	718.95	9.87001e-05	628.937		627.848	492.05	1266.91	12.1432	1506.65	6.07054	1023.77	1.57099	714.416	0.000871769	627.848		627.848	488.15	1262.92	5.24307	1511.47	2.58091	771.636	1.73855e-06	627.848		627.848	490.1	1261.56	6.48172	1516.18	3.21971	771.636	7.77758e-07	627.848
	630.026	544.9	1506.94	23.0554	1397.61	11.0668	1288.48	16.7501	1208.26	16.4013	723.642	0.000121692	630.026		628.937	494.1	1273.72	12.5744	1512.78	6.55175	1030.3	1.62892	718.97	0.00106	628.937		628.937	487.6	1269.59	5.43751	1517.4	2.86289	778.48	2.52622e-06	628.937		628.937	489.6	1267.96	6.71291	1521.93	3.59291	778.48	1.16353e-06	628.937
	631.115	545.15	1512.57	24.557	1401.8	12.1526	1292.72	17.6044	1214.77	16.8381	728.335	0.000149766	631.115		630.026	492.85	1279.99	12.9358	1518.46	6.97739	1036.23	1.67609	723.525	0.00128	630.026		630.026	488.1	1275.73	5.60069	1522.9	3.12052	785.323	3.65359e-06	630.026		630.026	488.3	1273.83	6.90493	1527.27	3.93575	785.323	1.73179e-06	630.026
	632.203	547	1517.76	25.859	1405.65	13.1122	1296.61	18.3235	1220.7	17.1945	733.027	0.000183981	632.203		631.115	491.4	1285.74	13.2341	1523.7	7.34641	1041.61	1.71377	728.08	0.00154	631.115		631.115	489.1	1281.36	5.73555	1527.99	3.35045	792.167	5.25937e-06	631.115		631.115	488.4	1279.19	7.06186	1532.21	4.24312	792.167	2.56445e-06	631.115
	633.291	542.35	1522.54	26.9668	1409.18	13.9391	1300.16	18.9174	1226.1	17.4807	737.719	0.000225602	633.291		632.203	491.85	1290.99	13.4767	1528.52	7.66037	1046.44	1.74331	732.635	0.00186	632.203		632.203	487.35	1286.5	5.84533	1532.7	3.55128	799.01	7.53552e-06	632.203		632.203	489.8	1284.06	7.18806	1536.77	4.51259	799.01	3.77813e-06	632.203
	634.379	543.3	1526.92	27.8927	1412.41	14.6351	1303.38	19.399	1230.98	17.707	742.411	0.000276134	634.379		633.291	492.9	1295.77	13.671	1532.94	7.92273	1050.77	1.76603	737.189	0.00223	633.291		633.291	487.95	1291.17	5.93334	1537.02	3.72319	805.854	1.07463e-05	633.291		633.291	488.1	1288.47	7.28792	1540.97	4.74394	805.854	5.53785e-06	633.291
	635.467	546.5	1530.92	28.6531	1415.34	15.2082	1306.3	19.7827	1235.38	17.8829	747.104	0.000337368	635.467		634.379	493.1	1300.09	13.8244	1536.98	8.1382	1054.61	1.78316	741.744	0.00267	634.379		634.379	488.6	1295.4	6.00281	1540.99	3.86754	812.697	1.52534e-05	634.379		634.379	490.1	1292.44	7.36564	1544.82	4.93869	812.697	8.07585e-06	634.379
	636.554	547.3	1534.56	29.2671	1417.99	15.67	1308.93	20.0828	1239.31	18.0173	751.796	0.000411432	636.554		635.467	492.85	1303.97	13.9434	1540.65	8.31216	1058.01	1.7958	746.299	0.00319	635.467		635.467	488.2	1299.2	6.05676	1544.61	3.98655	819.541	2.15497e-05	635.467		635.467	488.6	1295.99	7.42506	1548.34	5.09958	819.541	1.17171e-05	635.467
	637.641	548.1	1537.85	29.7544	1420.38	16.0346	1311.28	20.3132	1242.81	18.1182	756.488	0.000500841	637.641		636.554	492.65	1307.45	14.0343	1543.97	8.45023	1060.98	1.80492	750.854	0.0038	636.554		636.554	488.45	1302.61	6.09797	1547.9	4.08294	826.384	3.03027e-05	636.554		636.554	487.15	1299.15	7.46967	1551.53	5.23008	826.384	1.69134e-05	636.554
	638.728	543.85	1540.81	30.1346	1422.52	16.3165	1313.37	20.4866	1245.9	18.1924	761.181	0.00060857	638.728		637.641	492.45	1310.54	14.1024	1546.95	8.55793	1063.55	1.81133	755.408	0.00452	637.641		637.641	488.9	1305.63	6.12886	1550.88	4.15963	833.228	4.24117e-05	637.641		637.641	488.8	1301.93	7.50249	1554.42	5.33404	833.228	2.42899e-05	637.641
	639.815	547.65	1543.46	30.4258	1424.41	16.5298	1315.22	20.6145	1248.6	18.2457	765.873	0.000738124	639.815		638.728	492.9	1313.27	14.1525	1549.63	8.64044	1065.76	1.8157	759.963	0.00536	638.728		638.728	488.85	1308.3	6.15157	1553.57	4.21956	840.071	5.90819e-05	638.728		638.728	488.65	1304.37	7.5261	1557.03	5.41536	840.071	3.4706e-05	638.728
	640.902	548	1545.82	30.6447	1426.09	16.6876	1316.83	20.7066	1250.94	18.2832	770.565	0.000893628	640.902		639.815	492.8	1315.66	14.1885	1552.01	8.70246	1067.63	1.8186	764.518	0.00634	639.815		639.815	488.6	1310.64	6.1679	1555.97	4.26554	846.915	8.19198e-05	639.815		639.815	489.25	1306.49	7.54267	1559.35	5.4778	846.915	4.93361e-05	639.815
	641.988	543.65	1547.9	30.8059	1427.56	16.8017	1318.23	20.7714	1252.95	18.3087	775.258	0.00108	641.988		640.902	492	1317.73	14.2137	1554.1	8.74813	1069.19	1.82044	769.072	0.00748	640.902		640.902	487.8	1312.67	6.17935	1558.1	4.30014	853.759	0.000113055	640.902		640.902	487.55	1308.3	7.55398	1561.43	5.5248	853.759	6.97764e-05	640.902
	643.074	546.4	1549.71	30.922	1428.83	16.882	1319.43	20.8156	1254.65	18.3256	779.95	0.0013	643.074		641.988	492.95	1319.51	14.2309	1555.94	8.78102	1070.47	1.82156	773.627	0.0088	641.988		641.988	487.95	1314.4	6.18717	1559.98	4.32564	860.602	0.000155293	641.988		641.988	488.1	1309.83	7.56145	1563.25	5.55946	860.602	9.81826e-05	641.988
	644.16	547	1551.29	31.0035	1429.92	16.937	1320.45	20.8448	1256.06	18.3363	784.642	0.00157	644.16		643.074	493.4	1321.01	14.2423	1557.53	8.80411	1071.49	1.8222	778.182	0.01034	643.074		643.074	488.7	1315.88	6.19233	1561.63	4.34401	867.446	0.000212316	643.074		643.074	488.2	1311.11	7.5662	1564.85	5.58444	867.446	0.00013745	643.074
	645.246	545.3	1552.64	31.0592	1430.84	16.9733	1321.29	20.8634	1257.22	18.3428	789.335	0.00189	645.246		644.16	495.4	1322.26	14.2495	1558.9	8.81987	1072.28	1.82255	782.737	0.01211	644.16		644.16	488.15	1317.1	6.19561	1563.06	4.35692	874.289	0.000288919	644.16		644.16	487.95	1312.16	7.56908	1566.24	5.60199	874.289	0.000191441	644.16
	646.331	543.5	1553.79	31.0959	1431.61	16.9964	1321.99	20.8747	1258.15	18.3466	794.027	0.00226	646.331		645.246	491.2	1323.29	14.2539	1560.05	8.83029	1072.88	1.82272	787.291	0.01415	645.246		645.246	488.1	1318.11	6.1976	1564.28	4.36573	881.133	0.000391323	645.246		645.246	489	1313	7.57074	1567.43	5.61397	881.133	0.000265283	645.246
	647.416	545.3	1554.74	31.1193	1432.24	17.0105	1322.54	20.8812	1258.88	18.3486	798.719	0.00271	647.416		646.331	492.55	1324.11	14.2565	1561.02	8.83691	1073.31	1.82279	791.846	0.01649	646.331		646.331	488.45	1318.91	6.19875	1565.32	4.37155	887.976	0.000527545	646.331		646.331	487.75	1313.65	7.57163	1568.43	5.62189	887.976	0.000365734	646.331
	648.501	544.85	1555.53	31.1335	1432.75	17.0186	1322.98	20.8847	1259.42	18.3496	803.412	0.00324	648.501		647.416	491.75	1324.75	14.2578	1561.8	8.84093	1073.6	1.82282	796.401	0.01918	647.416		647.416	487.8	1319.54	6.19936	1566.18	4.37525	894.82	0.000707863	647.416		647.416	488.15	1314.14	7.57207	1569.27	5.62693	894.82	0.000501655	647.416
	649.586	545.7	1556.15	31.1417	1433.14	17.0229	1323.3	20.8864	1259.81	18.35	808.104	0.00386	649.586		648.501	493.4	1325.23	14.2585	1562.44	8.84325	1073.77	1.82283	800.956	0.02225	648.501		648.501	489	1320.01	6.19967	1566.89	4.37751	901.663	0.000945373	648.501		648.501	488.35	1314.49	7.57226	1569.96	5.62999	901.663	0.000684585	648.501
	650.67	547.65	1556.64	31.1461	1433.44	17.0251	1323.53	20.8872	1260.07	18.3502	812.796	0.0046	650.67		649.586	492.7	1325.57	14.2588	1562.93	8.84449	1073.86	1.82283	805.51	0.02575	649.586		649.586	488.35	1320.34	6.1998	1567.46	4.3788	908.507	0.00126	649.586		649.586	488.4	1314.73	7.57233	1570.51	5.63175	908.507	0.000929463	649.586
	651.755	544.95	1557.01	31.1482	1433.65	17.026	1323.69	20.8874	1260.23	18.3502	817.489	0.00547	651.755		650.67	493.6	1325.8	14.2589	1563.3	8.8451	1073.89	1.82283	810.065	0.02973	650.67		650.67	488.6	1320.57	6.19985	1567.9	4.37949	915.351	0.00166	650.67		650.67	489.4	1314.87	7.57235	1570.94	5.6327	915.351	0.00126	650.67
	652.839	544.5	1557.27	31.1492	1433.79	17.0263	1323.78	20.8875	1260.31	18.3502	822.181	0.00649	652.839		651.755	492.35	1325.94	14.2589	1563.56	8.84537	1073.9	1.82283	814.62	0.03423	651.755		651.755	488.2	1320.71	6.19986	1568.23	4.37984	922.194	0.00219	651.755		651.755	488.4	1314.94	7.57236	1571.26	5.63316	922.194	0.00169	651.755
	653.922	548.7	1557.44	31.1495	1433.88	17.0264	1323.83	20.8875	1260.34	18.3502	826.873	0.00769	653.922		652.839	493.9	1326.02	14.2589	1563.74	8.84546	1073.9	1.82283	819.175	0.03933	652.839		652.839	488.6	1320.78	6.19986	1568.47	4.37998	929.038	0.00287	652.839		652.839	487.95	1314.97	7.57236	1571.49	5.63336	929.038	0.00226	652.839
	655.006	546.55	1557.55	31.1496	1433.92	17.0265	1323.85	20.8875	1260.34	18.3502	831.566	0.00909	655.006		653.922	492.4	1326.04	14.2589	1563.85	8.84549	1073.92	1.82283	823.729	0.04507	653.922		653.922	487.7	1320.8	6.19986	1568.63	4.38004	935.881	0.00374	653.922		653.922	487.75	1314.97	7.57236	1571.64	5.63344	935.881	0.003	653.922
	656.089	544.65	1557.6	31.1496	1433.94	17.0265	1323.85	20.8875	1260.35	18.3502	836.258	0.01073	656.089		655.006	492.1	1326.05	14.2589	1563.9	8.8455	1073.99	1.82283	828.284	0.05152	655.006		655.006	488	1320.81	6.19986	1568.72	4.38006	942.725	0.00486	655.006		655.006	487.5	1314.98	7.57236	1571.74	5.63346	942.725	0.00397	655.006
	657.172	542.95	1557.63	31.1496	1433.94	17.0265	1323.86	20.8875	1260.38	18.3502	840.95	0.01263	657.172		656.089	493.15	1326.05	14.2589	1563.92	8.8455	1074.11	1.82282	832.839	0.05876	656.089		656.089	488.5	1320.81	6.19986	1568.77	4.38006	949.568	0.00628	656.089		656.089	488.45	1315	7.57236	1571.78	5.63346	949.568	0.00523	656.089
	658.255	547.1	1557.63	31.1496	1433.94	17.0265	1323.87	20.8875	1260.45	18.3502	845.642	0.01486	658.255		657.172	493.75	1326.08	14.2589	1563.93	8.8455	1074.31	1.82281	837.394	0.06685	657.172		657.172	489.05	1320.84	6.19986	1568.79	4.38006	956.412	0.00808	657.172		657.172	488.55	1315.06	7.57235	1571.8	5.63346	956.412	0.00685	657.172
	659.338	549.3	1557.63	31.1496	1433.96	17.0265	1323.92	20.8875	1260.59	18.3502	850.335	0.01744	659.338		658.255	493.9	1326.16	14.2589	1563.93	8.8455	1074.6	1.82277	841.948	0.07586	658.255		658.255	487.15	1320.92	6.19986	1568.8	4.38006	963.255	0.01035	658.255		658.255	488.9	1315.19	7.57234	1571.8	5.63346	963.255	0.00893	658.255
	660.42	546.9	1557.65	31.1496	1434	17.0264	1324.02	20.8874	1260.82	18.3501	855.027	0.02043	660.42		659.338	491.85	1326.31	14.2589	1563.95	8.8455	1075.02	1.82269	846.503	0.08589	659.338		659.338	490	1321.07	6.19984	1568.8	4.38006	970.099	0.01319	659.338		659.338	488.5	1315.39	7.57229	1571.81	5.63346	970.099	0.01158	659.338
	661.503	546.3	1557.7	31.1496	1434.08	17.0263	1324.17	20.8872	1261.16	18.3497	859.719	0.02389	661.503		660.42	493.75	1326.56	14.2587	1564	8.84549	1075.57	1.82253	851.058	0.097	660.42		660.42	488.75	1321.32	6.19978	1568.82	4.38006	976.943	0.01673	660.42		660.42	489	1315.69	7.57215	1571.82	5.63346	976.943	0.01494	660.42
	662.585	544.1	1557.8	31.1495	1434.21	17.026	1324.41	20.8864	1261.65	18.3489	864.412	0.02789	662.585		661.503	492.15	1326.94	14.2584	1564.1	8.84547	1076.28	1.82222	855.613	0.10929	661.503		661.503	489	1321.69	6.19962	1568.87	4.38006	983.786	0.02112	661.503		661.503	488.35	1316.1	7.57183	1571.87	5.63346	983.786	0.01918	661.503
	663.666	546.95	1557.96	31.1492	1434.4	17.0252	1324.73	20.8847	1262.29	18.3474	869.104	0.0325	663.666		662.585	494.1	1327.46	14.2576	1564.26	8.84539	1077.16	1.82168	860.167	0.12283	662.585		662.585	489.1	1322.21	6.19925	1568.97	4.38004	990.63	0.02654	662.585		662.585	487.9	1316.66	7.57118	1571.97	5.63344	990.63	0.02449	662.585
	664.748	547.6	1558.21	31.1484	1434.68	17.0234	1325.17	20.8812	1263.11	18.3444	873.796	0.0378	664.748		663.666	492.45	1328.15	14.256	1564.51	8.84516	1078.25	1.82079	864.722	0.13772	663.666		663.666	488.55	1322.9	6.1985	1569.13	4.37998	997.473	0.0332	663.666		663.666	489.45	1317.37	7.56998	1572.13	5.63336	997.473	0.03111	663.666
	665.829	546.6	1558.55	31.1465	1435.04	17.0196	1325.72	20.8747	1264.14	18.3393	878.489	0.04388	665.829		664.748	491.65	1329.05	14.253	1564.85	8.84464	1079.54	1.81939	869.277	0.15405	664.748		664.748	489.7	1323.79	6.19711	1569.37	4.37983	1004.32	0.04133	664.748		664.748	488.75	1318.27	7.56788	1572.36	5.63315	1004.32	0.03933	664.748
	666.91	548.4	1559.01	31.1427	1435.51	17.0127	1326.42	20.8634	1265.39	18.3309	883.181	0.05085	666.91		665.829	492.55	1330.16	14.2478	1565.3	8.84358	1081.08	1.81728	873.831	0.17189	665.829		665.829	488.55	1324.9	6.19467	1569.71	4.37947	1011.16	0.0512	665.829		665.829	488.25	1319.36	7.56444	1572.69	5.63266	1011.16	0.04946	665.829
	667.991	547.45	1559.59	31.1356	1436.1	17.0005	1327.26	20.8447	1266.9	18.3176	887.873	0.05882	667.991		666.91	493.95	1331.52	14.2393	1565.88	8.84162	1082.86	1.81418	878.386	0.19134	666.91		666.91	489.1	1326.25	6.19067	1570.16	4.37876	1018	0.06315	666.91		666.91	488.65	1320.66	7.55901	1573.13	5.63168	1018	0.06188	666.91
	669.072	544.75	1560.32	31.1231	1436.81	16.9805	1328.28	20.8154	1268.68	18.2975	892.566	0.06792	669.072		667.991	493.6	1333.16	14.2258	1566.61	8.83819	1084.92	1.80976	882.941	0.21248	667.991		667.991	488.45	1327.88	6.18438	1570.73	4.37742	1024.85	0.07752	667.991		667.991	487.4	1322.21	7.55079	1573.69	5.62985	1024.85	0.07703	667.991
	670.152	545.55	1561.22	31.1027	1437.67	16.9491	1329.48	20.7711	1270.75	18.2681	897.258	0.07828	670.152		669.072	492.95	1335.09	14.2055	1567.5	8.83256	1087.28	1.80362	887.496	0.23539	669.072		669.072	489.25	1329.8	6.17485	1571.45	4.37509	1031.69	0.09471	669.072		669.072	488.5	1324.01	7.53875	1574.39	5.62666	1031.69	0.0954	669.072
	671.232	547.45	1562.29	31.0706	1438.69	16.9016	1330.88	20.7062	1273.15	18.2261	901.95	0.09005	671.232		670.152	494.3	1337.34	14.1757	1568.56	8.8237	1089.95	1.79525	892.05	0.26015	670.152		670.152	488.95	1332.03	6.16089	1572.33	4.37125	1038.53	0.11517	670.152		670.152	488.45	1326.09	7.52157	1575.24	5.62142	1038.53	0.11755	670.152
	672.312	547.85	1563.55	31.022	1439.87	16.832	1332.5	20.6138	1275.88	18.1678	906.643	0.10341	672.312		671.232	493.9	1339.94	14.1332	1569.82	8.81029	1092.95	1.78409	896.605	0.28683	671.232		671.232	487.25	1334.62	6.141	1573.39	4.36522	1045.38	0.1394	671.232		671.232	489.25	1328.46	7.49767	1576.27	5.61318	1045.38	0.14411	671.232
	673.392	545.75	1565.02	30.9507	1441.23	16.7332	1334.35	20.4856	1278.98	18.0883	911.335	0.11854	673.392		672.312	492.95	1342.9	14.0741	1571.29	8.79064	1096.31	1.76947	901.16	0.31549	672.312		672.312	487.7	1337.57	6.11336	1574.63	4.3561	1052.22	0.16794	672.312		672.312	488.1	1331.15	7.46514	1577.48	5.60071	1052.22	0.17577	672.312
	674.471	546.95	1566.72	30.8492	1442.79	16.5963	1336.44	20.3117	1282.47	17.9822	916.027	0.13563	674.471		673.392	492.15	1346.26	13.9938	1572.98	8.76264	1100.03	1.75062	905.715	0.34619	673.392		673.392	488.4	1340.91	6.07579	1576.09	4.34274	1059.07	0.20137	673.392		673.392	489.6	1334.17	7.42172	1578.9	5.58246	1059.07	0.21328	673.392
	675.551	544.35	1568.67	30.7082	1444.56	16.411	1338.8	20.0808	1286.36	17.8431	920.72	0.15489	675.551		674.471	493.95	1350.05	13.8867	1574.92	8.72373	1104.15	1.72673	910.269	0.37899	674.471		674.471	488.65	1344.67	6.02575	1577.76	4.32373	1065.91	0.24033	674.471		674.471	489.3	1337.56	7.36479	1580.53	5.55648	1065.91	0.25749	674.471
	676.63	545.15	1570.87	30.5165	1446.54	16.1657	1341.43	19.78	1290.69	17.6638	925.412	0.17658	676.63		675.551	493.75	1354.27	13.7467	1577.11	8.67084	1108.68	1.69688	914.824	0.41393	675.551		675.551	489.5	1348.87	5.96033	1579.68	4.29735	1072.75	0.28549	675.551		675.551	489.2	1341.31	7.29139	1582.39	5.52045	1072.75	0.30928	675.551
	677.709	546.45	1573.35	30.2612	1448.76	15.8475	1344.35	19.3954	1295.48	17.4362	930.104	0.20093	677.709		676.63	493.05	1358.97	13.5666	1579.57	8.60039	1113.65	1.66014	919.379	0.45102	676.63		676.63	489	1353.54	5.87629	1581.85	4.26156	1079.6	0.33754	676.63		676.63	488.65	1345.46	7.19824	1584.5	5.47158	1079.6	0.36959	676.63
	678.787	543.05	1576.11	29.9275	1451.23	15.443	1347.58	18.9126	1300.74	17.1518	934.797	0.22823	678.787		677.709	494.15	1364.16	13.3389	1582.33	8.50827	1119.06	1.6156	923.934	0.4903	677.709		677.709	488.5	1358.7	5.77014	1584.29	4.21401	1086.44	0.39723	677.709		677.709	489.65	1350.03	7.08176	1586.88	5.4067	1086.44	0.43942	677.709
	679.866	546.25	1579.19	29.4989	1453.96	14.9387	1351.14	18.3174	1306.5	16.8013	939.489	0.25876	679.866		678.787	492.3	1369.87	13.0555	1585.39	8.38992	1124.94	1.56238	928.488	0.53177	678.787		678.787	489.2	1364.38	5.63823	1587.02	4.15206	1093.28	0.46528	678.787		678.787	488.1	1355.03	6.93824	1589.53	5.32225	1093.28	0.51977	678.787
	680.944	548.7	1582.59	28.9576	1456.95	14.3226	1355.03	17.5968	1312.79	16.3758	944.181	0.29284	680.944		679.866	492.35	1376.12	12.7083	1588.78	8.24039	1131.32	1.49976	933.043	0.57542	679.866		679.866	488.9	1370.59	5.47693	1590.05	4.07283	1100.13	0.54244	679.866		679.866	488.15	1360.49	6.76394	1592.48	5.21436	1100.13	0.6117	679.866
	682.022	550.3	1586.33	28.2852	1460.24	13.5852	1359.27	16.7406	1319.62	15.8665	948.873	0.33081	682.022		680.944	492.85	1382.94	12.2897	1592.5	8.05452	1138.2	1.42722	937.598	0.62123	680.944		680.944	488.35	1377.37	5.2829	1593.4	3.97334	1106.97	0.62944	680.944		680.944	489.4	1366.42	6.55529	1595.74	5.07905	1106.97	0.71621	680.944
	683.099	546.6	1590.42	27.4634	1463.82	12.7215	1363.89	15.7433	1327.02	15.2659	953.566	0.37302	683.099		682.022	492.45	1390.35	11.7931	1596.57	7.82716	1145.62	1.34457	942.153	0.66916	682.022		682.022	487.7	1384.74	5.05337	1597.09	3.8506	1113.81	0.72698	682.022		682.022	488.9	1372.84	6.30917	1599.33	4.91243	1113.81	0.8343	682.022
	684.177	543.2	1594.89	26.4753	1467.71	11.7329	1368.89	14.6056	1335.01	14.5684	958.258	0.41985	684.177		683.099	494.2	1398.38	11.2138	1601.02	7.55355	1153.58	1.25201	946.707	0.71918	683.099		683.099	489.1	1392.72	4.78652	1601.12	3.70191	1120.66	0.83571	683.099		683.099	489.45	1379.78	6.02325	1603.25	4.71103	1120.66	0.96692	683.099
	685.254	549.4	1599.74	25.3072	1471.93	10.6292	1374.28	13.3363	1343.62	13.7712	962.95	0.47169	685.254		684.177	493	1407.05	10.5496	1605.85	7.2297	1162.11	1.1503	951.262	0.77121	684.177		684.177	490.4	1401.34	4.48193	1605.53	3.52511	1127.5	0.95622	684.177		684.177	487.95	1387.25	5.69629	1607.54	4.47221	1127.5	1.11491	684.177
	686.331	544.7	1605	23.9503	1476.48	9.42972	1380.1	11.9542	1352.87	12.8752	967.643	0.52898	686.331		685.254	493.9	1416.39	9.80234	1611.09	6.85295	1171.23	1.04073	955.817	0.82519	685.254		685.254	488.6	1410.63	4.14099	1610.31	3.31894	1134.34	1.08898	685.254		685.254	488.95	1395.27	5.32865	1612.19	4.19468	1134.34	1.27901	685.254
	687.408	547.2	1610.68	22.4028	1481.39	8.16436	1386.34	10.4887	1362.77	11.8862	972.335	0.59214	687.408		686.331	492.7	1426.41	8.97815	1616.74	6.42256	1180.95	0.92525	960.372	0.88102	686.331		686.331	487.5	1420.6	3.76727	1615.49	3.08342	1141.19	1.23438	686.331		686.331	489.15	1403.86	4.92257	1617.23	3.87898	1141.19	1.45979	686.331
	688.484	547.5	1616.79	20.6727	1486.65	6.87252	1393.03	8.97921	1373.36	10.8152	977.027	0.66164	688.484		687.408	492.85	1437.16	8.08852	1622.83	5.94033	1191.3	0.80639	964.926	0.93861	687.408		687.408	488.3	1431.28	3.36684	1621.09	2.82028	1148.03	1.39266	687.408		687.408	489.2	1413.05	4.48254	1622.68	3.52804	1148.03	1.65764	687.408
	689.561	547.8	1623.36	18.7788	1492.3	5.60065	1400.18	7.47341	1384.65	9.67952	981.72	0.73794	689.561		688.484	492.1	1448.65	7.15048	1629.37	5.41113	1202.3	0.68718	969.481	0.99784	688.484		688.484	488.9	1442.7	2.94829	1627.12	2.53322	1154.87	1.56388	688.484		688.484	488.25	1422.85	4.01551	1628.54	3.14756	1154.87	1.87271	688.484
	690.637	547.7	1630.4	16.7529	1498.33	4.39791	1407.81	6.02353	1396.67	8.5021	986.412	0.82155	690.637		689.561	493.35	1460.9	6.18634	1636.38	4.84332	1213.97	0.57093	974.036	1.0586	689.561		689.561	490.1	1454.88	2.52249	1633.6	2.22813	1161.72	1.74794	689.561		689.561	488.6	1433.29	3.53085	1634.84	2.74618	1161.72	2.10491	689.561
	691.713	547.8	1637.92	14.6394	1504.77	3.31042	1415.93	4.68108	1409.45	7.31114	991.104	0.91296	691.713		690.637	492.55	1473.94	5.22273	1643.86	4.24883	1226.32	0.46104	978.59	1.12075	690.637		690.637	489.75	1467.85	2.10201	1640.53	1.91305	1168.56	1.94454	690.637		690.637	489.4	1444.37	3.04005	1641.59	2.33529	1168.56	2.35386	690.637
	692.788	549.75	1645.94	12.4943	1511.61	2.37499	1424.56	3.49085	1422.99	6.13853	995.797	1.0127	692.788		691.713	492.2	1487.79	4.28878	1651.85	3.64286	1239.38	0.36064	983.145	1.18418	691.713		691.713	488.2	1481.63	1.70016	1647.95	1.59774	1175.41	2.15313	691.713		691.713	488.9	1456.13	2.55615	1648.81	1.92836	1175.41	2.61885	691.713
	693.864	550	1654.48	10.3815	1518.89	1.61381	1433.71	2.48505	1437.34	5.01749	1000.49	1.12129	693.864		692.788	494.95	1502.49	3.41364	1660.36	3.04312	1253.17	0.27225	987.7	1.24873	692.788		692.788	488.8	1496.24	1.32968	1655.86	1.293	1182.25	2.37296	692.788		692.788	490.3	1468.58	2.09283	1656.5	1.53988	1182.25	2.89883	692.788
	694.939	549.75	1663.56	8.36864	1526.61	1.03149	1443.39	1.67911	1452.5	3.97981	1005.18	1.23926	694.939		693.864	495	1518.05	2.62352	1669.39	2.46841	1267.69	0.19756	992.255	1.31429	693.864		693.864	487.65	1511.71	1.00143	1664.28	1.00961	1189.09	2.603	693.864		693.864	489	1481.73	1.66319	1664.69	1.18377	1189.09	3.1924	693.864
	696.014	547.55	1673.18	6.51962	1534.78	0.61551	1453.63	1.07019	1468.5	3.05269	1009.87	1.36715	696.014		694.939	492.25	1534.5	1.93874	1678.97	1.93694	1282.99	0.13721	996.809	1.38072	694.939		694.939	488.65	1528.06	0.72302	1673.22	0.75707	1195.94	2.84199	694.939		694.939	488.55	1495.62	1.27854	1673.4	0.8717	1195.94	3.49779	694.939
	697.089	543.2	1683.37	4.88813	1543.42	0.34009	1464.44	0.63906	1485.37	2.25584	1014.57	1.50549	697.089		696.014	492.2	1551.86	1.37136	1689.12	1.46437	1299.06	0.09078	1001.36	1.44788	696.014		696.014	488.2	1545.33	0.49798	1682.71	0.54239	1202.78	3.08842	696.014		696.014	490.15	1510.26	0.94717	1682.63	0.61153	1202.78	3.81289	696.014
	698.163	547	1694.14	3.51099	1552.54	0.17246	1475.84	0.35493	1503.13	1.59943	1019.26	1.65481	698.163		697.089	493.15	1570.16	0.92394	1699.84	1.06192	1315.94	0.05693	1005.92	1.51568	697.089		697.089	489.3	1563.52	0.32547	1692.76	0.3692	1209.62	3.34054	697.089		697.089	489.45	1525.68	0.67347	1692.4	0.40628	1209.62	4.1352	697.089
	699.238	546.9	1705.52	2.40396	1562.15	0.07949	1487.83	0.18189	1521.8	1.08329	1023.95	1.81562	699.238		698.163	493.95	1589.43	0.58976	1711.17	0.73509	1333.65	0.03365	1010.47	1.584	698.163		698.163	489.3	1582.68	0.2007	1703.38	0.23731	1216.47	3.59633	698.163		698.163	490.2	1541.88	0.45761	1702.73	0.25397	1216.47	4.46192	698.163
	700.312	548.7	1717.5	1.56061	1572.27	0.03296	1500.44	0.08528	1541.4	0.69755	1028.64	1.98844	700.312		699.238	494.05	1609.68	0.35461	1723.1	0.4832	1352.19	0.01865	1015.03	1.65275	699.238		699.238	489.45	1602.81	0.11604	1714.59	0.14309	1223.31	3.85362	699.238		699.238	489.05	1558.89	0.29574	1713.64	0.14833	1223.31	4.78994	699.238
	701.386	548.6	1730.12	0.95499	1582.91	0.01215	1513.68	0.03624	1561.96	0.42486	1033.34	2.17374	701.386		700.312	492.35	1630.94	0.19961	1735.66	0.29992	1371.6	0.00962	1019.58	1.72189	700.312		700.312	488.55	1623.95	0.0625	1726.4	0.08036	1230.15	4.11001	700.312		700.312	488.05	1576.73	0.18087	1725.13	0.08032	1230.15	5.11589	700.312
	702.459	547.3	1743.38	0.54741	1588.43	0.00704	1527.56	0.01382	1583.49	0.24342	1038.03	2.37199	702.459		701.386	492.65	1653.24	0.10449	1748.86	0.1747	1391.9	0.0046	1024.14	1.79135	701.386		701.386	489.25	1646.13	0.03112	1738.84	0.0417	1237	4.36297	701.386		701.386	487.65	1595.42	0.10411	1737.23	0.03999	1237	5.43619	701.386
	703.533	546.65	1757.31	0.29193	1650.76	3.68079e-06	1534.75	0.00817	1606.03	0.13043	1042.72	2.5836	703.533		702.459	493.45	1676.6	0.0505	1762.73	0.09487	1402.38	0.00308	1028.69	1.86113	702.459		702.459	488.6	1669.35	0.01422	1751.92	0.01983	1243.84	4.60984	702.459		702.459	488.45	1614.98	0.05607	1749.95	0.01815	1243.84	5.74712	702.459
	704.606	548.3	1771.91	0.14379	1713.09	1.52362e-10	1620.28	3.86944e-06	1629.59	0.06495	1047.41	2.80896	704.606		703.533	493.2	1701.05	0.02236	1777.27	0.0477	1514.39	1.88373e-05	1033.25	1.93124	703.533		703.533	488.7	1693.66	0.00592	1765.64	0.00856	1250.68	4.84792	703.533		703.533	489.5	1635.42	0.02808	1763.3	0.00743	1250.68	6.0449	703.533
	705.679	548.05	1787.21	0.06491	1775.42	4.99027e-16	1705.82	1.38703e-10	1654.2	0.02985	1052.1	3.04843	705.679		704.606	492.8	1726.61	0.009	1792.5	0.02203	1626.39	2.61283e-08	1037.8	2.00173	704.606		704.606	487.15	1719.08	0.00222	1780.04	0.00333	1257.53	5.07446	704.606		704.606	488.55	1645.99	0.0193	1777.31	0.00272	1257.53	6.32573	704.606
	706.752	550.2	1795.13	0.04209	1837.75	1.29325e-22	1791.35	3.7629e-16	1666.9	0.0196	1056.8	3.30229	706.752		705.679	491.15	1753.31	0.00326	1800.38	0.01447	1738.4	8.21233e-12	1042.36	2.07269	705.679		705.679	488.7	1745.62	0.000744133	1787.5	0.00199	1264.37	5.28675	705.679		705.679	488.8	1751.46	0.000233989	1784.56	0.00157	1264.37	6.5859	705.679
	707.824	550.35	1878.77	0.000176722	1900.08	2.65188e-30	1876.88	7.72606e-23	1814.66	5.49324e-05	1061.49	3.5708	707.824		706.752	493.55	1767.09	0.00188	1881.4	8.39402e-05	1850.41	5.84904e-16	1046.91	2.14425	706.752		706.752	488.05	1759.32	0.000411756	1874.96	1.22752e-06	1271.22	5.48217	706.752		706.752	490.75	1856.94	8.43675e-07	1873.49	4.02019e-07	1271.22	6.82184	706.752
	708.896	546.95	1962.41	1.44082e-07	1962.41	4.30264e-39	1962.41	1.20058e-30	1962.41	2.52673e-08	1066.18	3.85411	708.896		707.824	491.65	1962.41	1.19648e-07	1962.41	1.07994e-07	1962.41	9.43987e-21	1051.47	2.21656	707.824		707.824	488.95	1962.41	7.06004e-09	1962.41	6.46828e-11	1278.06	5.65825	707.824		707.824	488.1	1962.41	9.04581e-10	1962.41	5.89208e-12	1278.06	7.03026	707.824
	709.969	550.5									1070.87	4.15235	709.969		708.896	493.5							1056.02	2.28984	708.896		708.896	488.6					1284.9	5.81268	708.896		708.896	489.2					1284.9	7.20814	708.896
	711.04	547.55									1075.57	4.46555	711.04		709.969	492.8							1060.58	2.36433	709.969		709.969	488.9					1291.75	5.94341	709.969		709.969	488.45					1291.75	7.3529	709.969
	712.112	548.4									1080.26	4.79368	712.112		711.04	493.3							1065.13	2.44034	711.04		711.04	487.45					1298.59	6.04868	711.04		711.04	489.3					1298.59	7.46236	711.04
	713.183	549.05									1084.95	5.13661	713.183		712.112	492.15							1069.69	2.5182	712.112		712.112	487.95					1305.43	6.12706	712.112		712.112	489.4					1305.43	7.53489	712.112
	714.255	547.5									1089.64	5.49415	714.255		713.183	496.2							1074.24	2.5983	713.183		713.183	488.7					1312.28	6.17745	713.183		713.183	488.75					1312.28	7.56938	713.183
	715.326	547.75									1094.34	5.86601	715.326		714.255	494.05							1078.79	2.68104	714.255		714.255	488.8					1319.12	6.19917	714.255		714.255	488.55					1319.12	7.56532	714.255
	716.396	548.75									1099.03	6.25182	716.396		715.326	495.2							1083.35	2.76691	715.326		715.326	487.45					1325.96	6.19195	715.326		715.326	489.65					1325.96	7.52278	715.326
	717.467	550.25									1103.72	6.65115	717.467		716.396	494							1087.9	2.85638	716.396		716.396	489.1					1332.81	6.15592	716.396		716.396	488.35					1332.81	7.44242	716.396
	718.537	549.6									1108.41	7.06347	718.537		717.467	492							1092.46	2.95	717.467		717.467	488.1					1339.65	6.09164	717.467		717.467	488.3					1339.65	7.32549	717.467
	719.607	547.5									1113.1	7.4882	719.607		718.537	493.6							1097.01	3.0483	718.537		718.537	487.75					1346.49	6.00009	718.537		718.537	488.45					1346.49	7.17379	718.537
	720.677	549.95									1117.8	7.9247	720.677		719.607	493.35							1101.57	3.15187	719.607		719.607	488.75					1353.34	5.88267	719.607		719.607	490.1					1353.34	6.98964	719.607
	721.747	548.1									1122.49	8.37231	721.747		720.677	493.7							1106.12	3.2613	720.677		720.677	488.45					1360.18	5.74116	720.677		720.677	488.4					1360.18	6.77585	720.677
	722.816	551.8									1127.18	8.83034	722.816		721.747	491.35							1110.68	3.37718	721.747		721.747	488.55					1367.03	5.57776	721.747		721.747	488.85					1367.03	6.53565	721.747
	723.885	550.1									1131.87	9.29813	723.885		722.816	493.7							1115.23	3.50012	722.816		722.816	488.35					1373.87	5.395	722.816		722.816	488					1373.87	6.27267	722.816
	724.954	551.3									1136.57	9.77503	724.954		723.885	492.7							1119.79	3.6307	723.885		723.885	489.95					1380.71	5.19577	723.885		723.885	488.45					1380.71	5.99087	723.885
	726.023	552.4									1141.26	10.2605	726.023		724.954	493.85							1124.34	3.76952	724.954		724.954	487.5					1387.56	4.98332	724.954		724.954	488.65					1387.56	5.69451	724.954
	727.092	548.95									1145.95	10.7541	727.092		726.023	492.25							1128.9	3.91712	726.023		726.023	488.5					1394.4	4.76122	726.023		726.023	488.1					1394.4	5.38814	726.023
	728.16	549.5									1150.64	11.2555	728.16		727.092	495.75							1133.45	4.07403	727.092		727.092	489.7					1401.24	4.53332	727.092		727.092	488.55					1401.24	5.07658	727.092
	729.228	548.5									1155.34	11.7647	729.228		728.16	492.15							1138.01	4.24073	728.16		728.16	488.8					1408.09	4.30383	728.16		728.16	489.75					1408.09	4.76491	728.16
	730.296	553.3									1160.03	12.2819	730.296		729.228	492.15							1142.56	4.41767	729.228		729.228	488.3					1414.93	4.0772	729.228		729.228	490.05					1414.93	4.45844	729.228
	731.363	549.75									1164.72	12.8074	731.363		730.296	493.75							1147.12	4.60522	730.296		730.296	488.55					1421.77	3.85814	730.296		730.296	488.4					1421.77	4.16281	730.296
	732.431	549.1									1169.41	13.3422	732.431		731.363	493.55							1151.67	4.80368	731.363		731.363	487.9					1428.62	3.65157	731.363		731.363	489.35					1428.62	3.88389	731.363
	733.498	553.05									1174.1	13.8875	733.498		732.431	493.25							1156.23	5.01331	732.431		732.431	488.95					1435.46	3.46253	732.431		732.431	489.25					1435.46	3.6278	732.431
	734.565	553.95									1178.8	14.4448	734.565		733.498	493							1160.78	5.23424	733.498		733.498	488.6					1442.3	3.29605	733.498		733.498	490.3					1442.3	3.40088	733.498
	735.632	548.8									1183.49	15.0162	735.632		734.565	493.1							1165.33	5.46656	734.565		734.565	488.75					1449.15	3.15704	734.565		734.565	488.8					1449.15	3.2095	734.565
	736.698	552.2									1188.18	15.6041	736.698		735.632	493.9							1169.89	5.71022	735.632		735.632	488.2					1455.99	3.05002	735.632		735.632	487.45					1455.99	3.05994	735.632
	737.765	547.95									1192.87	16.2113	737.765		736.698	494.2							1174.44	5.9651	736.698		736.698	488.9					1462.83	2.97894	736.698		736.698	488.5					1462.83	2.95809	736.698
	738.831	552.35									1197.57	16.8411	738.831		737.765	494.9							1179	6.23095	737.765		737.765	489.6					1469.68	2.94689	737.765		737.765	490.85					1469.68	2.90911	737.765
	739.897	550.15									1202.26	17.4968	739.897		738.831	493.1							1183.55	6.50744	738.831		738.831	486.95					1476.52	2.95576	738.831		738.831	487.7					1476.52	2.91698	738.831
	740.962	549.75									1206.95	18.182	740.962		739.897	493.3							1188.11	6.79409	739.897		739.897	487.4					1483.37	3.00601	739.897		739.897	488.4					1483.37	2.98407	739.897
	742.028	549.35									1211.64	18.9	742.028		740.962	493.25							1192.66	7.09033	740.962		740.962	487.75					1490.21	3.09636	740.962		740.962	489.35					1490.21	3.11058	740.962
	743.093	550									1216.34	19.6543	743.093		742.028	495.1							1197.22	7.39547	742.028		742.028	488.35					1497.05	3.22362	742.028		742.028	488.6					1497.05	3.29416	742.028
	744.158	553.95									1221.03	20.4475	744.158		743.093	492							1201.77	7.7087	743.093		743.093	488.5					1503.9	3.38261	743.093		743.093	489.4					1503.9	3.52952	743.093
	745.223	552.85									1225.72	21.282	745.223		744.158	493.3							1206.33	8.02911	744.158		744.158	489.5					1510.74	3.56616	744.158		744.158	487.9					1510.74	3.80826	744.158
	746.287	553.15									1230.41	22.1589	746.287		745.223	495.25							1210.88	8.35566	745.223		745.223	488.85					1517.58	3.76533	745.223		745.223	488.55					1517.58	4.11892	745.223
	747.351	552.1									1235.1	23.0781	747.351		746.287	492.5							1215.44	8.68723	746.287		746.287	489.75					1524.43	3.9697	746.287		746.287	490.4					1524.43	4.44727	746.287
	748.415	549.8									1239.8	24.0384	748.415		747.351	494.35							1219.99	9.02258	747.351		747.351	488.25					1531.27	4.16793	747.351		747.351	488.35					1531.27	4.77691	747.351
	749.479	553.25									1244.49	25.0364	749.479		748.415	493.15							1224.55	9.36039	748.415		748.415	487.95					1538.11	4.34827	748.415		748.415	487.55					1538.11	5.09014	748.415
	750.543	552									1249.18	26.0673	750.543		749.479	493.25							1229.1	9.69926	749.479		749.479	488.9					1544.96	4.49933	749.479		749.479	489.6					1544.96	5.36898	749.479
	751.606	552.6									1253.87	27.1238	751.606		750.543	493							1233.66	10.0377	750.543		750.543	489.4					1551.8	4.61078	750.543		750.543	489.05					1551.8	5.59639	750.543
	752.67	551.15									1258.57	28.1969	752.67		751.606	494.25							1238.21	10.3742	751.606		751.606	488.8					1558.64	4.67397	751.606		751.606	489.55					1558.64	5.75746	751.606
	753.733	549.1									1263.26	29.2752	753.733		752.67	493.1							1242.77	10.7071	752.67		752.67	488.65					1565.49	4.68259	752.67		752.67	490.05					1565.49	5.84052	752.67
	754.795	551.55									1267.95	30.3455	754.795		753.733	494.35							1247.32	11.0348	753.733		753.733	489.55					1572.33	4.63302	753.733		753.733	488.8					1572.33	5.838	753.733
	755.858	549.8									1272.64	31.3927	755.858		754.795	491.5							1251.87	11.3556	754.795		754.795	489.35					1579.18	4.52459	754.795		754.795	488.8					1579.18	5.74701	754.795
	756.92	550.3									1277.34	32.4004	756.92		755.858	492.5							1256.43	11.6679	755.858		755.858	488.4					1586.02	4.3596	755.858		755.858	488.5					1586.02	5.56947	755.858
	757.982	549									1282.03	33.3511	757.982		756.92	491.55							1260.98	11.97	756.92		756.92	489.05					1592.86	4.14305	756.92		756.92	488.25					1592.86	5.31195	756.92
	759.044	553.1									1286.72	34.2269	759.044		757.982	493.5							1265.54	12.2602	757.982		757.982	488.3					1599.71	3.88229	757.982		757.982	491.45					1599.71	4.98502	757.982
	760.106	551.4									1291.41	35.01	760.106		759.044	492.95							1270.09	12.5369	759.044		759.044	490.25					1606.55	3.58645	759.044		759.044	487.85					1606.55	4.60237	759.044
	761.167	550.6									1296.1	35.6835	761.167		760.106	493.85							1274.65	12.7985	760.106		760.106	489.1					1613.39	3.26573	760.106		760.106	489.75					1613.39	4.17966	760.106
	762.229	549.55									1300.8	36.2321	762.229		761.167	494.4							1279.2	13.0435	761.167		761.167	488.2					1620.24	2.93078	761.167		761.167	487.85					1620.24	3.73342	761.167
	763.29	550.95									1305.49	36.6429	763.29		762.229	493.45							1283.76	13.2705	762.229		762.229	488.55					1627.08	2.59198	762.229		762.229	487.3					1627.08	3.27979	762.229
	764.351	552.25									1310.18	36.906	764.351		763.29	491							1288.31	13.478	763.29		763.29	489.2					1633.92	2.25888	763.29		763.29	490.65					1633.92	2.83357	763.29
	765.411	552.4									1314.87	37.0153	765.411		764.351	492.6							1292.87	13.6648	764.351		764.351	489.4					1640.77	1.93974	764.351		764.351	491.15					1640.77	2.40743	764.351
	766.471	554.3									1319.57	36.9692	766.471		765.411	493.15							1297.42	13.8298	765.411		765.411	488.8					1647.61	1.6412	765.411		765.411	489.05					1647.61	2.01135	765.411
	767.532	552.75									1324.26	36.7706	767.532		766.471	493.35							1301.98	13.9719	766.471		766.471	489.8					1654.45	1.36815	766.471		766.471	489					1654.45	1.65246	766.471
	768.591	548.9									1328.95	36.4278	768.591		767.532	492.3							1306.53	14.0903	767.532		767.532	489.95					1661.3	1.12369	767.532		767.532	487.3					1661.3	1.33497	767.532
	769.651	552.35									1333.64	35.954	769.651		768.591	493.5							1311.09	14.1842	768.591		768.591	488.95					1668.14	0.90927	768.591		768.591	488					1668.14	1.06048	768.591
	770.711	551.1									1338.34	35.3675	770.711		769.651	493.55							1315.64	14.2531	769.651		769.651	489.75					1674.98	0.72489	769.651		769.651	488.35					1674.98	0.82837	769.651
	771.77	550.2									1343.03	34.6911	771.77		770.711	492.15							1320.2	14.2966	770.711		770.711	488.9					1681.83	0.56934	770.711		770.711	489.45					1681.83	0.63625	770.711
	772.829	550.3									1347.72	33.9512	772.829		771.77	491.9							1324.75	14.3143	771.77		771.77	488.4					1688.67	0.44055	771.77		771.77	489					1688.67	0.48053	771.77
	773.888	553.7									1352.41	33.1771	773.888		772.829	492.65							1329.31	14.3064	772.829		772.829	489.4					1695.52	0.33585	772.829		772.829	488.15					1695.52	0.35686	772.829
	774.946	551.8									1357.11	32.3995	774.946		773.888	492.25							1333.86	14.2728	773.888		773.888	487.7					1702.36	0.25225	773.888		773.888	488.65					1702.36	0.26059	773.888
	776.005	551.7									1361.8	31.6491	776.005		774.946	493.7							1338.41	14.214	774.946		774.946	489.4					1709.2	0.18666	774.946		774.946	487.95					1709.2	0.18712	774.946
	777.063	549.95									1366.49	30.955	777.063		776.005	493.25							1342.97	14.1304	776.005		776.005	488.9					1716.05	0.13609	776.005		776.005	488.65					1716.05	0.13212	776.005
	778.121	550.6									1371.18	30.3429	778.121		777.063	494.35							1347.52	14.0228	777.063		777.063	490.05					1722.89	0.09776	777.063		777.063	489.85					1722.89	0.09173	777.063
	779.179	552.4									1375.87	29.8336	779.179		778.121	492.5							1352.08	13.892	778.121		778.121	489.1					1729.73	0.06919	778.121		778.121	488.8					1729.73	0.06263	778.121
	780.236	553									1380.57	29.4415	780.236		779.179	492.3							1356.63	13.7393	779.179		779.179	488.65					1736.58	0.04825	779.179		779.179	488.4					1736.58	0.04205	779.179
	781.293	551.95									1385.26	29.1737	781.293		780.236	494.25							1361.19	13.5657	780.236		780.236	491					1743.42	0.03316	780.236		780.236	488.65					1743.42	0.02777	780.236
	782.351	549.9									1389.95	29.0293	782.351		781.293	492.55							1365.74	13.3729	781.293		781.293	489.1					1750.26	0.02246	781.293		781.293	488.95					1750.26	0.01803	781.293
	783.407	548.5									1394.64	28.9989	783.407		782.351	494.1							1370.3	13.1625	782.351		782.351	487.85					1757.11	0.01499	782.351		782.351	488.35					1757.11	0.01152	782.351
	784.464	549.15									1399.34	29.0659	784.464		783.407	492.25							1374.85	12.9364	783.407		783.407	491.2					1763.95	0.00987	783.407		783.407	488.8					1763.95	0.00724	783.407
	785.521	550.15									1404.03	29.2069	785.521		784.464	492.4							1379.41	12.6964	784.464		784.464	488.9					1770.79	0.0064	784.464		784.464	487.95					1770.79	0.00447	784.464
	786.577	550.3									1408.72	29.3939	786.577		785.521	494.35							1383.96	12.4448	785.521		785.521	490.05					1777.64	0.00409	785.521		785.521	487.95					1777.64	0.00272	785.521
	787.633	548.35									1413.41	29.5959	787.633		786.577	494.3							1388.52	12.1838	786.577		786.577	489.45					1784.48	0.00258	786.577		786.577	489.8					1784.48	0.00163	786.577
	788.688	552.85									1418.11	29.782	788.688		787.633	492.15							1393.07	11.9159	787.633		787.633	489.45					1791.33	0.00161	787.633		787.633	488.85					1791.33	0.000958732	787.633
	789.744	552.2									1422.8	29.9232	789.744		788.688	492.65							1397.63	11.6435	788.688		788.688	488.5					1798.17	0.000989166	788.688		788.688	489.85					1798.17	0.000556161	788.688
	790.799	551.05									1427.49	29.9954	790.799		789.744	493.35							1402.18	11.3693	789.744		789.744	490.35					1805.01	0.000600673	789.744		789.744	491					1805.01	0.00031786	789.744
	791.855	552									1432.18	29.9808	791.855		790.799	492.05							1406.74	11.0959	790.799		790.799	489.2					1811.86	0.000360598	790.799		790.799	489.3					1811.86	0.000179096	790.799
	792.909	550.8									1436.87	29.8697	792.909		791.855	493.55							1411.29	10.8261	791.855		791.855	489.6					1818.7	0.00021422	791.855		791.855	488.3					1818.7	9.95717e-05	791.855
	793.964	553.25									1441.57	29.6614	793.964		792.909	492.9							1415.85	10.5625	792.909		792.909	488.75					1825.54	0.000126096	792.909		792.909	490.15					1825.54	5.46882e-05	792.909
	795.019	552.85									1446.26	29.3637	795.019		793.964	493.65							1420.4	10.3078	793.964		793.964	489					1832.39	7.36615e-05	793.964		793.964	487.4					1832.39	2.97193e-05	793.964
	796.073	547.8									1450.95	28.9927	796.073		795.019	493.3							1424.95	10.0646	795.019		795.019	489.05					1839.23	4.27894e-05	795.019		795.019	490.25					1839.23	1.60126e-05	795.019
	797.127	547.8									1455.64	28.5711	797.127		796.073	492.85							1429.51	9.83539	796.073		796.073	489.05					1846.07	2.47755e-05	796.073		796.073	488.85					1846.07	8.57657e-06	796.073
	798.181	550.5									1460.34	28.1264	798.181		797.127	493.1							1434.06	9.62262	797.127		797.127	488.15					1852.92	1.43386e-05	797.127		797.127	489.65					1852.92	4.58173e-06	797.127
	799.234	551									1465.03	27.6886	799.234		798.181	492							1438.62	9.42846	798.181		798.181	489.2					1859.76	8.32004e-06	798.181		798.181	487.2					1859.76	2.45098e-06	798.181
	800.288	551									1469.72	27.2878	800.288		799.234	493.95							1443.17	9.25489	799.234		799.234	487.15					1866.6	4.85599e-06	799.234		799.234	489.65					1866.6	1.31887e-06	799.234
	801.341	549.05									1474.41	26.9519	801.341		800.288	493.65							1447.73	9.10361	800.288		800.288	489.3					1873.45	2.85957e-06	800.288		800.288	489.85					1873.45	7.17226e-07	800.288
	802.394	549.55									1479.11	26.7048	802.394		801.341	493.25							1452.28	8.97605	801.341		801.341	489.75					1880.29	1.70341e-06	801.341		801.341	489.5					1880.29	3.95901e-07	801.341
	803.447	549.6									1483.8	26.5645	803.447		802.394	493.4							1456.84	8.87328	802.394		802.394	488.75					1887.14	1.02825e-06	802.394		802.394	487.85					1887.14	2.2255e-07	802.394
	804.499	548.75									1488.49	26.5424	804.499		803.447	493							1461.39	8.79599	803.447		803.447	489					1893.98	6.29423e-07	803.447		803.447	489.1					1893.98	1.27619e-07	803.447
	805.551	551.2									1493.18	26.6426	805.551		804.499	494							1465.95	8.74447	804.499		804.499	489					1900.82	3.9055e-07	804.499		804.499	490					1900.82	7.46387e-08	804.499
	806.603	551.55									1497.87	26.8618	806.603		805.551	492.85							1470.5	8.71858	805.551		805.551	489.85					1907.67	2.45301e-07	805.551		805.551	490.3					1907.67	4.44374e-08	805.551
	807.655	550.45									1502.57	27.1902	807.655		806.603	494.5							1475.06	8.71773	806.603		806.603	487.7					1914.51	1.55641e-07	806.603		806.603	488.05					1914.51	2.68486e-08	806.603
	808.707	550.55									1507.26	27.6121	808.707		807.655	493.25							1479.61	8.74086	807.655		807.655	489.6					1921.35	9.95205e-08	807.655		807.655	488.9					1921.35	1.64024e-08	807.655
	809.758	552.45									1511.95	28.107	809.758		808.707	491.65							1484.17	8.78644	808.707		808.707	488.95					1928.2	6.39771e-08	808.707		808.707	488.55					1928.2	1.00959e-08	808.707
	810.81	551.65									1516.64	28.6511	810.81		809.758	493.4							1488.72	8.85249	809.758		809.758	488.75					1935.04	4.12571e-08	809.758		809.758	489.45					1935.04	6.2409e-09	809.758
	811.861	551.35									1521.34	29.2187	811.861		810.81	494.3							1493.28	8.93659	810.81		810.81	486.45					1941.88	2.66386e-08	810.81		810.81	488.8					1941.88	3.86437e-09	810.81
	812.911	551.45									1526.03	29.7831	812.911		811.861	493.7							1497.83	9.03592	811.861		811.861	488.3					1948.73	1.71945e-08	811.861		811.861	487.65					1948.73	2.39201e-09	811.861
	813.962	549.15									1530.72	30.3181	813.962		812.911	493.8							1502.39	9.14728	812.911		812.911	490.15					1955.57	1.10818e-08	812.911		812.911	490.9					1955.57	1.47791e-09	812.911
	815.012	549.9									1535.41	30.799	815.012		813.962	493							1506.94	9.26714	813.962		813.962	488.05					1962.41	7.12472e-09	813.962		813.962	488.85					1962.41	9.10473e-10	813.962
	816.062	549.4									1540.11	31.2032	816.062		815.012	494.5							1511.49	9.39171	815.012		815.012	489.1							815.012		815.012	489.15							815.012
	817.112	550.1									1544.8	31.5109	817.112		816.062	493.75							1516.05	9.51703	816.062		816.062	488.9							816.062		816.062	488.85							816.062
	818.162	552.6									1549.49	31.7056	818.162		817.112	492.05							1520.6	9.63898	817.112		817.112	489.25							817.112		817.112	490.15							817.112
	819.212	550.65									1554.18	31.7745	819.212		818.162	493.7							1525.16	9.75344	818.162		818.162	488.9							818.162		818.162	488.9							818.162
	820.261	548.85									1558.87	31.7081	820.261		819.212	494.4							1529.71	9.85631	819.212		819.212	488.45							819.212		819.212	489							819.212
	821.31	551.4									1563.57	31.5007	821.31		820.261	492.35							1534.27	9.94363	820.261		820.261	488.9							820.261		820.261	489.25							820.261
	822.359	550.05									1568.26	31.15	822.359		821.31	494.3							1538.82	10.0117	821.31		821.31	487.85							821.31		821.31	489.15							821.31
	823.407	550.15									1572.95	30.6572	823.407		822.359	492.95							1543.38	10.0569	822.359		822.359	489.6							822.359		822.359	488.05							822.359
	824.456	549.1									1577.64	30.0263	824.456		823.407	493.75							1547.93	10.0764	823.407		823.407	487.45							823.407		823.407	490.4							823.407
	825.504	551									1582.34	29.2641	825.504		824.456	492.15							1552.49	10.0673	824.456		824.456	487.6							824.456		824.456	488.1							824.456
	826.552	551.05									1587.03	28.3798	826.552		825.504	492.8							1557.04	10.0277	825.504		825.504	488.25							825.504		825.504	490.55							825.504
	827.6	549.6									1591.72	27.3847	827.6		826.552	493.1							1561.6	9.95576	826.552		826.552	489.8							826.552		826.552	489.6							826.552
	828.647	551.85									1596.41	26.2917	828.647		827.6	491.3							1566.15	9.85057	827.6		827.6	489.45							827.6		827.6	488.3							827.6
	829.695	553.55									1601.11	25.1149	829.695		828.647	494.45							1570.71	9.71166	828.647		828.647	489.2							828.647		828.647	489.8							828.647
	830.742	550.95									1605.8	23.8692	830.742		829.695	492.55							1575.26	9.53916	829.695		829.695	488.55							829.695		829.695	490.15							829.695
	831.789	551.55									1610.49	22.57	831.789		830.742	491.75							1579.82	9.33382	830.742		830.742	489.75							830.742		830.742	488.8							830.742
	832.836	548.05									1615.18	21.2329	832.836		831.789	493.5							1584.37	9.09692	831.789		831.789	489.3							831.789		831.789	488.85							831.789
	833.882	553.6									1619.87	19.8731	833.882		832.836	491.75							1588.93	8.83027	832.836		832.836	490.3							832.836		832.836	489.65							832.836
	834.928	552.65									1624.57	18.5055	834.928		833.882	493.2							1593.48	8.53617	833.882		833.882	489.2							833.882		833.882	489.85							833.882
	835.974	551.75									1629.26	17.144	835.974		834.928	492.65							1598.03	8.21729	834.928		834.928	489.2							834.928		834.928	488.7							834.928
	837.02	552.6									1633.95	15.8013	837.02		835.974	492							1602.59	7.8767	835.974		835.974	488.6							835.974		835.974	489							835.974
	838.066	547.55									1638.64	14.4893	838.066		837.02	492.1							1607.14	7.51771	837.02		837.02	488.75							837.02		837.02	487.5							837.02
	839.111	551.95									1643.34	13.2182	839.111		838.066	493.55							1611.7	7.14381	838.066		838.066	490.05							838.066		838.066	489.45							838.066
	840.156	550.85									1648.03	11.9968	840.156		839.111	493.95							1616.25	6.75865	839.111		839.111	487.55							839.111		839.111	489.8							839.111
	841.201	550.95									1652.72	10.8324	841.201		840.156	493.65							1620.81	6.36589	840.156		840.156	488.4							840.156		840.156	487.8							840.156
	842.246	553.35									1657.41	9.73088	842.246		841.201	492.85							1625.36	5.96914	841.201		841.201	489.25							841.201		841.201	488.5							841.201
	843.291	549.85									1662.11	8.69654	843.291		842.246	494.3							1629.92	5.57193	842.246		842.246	489.85							842.246		842.246	489.95							842.246
	844.335	552.6									1666.8	7.73226	844.335		843.291	492.75							1634.47	5.17762	843.291		843.291	488.6							843.291		843.291	489.7							843.291
	845.379	553.05									1671.49	6.83961	845.379		844.335	494.35							1639.03	4.78934	844.335		844.335	489.1							844.335		844.335	489.45							844.335
	846.423	552.5									1676.18	6.01896	846.423		845.379	491.45							1643.58	4.40994	845.379		845.379	488.85							845.379		845.379	488.55							845.379
	847.467	553.95									1680.88	5.26958	847.467		846.423	493.25							1648.14	4.04197	846.423		846.423	488							846.423		846.423	489.2							846.423
	848.51	553.35									1685.57	4.5898	848.51		847.467	493.35							1652.69	3.68766	847.467		847.467	490.25							847.467		847.467	489.4							847.467
	849.554	553									1690.26	3.97719	849.554		848.51	493.55							1657.25	3.34889	848.51		848.51	488.3							848.51		848.51	488.9							848.51
	850.597	553.6									1694.95	3.42864	850.597		849.554	493.85							1661.8	3.02717	849.554		849.554	490							849.554		849.554	489.45							849.554
	851.64	552.55									1699.64	2.94057	851.64		850.597	492.75							1666.36	2.72367	850.597		850.597	491.15							850.597		850.597	489.25							850.597
	852.682	550.15									1704.34	2.50902	852.682		851.64	493.15							1670.91	2.43921	851.64		851.64	488.2							851.64		851.64	490.1							851.64
	853.725	553.15									1709.03	2.1298	853.725		852.682	492.95							1675.47	2.1743	852.682		852.682	489.3							852.682		852.682	488.35							852.682
	854.767	551.85									1713.72	1.79862	854.767		853.725	493.9							1680.02	1.92912	853.725		853.725	489.4							853.725		853.725	490.2							853.725
	855.809	549.95									1718.41	1.51112	855.809		854.767	493.6							1684.58	1.7036	854.767		854.767	489.85							854.767		854.767	488.55							854.767
	856.851	554.05									1723.11	1.26306	856.851		855.809	491.65							1689.13	1.49742	855.809		855.809	489.55							855.809		855.809	488.2							855.809
	857.892	551.75									1727.8	1.0503	857.892		856.851	492.8							1693.68	1.31004	856.851		856.851	489.45							856.851		856.851	489.85							856.851
	858.934	551.5									1732.49	0.86889	858.934		857.892	493.05							1698.24	1.14074	857.892		857.892	488.95							857.892		857.892	490.15							857.892
	859.975	553.8									1737.18	0.71512	859.975		858.934	491.9							1702.79	0.98867	858.934		858.934	489.85							858.934		858.934	489.25							858.934
	861.016	555.6									1741.88	0.58554	861.016		859.975	494.25							1707.35	0.85285	859.975		859.975	487.95							859.975		859.975	490.5							859.975
	862.056	554.45									1746.57	0.47697	862.056		861.016	493.95							1711.9	0.73225	861.016		861.016	488.55							861.016		861.016	489.35							861.016
	863.097	550.65									1751.26	0.38654	863.097		862.056	492.6							1716.46	0.62575	862.056		862.056	487.95							862.056		862.056	489.25							862.056
	864.137	554.55									1755.95	0.31165	864.137		863.097	494.05							1721.01	0.53223	863.097		863.097	489.8							863.097		863.097	490.45							863.097
	865.177	548.95									1760.64	0.24997	865.177		864.137	491.9							1725.57	0.45056	864.137		864.137	489.4							864.137		864.137	490.55							864.137
	866.217	553.65									1765.34	0.19948	866.217		865.177	492.5							1730.12	0.37964	865.177		865.177	489.7							865.177		865.177	489.25							865.177
	867.257	550.2									1770.03	0.15836	867.257		866.217	493.05							1734.68	0.31838	866.217		866.217	488.2							866.217		866.217	488.85							866.217
	868.296	553.7									1774.72	0.12508	868.296		867.257	493							1739.23	0.26575	867.257		867.257	488.25							867.257		867.257	488.35							867.257
	869.336	555.4									1779.41	0.09828	869.336		868.296	492.05							1743.79	0.22079	868.296		868.296	489.45							868.296		868.296	489.9							868.296
	870.375	554.1									1784.11	0.07683	870.375		869.336	494.75							1748.34	0.18257	869.336		869.336	489.55							869.336		869.336	488.9							869.336
	871.413	556.75									1788.8	0.05975	871.413		870.375	493.25							1752.9	0.15026	870.375		870.375	489.95							870.375		870.375	488.7							870.375
	872.452	554.55									1793.49	0.04623	872.452		871.413	493.95							1757.45	0.12309	871.413		871.413	489.25							871.413		871.413	488.9							871.413
	873.491	554.2									1798.18	0.03559	873.491		872.452	492.85							1762.01	0.10036	872.452		872.452	489.6							872.452		872.452	489.3							872.452
	874.529	554.25									1802.88	0.02725	874.529		873.491	493.4							1766.56	0.08145	873.491		873.491	489.05							873.491		873.491	489.55							873.491
	875.567	556.75									1807.57	0.02076	875.567		874.529	494.35							1771.12	0.06579	874.529		874.529	489.8							874.529		874.529	489.4							874.529
	876.604	553.35									1812.26	0.01574	876.604		875.567	493.1							1775.67	0.05289	875.567		875.567	488.15							875.567		875.567	489.45							875.567
	877.642	556.1									1816.95	0.01187	877.642		876.604	492.3							1780.22	0.04233	876.604		876.604	489.4							876.604		876.604	489.2							876.604
	878.679	554.95									1821.64	0.00891	878.679		877.642	494.45							1784.78	0.03372	877.642		877.642	487.3							877.642		877.642	488.25							877.642
	879.716	555.15									1826.34	0.00665	879.716		878.679	492.8							1789.33	0.02673	878.679		878.679	488.65							878.679		878.679	489.1							878.679
	880.753	556.45									1831.03	0.00494	880.753		879.716	494.25							1793.89	0.0211	879.716		879.716	489.25							879.716		879.716	488.8							879.716
	881.79	554.85									1835.72	0.00365	881.79		880.753	493.6							1798.44	0.01657	880.753		880.753	490.2							880.753		880.753	488.05							880.753
	882.827	555									1840.41	0.00268	882.827		881.79	493.35							1803	0.01296	881.79		881.79	488.85							881.79		881.79	488.65							881.79
	883.863	554.15									1845.11	0.00196	883.863		882.827	493.8							1807.55	0.01009	882.827		882.827	488.7							882.827		882.827	488.3							882.827
	884.899	554.25									1849.8	0.00143	884.899		883.863	494.35							1812.11	0.00781	883.863		883.863	489.85							883.863		883.863	489.9							883.863
	885.935	555.1									1854.49	0.00103	885.935		884.899	492.35							1816.66	0.00603	884.899		884.899	490.8							884.899		884.899	489.6							884.899
	886.97	553.95									1859.18	0.000744002	886.97		885.935	494.35							1821.22	0.00463	885.935		885.935	489.15							885.935		885.935	489.35							885.935
	888.006	555.4									1863.88	0.000533215	888.006		886.97	493.45							1825.77	0.00354	886.97		886.97	487.8							886.97		886.97	489.25							886.97
	889.041	555.1									1868.57	0.000380232	889.041		888.006	493.6							1830.33	0.00269	888.006		888.006	489.55							888.006		888.006	490.2							888.006
	890.076	555.05									1873.26	0.000269788	890.076		889.041	492.9							1834.88	0.00204	889.041		889.041	488.5							889.041		889.041	490.6							889.041
	891.111	555.75									1877.95	0.000190474	891.111		890.076	493.95							1839.44	0.00154	890.076		890.076	490.4							890.076		890.076	488							890.076
	892.146	555									1882.64	0.000133813	892.146		891.111	493.15							1843.99	0.00115	891.111		891.111	490.3							891.111		891.111	490							891.111
	893.18	555.4									1887.34	9.35471e-05	893.18		892.146	493.7							1848.55	0.000863556	892.146		892.146	488.75							892.146		892.146	489.45							892.146
	894.214	558.4									1892.03	6.508e-05	894.214		893.18	492							1853.1	0.000642985	893.18		893.18	487.9							893.18		893.18	489.8							893.18
	895.248	554.85									1896.72	4.50581e-05	895.248		894.214	493.15							1857.66	0.000476757	894.214		894.214	487.85							894.214		894.214	490							894.214
	896.282	556.4									1901.41	3.10479e-05	896.282		895.248	492.65							1862.21	0.000352056	895.248		895.248	489.8							895.248		895.248	488.55							895.248
	897.315	555.2									1906.11	2.1294e-05	897.315		896.282	494.55							1866.76	0.00025893	896.282		896.282	489.55							896.282		896.282	489.8							896.282
	898.349	554									1910.8	1.45374e-05	898.349		897.315	493.3							1871.32	0.000189693	897.315		897.315	488.8							897.315		897.315	488.05							897.315
	899.382	555.75									1915.49	9.88011e-06	899.382		898.349	492.45							1875.87	0.000138442	898.349		898.349	488.8							898.349		898.349	490.35							898.349
	900.415	555.35									1920.18	6.68557e-06	900.415		899.382	492.4							1880.43	0.000100667	899.382		899.382	488.7							899.382		899.382	489.35							899.382
	901.448	554.55									1924.88	4.50484e-06	901.448		900.415	494.2							1884.98	7.29401e-05	900.415		900.415	488.85							900.415		900.415	487.85							900.415
	902.48	556.35									1929.57	3.02316e-06	902.48		901.448	493.35							1889.54	5.26722e-05	901.448		901.448	487.85							901.448		901.448	489.95							901.448
	903.512	557.3									1934.26	2.02103e-06	903.512		902.48	493.85							1894.09	3.79148e-05	902.48		902.48	488.95							902.48		902.48	488.85							902.48
	904.544	554.35									1938.95	1.34624e-06	904.544		903.512	495.2							1898.65	2.72106e-05	903.512		903.512	487.9							903.512		903.512	487.5							903.512
	905.576	555.65									1943.64	8.93795e-07	905.576		904.544	492.85							1903.2	1.94746e-05	904.544		904.544	490.65							904.544		904.544	489.75							904.544
	906.608	556.9									1948.34	5.91656e-07	906.608		905.576	491.9							1907.76	1.39031e-05	905.576		905.576	489.25							905.576		905.576	489.25							905.576
	907.64	553.45									1953.03	3.90655e-07	907.64		906.608	492.05							1912.31	9.90353e-06	906.608		906.608	489.65							906.608		906.608	490							906.608
	908.671	556.35									1957.72	2.57406e-07	908.671		907.64	494.2							1916.87	7.04107e-06	907.64		907.64	488.45							907.64		907.64	489							907.64
	909.702	554.65									1962.41	1.69349e-07	909.702		908.671	492.55							1921.42	4.9981e-06	908.671		908.671	489.1							908.671		908.671	488.9							908.671
	910.733	556.35											910.733		909.702	493.95							1925.98	3.54362e-06	909.702		909.702	489.85							909.702		909.702	488.65							909.702
	911.763	555.05											911.763		910.733	494.15							1930.53	2.51037e-06	910.733		910.733	489							910.733		910.733	488.6							910.733
	912.794	554.65											912.794		911.763	492.9							1935.09	1.77768e-06	911.763		911.763	489.25							911.763		911.763	490							911.763
	913.824	554.7											913.824		912.794	494.5							1939.64	1.25886e-06	912.794		912.794	490.2							912.794		912.794	490.85							912.794
	914.854	553.2											914.854		913.824	494.25							1944.2	8.91878e-07	913.824		913.824	489.65							913.824		913.824	489.05							913.824
	915.884	554.7											915.884		914.854	492.45							1948.75	6.3244e-07	914.854		914.854	488.45							914.854		914.854	489.85							914.854
	916.913	554.75											916.913		915.884	494.55							1953.3	4.49059e-07	915.884		915.884	489.9							915.884		915.884	488.25							915.884
	917.943	554.7											917.943		916.913	492.75							1957.86	3.19396e-07	916.913		916.913	489.55							916.913		916.913	488.1							916.913
	918.972	552.35											918.972		917.943	493.5							1962.41	2.27642e-07	917.943		917.943	487.8							917.943		917.943	489.4							917.943
	920.001	557.35											920.001		918.972	492.55									918.972		918.972	490.6							918.972		918.972	490.35							918.972
	921.029	556.55											921.029		920.001	493.35									920.001		920.001	488.75							920.001		920.001	489.9							920.001
	922.058	558.15											922.058		921.029	493.8									921.029		921.029	488.75							921.029		921.029	489.35							921.029
	923.086	556.3											923.086		922.058	493.6									922.058		922.058	488.9							922.058		922.058	488.5							922.058
	924.115	553.7											924.115		923.086	493.55									923.086		923.086	488.85							923.086		923.086	489.3							923.086
	925.142	554.4											925.142		924.115	492.7									924.115		924.115	490.85							924.115		924.115	489.8							924.115
	926.17	554.3											926.17		925.142	494.2									925.142		925.142	488.35							925.142		925.142	490.05							925.142
	927.198	553.55											927.198		926.17	495.15									926.17		926.17	489.8							926.17		926.17	487.95							926.17
	928.225	554											928.225		927.198	493.4									927.198		927.198	489.6							927.198		927.198	489.9							927.198
	929.252	555.35											929.252		928.225	491.7									928.225		928.225	489.05							928.225		928.225	488.7							928.225
	930.279	554.9											930.279		929.252	492.9									929.252		929.252	490.1							929.252		929.252	490.85							929.252
	931.306	556.2											931.306		930.279	493.8									930.279		930.279	488.25							930.279		930.279	488.9							930.279
	932.332	554.1											932.332		931.306	495.05									931.306		931.306	490.2							931.306		931.306	489.6							931.306
	933.358	556.5											933.358		932.332	492.95									932.332		932.332	489.85							932.332		932.332	490.3							932.332
	934.384	554.3											934.384		933.358	492.95									933.358		933.358	488.35							933.358		933.358	489.55							933.358
	935.41	559.25											935.41		934.384	493.9									934.384		934.384	490.1							934.384		934.384	490.4							934.384
	936.436	556.75											936.436		935.41	494.75									935.41		935.41	490.8							935.41		935.41	490.1							935.41
	937.461	553.75											937.461		936.436	492.45									936.436		936.436	490.2							936.436		936.436	488.95							936.436
	938.486	551.05											938.486		937.461	493.65									937.461		937.461	489							937.461		937.461	488.7							937.461
	939.511	555.75											939.511		938.486	494.6									938.486		938.486	488.75							938.486		938.486	489.75							938.486
	940.536	556.65											940.536		939.511	494.4									939.511		939.511	489.4							939.511		939.511	489.85							939.511
	941.561	556.65											941.561		940.536	493.8									940.536		940.536	488.8							940.536		940.536	488.5							940.536
	942.585	554.55											942.585		941.561	492.2									941.561		941.561	489.65							941.561		941.561	490.3							941.561
	943.609	557.35											943.609		942.585	493.85									942.585		942.585	489.25							942.585		942.585	489.25							942.585
	944.633	556.3											944.633		943.609	494.1									943.609		943.609	488.3							943.609		943.609	488.45							943.609
	945.657	556.6											945.657		944.633	494.45									944.633		944.633	490.8							944.633		944.633	488.45							944.633
	946.681	555.1											946.681		945.657	493.75									945.657		945.657	489.1							945.657		945.657	490.9							945.657
	947.704	556.9											947.704		946.681	493.25									946.681		946.681	489.6							946.681		946.681	490.1							946.681
	948.727	555.5											948.727		947.704	495.05									947.704		947.704	489.2							947.704		947.704	489.85							947.704
	949.75	556.1											949.75		948.727	493.6									948.727		948.727	491.4							948.727		948.727	490.1							948.727
	950.773	555.95											950.773		949.75	492.55									949.75		949.75	489.7							949.75		949.75	489.75							949.75
	951.796	557.5											951.796		950.773	493.5									950.773		950.773	489.05							950.773		950.773	489.95							950.773
	952.818	557.65											952.818		951.796	493.6									951.796		951.796	490.9							951.796		951.796	488.7							951.796
	953.84	558.5											953.84		952.818	491.9									952.818		952.818	490.7							952.818		952.818	491.55							952.818
	954.862	557.1											954.862		953.84	495.55									953.84		953.84	489.5							953.84		953.84	491.05							953.84
	955.884	557.05											955.884		954.862	494.8									954.862		954.862	488.55							954.862		954.862	489.2							954.862
	956.905	554.55											956.905		955.884	493.4									955.884		955.884	488.2							955.884		955.884	489.5							955.884
	957.926	557.75											957.926		956.905	491.65									956.905		956.905	489.4							956.905		956.905	489.25							956.905
	958.947	555.05											958.947		957.926	494.3									957.926		957.926	489.95							957.926		957.926	487.35							957.926
	959.968	557.95											959.968		958.947	494.25									958.947		958.947	490							958.947		958.947	490.75							958.947
	960.989	557.25											960.989		959.968	494.55									959.968		959.968	488.8							959.968		959.968	490.05							959.968
	962.01	556.65											962.01		960.989	492.5									960.989		960.989	489.3							960.989		960.989	488.65							960.989
	963.03	559.2											963.03		962.01	494.5									962.01		962.01	490.4							962.01		962.01	490.05							962.01
	964.05	554.8											964.05		963.03	494.25									963.03		963.03	489							963.03		963.03	488.8							963.03
	965.07	554.25											965.07		964.05	494.55									964.05		964.05	488.65							964.05		964.05	488.9							964.05
	966.089	555.6											966.089		965.07	494.3									965.07		965.07	490.4							965.07		965.07	489.7							965.07
	967.109	558.35											967.109		966.089	493.55									966.089		966.089	489.3							966.089		966.089	488.85							966.089
	968.128	554.3											968.128		967.109	493.2									967.109		967.109	489.5							967.109		967.109	491.3							967.109
	969.147	556.55											969.147		968.128	492.95									968.128		968.128	489.55							968.128		968.128	489.75							968.128
	970.166	557.15											970.166		969.147	494.55									969.147		969.147	488.5							969.147		969.147	491.15							969.147
	971.185	556.4											971.185		970.166	494.5									970.166		970.166	487.4							970.166		970.166	487							970.166
	972.203	555.05											972.203		971.185	493.9									971.185		971.185	489.7							971.185		971.185	488.05							971.185
	973.221	555.45											973.221		972.203	492.3									972.203		972.203	489.9							972.203		972.203	490.1							972.203
	974.239	557.6											974.239		973.221	494.3									973.221		973.221	489.65							973.221		973.221	489.95							973.221
	975.257	552.6											975.257		974.239	492.95									974.239		974.239	489.05							974.239		974.239	489.6							974.239
	976.275	556											976.275		975.257	493.55									975.257		975.257	490.8							975.257		975.257	490.2							975.257
	977.292	556.8											977.292		976.275	492.75									976.275		976.275	490.75							976.275		976.275	488.95							976.275
	978.309	556.1											978.309		977.292	495.15									977.292		977.292	490.5							977.292		977.292	490.4							977.292
	979.326	559.1											979.326		978.309	495.2									978.309		978.309	490.15							978.309		978.309	489.95							978.309
	980.343	557.05											980.343		979.326	493.55									979.326		979.326	490.35							979.326		979.326	488.7							979.326
	981.36	556.3											981.36		980.343	493.25									980.343		980.343	488.4							980.343		980.343	488.15							980.343
	982.376	556.7											982.376		981.36	494.35									981.36		981.36	489.2							981.36		981.36	489.5							981.36
	983.392	555.85											983.392		982.376	495.1									982.376		982.376	489.65							982.376		982.376	489.9							982.376
	984.408	557.6											984.408		983.392	493.9									983.392		983.392	489.95							983.392		983.392	490.1							983.392
	985.424	554.05											985.424		984.408	493.95									984.408		984.408	489.95							984.408		984.408	490.45							984.408
	986.44	554.25											986.44		985.424	494.6									985.424		985.424	490.4							985.424		985.424	489.45							985.424
	987.455	556.3											987.455		986.44	494.15									986.44		986.44	488.95							986.44		986.44	489.7							986.44
	988.47	555.4											988.47		987.455	494.6									987.455		987.455	489.95							987.455		987.455	490.65							987.455
	989.485	554.65											989.485		988.47	494.95									988.47		988.47	489.45							988.47		988.47	491.15							988.47
	990.5	553.45											990.5		989.485	494.15									989.485		989.485	489.8							989.485		989.485	490.25							989.485
	991.514	557.5											991.514		990.5	494.3									990.5		990.5	489.85							990.5		990.5	490.6							990.5
	992.529	556.75											992.529		991.514	493.35									991.514		991.514	490.65							991.514		991.514	489.05							991.514
	993.543	557.75											993.543		992.529	494.4									992.529		992.529	488.45							992.529		992.529	489.5							992.529
	994.557	555.8											994.557		993.543	493.2									993.543		993.543	490.2							993.543		993.543	489.4							993.543
	995.571	558.7											995.571		994.557	493.7									994.557		994.557	489.35							994.557		994.557	490.15							994.557
	996.584	556.4											996.584		995.571	493.4									995.571		995.571	491.15							995.571		995.571	489.85							995.571
	997.598	557.1											997.598		996.584	495.2									996.584		996.584	489.35							996.584		996.584	489.15							996.584
	998.611	556.05											998.611		997.598	494.6									997.598		997.598	490							997.598		997.598	490.5							997.598
	999.624	558.9											999.624		998.611	494.05									998.611		998.611	488.6							998.611		998.611	490.3							998.611
	1000.64	558.55											1000.64		999.624	493.65									999.624		999.624	490.05							999.624		999.624	490.25							999.624
	1001.65	557.2											1001.65		1000.64	493.8									1000.64		1000.64	490.4							1000.64		1000.64	491.9							1000.64
	1002.66	555.35											1002.66		1001.65	493.2									1001.65		1001.65	491.45							1001.65		1001.65	488.9							1001.65
	1003.67	558.2											1003.67		1002.66	494.2									1002.66		1002.66	488.85							1002.66		1002.66	490.05							1002.66
	1004.69	556.05											1004.69		1003.67	495.7									1003.67		1003.67	489.65							1003.67		1003.67	488.2							1003.67
	1005.7	561											1005.7		1004.69	493.65									1004.69		1004.69	489.9							1004.69		1004.69	490.3							1004.69
	1006.71	556.4											1006.71		1005.7	494.9									1005.7		1005.7	490.15							1005.7		1005.7	489.95							1005.7
	1007.72	557.6											1007.72		1006.71	495.75									1006.71		1006.71	489.5							1006.71		1006.71	490.2							1006.71
	1008.73	560.9											1008.73		1007.72	495.85									1007.72		1007.72	489.15							1007.72		1007.72	489.65							1007.72
	1009.74	558.55											1009.74		1008.73	493.9									1008.73		1008.73	489.1							1008.73		1008.73	489.95							1008.73
	1010.75	554.55											1010.75		1009.74	495									1009.74		1009.74	489.45							1009.74		1009.74	487.9							1009.74
	1011.76	556.45											1011.76		1010.75	494									1010.75		1010.75	489.6							1010.75		1010.75	491.25							1010.75
	1012.77	556.9											1012.77		1011.76	494.2									1011.76		1011.76	488.8							1011.76		1011.76	491.95							1011.76
	1013.78	558.2											1013.78		1012.77	493.55									1012.77		1012.77	490.35							1012.77		1012.77	490.4							1012.77
	1014.79	556.85											1014.79		1013.78	494.75									1013.78		1013.78	488.95							1013.78		1013.78	491.05							1013.78
	1015.8	557.3											1015.8		1014.79	494.15									1014.79		1014.79	489.45							1014.79		1014.79	490.05							1014.79
	1016.81	556.85											1016.81		1015.8	494.55									1015.8		1015.8	489.9							1015.8		1015.8	490.05							1015.8
	1017.82	556.6											1017.82		1016.81	494.9									1016.81		1016.81	491.9							1016.81		1016.81	489.6							1016.81
	1018.83	558.5											1018.83		1017.82	494									1017.82		1017.82	490.5							1017.82		1017.82	491							1017.82
	1019.84	559.7											1019.84		1018.83	495.05									1018.83		1018.83	488.45							1018.83		1018.83	489.9							1018.83
	1020.85	559.15											1020.85		1019.84	495.2									1019.84		1019.84	489.35							1019.84		1019.84	489.05							1019.84
	1021.86	558.4											1021.86		1020.85	495.15									1020.85		1020.85	490.75							1020.85		1020.85	490.3							1020.85
	1022.87	560.75											1022.87		1021.86	494.4									1021.86		1021.86	489.6							1021.86		1021.86	490.1							1021.86
	1023.87	560.15											1023.87		1022.87	493.95									1022.87		1022.87	489.9							1022.87		1022.87	488.95							1022.87
	1024.88	555.9											1024.88		1023.87	494.8									1023.87		1023.87	489.35							1023.87		1023.87	491.25							1023.87
	1025.89	558.2											1025.89		1024.88	492.85									1024.88		1024.88	489.55							1024.88		1024.88	490.05							1024.88
	1026.9	559.55											1026.9		1025.89	494.95									1025.89		1025.89	490.8							1025.89		1025.89	490.45							1025.89
	1027.9	558.55											1027.9		1026.9	493.75									1026.9		1026.9	490.25							1026.9		1026.9	489.6							1026.9
	1028.91	561.65											1028.91		1027.9	494.4									1027.9		1027.9	489.65							1027.9		1027.9	490							1027.9
	1029.92	559.15											1029.92		1028.91	495.3									1028.91		1028.91	491.45							1028.91		1028.91	489.75							1028.91
	1030.92	559.6											1030.92		1029.92	494.65									1029.92		1029.92	490.15							1029.92		1029.92	490.6							1029.92
	1031.93	558.25											1031.93		1030.92	494.25									1030.92		1030.92	489.55							1030.92		1030.92	491.4							1030.92
	1032.94	560.6											1032.94		1031.93	493.6									1031.93		1031.93	489.1							1031.93		1031.93	490.2							1031.93
	1033.94	556.1											1033.94		1032.94	493.45									1032.94		1032.94	491.45							1032.94		1032.94	490.25							1032.94
	1034.95	558.9											1034.95		1033.94	496.3									1033.94		1033.94	490.8							1033.94		1033.94	490.2							1033.94
	1035.95	559.15											1035.95		1034.95	494.4									1034.95		1034.95	490.55							1034.95		1034.95	490.4							1034.95
	1036.96	559.95											1036.96		1035.95	494.3									1035.95		1035.95	489.95							1035.95		1035.95	490.9							1035.95
	1037.97	562.65											1037.97		1036.96	494.75									1036.96		1036.96	488.65							1036.96		1036.96	489.5							1036.96
	1038.97	555.85											1038.97		1037.97	494.05									1037.97		1037.97	490.3							1037.97		1037.97	490.25							1037.97
	1039.98	562.25											1039.98		1038.97	493.1									1038.97		1038.97	489.35							1038.97		1038.97	489.5							1038.97
	1040.98	561.9											1040.98		1039.98	494.2									1039.98		1039.98	490.15							1039.98		1039.98	491.05							1039.98
	1041.98	561.65											1041.98		1040.98	493.65									1040.98		1040.98	491							1040.98		1040.98	491.1							1040.98
	1042.99	558.35											1042.99		1041.98	495.55									1041.98		1041.98	489.95							1041.98		1041.98	490.85							1041.98
	1043.99	557.4											1043.99		1042.99	495.7									1042.99		1042.99	490.5							1042.99		1042.99	489.95							1042.99
	1045	556.3											1045		1043.99	495									1043.99		1043.99	489.95							1043.99		1043.99	490.25							1043.99
	1046	561.5											1046		1045	495.55									1045		1045	490.4							1045		1045	490.8							1045
	1047	560.5											1047		1046	496.55									1046		1046	491.05							1046		1046	489.95							1046
	1048.01	560.2											1048.01		1047	493.4									1047		1047	490.35							1047		1047	490.9							1047
	1049.01	558.9											1049.01		1048.01	494.6									1048.01		1048.01	489.05							1048.01		1048.01	491.05							1048.01
	1050.01	562.8											1050.01		1049.01	495									1049.01		1049.01	489.2							1049.01		1049.01	491.25							1049.01
	1051.02	562.25											1051.02		1050.01	493.85									1050.01		1050.01	489.85							1050.01		1050.01	489.85							1050.01
	1052.02	561.7											1052.02		1051.02	494.4									1051.02		1051.02	488.9							1051.02		1051.02	490.35							1051.02
	1053.02	562.9											1053.02		1052.02	495.55									1052.02		1052.02	492.2							1052.02		1052.02	490							1052.02
	1054.02	559.7											1054.02		1053.02	495.8									1053.02		1053.02	490.35							1053.02		1053.02	490.85							1053.02
	1055.02	559											1055.02		1054.02	493.85									1054.02		1054.02	490.75							1054.02		1054.02	491.5							1054.02
	1056.03	559.55											1056.03		1055.02	495.3									1055.02		1055.02	490.4							1055.02		1055.02	490.85							1055.02
	1057.03	556.95											1057.03		1056.03	494.85									1056.03		1056.03	489.85							1056.03		1056.03	490.2							1056.03
	1058.03	562.1											1058.03		1057.03	495.5									1057.03		1057.03	489.95							1057.03		1057.03	491.3							1057.03
	1059.03	562.55											1059.03		1058.03	494.1									1058.03		1058.03	492.45							1058.03		1058.03	490.65							1058.03
	1060.03	562.15											1060.03		1059.03	493.1									1059.03		1059.03	491.15							1059.03		1059.03	489.45							1059.03
	1061.03	560.55											1061.03		1060.03	495.1									1060.03		1060.03	490.45							1060.03		1060.03	491.1							1060.03
	1062.03	560.3											1062.03		1061.03	495.65									1061.03		1061.03	489.65							1061.03		1061.03	489.8							1061.03
	1063.03	560.4											1063.03		1062.03	496.55									1062.03		1062.03	491.8							1062.03		1062.03	491.25							1062.03
	1064.03	561											1064.03		1063.03	495.15									1063.03		1063.03	489.55							1063.03		1063.03	491.75							1063.03
	1065.03	560.7											1065.03		1064.03	494.1									1064.03		1064.03	490.9							1064.03		1064.03	490.15							1064.03
	1066.03	560.7											1066.03		1065.03	494.85									1065.03		1065.03	491.2							1065.03		1065.03	491.05							1065.03
	1067.03	564											1067.03		1066.03	495.7									1066.03		1066.03	489.1							1066.03		1066.03	491.65							1066.03
	1068.03	560.85											1068.03		1067.03	496.7									1067.03		1067.03	489.95							1067.03		1067.03	490.75							1067.03
	1069.03	560.85											1069.03		1068.03	497									1068.03		1068.03	490.8							1068.03		1068.03	492.25							1068.03
	1070.03	559.95											1070.03		1069.03	495.05									1069.03		1069.03	489.2							1069.03		1069.03	491.2							1069.03
	1071.03	564.05											1071.03		1070.03	495.65									1070.03		1070.03	490.3							1070.03		1070.03	490							1070.03
	1072.03	563.05											1072.03		1071.03	495.75									1071.03		1071.03	491.3							1071.03		1071.03	489.6							1071.03
	1073.02	559.7											1073.02		1072.03	495.25									1072.03		1072.03	490.25							1072.03		1072.03	491							1072.03
	1074.02	562.15											1074.02		1073.02	494.9									1073.02		1073.02	492.25							1073.02		1073.02	490.6							1073.02
	1075.02	561.9											1075.02		1074.02	496.15									1074.02		1074.02	490.45							1074.02		1074.02	490.5							1074.02
	1076.02	560.8											1076.02		1075.02	494.7									1075.02		1075.02	490.45							1075.02		1075.02	490.75							1075.02
	1077.02	562.2											1077.02		1076.02	494.65									1076.02		1076.02	491.5							1076.02		1076.02	491.8							1076.02
	1078.01	561.65											1078.01		1077.02	495.3									1077.02		1077.02	489.4							1077.02		1077.02	491							1077.02
	1079.01	560.7											1079.01		1078.01	494.45									1078.01		1078.01	490.9							1078.01		1078.01	491.6							1078.01
	1080.01	564.2											1080.01		1079.01	495.9									1079.01		1079.01	491.85							1079.01		1079.01	491.45							1079.01
	1081	560.05											1081		1080.01	495.25									1080.01		1080.01	490.1							1080.01		1080.01	491.6							1080.01
	1082	561.15											1082		1081	494.4									1081		1081	490.25							1081		1081	489.75							1081
	1083	562											1083		1082	495.55									1082		1082	490.25							1082		1082	493.25							1082
	1083.99	563.4											1083.99		1083	494.95									1083		1083	490.6							1083		1083	491.2							1083
	1084.99	561.5											1084.99		1083.99	496.75									1083.99		1083.99	489.9							1083.99		1083.99	490.65							1083.99
	1085.98	562.2											1085.98		1084.99	494.15									1084.99		1084.99	492.05							1084.99		1084.99	489.75							1084.99
	1086.98	561.8											1086.98		1085.98	497.3									1085.98		1085.98	489.65							1085.98		1085.98	492.4							1085.98
	1087.98	558.6											1087.98		1086.98	495.75									1086.98		1086.98	492.65							1086.98		1086.98	492.75							1086.98
	1088.97	565.15											1088.97		1087.98	497.15									1087.98		1087.98	489.8							1087.98		1087.98	490.6							1087.98
	1089.97	564											1089.97		1088.97	496.45									1088.97		1088.97	491.15							1088.97		1088.97	491.9							1088.97
	1090.96	562.95											1090.96		1089.97	494.8									1089.97		1089.97	489.1							1089.97		1089.97	491.3							1089.97
	1091.96	561.8											1091.96		1090.96	495.6									1090.96		1090.96	489.2							1090.96		1090.96	492.25							1090.96
	1092.95	565.75											1092.95		1091.96	495.95									1091.96		1091.96	490.7							1091.96		1091.96	492.15							1091.96
	1093.94	559.9											1093.94		1092.95	494.85									1092.95		1092.95	490.75							1092.95		1092.95	489.45							1092.95
	1094.94	561.7											1094.94		1093.94	495.15									1093.94		1093.94	490.5							1093.94		1093.94	491.3							1093.94
	1095.93	562.7											1095.93		1094.94	495.8									1094.94		1094.94	491.65							1094.94		1094.94	492.05							1094.94
	1096.93	563.25											1096.93		1095.93	494.75									1095.93		1095.93	489.65							1095.93		1095.93	489.5							1095.93
	1097.92	563.5											1097.92		1096.93	495.6									1096.93		1096.93	489.35							1096.93		1096.93	492.1							1096.93
	1098.91	562.15											1098.91		1097.92	495.15									1097.92		1097.92	491.25							1097.92		1097.92	491.85							1097.92
	1099.9	564.85											1099.9		1098.91	496.4									1098.91		1098.91	492.5							1098.91		1098.91	492							1098.91
	1100.9	562.2											1100.9		1099.9	496.65									1099.9		1099.9	492.7							1099.9		1099.9	490.65							1099.9
	1101.89	563.8											1101.89		1100.9	496.65									1100.9		1100.9	490.6							1100.9		1100.9	490.65							1100.9
	1102.88	563.05											1102.88		1101.89	497.1									1101.89		1101.89	491.55							1101.89		1101.89	490.65							1101.89
	1103.87	562.95											1103.87		1102.88	496.5									1102.88		1102.88	491.15							1102.88		1102.88	492.5							1102.88
	1104.87	562											1104.87		1103.87	495.55									1103.87		1103.87	491.4							1103.87		1103.87	492.15							1103.87
	1105.86	559.45											1105.86		1104.87	496.8									1104.87		1104.87	490.25							1104.87		1104.87	490.9							1104.87
	1106.85	563.3											1106.85		1105.86	495									1105.86		1105.86	491.9							1105.86		1105.86	489.65							1105.86
	1107.84	564.45											1107.84		1106.85	494.05									1106.85		1106.85	490.85							1106.85		1106.85	491.5							1106.85
	1108.83	561.45											1108.83		1107.84	497.25									1107.84		1107.84	490							1107.84		1107.84	492.45							1107.84
	1109.82	562.05											1109.82		1108.83	495									1108.83		1108.83	490.6							1108.83		1108.83	490.7							1108.83
	1110.81	561.1											1110.81		1109.82	496.15									1109.82		1109.82	491.4							1109.82		1109.82	491.4							1109.82
	1111.81	563.05											1111.81		1110.81	497.8									1110.81		1110.81	489.35							1110.81		1110.81	492.05							1110.81
	1112.8	562.4											1112.8		1111.81	495.6									1111.81		1111.81	491.15							1111.81		1111.81	491.5							1111.81
	1113.79	566.95											1113.79		1112.8	495.75									1112.8		1112.8	491.05							1112.8		1112.8	491.35							1112.8
	1114.78	559.95											1114.78		1113.79	496									1113.79		1113.79	491.2							1113.79		1113.79	490.85							1113.79
	1115.77	565.65											1115.77		1114.78	496									1114.78		1114.78	490.35							1114.78		1114.78	491.55							1114.78
	1116.76	563.6											1116.76		1115.77	496.2									1115.77		1115.77	492.35							1115.77		1115.77	491.3							1115.77
	1117.75	566.2											1117.75		1116.76	497.05									1116.76		1116.76	491.2							1116.76		1116.76	492.6							1116.76
	1118.73	562.5											1118.73		1117.75	496.5									1117.75		1117.75	491.8							1117.75		1117.75	493.5							1117.75
	1119.72	562.6											1119.72		1118.73	496.4									1118.73		1118.73	491.1							1118.73		1118.73	491.1							1118.73
	1120.71	563.3											1120.71		1119.72	498.1									1119.72		1119.72	492.3							1119.72		1119.72	492.6							1119.72
	1121.7	565.65											1121.7		1120.71	495.8									1120.71		1120.71	491.2							1120.71		1120.71	492.5							1120.71
	1122.69	567.75											1122.69		1121.7	498.15									1121.7		1121.7	490.45							1121.7		1121.7	491.7							1121.7
	1123.68	560.2											1123.68		1122.69	497.8									1122.69		1122.69	492.25							1122.69		1122.69	491.2							1122.69
	1124.67	563.6											1124.67		1123.68	495.3									1123.68		1123.68	490.7							1123.68		1123.68	491.8							1123.68
	1125.65	564.75											1125.65		1124.67	497.25									1124.67		1124.67	491.95							1124.67		1124.67	492.55							1124.67
	1126.64	565.4											1126.64		1125.65	496.35									1125.65		1125.65	491							1125.65		1125.65	491.75							1125.65
	1127.63	564.05											1127.63		1126.64	496.7									1126.64		1126.64	491.05							1126.64		1126.64	490.6							1126.64
	1128.62	560.7											1128.62		1127.63	495.65									1127.63		1127.63	490.5							1127.63		1127.63	492.55							1127.63
	1129.6	563.3											1129.6		1128.62	497									1128.62		1128.62	491.15							1128.62		1128.62	492.25							1128.62
	1130.59	565.2											1130.59		1129.6	495.75									1129.6		1129.6	491.7							1129.6		1129.6	492.6							1129.6
	1131.58	561.7											1131.58		1130.59	496.65									1130.59		1130.59	492.15							1130.59		1130.59	491.7							1130.59
	1132.56	565.4											1132.56		1131.58	496.6									1131.58		1131.58	490.75							1131.58		1131.58	490.95							1131.58
	1133.55	567.25											1133.55		1132.56	496.1									1132.56		1132.56	492.5							1132.56		1132.56	491.3							1132.56
	1134.54	566.7											1134.54		1133.55	497.55									1133.55		1133.55	491.1							1133.55		1133.55	491.25							1133.55
	1135.52	566.1											1135.52		1134.54	496.35									1134.54		1134.54	490.55							1134.54		1134.54	490.3							1134.54
	1136.51	564.8											1136.51		1135.52	497.7									1135.52		1135.52	492.4							1135.52		1135.52	493.75							1135.52
	1137.49	566											1137.49		1136.51	498.3									1136.51		1136.51	490.9							1136.51		1136.51	491.9							1136.51
	1138.48	567.65											1138.48		1137.49	497.25									1137.49		1137.49	491.5							1137.49		1137.49	492.2							1137.49
	1139.46	564.6											1139.46		1138.48	496.8									1138.48		1138.48	491.75							1138.48		1138.48	493							1138.48
	1140.45	565.05											1140.45		1139.46	497									1139.46		1139.46	491.2							1139.46		1139.46	492.75							1139.46
	1141.43	564.3											1141.43		1140.45	496.15									1140.45		1140.45	491.8							1140.45		1140.45	491.2							1140.45
	1142.42	564.3											1142.42		1141.43	497.05									1141.43		1141.43	491.65							1141.43		1141.43	491.15							1141.43
	1143.4	569.55											1143.4		1142.42	498.45									1142.42		1142.42	490.4							1142.42		1142.42	491.15							1142.42
	1144.39	567.65											1144.39		1143.4	497.7									1143.4		1143.4	493.35							1143.4		1143.4	491.8							1143.4
	1145.37	566.15											1145.37		1144.39	496.5									1144.39		1144.39	493.15							1144.39		1144.39	492.15							1144.39
	1146.36	566.2											1146.36		1145.37	497.25									1145.37		1145.37	490.85							1145.37		1145.37	492.15							1145.37
	1147.34	563.75											1147.34		1146.36	498.65									1146.36		1146.36	492.75							1146.36		1146.36	491.45							1146.36
	1148.32	566.85											1148.32		1147.34	497.8									1147.34		1147.34	491							1147.34		1147.34	493.75							1147.34
	1149.31	566.95											1149.31		1148.32	497.2									1148.32		1148.32	490.9							1148.32		1148.32	490.45							1148.32
	1150.29	563.05											1150.29		1149.31	496.9									1149.31		1149.31	492.05							1149.31		1149.31	492.45							1149.31
	1151.27	567.4											1151.27		1150.29	495.8									1150.29		1150.29	492.05							1150.29		1150.29	493.05							1150.29
	1152.26	564.8											1152.26		1151.27	497.75									1151.27		1151.27	491.6							1151.27		1151.27	494.05							1151.27
	1153.24	564.85											1153.24		1152.26	498.8									1152.26		1152.26	493.3							1152.26		1152.26	492							1152.26
	1154.22	564.4											1154.22		1153.24	498.95									1153.24		1153.24	492.3							1153.24		1153.24	494.65							1153.24
	1155.2	566.3											1155.2		1154.22	498.35									1154.22		1154.22	491.9							1154.22		1154.22	490.8							1154.22
	1156.18	569.9											1156.18		1155.2	497.65									1155.2		1155.2	491.45							1155.2		1155.2	494.35							1155.2
	1157.17	572											1157.17		1156.18	500.9									1156.18		1156.18	492.45							1156.18		1156.18	492.1							1156.18
	1158.15	568.75											1158.15		1157.17	499.35									1157.17		1157.17	492.95							1157.17		1157.17	492.15							1157.17
	1159.13	563.45											1159.13		1158.15	498.5									1158.15		1158.15	492.55							1158.15		1158.15	490.85							1158.15
	1160.11	566.3											1160.11		1159.13	497.55									1159.13		1159.13	491.7							1159.13		1159.13	493.55							1159.13
	1161.09	571.4											1161.09		1160.11	498.7									1160.11		1160.11	493.35							1160.11		1160.11	492.6							1160.11
	1162.07	568.85											1162.07		1161.09	498.35									1161.09		1161.09	492.9							1161.09		1161.09	493.1							1161.09
	1163.05	568.25											1163.05		1162.07	498.15									1162.07		1162.07	493.2							1162.07		1162.07	492.55							1162.07
	1164.03	572.6											1164.03		1163.05	497.4									1163.05		1163.05	494.4							1163.05		1163.05	492.7							1163.05
	1165.01	572.2											1165.01		1164.03	497.4									1164.03		1164.03	491.5							1164.03		1164.03	493.8							1164.03
	1165.99	568.7											1165.99		1165.01	498.55									1165.01		1165.01	492.6							1165.01		1165.01	494.25							1165.01
	1166.97	570.1											1166.97		1165.99	498.6									1165.99		1165.99	491.8							1165.99		1165.99	494.65							1165.99
	1167.95	567.05											1167.95		1166.97	499.35									1166.97		1166.97	492.5							1166.97		1166.97	494.45							1166.97
	1168.93	568.3											1168.93		1167.95	497.6									1167.95		1167.95	491.75							1167.95		1167.95	492.9							1167.95
	1169.91	569.35											1169.91		1168.93	498.6									1168.93		1168.93	491.1							1168.93		1168.93	492.8							1168.93
	1170.89	570.15											1170.89		1169.91	497.45									1169.91		1169.91	492.4							1169.91		1169.91	492.5							1169.91
	1171.87	569.25											1171.87		1170.89	497.95									1170.89		1170.89	492.4							1170.89		1170.89	492.95							1170.89
	1172.85	573.55											1172.85		1171.87	500.2									1171.87		1171.87	491.9							1171.87		1171.87	493.25							1171.87
	1173.83	572.45											1173.83		1172.85	498.1									1172.85		1172.85	491.75							1172.85		1172.85	494.8							1172.85
	1174.8	573.95											1174.8		1173.83	499.15									1173.83		1173.83	490.95							1173.83		1173.83	494.65							1173.83
	1175.78	573.4											1175.78		1174.8	499.1									1174.8		1174.8	492.85							1174.8		1174.8	493.7							1174.8
	1176.76	572.35											1176.76		1175.78	498.65									1175.78		1175.78	491.75							1175.78		1175.78	493.25							1175.78
	1177.74	569.55											1177.74		1176.76	499.6									1176.76		1176.76	492.3							1176.76		1176.76	491.6							1176.76
	1178.72	568.6											1178.72		1177.74	499.55									1177.74		1177.74	493.2							1177.74		1177.74	493.2							1177.74
	1179.69	574.2											1179.69		1178.72	499.8									1178.72		1178.72	492.45							1178.72		1178.72	492.35							1178.72
	1180.67	569.35											1180.67		1179.69	497.5									1179.69		1179.69	492.7							1179.69		1179.69	494.25							1179.69
	1181.65	568.5											1181.65		1180.67	499.75									1180.67		1180.67	493.05							1180.67		1180.67	494.25							1180.67
	1182.62	574.55											1182.62		1181.65	499.95									1181.65		1181.65	491.45							1181.65		1181.65	493.8							1181.65
	1183.6	572.65											1183.6		1182.62	499.1									1182.62		1182.62	492.7							1182.62		1182.62	493.15							1182.62
	1184.58	572.75											1184.58		1183.6	498.3									1183.6		1183.6	492.35							1183.6		1183.6	493.95							1183.6
	1185.55	571.85											1185.55		1184.58	498.6									1184.58		1184.58	493.65							1184.58		1184.58	493.95							1184.58
	1186.53	571.15											1186.53		1185.55	500.25									1185.55		1185.55	492.35							1185.55		1185.55	493.65							1185.55
	1187.5	573.6											1187.5		1186.53	499.2									1186.53		1186.53	492.15							1186.53		1186.53	493.3							1186.53
	1188.48	573.35											1188.48		1187.5	499.75									1187.5		1187.5	494.6							1187.5		1187.5	493.95							1187.5
	1189.46	572.95											1189.46		1188.48	498.4									1188.48		1188.48	492.1							1188.48		1188.48	493.55							1188.48
	1190.43	571.2											1190.43		1189.46	497.9									1189.46		1189.46	492.9							1189.46		1189.46	494.4							1189.46
	1191.41	572											1191.41		1190.43	499.85									1190.43		1190.43	493.35							1190.43		1190.43	494.75							1190.43
	1192.38	570.8											1192.38		1191.41	500.1									1191.41		1191.41	493.1							1191.41		1191.41	493.05							1191.41
	1193.36	573.05											1193.36		1192.38	499									1192.38		1192.38	492.9							1192.38		1192.38	493.65							1192.38
	1194.33	574.25											1194.33		1193.36	499.2									1193.36		1193.36	492.9							1193.36		1193.36	494.3							1193.36
	1195.3	570.95											1195.3		1194.33	500.8									1194.33		1194.33	491.55							1194.33		1194.33	495.7							1194.33
	1196.28	568.45											1196.28		1195.3	499.5									1195.3		1195.3	491							1195.3		1195.3	492.85							1195.3
	1197.25	570.45											1197.25		1196.28	499.45									1196.28		1196.28	493.75							1196.28		1196.28	494.65							1196.28
	1198.23	573.15											1198.23		1197.25	500.35									1197.25		1197.25	493.8							1197.25		1197.25	492.45							1197.25
	1199.2	573.95											1199.2		1198.23	500.9									1198.23		1198.23	493.3							1198.23		1198.23	494.25							1198.23
	1200.17	572.6											1200.17		1199.2	500.6									1199.2		1199.2	493.45							1199.2		1199.2	492.35							1199.2
	1201.15	576.6											1201.15		1200.17	501.8									1200.17		1200.17	494.1							1200.17		1200.17	495.1							1200.17
	1202.12	572.35											1202.12		1201.15	499.55									1201.15		1201.15	490.85							1201.15		1201.15	494.25							1201.15
	1203.09	573											1203.09		1202.12	499.15									1202.12		1202.12	494.15							1202.12		1202.12	494.2							1202.12
	1204.06	574.65											1204.06		1203.09	498.85									1203.09		1203.09	494.2							1203.09		1203.09	494.2							1203.09
	1205.04	575.55											1205.04		1204.06	500.3									1204.06		1204.06	492.95							1204.06		1204.06	494							1204.06
	1206.01	574.8											1206.01		1205.04	498.5									1205.04		1205.04	492.9							1205.04		1205.04	494.95							1205.04
	1206.98	578.7											1206.98		1206.01	501.5									1206.01		1206.01	492.55							1206.01		1206.01	495.8							1206.01
	1207.95	575.85											1207.95		1206.98	500.6									1206.98		1206.98	493.7							1206.98		1206.98	495.15							1206.98
	1208.92	575.5											1208.92		1207.95	502.35									1207.95		1207.95	492.75							1207.95		1207.95	495.4							1207.95
	1209.9	573.9											1209.9		1208.92	499.35									1208.92		1208.92	494							1208.92		1208.92	494							1208.92
	1210.87	573.15											1210.87		1209.9	501.25									1209.9		1209.9	493.85							1209.9		1209.9	493.55							1209.9
	1211.84	577.85											1211.84		1210.87	501.5									1210.87		1210.87	494.4							1210.87		1210.87	495.15							1210.87
	1212.81	575.7											1212.81		1211.84	501.05									1211.84		1211.84	494.2							1211.84		1211.84	495.1							1211.84
	1213.78	576.05											1213.78		1212.81	501.2									1212.81		1212.81	494.05							1212.81		1212.81	494.55							1212.81
	1214.75	573.15											1214.75		1213.78	500.35									1213.78		1213.78	496.2							1213.78		1213.78	495.35							1213.78
	1215.72	578.3											1215.72		1214.75	500									1214.75		1214.75	493.45							1214.75		1214.75	493.25							1214.75
	1216.69	575.15											1216.69		1215.72	500.6									1215.72		1215.72	493.55							1215.72		1215.72	494.15							1215.72
	1217.66	575.65											1217.66		1216.69	501.55									1216.69		1216.69	492.75							1216.69		1216.69	494.95							1216.69
	1218.63	575.4											1218.63		1217.66	501.05									1217.66		1217.66	494.3							1217.66		1217.66	495.45							1217.66
	1219.6	579.3											1219.6		1218.63	500.8									1218.63		1218.63	492.55							1218.63		1218.63	496.45							1218.63
	1220.57	579.9											1220.57		1219.6	502									1219.6		1219.6	495.95							1219.6		1219.6	495.55							1219.6
	1221.54	577.6											1221.54		1220.57	502.05									1220.57		1220.57	492.7							1220.57		1220.57	496.3							1220.57
	1222.51	580.95											1222.51		1221.54	501.65									1221.54		1221.54	493.65							1221.54		1221.54	492.85							1221.54
	1223.48	579.9											1223.48		1222.51	503.5									1222.51		1222.51	493.5							1222.51		1222.51	495.4							1222.51
	1224.45	579.65											1224.45		1223.48	501.2									1223.48		1223.48	494.45							1223.48		1223.48	493.9							1223.48
	1225.41	580.4											1225.41		1224.45	501.05									1224.45		1224.45	495.55							1224.45		1224.45	495.75							1224.45
	1226.38	581.1											1226.38		1225.41	503.4									1225.41		1225.41	495.95							1225.41		1225.41	495.7							1225.41
	1227.35	578.35											1227.35		1226.38	502.75									1226.38		1226.38	494.55							1226.38		1226.38	496.6							1226.38
	1228.32	581.2											1228.32		1227.35	500.6									1227.35		1227.35	492.7							1227.35		1227.35	494.25							1227.35
	1229.29	580.05											1229.29		1228.32	502.65									1228.32		1228.32	495.1							1228.32		1228.32	494.8							1228.32
	1230.25	579.5											1230.25		1229.29	502.95									1229.29		1229.29	493							1229.29		1229.29	494.2							1229.29
	1231.22	582.4											1231.22		1230.25	502.3									1230.25		1230.25	492.8							1230.25		1230.25	496.75							1230.25
	1232.19	577.3											1232.19		1231.22	502.05									1231.22		1231.22	496.55							1231.22		1231.22	495.5							1231.22
	1233.15	582.05											1233.15		1232.19	501.8									1232.19		1232.19	494.1							1232.19		1232.19	493.95							1232.19
	1234.12	584.2											1234.12		1233.15	504									1233.15		1233.15	492.7							1233.15		1233.15	493.95							1233.15
	1235.09	582.45											1235.09		1234.12	503.35									1234.12		1234.12	494.95							1234.12		1234.12	497.25							1234.12
	1236.05	582.95											1236.05		1235.09	500.05									1235.09		1235.09	494.5							1235.09		1235.09	496.85							1235.09
	1237.02	583.3											1237.02		1236.05	503.3									1236.05		1236.05	494.1							1236.05		1236.05	495.2							1236.05
	1237.99	581.6											1237.99		1237.02	503.65									1237.02		1237.02	494.4							1237.02		1237.02	496.3							1237.02
	1238.95	583.9											1238.95		1237.99	503.3									1237.99		1237.99	492.75							1237.99		1237.99	497							1237.99
	1239.92	580.8											1239.92		1238.95	502.8									1238.95		1238.95	494.8							1238.95		1238.95	494.55							1238.95
	1240.88	582.55											1240.88		1239.92	503.35									1239.92		1239.92	495.85							1239.92		1239.92	496.3							1239.92
	1241.85	576.3											1241.85		1240.88	501.55									1240.88		1240.88	494.65							1240.88		1240.88	498.85							1240.88
	1242.81	581											1242.81		1241.85	501.95									1241.85		1241.85	496.25							1241.85		1241.85	495.1							1241.85
	1243.78	584.8											1243.78		1242.81	504.95									1242.81		1242.81	493.75							1242.81		1242.81	497.25							1242.81
	1244.74	583.95											1244.74		1243.78	502.15									1243.78		1243.78	497.85							1243.78		1243.78	496.35							1243.78
	1245.71	579.45											1245.71		1244.74	502.65									1244.74		1244.74	496.45							1244.74		1244.74	496.9							1244.74
	1246.67	581.5											1246.67		1245.71	504.2									1245.71		1245.71	494.75							1245.71		1245.71	497.1							1245.71
	1247.64	581.6											1247.64		1246.67	505									1246.67		1246.67	493.9							1246.67		1246.67	495.95							1246.67
	1248.6	579.65											1248.6		1247.64	502.9									1247.64		1247.64	494.35							1247.64		1247.64	496.65							1247.64
	1249.56	583.1											1249.56		1248.6	503.55									1248.6		1248.6	493.3							1248.6		1248.6	498.1							1248.6
	1250.53	581.5											1250.53		1249.56	504.8									1249.56		1249.56	495.7							1249.56		1249.56	496.3							1249.56
	1251.49	579.5											1251.49		1250.53	503.1									1250.53		1250.53	495.75							1250.53		1250.53	496.9							1250.53
	1252.45	580.25											1252.45		1251.49	504.4									1251.49		1251.49	495.55							1251.49		1251.49	495.55							1251.49
	1253.42	581.9											1253.42		1252.45	503.6									1252.45		1252.45	496.35							1252.45		1252.45	497.45							1252.45
	1254.38	584.45											1254.38		1253.42	505.7									1253.42		1253.42	495.75							1253.42		1253.42	497.15							1253.42
	1255.34	582.4											1255.34		1254.38	504.35									1254.38		1254.38	495.4							1254.38		1254.38	497.85							1254.38
	1256.31	581.6											1256.31		1255.34	503.6									1255.34		1255.34	495.25							1255.34		1255.34	497							1255.34
	1257.27	585.6											1257.27		1256.31	505.55									1256.31		1256.31	496.05							1256.31		1256.31	497.85							1256.31
	1258.23	583.05											1258.23		1257.27	503.95									1257.27		1257.27	496.1							1257.27		1257.27	499.1							1257.27
	1259.19	587											1259.19		1258.23	504.65									1258.23		1258.23	495.35							1258.23		1258.23	498							1258.23
	1260.15	587.15											1260.15		1259.19	502.95									1259.19		1259.19	496.3							1259.19		1259.19	497.25							1259.19
	1261.11	588.85											1261.11		1260.15	505.3									1260.15		1260.15	495.6							1260.15		1260.15	498.6							1260.15
	1262.08	584.55											1262.08		1261.11	504.1									1261.11		1261.11	497.2							1261.11		1261.11	498.3							1261.11
	1263.04	583.95											1263.04		1262.08	504.6									1262.08		1262.08	494.85							1262.08		1262.08	497.9							1262.08
	1264	581.55											1264		1263.04	504.35									1263.04		1263.04	495.8							1263.04		1263.04	498.05							1263.04
	1264.96	584.5											1264.96		1264	504.6									1264		1264	496.6							1264		1264	497.65							1264
	1265.92	584.9											1265.92		1264.96	504									1264.96		1264.96	494.7							1264.96		1264.96	496.1							1264.96
	1266.88	583.25											1266.88		1265.92	507.2									1265.92		1265.92	495.95							1265.92		1265.92	498							1265.92
	1267.84	585.25											1267.84		1266.88	506.05									1266.88		1266.88	497.45							1266.88		1266.88	497.25							1266.88
	1268.8	585.1											1268.8		1267.84	505.1									1267.84		1267.84	494.15							1267.84		1267.84	497.05							1267.84
	1269.76	588.3											1269.76		1268.8	504.7									1268.8		1268.8	497.25							1268.8		1268.8	499							1268.8
	1270.72	583.5											1270.72		1269.76	505.95									1269.76		1269.76	495.9							1269.76		1269.76	497							1269.76
	1271.68	585.25											1271.68		1270.72	503.75									1270.72		1270.72	496.2							1270.72		1270.72	497.4							1270.72
	1272.64	585.8											1272.64		1271.68	505.25									1271.68		1271.68	496.7							1271.68		1271.68	500							1271.68
	1273.6	586.15											1273.6		1272.64	503.4									1272.64		1272.64	494.1							1272.64		1272.64	496.6							1272.64
	1274.56	585.85											1274.56		1273.6	507.25									1273.6		1273.6	497.45							1273.6		1273.6	498.1							1273.6
	1275.52	588.15											1275.52		1274.56	505.5									1274.56		1274.56	495.95							1274.56		1274.56	498.25							1274.56
	1276.47	588.2											1276.47		1275.52	506									1275.52		1275.52	498.45							1275.52		1275.52	498.45							1275.52
	1277.43	590.9											1277.43		1276.47	505.45									1276.47		1276.47	496.3							1276.47		1276.47	498.25							1276.47
	1278.39	587.15											1278.39		1277.43	504.85									1277.43		1277.43	497.95							1277.43		1277.43	497.85							1277.43
	1279.35	586.75											1279.35		1278.39	505.25									1278.39		1278.39	496.6							1278.39		1278.39	499.35							1278.39
	1280.31	590.65											1280.31		1279.35	505.45									1279.35		1279.35	497.95							1279.35		1279.35	498.5							1279.35
	1281.26	587.75											1281.26		1280.31	504.8									1280.31		1280.31	495.3							1280.31		1280.31	497.8							1280.31
	1282.22	589.15											1282.22		1281.26	506.7									1281.26		1281.26	497.2							1281.26		1281.26	497.9							1281.26
	1283.18	592.45											1283.18		1282.22	507									1282.22		1282.22	496.2							1282.22		1282.22	498.4							1282.22
	1284.14	589.95											1284.14		1283.18	504.4									1283.18		1283.18	496.7							1283.18		1283.18	499.55							1283.18
	1285.09	590.6											1285.09		1284.14	506.8									1284.14		1284.14	497.35							1284.14		1284.14	497.55							1284.14
	1286.05	590											1286.05		1285.09	504.85									1285.09		1285.09	497.1							1285.09		1285.09	498.9							1285.09
	1287.01	591.55											1287.01		1286.05	508.35									1286.05		1286.05	496.1							1286.05		1286.05	499.4							1286.05
	1287.96	594.85											1287.96		1287.01	504.85									1287.01		1287.01	497.9							1287.01		1287.01	499.2							1287.01
	1288.92	588.05											1288.92		1287.96	507.75									1287.96		1287.96	497.65							1287.96		1287.96	499							1287.96
	1289.88	592.1											1289.88		1288.92	505.9									1288.92		1288.92	496.5							1288.92		1288.92	497.45							1288.92
	1290.83	591											1290.83		1289.88	506.15									1289.88		1289.88	496.15							1289.88		1289.88	498.45							1289.88
	1291.79	588.25											1291.79		1290.83	505.5									1290.83		1290.83	496.05							1290.83		1290.83	496.95							1290.83
	1292.74	590.8											1292.74		1291.79	508									1291.79		1291.79	495.45							1291.79		1291.79	498.5							1291.79
	1293.7	592.55											1293.7		1292.74	507.1									1292.74		1292.74	494.65							1292.74		1292.74	498.35							1292.74
	1294.65	592.35											1294.65		1293.7	506.7									1293.7		1293.7	495.45							1293.7		1293.7	497.65							1293.7
	1295.61	595.55											1295.61		1294.65	505.75									1294.65		1294.65	496.25							1294.65		1294.65	499.45							1294.65
	1296.56	593.05											1296.56		1295.61	506.35									1295.61		1295.61	496.65							1295.61		1295.61	496.7							1295.61
	1297.52	594.6											1297.52		1296.56	506.15									1296.56		1296.56	497.05							1296.56		1296.56	499.1							1296.56
	1298.47	591.4											1298.47		1297.52	505.85									1297.52		1297.52	497							1297.52		1297.52	498.15							1297.52
	1299.43	592.45											1299.43		1298.47	508.8									1298.47		1298.47	498.15							1298.47		1298.47	499							1298.47
	1300.38	590.4											1300.38		1299.43	506.85									1299.43		1299.43	496.3							1299.43		1299.43	499							1299.43
	1301.33	593.75											1301.33		1300.38	507.05									1300.38		1300.38	497.55							1300.38		1300.38	495.95							1300.38
	1302.29	592.25											1302.29		1301.33	508.15									1301.33		1301.33	495.25							1301.33		1301.33	498.6							1301.33
	1303.24	592.35											1303.24		1302.29	506.75									1302.29		1302.29	497.25							1302.29		1302.29	499.05							1302.29
	1304.19	595.6											1304.19		1303.24	505.7									1303.24		1303.24	495.7							1303.24		1303.24	497.85							1303.24
	1305.15	594											1305.15		1304.19	507.9									1304.19		1304.19	497.1							1304.19		1304.19	499.05							1304.19
	1306.1	594.45											1306.1		1305.15	505.75									1305.15		1305.15	497.85							1305.15		1305.15	497.65							1305.15
	1307.05	596.35											1307.05		1306.1	506.7									1306.1		1306.1	495.35							1306.1		1306.1	497.15							1306.1
	1308	595.75											1308		1307.05	507.05									1307.05		1307.05	496.3							1307.05		1307.05	499							1307.05
	1308.96	597.1											1308.96		1308	508.95									1308		1308	496							1308		1308	498.5							1308
	1309.91	596.2											1309.91		1308.96	507.95									1308.96		1308.96	496.75							1308.96		1308.96	499.35							1308.96
	1310.86	596.7											1310.86		1309.91	507.7									1309.91		1309.91	496							1309.91		1309.91	498.3							1309.91
	1311.81	596.6											1311.81		1310.86	508.45									1310.86		1310.86	496.45							1310.86		1310.86	498.25							1310.86
	1312.76	593.85											1312.76		1311.81	507.2									1311.81		1311.81	497.5							1311.81		1311.81	497.45							1311.81
	1313.72	597.4											1313.72		1312.76	505.45									1312.76		1312.76	497.5							1312.76		1312.76	499.45							1312.76
	1314.67	594.1											1314.67		1313.72	506.15									1313.72		1313.72	497.25							1313.72		1313.72	498.2							1313.72
	1315.62	596.85											1315.62		1314.67	509.3									1314.67		1314.67	496.95							1314.67		1314.67	498.05							1314.67
	1316.57	591.45											1316.57		1315.62	510.3									1315.62		1315.62	496.1							1315.62		1315.62	498.1							1315.62
	1317.52	594.65											1317.52		1316.57	508.8									1316.57		1316.57	494.75							1316.57		1316.57	498.7							1316.57
	1318.47	593.05											1318.47		1317.52	509.3									1317.52		1317.52	497.55							1317.52		1317.52	500.85							1317.52
	1319.42	592.25											1319.42		1318.47	507.1									1318.47		1318.47	497.15							1318.47		1318.47	498.7							1318.47
	1320.37	591.75											1320.37		1319.42	509.6									1319.42		1319.42	496.55							1319.42		1319.42	498.35							1319.42
	1321.32	594.7											1321.32		1320.37	507.55									1320.37		1320.37	497.1							1320.37		1320.37	498.4							1320.37
	1322.27	595.9											1322.27		1321.32	506.85									1321.32		1321.32	497.8							1321.32		1321.32	497.55							1321.32
	1323.22	594.9											1323.22		1322.27	507.95									1322.27		1322.27	496.3							1322.27		1322.27	499.55							1322.27
	1324.17	601.55											1324.17		1323.22	507.05									1323.22		1323.22	497.25							1323.22		1323.22	499.35							1323.22
	1325.12	596.75											1325.12		1324.17	506.65									1324.17		1324.17	495.6							1324.17		1324.17	497.45							1324.17
	1326.07	593.95											1326.07		1325.12	505.3									1325.12		1325.12	496.95							1325.12		1325.12	498.4							1325.12
	1327.02	593.8											1327.02		1326.07	507									1326.07		1326.07	497.75							1326.07		1326.07	499.7							1326.07
	1327.97	593											1327.97		1327.02	507.75									1327.02		1327.02	496.55							1327.02		1327.02	499.35							1327.02
	1328.91	594											1328.91		1327.97	508.35									1327.97		1327.97	495.75							1327.97		1327.97	500.3							1327.97
	1329.86	591.4											1329.86		1328.91	505.3									1328.91		1328.91	497.65							1328.91		1328.91	498							1328.91
	1330.81	592.75											1330.81		1329.86	506.15									1329.86		1329.86	496.95							1329.86		1329.86	499.55							1329.86
	1331.76	592.75											1331.76		1330.81	507.55									1330.81		1330.81	496.05							1330.81		1330.81	497.65							1330.81
	1332.71	590.35											1332.71		1331.76	510.05									1331.76		1331.76	496.35							1331.76		1331.76	499.45							1331.76
	1333.65	590.2											1333.65		1332.71	505.8									1332.71		1332.71	497.5							1332.71		1332.71	497.1							1332.71
	1334.6	594.45											1334.6		1333.65	506.8									1333.65		1333.65	496.05							1333.65		1333.65	499							1333.65
	1335.55	592.05											1335.55		1334.6	507.25									1334.6		1334.6	495.8							1334.6		1334.6	496.9							1334.6
	1336.5	592.85											1336.5		1335.55	506.75									1335.55		1335.55	496.7							1335.55		1335.55	495.9							1335.55
	1337.44	589.45											1337.44		1336.5	507.1									1336.5		1336.5	495.1							1336.5		1336.5	499							1336.5
	1338.39	590.1											1338.39		1337.44	508.75									1337.44		1337.44	495.75							1337.44		1337.44	497.05							1337.44
	1339.34	594.45											1339.34		1338.39	507.8									1338.39		1338.39	497.5							1338.39		1338.39	498.5							1338.39
	1340.28	592.2											1340.28		1339.34	508.35									1339.34		1339.34	495.2							1339.34		1339.34	498.55							1339.34
	1341.23	590.4											1341.23		1340.28	504.5									1340.28		1340.28	498.4							1340.28		1340.28	499.5							1340.28
	1342.17	587.4											1342.17		1341.23	506.25									1341.23		1341.23	496.5							1341.23		1341.23	496.8							1341.23
	1343.12	590.2											1343.12		1342.17	505.85									1342.17		1342.17	497.6							1342.17		1342.17	498.1							1342.17
	1344.07	592.15											1344.07		1343.12	506.3									1343.12		1343.12	496.55							1343.12		1343.12	497.9							1343.12
	1345.01	590.9											1345.01		1344.07	504.85									1344.07		1344.07	497.25							1344.07		1344.07	497.55							1344.07
	1345.96	591.55											1345.96		1345.01	507.35									1345.01		1345.01	496.15							1345.01		1345.01	496.45							1345.01
	1346.9	586.7											1346.9		1345.96	507.4									1345.96		1345.96	495.4							1345.96		1345.96	497.65							1345.96
	1347.85	590.05											1347.85		1346.9	505.65									1346.9		1346.9	498.05							1346.9		1346.9	496.85							1346.9
	1348.79	592.15											1348.79		1347.85	507.15									1347.85		1347.85	495.65							1347.85		1347.85	499.75							1347.85
	1349.74	589.8											1349.74		1348.79	506.45									1348.79		1348.79	497							1348.79		1348.79	496.35							1348.79
	1350.68	589.85											1350.68		1349.74	508.2									1349.74		1349.74	496.45							1349.74		1349.74	499.75							1349.74
	1351.62	590.45											1351.62		1350.68	507.6									1350.68		1350.68	496.8							1350.68		1350.68	497							1350.68
	1352.57	584											1352.57		1351.62	507.4									1351.62		1351.62	495.25							1351.62		1351.62	498.45							1351.62
	1353.51	590.25											1353.51		1352.57	505.2									1352.57		1352.57	494.95							1352.57		1352.57	497.1							1352.57
	1354.46	592.1											1354.46		1353.51	508.3									1353.51		1353.51	497							1353.51		1353.51	496							1353.51
	1355.4	593.8											1355.4		1354.46	504.2									1354.46		1354.46	495							1354.46		1354.46	496.35							1354.46
	1356.34	587.35											1356.34		1355.4	506.85									1355.4		1355.4	496.55							1355.4		1355.4	499.1							1355.4
	1357.29	590.35											1357.29		1356.34	503.4									1356.34		1356.34	495.05							1356.34		1356.34	498.3							1356.34
	1358.23	588.75											1358.23		1357.29	506.25									1357.29		1357.29	497.1							1357.29		1357.29	498.4							1357.29
	1359.17	583.75											1359.17		1358.23	507.25									1358.23		1358.23	495.4							1358.23		1358.23	496.9							1358.23
	1360.11	589.85											1360.11		1359.17	507.9									1359.17		1359.17	495							1359.17		1359.17	498.9							1359.17
	1361.06	587.75											1361.06		1360.11	506.3									1360.11		1360.11	496.1							1360.11		1360.11	496.8							1360.11
	1362	586.6											1362		1361.06	505.4									1361.06		1361.06	494.7							1361.06		1361.06	496.6							1361.06
	1362.94	588.05											1362.94		1362	503.75									1362		1362	496							1362		1362	496							1362
	1363.88	589											1363.88		1362.94	505.8									1362.94		1362.94	495.05							1362.94		1362.94	497.55							1362.94
	1364.82	588.95											1364.82		1363.88	505									1363.88		1363.88	497.6							1363.88		1363.88	496.75							1363.88
	1365.77	587.4											1365.77		1364.82	505.1									1364.82		1364.82	497.15							1364.82		1364.82	497.15							1364.82
	1366.71	589.9											1366.71		1365.77	506.95									1365.77		1365.77	495.55							1365.77		1365.77	497.65							1365.77
	1367.65	585.1											1367.65		1366.71	508.7									1366.71		1366.71	494.85							1366.71		1366.71	498.7							1366.71
	1368.59	588.9											1368.59		1367.65	506.15									1367.65		1367.65	495.6							1367.65		1367.65	495.85							1367.65
	1369.53	584.95											1369.53		1368.59	506.65									1368.59		1368.59	496.6							1368.59		1368.59	495.3							1368.59
	1370.47	588.75											1370.47		1369.53	507.4									1369.53		1369.53	495.85							1369.53		1369.53	497.1							1369.53
	1371.41	584											1371.41		1370.47	503.55									1370.47		1370.47	495.6							1370.47		1370.47	497.15							1370.47
	1372.35	582.5											1372.35		1371.41	505.9									1371.41		1371.41	495.25							1371.41		1371.41	497.6							1371.41
	1373.29	585.55											1373.29		1372.35	505.4									1372.35		1372.35	496.55							1372.35		1372.35	496.8							1372.35
	1374.23	586.1											1374.23		1373.29	505.8									1373.29		1373.29	497.1							1373.29		1373.29	495.4							1373.29
	1375.17	583.95											1375.17		1374.23	506.3									1374.23		1374.23	496.8							1374.23		1374.23	497.65							1374.23
	1376.11	584.1											1376.11		1375.17	504.1									1375.17		1375.17	494.8							1375.17		1375.17	497.8							1375.17
	1377.05	585.7											1377.05		1376.11	505									1376.11		1376.11	494.6							1376.11		1376.11	496.45							1376.11
	1377.99	587											1377.99		1377.05	503.55									1377.05		1377.05	495.35							1377.05		1377.05	497.3							1377.05
	1378.93	586.9											1378.93		1377.99	508.3									1377.99		1377.99	498.75							1377.99		1377.99	496.55							1377.99
	1379.87	585.75											1379.87		1378.93	503.75									1378.93		1378.93	494.95							1378.93		1378.93	495.75							1378.93
	1380.8	587.5											1380.8		1379.87	501.9									1379.87		1379.87	495.75							1379.87		1379.87	495.9							1379.87
	1381.74	586.55											1381.74		1380.8	503.3									1380.8		1380.8	494.6							1380.8		1380.8	496							1380.8
	1382.68	587.25											1382.68		1381.74	503.35									1381.74		1381.74	496.1							1381.74		1381.74	495.5							1381.74
	1383.62	586.45											1383.62		1382.68	505.85									1382.68		1382.68	494.35							1382.68		1382.68	495.95							1382.68
	1384.56	587.15											1384.56		1383.62	504.7									1383.62		1383.62	495.65							1383.62		1383.62	495.2							1383.62
	1385.5	586.6											1385.5		1384.56	504.2									1384.56		1384.56	495.15							1384.56		1384.56	496.2							1384.56
	1386.43	586.85											1386.43		1385.5	503.75									1385.5		1385.5	496.3							1385.5		1385.5	495.2							1385.5
	1387.37	589.95											1387.37		1386.43	502.85									1386.43		1386.43	494.35							1386.43		1386.43	496.7							1386.43
	1388.31	586.1											1388.31		1387.37	504.7									1387.37		1387.37	494.75							1387.37		1387.37	496.6							1387.37
	1389.24	587.75											1389.24		1388.31	503.6									1388.31		1388.31	493.4							1388.31		1388.31	496							1388.31
	1390.18	587.45											1390.18		1389.24	503.45									1389.24		1389.24	496.5							1389.24		1389.24	496.05							1389.24
	1391.12	590.85											1391.12		1390.18	504.25									1390.18		1390.18	495.1							1390.18		1390.18	495.9							1390.18
	1392.05	584.9											1392.05		1391.12	504.45									1391.12		1391.12	495.4							1391.12		1391.12	496.1							1391.12
	1392.99	584.95											1392.99		1392.05	503.85									1392.05		1392.05	493.6							1392.05		1392.05	498.5							1392.05
	1393.93	587.15											1393.93		1392.99	504.4									1392.99		1392.99	495.7							1392.99		1392.99	495.3							1392.99
	1394.86	587.5											1394.86		1393.93	504.35									1393.93		1393.93	494.8							1393.93		1393.93	495.7							1393.93
	1395.8	586.15											1395.8		1394.86	504.3									1394.86		1394.86	494.9							1394.86		1394.86	493.55							1394.86
	1396.73	588.55											1396.73		1395.8	503.55									1395.8		1395.8	496.6							1395.8		1395.8	495.45							1395.8
	1397.67	584.35											1397.67		1396.73	502.65									1396.73		1396.73	495.45							1396.73		1396.73	496.25							1396.73
	1398.61	583.4											1398.61		1397.67	506.35									1397.67		1397.67	494.45							1397.67		1397.67	496.65							1397.67
	1399.54	589.2											1399.54		1398.61	503.2									1398.61		1398.61	496.1							1398.61		1398.61	495.95							1398.61
	1400.48	588.3											1400.48		1399.54	504.05									1399.54		1399.54	493.95							1399.54		1399.54	496.2							1399.54
	1401.41	581.25											1401.41		1400.48	504.25									1400.48		1400.48	494.85							1400.48		1400.48	494.35							1400.48
	1402.34	587.4											1402.34		1401.41	502.55									1401.41		1401.41	493.4							1401.41		1401.41	493.65							1401.41
	1403.28	585.65											1403.28		1402.34	504.55									1402.34		1402.34	495.2							1402.34		1402.34	495.6							1402.34
	1404.21	587.85											1404.21		1403.28	503.45									1403.28		1403.28	493.1							1403.28		1403.28	495.9							1403.28
	1405.15	583.85											1405.15		1404.21	503.25									1404.21		1404.21	492.85							1404.21		1404.21	495.15							1404.21
	1406.08	582.55											1406.08		1405.15	504									1405.15		1405.15	494.95							1405.15		1405.15	495.25							1405.15
	1407.01	588.1											1407.01		1406.08	504.3									1406.08		1406.08	495							1406.08		1406.08	494.8							1406.08
	1407.95	588.9											1407.95		1407.01	503.75									1407.01		1407.01	492.75							1407.01		1407.01	496.3							1407.01
	1408.88	587.95											1408.88		1407.95	504.35									1407.95		1407.95	494.3							1407.95		1407.95	496.3							1407.95
	1409.81	583.65											1409.81		1408.88	503.35									1408.88		1408.88	493.7							1408.88		1408.88	495.6							1408.88
	1410.75	587.1											1410.75		1409.81	504.9									1409.81		1409.81	495.05							1409.81		1409.81	495.85							1409.81
	1411.68	588.45											1411.68		1410.75	502.35									1410.75		1410.75	495.25							1410.75		1410.75	493.85							1410.75
	1412.61	586.6											1412.61		1411.68	505									1411.68		1411.68	492.85							1411.68		1411.68	494.1							1411.68
	1413.55	586.9											1413.55		1412.61	502.1									1412.61		1412.61	494.15							1412.61		1412.61	494.1							1412.61
	1414.48	586.8											1414.48		1413.55	503.45									1413.55		1413.55	494.9							1413.55		1413.55	494.4							1413.55
	1415.41	586.8											1415.41		1414.48	501.35									1414.48		1414.48	496.25							1414.48		1414.48	495.55							1414.48
	1416.34	590.1											1416.34		1415.41	504.9									1415.41		1415.41	493.15							1415.41		1415.41	495.95							1415.41
	1417.27	585.55											1417.27		1416.34	503.85									1416.34		1416.34	495.65							1416.34		1416.34	493.5							1416.34
	1418.21	586.15											1418.21		1417.27	501.8									1417.27		1417.27	494.1							1417.27		1417.27	494.95							1417.27
	1419.14	589.1											1419.14		1418.21	502.5									1418.21		1418.21	495.45							1418.21		1418.21	494.85							1418.21
	1420.07	586.15											1420.07		1419.14	502.7									1419.14		1419.14	493.5							1419.14		1419.14	494.65							1419.14
	1421	589.9											1421		1420.07	502.25									1420.07		1420.07	494.05							1420.07		1420.07	493							1420.07
	1421.93	587.1											1421.93		1421	502.2									1421		1421	494							1421		1421	497.35							1421
	1422.86	589.65											1422.86		1421.93	504.2									1421.93		1421.93	495.1							1421.93		1421.93	494.65							1421.93
	1423.79	586.95											1423.79		1422.86	503.4									1422.86		1422.86	493.95							1422.86		1422.86	495.8							1422.86
	1424.72	585.85											1424.72		1423.79	502.05									1423.79		1423.79	496.5							1423.79		1423.79	495.1							1423.79
	1425.65	584.55											1425.65		1424.72	503.1									1424.72		1424.72	495.5							1424.72		1424.72	494.5							1424.72
	1426.58	586.1											1426.58		1425.65	503.55									1425.65		1425.65	495.2							1425.65		1425.65	494.25							1425.65
	1427.51	587.15											1427.51		1426.58	502.75									1426.58		1426.58	492.9							1426.58		1426.58	494.4							1426.58
	1428.44	578.8											1428.44		1427.51	502.25									1427.51		1427.51	492.7							1427.51		1427.51	494.6							1427.51
	1429.37	587.4											1429.37		1428.44	502.9									1428.44		1428.44	495.45							1428.44		1428.44	495							1428.44
	1430.3	581.95											1430.3		1429.37	503.6									1429.37		1429.37	495.1							1429.37		1429.37	494.55							1429.37
	1431.23	587.95											1431.23		1430.3	502.45									1430.3		1430.3	492.45							1430.3		1430.3	494.75							1430.3
	1432.16	586.7											1432.16		1431.23	502.3									1431.23		1431.23	493.35							1431.23		1431.23	494.65							1431.23
	1433.09	587.85											1433.09		1432.16	504									1432.16		1432.16	493.55							1432.16		1432.16	495							1432.16
	1434.01	588.95											1434.01		1433.09	502.75									1433.09		1433.09	494.8							1433.09		1433.09	495.3							1433.09
	1434.94	582.75											1434.94		1434.01	501.7									1434.01		1434.01	494.05							1434.01		1434.01	496.1							1434.01
	1435.87	587.2											1435.87		1434.94	502.35									1434.94		1434.94	492.8							1434.94		1434.94	495.4							1434.94
	1436.8	582.35											1436.8		1435.87	500.95									1435.87		1435.87	494.05							1435.87		1435.87	494.75							1435.87
	1437.73	584.15											1437.73		1436.8	503.3									1436.8		1436.8	493.65							1436.8		1436.8	494.3							1436.8
	1438.66	584.95											1438.66		1437.73	504.3									1437.73		1437.73	494.4							1437.73		1437.73	493.35							1437.73
	1439.58	585.15											1439.58		1438.66	500.35									1438.66		1438.66	493.95							1438.66		1438.66	492.9							1438.66
	1440.51	590.45											1440.51		1439.58	503.2									1439.58		1439.58	495.9							1439.58		1439.58	495.35							1439.58
	1441.44	582.65											1441.44		1440.51	503.25									1440.51		1440.51	493.55							1440.51		1440.51	494.15							1440.51
	1442.36	590.15											1442.36		1441.44	502.85									1441.44		1441.44	494.45							1441.44		1441.44	494.3							1441.44
	1443.29	584.95											1443.29		1442.36	504.65									1442.36		1442.36	493.15							1442.36		1442.36	496.65							1442.36
	1444.22	584.6											1444.22		1443.29	501.3									1443.29		1443.29	493.95							1443.29		1443.29	492.7							1443.29
	1445.14	585.5											1445.14		1444.22	502.15									1444.22		1444.22	494.95							1444.22		1444.22	495.25							1444.22
	1446.07	589.8											1446.07		1445.14	501.85									1445.14		1445.14	492.9							1445.14		1445.14	494.9							1445.14
	1447	587.65											1447		1446.07	501.9									1446.07		1446.07	494.6							1446.07		1446.07	494.05							1446.07
	1447.92	585.35											1447.92		1447	503.35									1447		1447	493.65							1447		1447	494.25							1447
	1448.85	587.7											1448.85		1447.92	502.45									1447.92		1447.92	493.55							1447.92		1447.92	493.7							1447.92
	1449.77	582.3											1449.77		1448.85	500.9									1448.85		1448.85	493.4							1448.85		1448.85	495							1448.85
	1450.7	585.15											1450.7		1449.77	502.35									1449.77		1449.77	494.15							1449.77		1449.77	493.75							1449.77
	1451.62	586.4											1451.62		1450.7	501.95									1450.7		1450.7	493.45							1450.7		1450.7	494.3							1450.7
	1452.55	585											1452.55		1451.62	502.35									1451.62		1451.62	494.75							1451.62		1451.62	495.2							1451.62
	1453.47	587.85											1453.47		1452.55	501.3									1452.55		1452.55	494.15							1452.55		1452.55	493.95							1452.55
	1454.4	584.65											1454.4		1453.47	502.4									1453.47		1453.47	492.95							1453.47		1453.47	495.55							1453.47
	1455.32	589.8											1455.32		1454.4	501.15									1454.4		1454.4	494.45							1454.4		1454.4	493.7							1454.4
	1456.25	586.65											1456.25		1455.32	504.35									1455.32		1455.32	494.05							1455.32		1455.32	492.6							1455.32
	1457.17	581.4											1457.17		1456.25	501.55									1456.25		1456.25	494.25							1456.25		1456.25	492.85							1456.25
	1458.1	585.5											1458.1		1457.17	501									1457.17		1457.17	493.25							1457.17		1457.17	494.8							1457.17
	1459.02	586.55											1459.02		1458.1	501.55									1458.1		1458.1	494.05							1458.1		1458.1	493.85							1458.1
	1459.94	584.7											1459.94		1459.02	500.7									1459.02		1459.02	493.85							1459.02		1459.02	494.1							1459.02
	1460.87	584.85											1460.87		1459.94	500.9									1459.94		1459.94	493.3							1459.94		1459.94	494							1459.94
	1461.79	582.2											1461.79		1460.87	501.9									1460.87		1460.87	494.4							1460.87		1460.87	493.75							1460.87
	1462.71	586.35											1462.71		1461.79	501.8									1461.79		1461.79	493							1461.79		1461.79	494							1461.79
	1463.64	582.55											1463.64		1462.71	501.6									1462.71		1462.71	494.05							1462.71		1462.71	494.4							1462.71
	1464.56	584.6											1464.56		1463.64	501.3									1463.64		1463.64	494.2							1463.64		1463.64	493.6							1463.64
	1465.48	583.3											1465.48		1464.56	501.65									1464.56		1464.56	495.65							1464.56		1464.56	494.3							1464.56
	1466.41	586.75											1466.41		1465.48	501.6									1465.48		1465.48	494.3							1465.48		1465.48	493.95							1465.48
	1467.33	582.65											1467.33		1466.41	502.3									1466.41		1466.41	496.2							1466.41		1466.41	495.1							1466.41
	1468.25	583.95											1468.25		1467.33	503.05									1467.33		1467.33	494.25							1467.33		1467.33	494.1							1467.33
	1469.17	581.2											1469.17		1468.25	499.6									1468.25		1468.25	493.1							1468.25		1468.25	495.8							1468.25
	1470.09	586.6											1470.09		1469.17	500.75									1469.17		1469.17	493.95							1469.17		1469.17	494.75							1469.17
	1471.02	585.1											1471.02		1470.09	501.55									1470.09		1470.09	494.3							1470.09		1470.09	495.55							1470.09
	1471.94	584.7											1471.94		1471.02	503.65									1471.02		1471.02	491.95							1471.02		1471.02	494							1471.02
	1472.86	585.75											1472.86		1471.94	501.85									1471.94		1471.94	494							1471.94		1471.94	494.5							1471.94
	1473.78	586.55											1473.78		1472.86	504.1									1472.86		1472.86	494.6							1472.86		1472.86	493.7							1472.86
	1474.7	587.65											1474.7		1473.78	502.45									1473.78		1473.78	493.65							1473.78		1473.78	495.5							1473.78
	1475.62	582.4											1475.62		1474.7	502.3									1474.7		1474.7	494.45							1474.7		1474.7	494.35							1474.7
	1476.54	587.1											1476.54		1475.62	500.4									1475.62		1475.62	492.9							1475.62		1475.62	495.7							1475.62
	1477.46	586.3											1477.46		1476.54	501.8									1476.54		1476.54	493.3							1476.54		1476.54	494.6							1476.54
	1478.38	586.3											1478.38		1477.46	501.35									1477.46		1477.46	493.9							1477.46		1477.46	495.5							1477.46
	1479.3	584.65											1479.3		1478.38	501.4									1478.38		1478.38	493.25							1478.38		1478.38	492.55							1478.38
	1480.22	584.8											1480.22		1479.3	500.8									1479.3		1479.3	494.4							1479.3		1479.3	494.4							1479.3
	1481.14	584.8											1481.14		1480.22	500.25									1480.22		1480.22	494.05							1480.22		1480.22	493.8							1480.22
	1482.06	585.35											1482.06		1481.14	502.8									1481.14		1481.14	493.85							1481.14		1481.14	494.3							1481.14
	1482.98	580.3											1482.98		1482.06	501.55									1482.06		1482.06	494.1							1482.06		1482.06	494.2							1482.06
	1483.9	583.05											1483.9		1482.98	501.45									1482.98		1482.98	494.1							1482.98		1482.98	494.8							1482.98
	1484.82	583.15											1484.82		1483.9	503									1483.9		1483.9	495.65							1483.9		1483.9	494.35							1483.9
	1485.74	583.6											1485.74		1484.82	502.15									1484.82		1484.82	492.5							1484.82		1484.82	495.15							1484.82
	1486.66	587.6											1486.66		1485.74	502.35									1485.74		1485.74	494.35							1485.74		1485.74	495.4							1485.74
	1487.58	582.8											1487.58		1486.66	502.3									1486.66		1486.66	494.15							1486.66		1486.66	493.4							1486.66
	1488.49	584.4											1488.49		1487.58	502									1487.58		1487.58	493.4							1487.58		1487.58	493.9							1487.58
	1489.41	584.25											1489.41		1488.49	502.7									1488.49		1488.49	493.65							1488.49		1488.49	494.45							1488.49
	1490.33	584.75											1490.33		1489.41	504.15									1489.41		1489.41	494.25							1489.41		1489.41	495.2							1489.41
	1491.25	586.4											1491.25		1490.33	501.8									1490.33		1490.33	495.1							1490.33		1490.33	495.4							1490.33
	1492.17	587.4											1492.17		1491.25	500.7									1491.25		1491.25	495.1							1491.25		1491.25	494.85							1491.25
	1493.08	584.5											1493.08		1492.17	500.9									1492.17		1492.17	492.3							1492.17		1492.17	494.6							1492.17
	1494	581											1494		1493.08	500.55									1493.08		1493.08	493.7							1493.08		1493.08	492.85							1493.08
	1494.92	584.8											1494.92		1494	505.05									1494		1494	493.55							1494		1494	493.7							1494
	1495.83	584											1495.83		1494.92	500.65									1494.92		1494.92	492.25							1494.92		1494.92	494.65							1494.92
	1496.75	580.05											1496.75		1495.83	499.95									1495.83		1495.83	493.05							1495.83		1495.83	494.5							1495.83
	1497.67	583.65											1497.67		1496.75	501.4									1496.75		1496.75	493.65							1496.75		1496.75	494.5							1496.75
	1498.58	586.3											1498.58		1497.67	502									1497.67		1497.67	494.85							1497.67		1497.67	494.6							1497.67
	1499.5	581.5											1499.5		1498.58	501.3									1498.58		1498.58	493.15							1498.58		1498.58	494							1498.58
	1500.42	585.3											1500.42		1499.5	501.7									1499.5		1499.5	493.2							1499.5		1499.5	493.25							1499.5
	1501.33	584.65											1501.33		1500.42	501									1500.42		1500.42	494							1500.42		1500.42	493.7							1500.42
	1502.25	584.05											1502.25		1501.33	501.95									1501.33		1501.33	494.75							1501.33		1501.33	496.25							1501.33
	1503.16	583.25											1503.16		1502.25	501.2									1502.25		1502.25	493.95							1502.25		1502.25	495.45							1502.25
	1504.08	583.6											1504.08		1503.16	500.7									1503.16		1503.16	493.65							1503.16		1503.16	494.8							1503.16
	1504.99	585.35											1504.99		1504.08	501.05									1504.08		1504.08	492.35							1504.08		1504.08	493.15							1504.08
	1505.91	581.25											1505.91		1504.99	502.1									1504.99		1504.99	494.8							1504.99		1504.99	495.05							1504.99
	1506.82	581.85											1506.82		1505.91	502.1									1505.91		1505.91	493.35							1505.91		1505.91	496.05							1505.91
	1507.74	584.6											1507.74		1506.82	502.55									1506.82		1506.82	493.65							1506.82		1506.82	494.5							1506.82
	1508.65	582.8											1508.65		1507.74	501.7									1507.74		1507.74	494.75							1507.74		1507.74	494.8							1507.74
	1509.57	584.65											1509.57		1508.65	503.15									1508.65		1508.65	495.55							1508.65		1508.65	495							1508.65
	1510.48	582.5											1510.48		1509.57	501.4									1509.57		1509.57	494.45							1509.57		1509.57	494.45							1509.57
	1511.4	583.7											1511.4		1510.48	502.7									1510.48		1510.48	493.35							1510.48		1510.48	495.25							1510.48
	1512.31	586.45											1512.31		1511.4	501.7									1511.4		1511.4	492.05							1511.4		1511.4	494							1511.4
	1513.22	585.15											1513.22		1512.31	499.85									1512.31		1512.31	493.4							1512.31		1512.31	495.05							1512.31
	1514.14	587.9											1514.14		1513.22	502.4									1513.22		1513.22	493.55							1513.22		1513.22	494.9							1513.22
	1515.05	586.1											1515.05		1514.14	501.45									1514.14		1514.14	494.85							1514.14		1514.14	494.7							1514.14
	1515.96	586.85											1515.96		1515.05	502.2									1515.05		1515.05	494.4							1515.05		1515.05	494.25							1515.05
	1516.88	586.65											1516.88		1515.96	502.2									1515.96		1515.96	495.3							1515.96		1515.96	495.35							1515.96
	1517.79	585.75											1517.79		1516.88	502.65									1516.88		1516.88	494.5							1516.88		1516.88	494.8							1516.88
	1518.7	589.05											1518.7		1517.79	501.8									1517.79		1517.79	494.45							1517.79		1517.79	494.05							1517.79
	1519.62	584.7											1519.62		1518.7	501.45									1518.7		1518.7	493.85							1518.7		1518.7	494.5							1518.7
	1520.53	582.85											1520.53		1519.62	500.05									1519.62		1519.62	493.25							1519.62		1519.62	495.25							1519.62
	1521.44	583.5											1521.44		1520.53	502.9									1520.53		1520.53	495.6							1520.53		1520.53	494.25							1520.53
	1522.35	583.4											1522.35		1521.44	501.9									1521.44		1521.44	494.5							1521.44		1521.44	494.35							1521.44
	1523.26	587											1523.26		1522.35	502.55									1522.35		1522.35	493.55							1522.35		1522.35	494.35							1522.35
	1524.18	585.5											1524.18		1523.26	500.85									1523.26		1523.26	494.7							1523.26		1523.26	494.65							1523.26
	1525.09	583.35											1525.09		1524.18	500.55									1524.18		1524.18	493.85							1524.18		1524.18	493.85							1524.18
	1526	584.65											1526		1525.09	502.25									1525.09		1525.09	493.35							1525.09		1525.09	494.85							1525.09
	1526.91	584											1526.91		1526	501.75									1526		1526	494.8							1526		1526	493.15							1526
	1527.82	586.85											1527.82		1526.91	501									1526.91		1526.91	493.65							1526.91		1526.91	495.85							1526.91
	1528.73	585.9											1528.73		1527.82	502.2									1527.82		1527.82	495.4							1527.82		1527.82	494.2							1527.82
	1529.64	583.85											1529.64		1528.73	500.9									1528.73		1528.73	495.95							1528.73		1528.73	494.9							1528.73
	1530.55	583.95											1530.55		1529.64	502.05									1529.64		1529.64	494.4							1529.64		1529.64	495.65							1529.64
	1531.46	584.85											1531.46		1530.55	500.65									1530.55		1530.55	492.85							1530.55		1530.55	494.2							1530.55
	1532.37	584											1532.37		1531.46	503.2									1531.46		1531.46	493.95							1531.46		1531.46	495.75							1531.46
	1533.28	585											1533.28		1532.37	501.75									1532.37		1532.37	493.15							1532.37		1532.37	494.7							1532.37
	1534.19	584.2											1534.19		1533.28	503.2									1533.28		1533.28	493.65							1533.28		1533.28	495.1							1533.28
	1535.1	587.7											1535.1		1534.19	503.65									1534.19		1534.19	494.1							1534.19		1534.19	496.7							1534.19
	1536.01	585.55											1536.01		1535.1	503.1									1535.1		1535.1	493.35							1535.1		1535.1	494.25							1535.1
	1536.92	586.55											1536.92		1536.01	502.85									1536.01		1536.01	494.8							1536.01		1536.01	495.15							1536.01
	1537.83	591.45											1537.83		1536.92	500.85									1536.92		1536.92	492.25							1536.92		1536.92	494.1							1536.92
	1538.74	592.2											1538.74		1537.83	502.9									1537.83		1537.83	496							1537.83		1537.83	494.3							1537.83
	1539.65	590.9											1539.65		1538.74	499.75									1538.74		1538.74	494.45							1538.74		1538.74	494.5							1538.74
	1540.56	585.75											1540.56		1539.65	503.25									1539.65		1539.65	492.9							1539.65		1539.65	496.8							1539.65
	1541.47	587.45											1541.47		1540.56	503.75									1540.56		1540.56	494.2							1540.56		1540.56	494.5							1540.56
	1542.38	588.75											1542.38		1541.47	502.9									1541.47		1541.47	494.45							1541.47		1541.47	495.6							1541.47
	1543.28	586.6											1543.28		1542.38	501.75									1542.38		1542.38	493.65							1542.38		1542.38	496.2							1542.38
	1544.19	594.5											1544.19		1543.28	501.6									1543.28		1543.28	495							1543.28		1543.28	495.55							1543.28
	1545.1	585.45											1545.1		1544.19	502.8									1544.19		1544.19	495.2							1544.19		1544.19	496.2							1544.19
	1546.01	584.65											1546.01		1545.1	502.95									1545.1		1545.1	494.3							1545.1		1545.1	495.25							1545.1
	1546.91	583.05											1546.91		1546.01	502.65									1546.01		1546.01	495.65							1546.01		1546.01	495.1							1546.01
	1547.82	585.75											1547.82		1546.91	501.95									1546.91		1546.91	495							1546.91		1546.91	496.2							1546.91
	1548.73	587.4											1548.73		1547.82	499.4									1547.82		1547.82	494.3							1547.82		1547.82	495.45							1547.82
	1549.64	586.4											1549.64		1548.73	503.55									1548.73		1548.73	495.4							1548.73		1548.73	495.3							1548.73
	1550.54	585.35											1550.54		1549.64	502.55									1549.64		1549.64	495.4							1549.64		1549.64	496.6							1549.64
	1551.45	587.45											1551.45		1550.54	502.05									1550.54		1550.54	494.9							1550.54		1550.54	496.9							1550.54
	1552.36	591.15											1552.36		1551.45	500.8									1551.45		1551.45	495.4							1551.45		1551.45	495.2							1551.45
	1553.26	587.55											1553.26		1552.36	502.8									1552.36		1552.36	496.45							1552.36		1552.36	495.3							1552.36
	1554.17	589.1											1554.17		1553.26	503.1									1553.26		1553.26	495.65							1553.26		1553.26	495.5							1553.26
	1555.07	590.8											1555.07		1554.17	502.75									1554.17		1554.17	494.75							1554.17		1554.17	496.7							1554.17
	1555.98	585.25											1555.98		1555.07	501.15									1555.07		1555.07	494.55							1555.07		1555.07	495.5							1555.07
	1556.89	588.6											1556.89		1555.98	501.6									1555.98		1555.98	494.85							1555.98		1555.98	495.15							1555.98
	1557.79	589											1557.79		1556.89	502.2									1556.89		1556.89	495.9							1556.89		1556.89	495.75							1556.89
	1558.7	589.25											1558.7		1557.79	502.2									1557.79		1557.79	494.5							1557.79		1557.79	496.65							1557.79
	1559.6	591.15											1559.6		1558.7	502.1									1558.7		1558.7	495.35							1558.7		1558.7	494.45							1558.7
	1560.51	594.35											1560.51		1559.6	504.9									1559.6		1559.6	495.1							1559.6		1559.6	495.35							1559.6
	1561.41	593.55											1561.41		1560.51	501.65									1560.51		1560.51	494.4							1560.51		1560.51	495.9							1560.51
	1562.32	590.1											1562.32		1561.41	502.9									1561.41		1561.41	494.2							1561.41		1561.41	497.45							1561.41
	1563.22	587											1563.22		1562.32	502.8									1562.32		1562.32	494.45							1562.32		1562.32	496.1							1562.32
	1564.12	594.4											1564.12		1563.22	502.3									1563.22		1563.22	496.1							1563.22		1563.22	496.2							1563.22
	1565.03	591.5											1565.03		1564.12	500.65									1564.12		1564.12	497.2							1564.12		1564.12	495.4							1564.12
	1565.93	591.55											1565.93		1565.03	501.1									1565.03		1565.03	494.9							1565.03		1565.03	496.15							1565.03
	1566.84	589.5											1566.84		1565.93	502.55									1565.93		1565.93	494.65							1565.93		1565.93	496.6							1565.93
	1567.74	592.9											1567.74		1566.84	501.3									1566.84		1566.84	496.05							1566.84		1566.84	496.1							1566.84
	1568.64	591.2											1568.64		1567.74	502.8									1567.74		1567.74	495.05							1567.74		1567.74	497.25							1567.74
	1569.55	591.6											1569.55		1568.64	502.2									1568.64		1568.64	495.5							1568.64		1568.64	496.6							1568.64
	1570.45	590											1570.45		1569.55	502.6									1569.55		1569.55	495.45							1569.55		1569.55	497.55							1569.55
	1571.35	592.9											1571.35		1570.45	503.75									1570.45		1570.45	494.15							1570.45		1570.45	497.35							1570.45
	1572.26	591.65											1572.26		1571.35	505									1571.35		1571.35	495.85							1571.35		1571.35	496.75							1571.35
	1573.16	588.95											1573.16		1572.26	500.8									1572.26		1572.26	495.85							1572.26		1572.26	497.15							1572.26
	1574.06	589.25											1574.06		1573.16	502.2									1573.16		1573.16	493.3							1573.16		1573.16	496.25							1573.16
	1574.96	592.6											1574.96		1574.06	503.25									1574.06		1574.06	495							1574.06		1574.06	496.5							1574.06
	1575.87	591.25											1575.87		1574.96	503.75									1574.96		1574.96	495.75							1574.96		1574.96	497.2							1574.96
	1576.77	587.25											1576.77		1575.87	503.4									1575.87		1575.87	494.75							1575.87		1575.87	497.45							1575.87
	1577.67	586.4											1577.67		1576.77	501.3									1576.77		1576.77	494.35							1576.77		1576.77	497.9							1576.77
	1578.57	589.95											1578.57		1577.67	500.85									1577.67		1577.67	496.15							1577.67		1577.67	495.95							1577.67
	1579.47	588.15											1579.47		1578.57	504.2									1578.57		1578.57	493.9							1578.57		1578.57	498.7							1578.57
	1580.37	589.15											1580.37		1579.47	504.15									1579.47		1579.47	496							1579.47		1579.47	496.5							1579.47
	1581.28	589.7											1581.28		1580.37	502.5									1580.37		1580.37	495.5							1580.37		1580.37	496.1							1580.37
	1582.18	587.8											1582.18		1581.28	503.05									1581.28		1581.28	496.45							1581.28		1581.28	496.9							1581.28
	1583.08	586.65											1583.08		1582.18	501.5									1582.18		1582.18	496.1							1582.18		1582.18	497.2							1582.18
	1583.98	592.45											1583.98		1583.08	501.7									1583.08		1583.08	495.5							1583.08		1583.08	496.25							1583.08
	1584.88	587.75											1584.88		1583.98	503.5									1583.98		1583.98	494.25							1583.98		1583.98	496.8							1583.98
	1585.78	586.15											1585.78		1584.88	502.75									1584.88		1584.88	494.85							1584.88		1584.88	495.85							1584.88
	1586.68	588											1586.68		1585.78	501.35									1585.78		1585.78	495.05							1585.78		1585.78	498.7							1585.78
	1587.58	586.2											1587.58		1586.68	501									1586.68		1586.68	494.05							1586.68		1586.68	497.15							1586.68
	1588.48	592.15											1588.48		1587.58	502									1587.58		1587.58	494.35							1587.58		1587.58	496							1587.58
	1589.38	584.85											1589.38		1588.48	503.6									1588.48		1588.48	497.05							1588.48		1588.48	496.85							1588.48
	1590.28	588.65											1590.28		1589.38	501.1									1589.38		1589.38	496.15							1589.38		1589.38	497.45							1589.38
	1591.18	585.45											1591.18		1590.28	500.9									1590.28		1590.28	495.8							1590.28		1590.28	498.55							1590.28
	1592.08	584.9											1592.08		1591.18	500									1591.18		1591.18	495.4							1591.18		1591.18	497.5							1591.18
	1592.97	585.05											1592.97		1592.08	502.45									1592.08		1592.08	494.65							1592.08		1592.08	497.45							1592.08
	1593.87	586.2											1593.87		1592.97	502.75									1592.97		1592.97	495.6							1592.97		1592.97	496.05							1592.97
	1594.77	584.2											1594.77		1593.87	503.15									1593.87		1593.87	495							1593.87		1593.87	497							1593.87
	1595.67	590.55											1595.67		1594.77	501.7									1594.77		1594.77	495.1							1594.77		1594.77	497.5							1594.77
	1596.57	583.05											1596.57		1595.67	502.2									1595.67		1595.67	495.9							1595.67		1595.67	496.2							1595.67
	1597.47	582.55											1597.47		1596.57	499.2									1596.57		1596.57	494							1596.57		1596.57	497.7							1596.57
	1598.37	582.25											1598.37		1597.47	500.55									1597.47		1597.47	494.55							1597.47		1597.47	498.35							1597.47
	1599.26	579.9											1599.26		1598.37	501.1									1598.37		1598.37	495.45							1598.37		1598.37	496.7							1598.37
	1600.16	581.9											1600.16		1599.26	502.4									1599.26		1599.26	494.15							1599.26		1599.26	495.55							1599.26
	1601.06	581.5											1601.06		1600.16	500.6									1600.16		1600.16	494.95							1600.16		1600.16	496.35							1600.16
	1601.96	581.8											1601.96		1601.06	500.65									1601.06		1601.06	492.75							1601.06		1601.06	496.2							1601.06
	1602.85	578.9											1602.85		1601.96	500.45									1601.96		1601.96	494.65							1601.96		1601.96	497.35							1601.96
	1603.75	579.85											1603.75		1602.85	501.6									1602.85		1602.85	494.15							1602.85		1602.85	497.8							1602.85
	1604.65	584.65											1604.65		1603.75	501.35									1603.75		1603.75	494.95							1603.75		1603.75	494.55							1603.75
	1605.54	581.4											1605.54		1604.65	499.65									1604.65		1604.65	494.45							1604.65		1604.65	495.8							1604.65
	1606.44	579.5											1606.44		1605.54	500.45									1605.54		1605.54	494.9							1605.54		1605.54	495.8							1605.54
	1607.34	580.45											1607.34		1606.44	501.95									1606.44		1606.44	494.1							1606.44		1606.44	496.5							1606.44
	1608.23	577.85											1608.23		1607.34	500.25									1607.34		1607.34	495							1607.34		1607.34	495.8							1607.34
	1609.13	579.85											1609.13		1608.23	500.65									1608.23		1608.23	493.6							1608.23		1608.23	496.25							1608.23
	1610.02	579.15											1610.02		1609.13	501.9									1609.13		1609.13	496.05							1609.13		1609.13	496.3							1609.13
	1610.92	582.8											1610.92		1610.02	502.6									1610.02		1610.02	494.75							1610.02		1610.02	494.15							1610.02
	1611.82	574.05											1611.82		1610.92	499.6									1610.92		1610.92	494.65							1610.92		1610.92	495.5							1610.92
	1612.71	573.9											1612.71		1611.82	499.4									1611.82		1611.82	491.95							1611.82		1611.82	496.35							1611.82
	1613.61	574.45											1613.61		1612.71	500.1									1612.71		1612.71	493.8							1612.71		1612.71	494.6							1612.71
	1614.5	578.2											1614.5		1613.61	499.8									1613.61		1613.61	493.65							1613.61		1613.61	495.5							1613.61
	1615.4	577.85											1615.4		1614.5	499.6									1614.5		1614.5	492.8							1614.5		1614.5	494.95							1614.5
	1616.29	577.15											1616.29		1615.4	500.7									1615.4		1615.4	494.7							1615.4		1615.4	495.8							1615.4
	1617.19	575.9											1617.19		1616.29	499.5									1616.29		1616.29	494.4							1616.29		1616.29	494.75							1616.29
	1618.08	579.1											1618.08		1617.19	499.35									1617.19		1617.19	494.75							1617.19		1617.19	493.8							1617.19
	1618.97	575.8											1618.97		1618.08	501									1618.08		1618.08	494.35							1618.08		1618.08	493.65							1618.08
	1619.87	575.7											1619.87		1618.97	499.05									1618.97		1618.97	495.35							1618.97		1618.97	494.95							1618.97
	1620.76	579.7											1620.76		1619.87	499.05									1619.87		1619.87	493.55							1619.87		1619.87	495.15							1619.87
	1621.66	576.4											1621.66		1620.76	499.5									1620.76		1620.76	494.8							1620.76		1620.76	495.1							1620.76
	1622.55	574.6											1622.55		1621.66	498.55									1621.66		1621.66	493.05							1621.66		1621.66	493.75							1621.66
	1623.44	574.5											1623.44		1622.55	499.85									1622.55		1622.55	493.25							1622.55		1622.55	494.35							1622.55
	1624.34	570.7											1624.34		1623.44	499.2									1623.44		1623.44	494.3							1623.44		1623.44	493.9							1623.44
	1625.23	575.2											1625.23		1624.34	497.95									1624.34		1624.34	493.25							1624.34		1624.34	493.75							1624.34
	1626.12	571.15											1626.12		1625.23	497.4									1625.23		1625.23	493.75							1625.23		1625.23	493.55							1625.23
	1627.01	569.2											1627.01		1626.12	498.35									1626.12		1626.12	493.15							1626.12		1626.12	492.55							1626.12
	1627.91	572.45											1627.91		1627.01	498.7									1627.01		1627.01	492.1							1627.01		1627.01	494.5							1627.01
	1628.8	572.5											1628.8		1627.91	497.9									1627.91		1627.91	491.8							1627.91		1627.91	492.4							1627.91
	1629.69	573.9											1629.69		1628.8	499.2									1628.8		1628.8	493.75							1628.8		1628.8	494.3							1628.8
	1630.58	568.95											1630.58		1629.69	498.5									1629.69		1629.69	491.35							1629.69		1629.69	493.2							1629.69
	1631.48	570.1											1631.48		1630.58	497.3									1630.58		1630.58	493.3							1630.58		1630.58	492.6							1630.58
	1632.37	569.75											1632.37		1631.48	496.65									1631.48		1631.48	493.9							1631.48		1631.48	493.4							1631.48
	1633.26	568.45											1633.26		1632.37	496.85									1632.37		1632.37	493.65							1632.37		1632.37	493.8							1632.37
	1634.15	574.15											1634.15		1633.26	497.9									1633.26		1633.26	492.7							1633.26		1633.26	493.65							1633.26
	1635.04	570.45											1635.04		1634.15	498.4									1634.15		1634.15	491.75							1634.15		1634.15	493.6							1634.15
	1635.93	570.15											1635.93		1635.04	496.9									1635.04		1635.04	492.85							1635.04		1635.04	492.8							1635.04
	1636.82	571.4											1636.82		1635.93	496.1									1635.93		1635.93	491.45							1635.93		1635.93	491.65							1635.93
	1637.71	570.05											1637.71		1636.82	497.15									1636.82		1636.82	492.95							1636.82		1636.82	492.35							1636.82
	1638.61	570.85											1638.61		1637.71	498.85									1637.71		1637.71	491.75							1637.71		1637.71	493.05							1637.71
	1639.5	570.95											1639.5		1638.61	497.8									1638.61		1638.61	492							1638.61		1638.61	492.95							1638.61
	1640.39	567.6											1640.39		1639.5	495.95									1639.5		1639.5	491.65							1639.5		1639.5	491.85							1639.5
	1641.28	567.4											1641.28		1640.39	495.25									1640.39		1640.39	491.35							1640.39		1640.39	492.45							1640.39
	1642.17	566.4											1642.17		1641.28	497.4									1641.28		1641.28	491.5							1641.28		1641.28	493.5							1641.28
	1643.06	569.1											1643.06		1642.17	498.95									1642.17		1642.17	493.2							1642.17		1642.17	494.2							1642.17
	1643.95	568.9											1643.95		1643.06	497.3									1643.06		1643.06	492.2							1643.06		1643.06	489.9							1643.06
	1644.84	568.35											1644.84		1643.95	496.3									1643.95		1643.95	492.1							1643.95		1643.95	492.2							1643.95
	1645.72	564.65											1645.72		1644.84	496.55									1644.84		1644.84	492.25							1644.84		1644.84	492.15							1644.84
	1646.61	567.25											1646.61		1645.72	497.3									1645.72		1645.72	490.7							1645.72		1645.72	494							1645.72
	1647.5	569.75											1647.5		1646.61	496.35									1646.61		1646.61	490.8							1646.61		1646.61	492.15							1646.61
	1648.39	566.3											1648.39		1647.5	496.85									1647.5		1647.5	492.7							1647.5		1647.5	493.15							1647.5
	1649.28	568.4											1649.28		1648.39	496.25									1648.39		1648.39	491							1648.39		1648.39	492.3							1648.39
	1650.17	566.65											1650.17		1649.28	496.75									1649.28		1649.28	491.75							1649.28		1649.28	491.5							1649.28
	1651.06	568.85											1651.06		1650.17	494.7									1650.17		1650.17	493.45							1650.17		1650.17	493.75							1650.17
	1651.95	567.15											1651.95		1651.06	494.75									1651.06		1651.06	490.95							1651.06		1651.06	491.65							1651.06
	1652.83	565.8											1652.83		1651.95	495									1651.95		1651.95	491.8							1651.95		1651.95	492.55							1651.95
	1653.72	564.1											1653.72		1652.83	497.5									1652.83		1652.83	490.75							1652.83		1652.83	492.35							1652.83
	1654.61	566.05											1654.61		1653.72	496.2									1653.72		1653.72	490.5							1653.72		1653.72	491.1							1653.72
	1655.5	564.2											1655.5		1654.61	496.85									1654.61		1654.61	491.45							1654.61		1654.61	493.4							1654.61
	1656.38	567.25											1656.38		1655.5	494.15									1655.5		1655.5	491.05							1655.5		1655.5	491.6							1655.5
	1657.27	567.7											1657.27		1656.38	494.05									1656.38		1656.38	492.35							1656.38		1656.38	490.55							1656.38
	1658.16	566.75											1658.16		1657.27	494.8									1657.27		1657.27	490.9							1657.27		1657.27	493.7							1657.27
	1659.05	564											1659.05		1658.16	494.25									1658.16		1658.16	491.15							1658.16		1658.16	492.1							1658.16
	1659.93	567.05											1659.93		1659.05	496.2									1659.05		1659.05	493.3							1659.05		1659.05	492.45							1659.05
	1660.82	569.85											1660.82		1659.93	496.5									1659.93		1659.93	490.9							1659.93		1659.93	491.9							1659.93
	1661.7	568.4											1661.7		1660.82	495.45									1660.82		1660.82	492.8							1660.82		1660.82	490.05							1660.82
	1662.59	562.75											1662.59		1661.7	493.6									1661.7		1661.7	492.25							1661.7		1661.7	491.85							1661.7
	1663.48	564.4											1663.48		1662.59	496.55									1662.59		1662.59	491							1662.59		1662.59	490.6							1662.59
	1664.36	566.1											1664.36		1663.48	493.55									1663.48		1663.48	491.8							1663.48		1663.48	492.05							1663.48
	1665.25	565.4											1665.25		1664.36	496.35									1664.36		1664.36	491.25							1664.36		1664.36	491.65							1664.36
	1666.13	564.45											1666.13		1665.25	495.7									1665.25		1665.25	491.2							1665.25		1665.25	492							1665.25
	1667.02	566.25											1667.02		1666.13	494.4									1666.13		1666.13	491.85							1666.13		1666.13	491.25							1666.13
	1667.91	565.05											1667.91		1667.02	495.3									1667.02		1667.02	489.6							1667.02		1667.02	492.6							1667.02
	1668.79	566.05											1668.79		1667.91	495.65									1667.91		1667.91	490.85							1667.91		1667.91	493.55							1667.91
	1669.68	566.35											1669.68		1668.79	494.15									1668.79		1668.79	490.6							1668.79		1668.79	491							1668.79
	1670.56	564.85											1670.56		1669.68	493.25									1669.68		1669.68	493.2							1669.68		1669.68	492.45							1669.68
	1671.44	569.1											1671.44		1670.56	494.45									1670.56		1670.56	490.95							1670.56		1670.56	490.55							1670.56
	1672.33	562.35											1672.33		1671.44	494.4									1671.44		1671.44	491.45							1671.44		1671.44	492.85							1671.44
	1673.21	564.35											1673.21		1672.33	495.05									1672.33		1672.33	492.7							1672.33		1672.33	491.5							1672.33
	1674.1	564.1											1674.1		1673.21	494.9									1673.21		1673.21	491.5							1673.21		1673.21	491.55							1673.21
	1674.98	565.95											1674.98		1674.1	495									1674.1		1674.1	491.75							1674.1		1674.1	490.6							1674.1
	1675.87	564.5											1675.87		1674.98	495.45									1674.98		1674.98	491.8							1674.98		1674.98	491.15							1674.98
	1676.75	564.95											1676.75		1675.87	493.9									1675.87		1675.87	490.8							1675.87		1675.87	489.9							1675.87
	1677.63	564.3											1677.63		1676.75	495.2									1676.75		1676.75	491.85							1676.75		1676.75	491.75							1676.75
	1678.52	566.25											1678.52		1677.63	493.35									1677.63		1677.63	490.55							1677.63		1677.63	489.95							1677.63
	1679.4	562.6											1679.4		1678.52	494.95									1678.52		1678.52	489.55							1678.52		1678.52	491.8							1678.52
	1680.28	567.05											1680.28		1679.4	493.65									1679.4		1679.4	492.25							1679.4		1679.4	491.5							1679.4
	1681.17	564.45											1681.17		1680.28	494.45									1680.28		1680.28	489.9							1680.28		1680.28	491							1680.28
	1682.05	561.8											1682.05		1681.17	494.95									1681.17		1681.17	491.85							1681.17		1681.17	490.65							1681.17
	1682.93	564.2											1682.93		1682.05	493.1									1682.05		1682.05	489.45							1682.05		1682.05	491.8							1682.05
	1683.81	564.45											1683.81		1682.93	493.6									1682.93		1682.93	490.1							1682.93		1682.93	490.95							1682.93
	1684.7	563.35											1684.7		1683.81	494.75									1683.81		1683.81	490.55							1683.81		1683.81	491.9							1683.81
	1685.58	561.4											1685.58		1684.7	492.8									1684.7		1684.7	491.45							1684.7		1684.7	491.95							1684.7
	1686.46	560.75											1686.46		1685.58	494.7									1685.58		1685.58	491.15							1685.58		1685.58	490.8							1685.58
	1687.34	560.45											1687.34		1686.46	493.15									1686.46		1686.46	492.65							1686.46		1686.46	492.05							1686.46
	1688.22	561.95											1688.22		1687.34	494.2									1687.34		1687.34	490.35							1687.34		1687.34	491.1							1687.34
	1689.1	561.6											1689.1		1688.22	494.1									1688.22		1688.22	489.9							1688.22		1688.22	491.75							1688.22
	1689.99	562.95											1689.99		1689.1	493.8									1689.1		1689.1	489.25							1689.1		1689.1	490.85							1689.1
	1690.87	565.45											1690.87		1689.99	493.55									1689.99		1689.99	491.1							1689.99		1689.99	491.25							1689.99
	1691.75	562.35											1691.75		1690.87	494.35									1690.87		1690.87	490.05							1690.87		1690.87	491.25							1690.87
	1692.63	562.6											1692.63		1691.75	495.1									1691.75		1691.75	491.85							1691.75		1691.75	491.6							1691.75
	1693.51	562.4											1693.51		1692.63	493.2									1692.63		1692.63	490.25							1692.63		1692.63	490.95							1692.63
	1694.39	562.65											1694.39		1693.51	493.55									1693.51		1693.51	491.45							1693.51		1693.51	491.55							1693.51
	1695.27	562.45											1695.27		1694.39	493.2									1694.39		1694.39	490.5							1694.39		1694.39	491.45							1694.39
	1696.15	557.95											1696.15		1695.27	493.95									1695.27		1695.27	490.9							1695.27		1695.27	490.2							1695.27
	1697.03	560.7											1697.03		1696.15	494.2									1696.15		1696.15	490.8							1696.15		1696.15	491.2							1696.15
	1697.91	562.8											1697.91		1697.03	492.9									1697.03		1697.03	489.2							1697.03		1697.03	491.5							1697.03
	1698.79	561.55											1698.79		1697.91	494.1									1697.91		1697.91	492.05							1697.91		1697.91	489.9							1697.91
	1699.67	559.05											1699.67		1698.79	494.25									1698.79		1698.79	492.7							1698.79		1698.79	491.1							1698.79
	1700.55	561.8											1700.55		1699.67	491.55									1699.67		1699.67	492.4							1699.67		1699.67	490.15							1699.67
	1701.43	562.9											1701.43		1700.55	494.4									1700.55		1700.55	491.7							1700.55		1700.55	491.1							1700.55
	1702.31	559.7											1702.31		1701.43	492.65									1701.43		1701.43	489.75							1701.43		1701.43	491							1701.43
	1703.19	561.35											1703.19		1702.31	494.6									1702.31		1702.31	491.3							1702.31		1702.31	491.55							1702.31
	1704.06	561.05											1704.06		1703.19	494.85									1703.19		1703.19	490.85							1703.19		1703.19	491.4							1703.19
	1704.94	563.45											1704.94		1704.06	492.95									1704.06		1704.06	491.4							1704.06		1704.06	491.95							1704.06
	1705.82	560.75											1705.82		1704.94	493									1704.94		1704.94	490.5							1704.94		1704.94	491.5							1704.94
	1706.7	563.25											1706.7		1705.82	492.85									1705.82		1705.82	489.45							1705.82		1705.82	489.95							1705.82
	1707.58	561.3											1707.58		1706.7	493.7									1706.7		1706.7	490.4							1706.7		1706.7	492.5							1706.7
	1708.46	561.25											1708.46		1707.58	494.2									1707.58		1707.58	490.5							1707.58		1707.58	491.3							1707.58
	1709.33	561.9											1709.33		1708.46	493.75									1708.46		1708.46	491.35							1708.46		1708.46	491.95							1708.46
	1710.21	562.1											1710.21		1709.33	493.2									1709.33		1709.33	490.85							1709.33		1709.33	490.9							1709.33
	1711.09	562.55											1711.09		1710.21	493.25									1710.21		1710.21	491.6							1710.21		1710.21	490.4							1710.21
	1711.97	564.4											1711.97		1711.09	493.4									1711.09		1711.09	489.8							1711.09		1711.09	492.75							1711.09
	1712.84	562.9											1712.84		1711.97	494.1									1711.97		1711.97	489.95							1711.97		1711.97	491.55							1711.97
	1713.72	563.55											1713.72		1712.84	492.75									1712.84		1712.84	491.5							1712.84		1712.84	491.3							1712.84
	1714.6	560.3											1714.6		1713.72	493.95									1713.72		1713.72	491							1713.72		1713.72	489.7							1713.72
	1715.47	562.5											1715.47		1714.6	492.9									1714.6		1714.6	491.55							1714.6		1714.6	490.25							1714.6
	1716.35	560.95											1716.35		1715.47	493.25									1715.47		1715.47	492.05							1715.47		1715.47	490.9							1715.47
	1717.23	562.45											1717.23		1716.35	493.75									1716.35		1716.35	490.25							1716.35		1716.35	491.45							1716.35
	1718.1	560.4											1718.1		1717.23	493.85									1717.23		1717.23	489.3							1717.23		1717.23	490.7							1717.23
	1718.98	559.35											1718.98		1718.1	491.7									1718.1		1718.1	490.5							1718.1		1718.1	491.1							1718.1
	1719.85	561.4											1719.85		1718.98	492.35									1718.98		1718.98	490.65							1718.98		1718.98	489.85							1718.98
	1720.73	559.7											1720.73		1719.85	493.75									1719.85		1719.85	490.2							1719.85		1719.85	490.4							1719.85
	1721.61	558.65											1721.61		1720.73	491.9									1720.73		1720.73	488.75							1720.73		1720.73	490.1							1720.73
	1722.48	561.85											1722.48		1721.61	493.8									1721.61		1721.61	490.45							1721.61		1721.61	490.25							1721.61
	1723.36	559.85											1723.36		1722.48	494.9									1722.48		1722.48	490.9							1722.48		1722.48	490.7							1722.48
	1724.23	561.6											1724.23		1723.36	492.3									1723.36		1723.36	491.45							1723.36		1723.36	493.05							1723.36
	1725.11	561											1725.11		1724.23	494.1									1724.23		1724.23	490.15							1724.23		1724.23	490.8							1724.23
	1725.98	562.85											1725.98		1725.11	494.05									1725.11		1725.11	491.5							1725.11		1725.11	491.4							1725.11
	1726.86	559.2											1726.86		1725.98	492.4									1725.98		1725.98	491.1							1725.98		1725.98	490.3							1725.98
	1727.73	562.7											1727.73		1726.86	494.25									1726.86		1726.86	489.75							1726.86		1726.86	489.75							1726.86
	1728.6	558.65											1728.6		1727.73	492.05									1727.73		1727.73	491.9							1727.73		1727.73	492.05							1727.73
	1729.48	556.85											1729.48		1728.6	493.2									1728.6		1728.6	490.2							1728.6		1728.6	492.3							1728.6
	1730.35	560.2											1730.35		1729.48	492.65									1729.48		1729.48	491.35							1729.48		1729.48	491.35							1729.48
	1731.23	558.4											1731.23		1730.35	491.4									1730.35		1730.35	491							1730.35		1730.35	490.75							1730.35
	1732.1	563.4											1732.1		1731.23	493.35									1731.23		1731.23	490.55							1731.23		1731.23	490.7							1731.23
	1732.97	562.25											1732.97		1732.1	492.1									1732.1		1732.1	491.1							1732.1		1732.1	489.4							1732.1
	1733.85	558.6											1733.85		1732.97	492.75									1732.97		1732.97	491							1732.97		1732.97	489.75							1732.97
	1734.72	561.8											1734.72		1733.85	492									1733.85		1733.85	490.65							1733.85		1733.85	490.45							1733.85
	1735.59	560.9											1735.59		1734.72	493.2									1734.72		1734.72	489.6							1734.72		1734.72	490.55							1734.72
	1736.47	559.25											1736.47		1735.59	493.75									1735.59		1735.59	491.55							1735.59		1735.59	490.7							1735.59
	1737.34	561.5											1737.34		1736.47	494.05									1736.47		1736.47	491.2							1736.47		1736.47	491.65							1736.47
	1738.21	558.9											1738.21		1737.34	492.1									1737.34		1737.34	490.75							1737.34		1737.34	490.15							1737.34
	1739.08	556.95											1739.08		1738.21	492.6									1738.21		1738.21	489.6							1738.21		1738.21	489.95							1738.21
	1739.96	559.85											1739.96		1739.08	494.1									1739.08		1739.08	491.35							1739.08		1739.08	489.95							1739.08
	1740.83	562.7											1740.83		1739.96	493.35									1739.96		1739.96	491.15							1739.96		1739.96	490.55							1739.96
	1741.7	558.15											1741.7		1740.83	493.15									1740.83		1740.83	491							1740.83		1740.83	492.75							1740.83
	1742.57	563											1742.57		1741.7	493.4									1741.7		1741.7	491.3							1741.7		1741.7	490.35							1741.7
	1743.44	565.55											1743.44		1742.57	493.7									1742.57		1742.57	491.3							1742.57		1742.57	491.15							1742.57
	1744.31	561.35											1744.31		1743.44	492.7									1743.44		1743.44	491							1743.44		1743.44	489.85							1743.44
	1745.19	561.85											1745.19		1744.31	492.45									1744.31		1744.31	490.65							1744.31		1744.31	490.25							1744.31
	1746.06	559.35											1746.06		1745.19	494.35									1745.19		1745.19	490.75							1745.19		1745.19	490.35							1745.19
	1746.93	562.5											1746.93		1746.06	493.15									1746.06		1746.06	491.35							1746.06		1746.06	492.8							1746.06
	1747.8	560.6											1747.8		1746.93	492.7									1746.93		1746.93	490							1746.93		1746.93	491.1							1746.93
	1748.67	564.6											1748.67		1747.8	493.9									1747.8		1747.8	491.35							1747.8		1747.8	490.6							1747.8
	1749.54	560.65											1749.54		1748.67	494.5									1748.67		1748.67	490.25							1748.67		1748.67	490.5							1748.67
	1750.41	562											1750.41		1749.54	491.75									1749.54		1749.54	490.6							1749.54		1749.54	491.2							1749.54
	1751.28	559.95											1751.28		1750.41	493.45									1750.41		1750.41	491.65							1750.41		1750.41	490							1750.41
	1752.15	562.75											1752.15		1751.28	494.35									1751.28		1751.28	488.35							1751.28		1751.28	491.8							1751.28
	1753.02	562.15											1753.02		1752.15	491.7									1752.15		1752.15	489.8							1752.15		1752.15	490.1							1752.15
	1753.89	559.25											1753.89		1753.02	493.95									1753.02		1753.02	490.7							1753.02		1753.02	491.1							1753.02
	1754.76	560.8											1754.76		1753.89	492.7									1753.89		1753.89	489.95							1753.89		1753.89	490.45							1753.89
	1755.63	561.45											1755.63		1754.76	493									1754.76		1754.76	489.95							1754.76		1754.76	491.95							1754.76
	1756.5	564.4											1756.5		1755.63	493.45									1755.63		1755.63	491.8							1755.63		1755.63	490.85							1755.63
	1757.37	563.65											1757.37		1756.5	492.95									1756.5		1756.5	491.05							1756.5		1756.5	491.05							1756.5
	1758.24	560.35											1758.24		1757.37	492.5									1757.37		1757.37	490.85							1757.37		1757.37	491.25							1757.37
	1759.11	556.5											1759.11		1758.24	493.15									1758.24		1758.24	490.9							1758.24		1758.24	491.4							1758.24
	1759.97	562.1											1759.97		1759.11	493.45									1759.11		1759.11	490.25							1759.11		1759.11	490							1759.11
	1760.84	561.45											1760.84		1759.97	493.95									1759.97		1759.97	490.8							1759.97		1759.97	490.25							1759.97
	1761.71	558.15											1761.71		1760.84	492.05									1760.84		1760.84	489.7							1760.84		1760.84	491.3							1760.84
	1762.58	559.65											1762.58		1761.71	493.05									1761.71		1761.71	490.45							1761.71		1761.71	492							1761.71
	1763.45	557											1763.45		1762.58	492.9									1762.58		1762.58	490.35							1762.58		1762.58	490.5							1762.58
	1764.32	558.65											1764.32		1763.45	492.9									1763.45		1763.45	490.65							1763.45		1763.45	492.05							1763.45
	1765.18	559.6											1765.18		1764.32	495									1764.32		1764.32	491							1764.32		1764.32	491.6							1764.32
	1766.05	557.55											1766.05		1765.18	494.8									1765.18		1765.18	490.6							1765.18		1765.18	491.1							1765.18
	1766.92	558.35											1766.92		1766.05	492.35									1766.05		1766.05	489.2							1766.05		1766.05	490.15							1766.05
	1767.79	560.1											1767.79		1766.92	493.25									1766.92		1766.92	490.6							1766.92		1766.92	490.7							1766.92
	1768.65	559.95											1768.65		1767.79	494.05									1767.79		1767.79	489.95							1767.79		1767.79	490.9							1767.79
	1769.52	558.1											1769.52		1768.65	492.1									1768.65		1768.65	491.2							1768.65		1768.65	490.35							1768.65
	1770.39	556.85											1770.39		1769.52	493.9									1769.52		1769.52	491.05							1769.52		1769.52	490.75							1769.52
	1771.25	561											1771.25		1770.39	492.45									1770.39		1770.39	489.6							1770.39		1770.39	489.65							1770.39
	1772.12	558.5											1772.12		1771.25	491.8									1771.25		1771.25	491.15							1771.25		1771.25	490.5							1771.25
	1772.99	562.15											1772.99		1772.12	494.25									1772.12		1772.12	491.1							1772.12		1772.12	491.15							1772.12
	1773.85	557.6											1773.85		1772.99	493.75									1772.99		1772.99	489.35							1772.99		1772.99	490.9							1772.99
	1774.72	560.15											1774.72		1773.85	491.8									1773.85		1773.85	491.5							1773.85		1773.85	491.2							1773.85
	1775.58	560.35											1775.58		1774.72	493.25									1774.72		1774.72	490.75							1774.72		1774.72	490.4							1774.72
	1776.45	554.55											1776.45		1775.58	494.45									1775.58		1775.58	492.5							1775.58		1775.58	492.05							1775.58
	1777.32	558.55											1777.32		1776.45	493.35									1776.45		1776.45	489.2							1776.45		1776.45	490.85							1776.45
	1778.18	558.15											1778.18		1777.32	493.35									1777.32		1777.32	491.15							1777.32		1777.32	489.3							1777.32
	1779.05	560.2											1779.05		1778.18	492.85									1778.18		1778.18	490.8							1778.18		1778.18	488.9							1778.18
	1779.91	560.3											1779.91		1779.05	492.45									1779.05		1779.05	492.05							1779.05		1779.05	489.95							1779.05
	1780.78	561											1780.78		1779.91	493.7									1779.91		1779.91	490.95							1779.91		1779.91	491.7							1779.91
	1781.64	560.9											1781.64		1780.78	491.65									1780.78		1780.78	490.6							1780.78		1780.78	489.75							1780.78
	1782.51	561.65											1782.51		1781.64	493.5									1781.64		1781.64	489.7							1781.64		1781.64	490.8							1781.64
	1783.37	559.1											1783.37		1782.51	493.85									1782.51		1782.51	491.35							1782.51		1782.51	491.15							1782.51
	1784.23	559.55											1784.23		1783.37	494.05									1783.37		1783.37	491.2							1783.37		1783.37	492.6							1783.37
	1785.1	558.5											1785.1		1784.23	492									1784.23		1784.23	492.25							1784.23		1784.23	491.85							1784.23
	1785.96	558.65											1785.96		1785.1	492.35									1785.1		1785.1	490.9							1785.1		1785.1	491.3							1785.1
	1786.83	558.45											1786.83		1785.96	493.2									1785.96		1785.96	490.55							1785.96		1785.96	491.6							1785.96
	1787.69	560.35											1787.69		1786.83	493.45									1786.83		1786.83	489.9							1786.83		1786.83	489.85							1786.83
	1788.55	561.1											1788.55		1787.69	493.4									1787.69		1787.69	491.85							1787.69		1787.69	491.1							1787.69
	1789.42	560.05											1789.42		1788.55	492									1788.55		1788.55	490.8							1788.55		1788.55	492.25							1788.55
	1790.28	561.2											1790.28		1789.42	494									1789.42		1789.42	490.65							1789.42		1789.42	491.35							1789.42
	1791.14	560.15											1791.14		1790.28	490.8									1790.28		1790.28	490.25							1790.28		1790.28	491.15							1790.28
	1792.01	562											1792.01		1791.14	494.05									1791.14		1791.14	490.85							1791.14		1791.14	490.7							1791.14
	1792.87	562.3											1792.87		1792.01	492.45									1792.01		1792.01	491.85							1792.01		1792.01	491.15							1792.01
	1793.73	560.3											1793.73		1792.87	493.1									1792.87		1792.87	489.8							1792.87		1792.87	492.6							1792.87
	1794.6	555.9											1794.6		1793.73	492.9									1793.73		1793.73	491.15							1793.73		1793.73	491.45							1793.73
	1795.46	559.8											1795.46		1794.6	494.3									1794.6		1794.6	491.35							1794.6		1794.6	490.15							1794.6
	1796.32	557.3											1796.32		1795.46	492.5									1795.46		1795.46	491.2							1795.46		1795.46	490.3							1795.46
	1797.18	559.8											1797.18		1796.32	493.9									1796.32		1796.32	490.3							1796.32		1796.32	491.7							1796.32
	1798.04	558.75											1798.04		1797.18	492.3									1797.18		1797.18	489.6							1797.18		1797.18	490.8							1797.18
	1798.91	561.55											1798.91		1798.04	492.8									1798.04		1798.04	490.2							1798.04		1798.04	491.4							1798.04
	1799.77	559.6											1799.77		1798.91	492.9									1798.91		1798.91	491.2							1798.91		1798.91	490.85							1798.91
	1800.63	559.7											1800.63		1799.77	491.6									1799.77		1799.77	491.5							1799.77		1799.77	491.45							1799.77
	1801.49	559.85											1801.49		1800.63	492.2									1800.63		1800.63	490.95							1800.63		1800.63	491.25							1800.63
	1802.35	562											1802.35		1801.49	493.6									1801.49		1801.49	489.85							1801.49		1801.49	490.1							1801.49
	1803.21	557.3											1803.21		1802.35	495.45									1802.35		1802.35	490.7							1802.35		1802.35	491.6							1802.35
	1804.07	559.1											1804.07		1803.21	492.95									1803.21		1803.21	490.7							1803.21		1803.21	490.7							1803.21
	1804.93	560.5											1804.93		1804.07	492.5									1804.07		1804.07	491.65							1804.07		1804.07	491.15							1804.07
	1805.79	559.15											1805.79		1804.93	493.15									1804.93		1804.93	489.05							1804.93		1804.93	490.5							1804.93
	1806.65	560.75											1806.65		1805.79	493.45									1805.79		1805.79	490.1							1805.79		1805.79	490.2							1805.79
	1807.51	557.95											1807.51		1806.65	492.45									1806.65		1806.65	488.75							1806.65		1806.65	490.3							1806.65
	1808.37	556.8											1808.37		1807.51	492.1									1807.51		1807.51	490.8							1807.51		1807.51	490							1807.51
	1809.23	557.55											1809.23		1808.37	492.85									1808.37		1808.37	491.5							1808.37		1808.37	490.4							1808.37
	1810.09	558.95											1810.09		1809.23	492.9									1809.23		1809.23	491							1809.23		1809.23	490.15							1809.23
	1810.95	559.05											1810.95		1810.09	492.55									1810.09		1810.09	491.2							1810.09		1810.09	490.65							1810.09
	1811.81	558.75											1811.81		1810.95	492.15									1810.95		1810.95	490.15							1810.95		1810.95	490.1							1810.95
	1812.67	559.45											1812.67		1811.81	492.35									1811.81		1811.81	489.35							1811.81		1811.81	492							1811.81
	1813.53	556.9											1813.53		1812.67	493.05									1812.67		1812.67	490.2							1812.67		1812.67	491							1812.67
	1814.39	555.35											1814.39		1813.53	492.95									1813.53		1813.53	491.15							1813.53		1813.53	491.25							1813.53
	1815.25	555.9											1815.25		1814.39	492.7									1814.39		1814.39	491							1814.39		1814.39	489.95							1814.39
	1816.11	557.4											1816.11		1815.25	492.2									1815.25		1815.25	490							1815.25		1815.25	491.8							1815.25
	1816.97	561.35											1816.97		1816.11	492.35									1816.11		1816.11	489.45							1816.11		1816.11	490.4							1816.11
	1817.82	559.1											1817.82		1816.97	492.2									1816.97		1816.97	490.35							1816.97		1816.97	491.65							1816.97
	1818.68	556.85											1818.68		1817.82	493.1									1817.82		1817.82	489.2							1817.82		1817.82	491.35							1817.82
	1819.54	561											1819.54		1818.68	493.15									1818.68		1818.68	491.4							1818.68		1818.68	490							1818.68
	1820.4	557.05											1820.4		1819.54	492.2									1819.54		1819.54	490.35							1819.54		1819.54	491.35							1819.54
	1821.26	558.8											1821.26		1820.4	493.2									1820.4		1820.4	490.3							1820.4		1820.4	490.5							1820.4
	1822.11	561.2											1822.11		1821.26	494.2									1821.26		1821.26	490.7							1821.26		1821.26	490.25							1821.26
	1822.97	558.3											1822.97		1822.11	492.9									1822.11		1822.11	491.9							1822.11		1822.11	491.7							1822.11
	1823.83	558.15											1823.83		1822.97	493.95									1822.97		1822.97	491							1822.97		1822.97	491.35							1822.97
	1824.69	560.2											1824.69		1823.83	491.5									1823.83		1823.83	489.9							1823.83		1823.83	489.95							1823.83
	1825.54	561.45											1825.54		1824.69	493.45									1824.69		1824.69	488.9							1824.69		1824.69	491.85							1824.69
	1826.4	557.4											1826.4		1825.54	493.05									1825.54		1825.54	491.1							1825.54		1825.54	491.4							1825.54
	1827.26	558.55											1827.26		1826.4	493.35									1826.4		1826.4	490.6							1826.4		1826.4	490.2							1826.4
	1828.11	557.2											1828.11		1827.26	492.75									1827.26		1827.26	489.7							1827.26		1827.26	491.7							1827.26
	1828.97	556.9											1828.97		1828.11	492.25									1828.11		1828.11	491							1828.11		1828.11	490.35							1828.11
	1829.83	557.35											1829.83		1828.97	493.05									1828.97		1828.97	488.75							1828.97		1828.97	490.15							1828.97
	1830.68	560.9											1830.68		1829.83	492.8									1829.83		1829.83	491.9							1829.83		1829.83	489.85							1829.83
	1831.54	559.25											1831.54		1830.68	493									1830.68		1830.68	490.65							1830.68		1830.68	491.2							1830.68
	1832.39	557.1											1832.39		1831.54	494.6									1831.54		1831.54	489.5							1831.54		1831.54	489.95							1831.54
	1833.25	560.35											1833.25		1832.39	491.85									1832.39		1832.39	489.8							1832.39		1832.39	491.45							1832.39
	1834.11	562.4											1834.11		1833.25	492.25									1833.25		1833.25	491.55							1833.25		1833.25	490.15							1833.25
	1834.96	561.05											1834.96		1834.11	491.8									1834.11		1834.11	489.65							1834.11		1834.11	492.15							1834.11
	1835.82	562.7											1835.82		1834.96	492.65									1834.96		1834.96	489.2							1834.96		1834.96	490.2							1834.96
	1836.67	560.35											1836.67		1835.82	492.5									1835.82		1835.82	489.8							1835.82		1835.82	490.35							1835.82
	1837.53	561.6											1837.53		1836.67	492.9									1836.67		1836.67	491.2							1836.67		1836.67	490.55							1836.67
	1838.38	561.75											1838.38		1837.53	494.1									1837.53		1837.53	491.25							1837.53		1837.53	490.8							1837.53
	1839.23	558.05											1839.23		1838.38	493.2									1838.38		1838.38	490.45							1838.38		1838.38	490.9							1838.38
	1840.09	556.95											1840.09		1839.23	492.55									1839.23		1839.23	491							1839.23		1839.23	489.7							1839.23
	1840.94	555.3											1840.94		1840.09	492.5									1840.09		1840.09	491.4							1840.09		1840.09	490.7							1840.09
	1841.8	558.1											1841.8		1840.94	493.3									1840.94		1840.94	489.75							1840.94		1840.94	491.85							1840.94
	1842.65	561.35											1842.65		1841.8	491.95									1841.8		1841.8	491.1							1841.8		1841.8	491.2							1841.8
	1843.51	561.3											1843.51		1842.65	492.95									1842.65		1842.65	491.6							1842.65		1842.65	491.75							1842.65
	1844.36	559.9											1844.36		1843.51	493.3									1843.51		1843.51	490.7							1843.51		1843.51	489.45							1843.51
	1845.21	557.9											1845.21		1844.36	492									1844.36		1844.36	491							1844.36		1844.36	488.95							1844.36
	1846.07	555.95											1846.07		1845.21	493.1									1845.21		1845.21	491.8							1845.21		1845.21	491.6							1845.21
	1846.92	556.7											1846.92		1846.07	492.65									1846.07		1846.07	490.65							1846.07		1846.07	492.35							1846.07
	1847.77	557.5											1847.77		1846.92	492.1									1846.92		1846.92	491.7							1846.92		1846.92	491.75							1846.92
	1848.63	560.05											1848.63		1847.77	492.9									1847.77		1847.77	489.65							1847.77		1847.77	491.3							1847.77
	1849.48	559.8											1849.48		1848.63	492.7									1848.63		1848.63	490.55							1848.63		1848.63	491.15							1848.63
	1850.33	560.25											1850.33		1849.48	491.8									1849.48		1849.48	492.1							1849.48		1849.48	490.45							1849.48
	1851.18	557.95											1851.18		1850.33	492.3									1850.33		1850.33	491.35							1850.33		1850.33	489.4							1850.33
	1852.04	558.15											1852.04		1851.18	492.55									1851.18		1851.18	490.25							1851.18		1851.18	490.2							1851.18
	1852.89	553.4											1852.89		1852.04	493.35									1852.04		1852.04	491.4							1852.04		1852.04	491.05							1852.04
	1853.74	558.65											1853.74		1852.89	492.65									1852.89		1852.89	491.2							1852.89		1852.89	491.75							1852.89
	1854.59	560.7											1854.59		1853.74	492.55									1853.74		1853.74	491.5							1853.74		1853.74	490.6							1853.74
	1855.44	555.9											1855.44		1854.59	492.05									1854.59		1854.59	489.3							1854.59		1854.59	489.85							1854.59
	1856.29	553.35											1856.29		1855.44	492.55									1855.44		1855.44	490.9							1855.44		1855.44	491.9							1855.44
	1857.15	557.5											1857.15		1856.29	493.9									1856.29		1856.29	490.6							1856.29		1856.29	491.2							1856.29
	1858	556.5											1858		1857.15	492.2									1857.15		1857.15	489.85							1857.15		1857.15	491							1857.15
	1858.85	558.25											1858.85		1858	493									1858		1858	491.05							1858		1858	492							1858
	1859.7	556.15											1859.7		1858.85	493.55									1858.85		1858.85	490.35							1858.85		1858.85	489.8							1858.85
	1860.55	554.95											1860.55		1859.7	492.2									1859.7		1859.7	489.25							1859.7		1859.7	490.7							1859.7
	1861.4	555.4											1861.4		1860.55	492.85									1860.55		1860.55	489.1							1860.55		1860.55	489.55							1860.55
	1862.25	552.9											1862.25		1861.4	491.15									1861.4		1861.4	490.9							1861.4		1861.4	491.3							1861.4
	1863.1	551.2											1863.1		1862.25	492.4									1862.25		1862.25	490.45							1862.25		1862.25	489.95							1862.25
	1863.95	554.65											1863.95		1863.1	492.35									1863.1		1863.1	490.4							1863.1		1863.1	491.7							1863.1
	1864.8	559.8											1864.8		1863.95	492.5									1863.95		1863.95	490.45							1863.95		1863.95	490.8							1863.95
	1865.65	559.05											1865.65		1864.8	492.6									1864.8		1864.8	489.7							1864.8		1864.8	492.5							1864.8
	1866.5	561.45											1866.5		1865.65	492.15									1865.65		1865.65	490.65							1865.65		1865.65	490.65							1865.65
	1867.35	557.75											1867.35		1866.5	491.35									1866.5		1866.5	491.2							1866.5		1866.5	491.2							1866.5
	1868.2	558.05											1868.2		1867.35	492.15									1867.35		1867.35	490.75							1867.35		1867.35	489.4							1867.35
	1869.05	557.9											1869.05		1868.2	493.55									1868.2		1868.2	491.05							1868.2		1868.2	491.55							1868.2
	1869.9	556.15											1869.9		1869.05	492.65									1869.05		1869.05	489.8							1869.05		1869.05	491.25							1869.05
	1870.75	557.15											1870.75		1869.9	492									1869.9		1869.9	491.35							1869.9		1869.9	490.05							1869.9
	1871.6	558.85											1871.6		1870.75	493.9									1870.75		1870.75	489.95							1870.75		1870.75	490.15							1870.75
	1872.45	556.95											1872.45		1871.6	492.15									1871.6		1871.6	490.9							1871.6		1871.6	491.05							1871.6
	1873.3	558.75											1873.3		1872.45	492.55									1872.45		1872.45	490.6							1872.45		1872.45	489.4							1872.45
	1874.14	556.7											1874.14		1873.3	493.1									1873.3		1873.3	490.45							1873.3		1873.3	491.15							1873.3
	1874.99	559.6											1874.99		1874.14	492.75									1874.14		1874.14	490.9							1874.14		1874.14	491.7							1874.14
	1875.84	558.2											1875.84		1874.99	492.55									1874.99		1874.99	491.6							1874.99		1874.99	491.2							1874.99
	1876.69	558.6											1876.69		1875.84	493.05									1875.84		1875.84	490.65							1875.84		1875.84	490.6							1875.84
	1877.54	560.45											1877.54		1876.69	492.35									1876.69		1876.69	488.6							1876.69		1876.69	491.2							1876.69
	1878.38	557.6											1878.38		1877.54	493.9									1877.54		1877.54	490.55							1877.54		1877.54	490.2							1877.54
	1879.23	559.7											1879.23		1878.38	492.35									1878.38		1878.38	491							1878.38		1878.38	491.9							1878.38
	1880.08	561.75											1880.08		1879.23	493.05									1879.23		1879.23	491.55							1879.23		1879.23	491.1							1879.23
	1880.93	558.7											1880.93		1880.08	493.45									1880.08		1880.08	490.85							1880.08		1880.08	491.25							1880.08
	1881.77	556.1											1881.77		1880.93	492.7									1880.93		1880.93	490.1							1880.93		1880.93	490.85							1880.93
	1882.62	559.75											1882.62		1881.77	493.75									1881.77		1881.77	490.55							1881.77		1881.77	491.25							1881.77
	1883.47	559.45											1883.47		1882.62	493.05									1882.62		1882.62	490.15							1882.62		1882.62	490.95							1882.62
	1884.31	558.3											1884.31		1883.47	493.2									1883.47		1883.47	491.85							1883.47		1883.47	490.75							1883.47
	1885.16	558.45											1885.16		1884.31	493.85									1884.31		1884.31	489.8							1884.31		1884.31	490.95							1884.31
	1886.01	556.15											1886.01		1885.16	492.15									1885.16		1885.16	490							1885.16		1885.16	491.75							1885.16
	1886.85	560.25											1886.85		1886.01	492.85									1886.01		1886.01	492.15							1886.01		1886.01	490.4							1886.01
	1887.7	556.95											1887.7		1886.85	492.9									1886.85		1886.85	491.75							1886.85		1886.85	491.95							1886.85
	1888.54	556.5											1888.54		1887.7	491.7									1887.7		1887.7	490.9							1887.7		1887.7	489.6							1887.7
	1889.39	559											1889.39		1888.54	492.5									1888.54		1888.54	490.85							1888.54		1888.54	492.35							1888.54
	1890.24	557.15											1890.24		1889.39	493.2									1889.39		1889.39	489.5							1889.39		1889.39	491.4							1889.39
	1891.08	555.55											1891.08		1890.24	492.8									1890.24		1890.24	490.7							1890.24		1890.24	491.3							1890.24
	1891.93	555.45											1891.93		1891.08	492.65									1891.08		1891.08	491.55							1891.08		1891.08	490.8							1891.08
	1892.77	558.25											1892.77		1891.93	493.4									1891.93		1891.93	491.1							1891.93		1891.93	489.9							1891.93
	1893.62	554.65											1893.62		1892.77	491.55									1892.77		1892.77	491.1							1892.77		1892.77	492							1892.77
	1894.46	554.85											1894.46		1893.62	492.6									1893.62		1893.62	490.05							1893.62		1893.62	491.65							1893.62
	1895.31	557.4											1895.31		1894.46	492.25									1894.46		1894.46	489.95							1894.46		1894.46	490.15							1894.46
	1896.15	559.15											1896.15		1895.31	492.75									1895.31		1895.31	490							1895.31		1895.31	491.3							1895.31
	1897	552.2											1897		1896.15	493.95									1896.15		1896.15	491.15							1896.15		1896.15	490.9							1896.15
	1897.84	554.8											1897.84		1897	492.25									1897		1897	490.8							1897		1897	491.05							1897
	1898.68	556.6											1898.68		1897.84	492.6									1897.84		1897.84	490.3							1897.84		1897.84	491.05							1897.84
	1899.53	558.45											1899.53		1898.68	491.1									1898.68		1898.68	490.05							1898.68		1898.68	491.8							1898.68
	1900.37	556.75											1900.37		1899.53	492.65									1899.53		1899.53	490.45							1899.53		1899.53	490.85							1899.53
	1901.22	555.05											1901.22		1900.37	492.75									1900.37		1900.37	490.85							1900.37		1900.37	491.75							1900.37
	1902.06	553.35											1902.06		1901.22	492.85									1901.22		1901.22	490.6							1901.22		1901.22	491.2							1901.22
	1902.9	554.85											1902.9		1902.06	492.05									1902.06		1902.06	491.95							1902.06		1902.06	491.2							1902.06
	1903.75	552.4											1903.75		1902.9	492.65									1902.9		1902.9	489.4							1902.9		1902.9	490.6							1902.9
	1904.59	553.2											1904.59		1903.75	492.2									1903.75		1903.75	488.65							1903.75		1903.75	492.25							1903.75
	1905.43	557.7											1905.43		1904.59	492.55									1904.59		1904.59	491.25							1904.59		1904.59	490.55							1904.59
	1906.28	557.55											1906.28		1905.43	493.05									1905.43		1905.43	489.5							1905.43		1905.43	492.2							1905.43
	1907.12	555.85											1907.12		1906.28	492.05									1906.28		1906.28	489.95							1906.28		1906.28	489.4							1906.28
	1907.96	556.65											1907.96		1907.12	492.35									1907.12		1907.12	491.55							1907.12		1907.12	490.3							1907.12
	1908.8	558.95											1908.8		1907.96	491.15									1907.96		1907.96	490.35							1907.96		1907.96	490.75							1907.96
	1909.65	557.5											1909.65		1908.8	493.4									1908.8		1908.8	489.75							1908.8		1908.8	490.8							1908.8
	1910.49	555.65											1910.49		1909.65	493.45									1909.65		1909.65	491.4							1909.65		1909.65	491.7							1909.65
	1911.33	555.3											1911.33		1910.49	493.5									1910.49		1910.49	491.1							1910.49		1910.49	490.8							1910.49
	1912.17	557											1912.17		1911.33	492.8									1911.33		1911.33	490.25							1911.33		1911.33	490.4							1911.33
	1913.01	557.5											1913.01		1912.17	492.45									1912.17		1912.17	491							1912.17		1912.17	489.9							1912.17
	1913.85	555.55											1913.85		1913.01	492.1									1913.01		1913.01	489.75							1913.01		1913.01	491.85							1913.01
	1914.7	557.55											1914.7		1913.85	492.75									1913.85		1913.85	491.65							1913.85		1913.85	490.4							1913.85
	1915.54	555.7											1915.54		1914.7	493.95									1914.7		1914.7	490.2							1914.7		1914.7	491.6							1914.7
	1916.38	559.25											1916.38		1915.54	492.5									1915.54		1915.54	488.9							1915.54		1915.54	489.9							1915.54
	1917.22	559.1											1917.22		1916.38	492.7									1916.38		1916.38	489.95							1916.38		1916.38	492							1916.38
	1918.06	558.05											1918.06		1917.22	493.45									1917.22		1917.22	490.2							1917.22		1917.22	491.2							1917.22
	1918.9	562											1918.9		1918.06	493.2									1918.06		1918.06	489.6							1918.06		1918.06	491.25							1918.06
	1919.74	556.65											1919.74		1918.9	494									1918.9		1918.9	490.6							1918.9		1918.9	491.3							1918.9
	1920.58	557.3											1920.58		1919.74	493.4									1919.74		1919.74	490.3							1919.74		1919.74	491.75							1919.74
	1921.42	556.25											1921.42		1920.58	492.4									1920.58		1920.58	489.65							1920.58		1920.58	489.5							1920.58
	1922.26	556.4											1922.26		1921.42	492.75									1921.42		1921.42	489.55							1921.42		1921.42	490.7							1921.42
	1923.1	556.35											1923.1		1922.26	492.25									1922.26		1922.26	492.15							1922.26		1922.26	490.8							1922.26
	1923.94	550.15											1923.94		1923.1	490.45									1923.1		1923.1	490.5							1923.1		1923.1	492.05							1923.1
	1924.78	556.95											1924.78		1923.94	492.65									1923.94		1923.94	491.25							1923.94		1923.94	491.35							1923.94
	1925.62	558.7											1925.62		1924.78	492.45									1924.78		1924.78	490.45							1924.78		1924.78	492.2							1924.78
	1926.46	552.4											1926.46		1925.62	493.25									1925.62		1925.62	491.2							1925.62		1925.62	488.6							1925.62
	1927.3	556.35											1927.3		1926.46	491.6									1926.46		1926.46	490.3							1926.46		1926.46	490.85							1926.46
	1928.14	559.15											1928.14		1927.3	491.6									1927.3		1927.3	490.5							1927.3		1927.3	491.2							1927.3
	1928.98	554.6											1928.98		1928.14	492.05									1928.14		1928.14	490.85							1928.14		1928.14	491.1							1928.14
	1929.82	555.05											1929.82		1928.98	490.95									1928.98		1928.98	490.4							1928.98		1928.98	490.9							1928.98
	1930.65	557.3											1930.65		1929.82	491.85									1929.82		1929.82	491.7							1929.82		1929.82	491.2							1929.82
	1931.49	556.6											1931.49		1930.65	493.2									1930.65		1930.65	490.8							1930.65		1930.65	490.45							1930.65
	1932.33	553.9											1932.33		1931.49	492.3									1931.49		1931.49	491.15							1931.49		1931.49	491.05							1931.49
	1933.17	553											1933.17		1932.33	492.4									1932.33		1932.33	490.85							1932.33		1932.33	492.1							1932.33
	1934.01	552.95											1934.01		1933.17	493									1933.17		1933.17	490.5							1933.17		1933.17	491.3							1933.17
	1934.84	552.5											1934.84		1934.01	493.3									1934.01		1934.01	489							1934.01		1934.01	490.25							1934.01
	1935.68	553.1											1935.68		1934.84	490.95									1934.84		1934.84	490.6							1934.84		1934.84	491.5							1934.84
	1936.52	554.7											1936.52		1935.68	492.95									1935.68		1935.68	490.4							1935.68		1935.68	491.35							1935.68
	1937.36	553.55											1937.36		1936.52	492.7									1936.52		1936.52	492.45							1936.52		1936.52	491.15							1936.52
	1938.19	555.65											1938.19		1937.36	492.05									1937.36		1937.36	488.45							1937.36		1937.36	491.15							1937.36
	1939.03	555.95											1939.03		1938.19	493.1									1938.19		1938.19	489.75							1938.19		1938.19	490.7							1938.19
	1939.87	554.95											1939.87		1939.03	491.65									1939.03		1939.03	489.6							1939.03		1939.03	490.1							1939.03
	1940.71	556											1940.71		1939.87	492.1									1939.87		1939.87	490.75							1939.87		1939.87	491.5							1939.87
	1941.54	553.8											1941.54		1940.71	491.3									1940.71		1940.71	489.75							1940.71		1940.71	491.45							1940.71
	1942.38	552.65											1942.38		1941.54	491.3									1941.54		1941.54	490.35							1941.54		1941.54	489.45							1941.54
	1943.22	554											1943.22		1942.38	491.65									1942.38		1942.38	490.8							1942.38		1942.38	491							1942.38
	1944.05	551.85											1944.05		1943.22	491.4									1943.22		1943.22	490.75							1943.22		1943.22	490.85							1943.22
	1944.89	555.8											1944.89		1944.05	492.95									1944.05		1944.05	490.05							1944.05		1944.05	490.45							1944.05
	1945.72	552.35											1945.72		1944.89	491.65									1944.89		1944.89	491.35							1944.89		1944.89	490.8							1944.89
	1946.56	555.2											1946.56		1945.72	492.65									1945.72		1945.72	489.75							1945.72		1945.72	490.8							1945.72
	1947.4	555.8											1947.4		1946.56	491.85									1946.56		1946.56	490.85							1946.56		1946.56	490.1							1946.56
	1948.23	554.85											1948.23		1947.4	492.7									1947.4		1947.4	489.4							1947.4		1947.4	490.8							1947.4
	1949.07	553.35											1949.07		1948.23	492.9									1948.23		1948.23	492.45							1948.23		1948.23	492.3							1948.23
	1949.9	557.35											1949.9		1949.07	490.9									1949.07		1949.07	490.8							1949.07		1949.07	491.45							1949.07
	1950.74	556.05											1950.74		1949.9	491.7									1949.9		1949.9	489.45							1949.9		1949.9	491.85							1949.9
	1951.57	559.1											1951.57		1950.74	492.85									1950.74		1950.74	490.3							1950.74		1950.74	490.75							1950.74
	1952.41	555.1											1952.41		1951.57	492.7									1951.57		1951.57	489.4							1951.57		1951.57	490.95							1951.57
	1953.24	553.2											1953.24		1952.41	493.75									1952.41		1952.41	490.95							1952.41		1952.41	491.15							1952.41
	1954.08	555.85											1954.08		1953.24	491.6									1953.24		1953.24	489.95							1953.24		1953.24	490.2							1953.24
	1954.91	556.15											1954.91		1954.08	493.15									1954.08		1954.08	490.35							1954.08		1954.08	491.2							1954.08
	1955.75	555.8											1955.75		1954.91	490.75									1954.91		1954.91	490.25							1954.91		1954.91	491.35							1954.91
	1956.58	557.45											1956.58		1955.75	492.15									1955.75		1955.75	490.85							1955.75		1955.75	491.15							1955.75
	1957.41	554.3											1957.41		1956.58	492.9									1956.58		1956.58	490.8							1956.58		1956.58	489.65							1956.58
	1958.25	553.45											1958.25		1957.41	491.25									1957.41		1957.41	491.25							1957.41		1957.41	490.8							1957.41
	1959.08	557.4											1959.08		1958.25	492.25									1958.25		1958.25	490.35							1958.25		1958.25	490.65							1958.25
	1959.91	551.35											1959.91		1959.08	489.85									1959.08		1959.08	490.95							1959.08		1959.08	491.2							1959.08
	1960.75	553.55											1960.75		1959.91	490.75									1959.91		1959.91	490.85							1959.91		1959.91	490							1959.91
	1961.58	556.25											1961.58		1960.75	490.75									1960.75		1960.75	489.4							1960.75		1960.75	489.75							1960.75
	1962.41	556.8											1962.41		1961.58	492.9									1961.58		1961.58	490.55							1961.58		1961.58	489.85							1961.58
															1962.41	491.8									1962.41		1962.41	490.4							1962.41		1962.41	491.95							1962.41
