# Supplementary material for: Metal-organic framework derived crystalline nanocarbon for Fenton-like reaction
Source: Nat Commun. 2024 Jul 23;15:6199. doi: 10.1038/s41467-024-50476-w (PMC11266689; doi:10.1038/s41467-024-50476-w)
Supplement: Supplementary file 3 — Source Data [file 41467_2024_50476_MOESM3_ESM.zip › Source Data/Supplementary Fig. 18.xlsx]

## Sheet: Figure S18
		MB			RhB			AO7			PE			BPA			PNP			HBAC			CIP			TC			Statistics On Rows of B:D	Statistics On Rows of B:D	Statistics On Rows of E:G	Statistics On Rows of E:G	Statistics On Rows of H:J	Statistics On Rows of H:J	Statistics On Rows of K:M	Statistics On Rows of K:M	Statistics On Rows of N:P	Statistics On Rows of N:P	Statistics On Rows of Q:S	Statistics On Rows of Q:S	Statistics On Rows of T:V	Statistics On Rows of T:V	Statistics On Rows of W:Y	Statistics On Rows of W:Y	Statistics On Rows of Z:AB	Statistics On Rows of Z:AB
	1	0.734	0.818	0.817	0.916	0.972	0.97	0.612	0.659	0.656																			0.78967	0.04821	0.95267	0.03177	0.64233	0.02631	--	--	--	--	--	--	--	--	--	--	--	--
	2										0.096	0.086	0.09	0.088	0.075	0.082	0.081	0.0793	0.076	0.107	0.115	0.114													0.09067	0.00503	0.08167	0.00651	0.07877	0.00254	0.112	0.00436	--	--	--	--
	3																						0.044	0.0443	0.0423	0.0405	0.038	0.039															0.04353	0.00108	0.03917	0.00126
	4
