# Supplementary material for: Metal-organic framework derived crystalline nanocarbon for Fenton-like reaction
Source: Nat Commun. 2024 Jul 23;15:6199. doi: 10.1038/s41467-024-50476-w (PMC11266689; doi:10.1038/s41467-024-50476-w)
Supplement: Supplementary file 3 — Source Data [file 41467_2024_50476_MOESM3_ESM.zip › Source Data/Supplementary Fig. 19.xlsx]

## Sheet: Figure S19
RhB	Time	normal solution	removal DO		PE	Time	normal solution	removal DO		CIP	Time	normal solution	removal DO
	-1800	1	1			-1800	1	1			-1800	1	1
	0	0.69088	0.6892			0	0.93151	0.9251			0	0.84731	0.8399
	1	0.1949	0.1935			5	0.5474	0.5519			10	0.5888	0.5231
	3	0.05347	0.04922			10	0.36951	0.3542			20	0.45835	0.4269
	5	0.00475	0.00399			15	0.27171	0.2821			30	0.33818	0.3025
	10	0	0			20	0.16023	0.1569			40	0.16881	0.1458
						30	0.07156	0.06985			60	0.06705	0.05114
						60	0	0			90	0	0
						90	0	0
