# Supplementary material for: Metal-organic framework derived crystalline nanocarbon for Fenton-like reaction
Source: Nat Commun. 2024 Jul 23;15:6199. doi: 10.1038/s41467-024-50476-w (PMC11266689; doi:10.1038/s41467-024-50476-w)
Supplement: Supplementary file 3 — Source Data [file 41467_2024_50476_MOESM3_ESM.zip › Source Data/Supplementary Fig. 2.xlsx]

## Sheet: Figure S2a
hydrolysis in H2O	2 theta	Intensity	hydrolysis in aqueous NaCl solution	2 theta	Intensity	m-ZIF-8 (simulated)	2 theta	Intensity	c-ZIF-8	2 theta	Intensity
	5	304		2	187		5	0.19		2	255
	5.015	322		2.01	193		5.02	0.22		2.01	276
	5.03	322		2.02	194		5.04	0.26		2.02	253
	5.045	338		2.03	214		5.06	0.3		2.03	263
	5.06	314		2.04	189		5.08	0.36		2.04	273
	5.075	315		2.05	212		5.1	0.45		2.05	262
	5.09	303		2.06	194		5.12	0.56		2.06	273
	5.105	308		2.07	196		5.14	0.73		2.07	267
	5.12	307		2.08	190		5.16	0.98		2.08	242
	5.135	312		2.09	197		5.18	1.41		2.09	278
	5.15	291		2.1	211		5.2	2.12		2.1	264
	5.165	289		2.11	193		5.22	3.28		2.11	259
	5.18	289		2.12	184		5.24	4.93		2.12	267
	5.195	298		2.13	203		5.26	6.6		2.13	281
	5.21	287		2.14	217		5.28	6.92		2.14	278
	5.225	278		2.15	245		5.3	5.53		2.15	279
	5.24	306		2.16	218		5.32	3.77		2.16	255
	5.255	313		2.17	208		5.34	2.45		2.17	265
	5.27	284		2.18	200		5.36	1.6		2.18	238
	5.285	274		2.19	225		5.38	1.1		2.19	277
	5.3	295		2.2	232		5.4	0.8		2.2	262
	5.315	287		2.21	208		5.42	0.61		2.21	284
	5.33	308		2.22	204		5.44	0.48		2.22	232
	5.345	318		2.23	228		5.46	0.39		2.23	280
	5.36	326		2.24	201		5.48	0.32		2.24	275
	5.375	273		2.25	214		5.5	0.27		2.25	272
	5.39	284		2.26	194		5.52	0.23		2.26	259
	5.405	270		2.27	231		5.54	0.2		2.27	245
	5.42	280		2.28	220		5.56	0.17		2.28	296
	5.435	300		2.29	231		5.58	0.15		2.29	280
	5.45	301		2.3	222		5.6	0.13		2.3	265
	5.465	284		2.31	207		5.62	0.12		2.31	280
	5.48	286		2.32	245		5.64	0.11		2.32	262
	5.495	285		2.33	207		5.66	0.1		2.33	242
	5.51	288		2.34	209		5.68	0.09		2.34	269
	5.525	275		2.35	219		5.7	0.08		2.35	289
	5.54	293		2.36	233		5.72	0.07		2.36	296
	5.555	266		2.37	207		5.74	0.07		2.37	271
	5.57	280		2.38	233		5.76	0.06		2.38	261
	5.585	291		2.39	251		5.78	0.06		2.39	305
	5.6	288		2.4	265		5.8	0.05		2.4	275
	5.615	289		2.41	224		5.82	0.05		2.41	248
	5.63	270		2.42	225		5.84	0.04		2.42	282
	5.645	249		2.43	243		5.86	0.04		2.43	258
	5.66	281		2.44	227		5.88	0.04		2.44	292
	5.675	245		2.45	226		5.9	0.04		2.45	250
	5.69	269		2.46	209		5.92	0.03		2.46	273
	5.705	244		2.47	252		5.94	0.03		2.47	266
	5.72	261		2.48	229		5.96	0.03		2.48	282
	5.735	297		2.49	231		5.98	0.03		2.49	279
	5.75	282		2.5	219		6	0.03		2.5	287
	5.765	299		2.51	229		6.02	0.03		2.51	285
	5.78	255		2.52	215		6.04	0.02		2.52	283
	5.795	268		2.53	201		6.06	0.02		2.53	279
	5.81	293		2.54	220		6.08	0.02		2.54	280
	5.825	272		2.55	216		6.1	0.02		2.55	280
	5.84	284		2.56	231		6.12	0.02		2.56	255
	5.855	319		2.57	236		6.14	0.02		2.57	272
	5.87	290		2.58	231		6.16	0.02		2.58	269
	5.885	287		2.59	240		6.18	0.02		2.59	267
	5.9	279		2.6	246		6.2	0.02		2.6	263
	5.915	297		2.61	215		6.22	0.02		2.61	290
	5.93	284		2.62	238		6.24	0.02		2.62	289
	5.945	273		2.63	220		6.26	0.01		2.63	296
	5.96	273		2.64	249		6.28	0.01		2.64	248
	5.975	299		2.65	220		6.3	0.01		2.65	251
	5.99	303		2.66	240		6.32	0.01		2.66	267
	6.005	279		2.67	221		6.34	0.01		2.67	275
	6.02	271		2.68	223		6.36	0.01		2.68	278
	6.035	293		2.69	243		6.38	0.01		2.69	279
	6.05	252		2.7	221		6.4	0.01		2.7	300
	6.065	280		2.71	213		6.42	0.01		2.71	254
	6.08	302		2.72	232		6.44	0.01		2.72	280
	6.095	305		2.73	225		6.46	0.01		2.73	283
	6.11	238		2.74	225		6.48	0.01		2.74	249
	6.125	273		2.75	236		6.5	0.01		2.75	289
	6.14	274		2.76	220		6.52	0.01		2.76	270
	6.155	275		2.77	246		6.54	0.01		2.77	292
	6.17	272		2.78	244		6.56	0.01		2.78	252
	6.185	294		2.79	207		6.58	0.01		2.79	275
	6.2	293		2.8	212		6.6	0.01		2.8	280
	6.215	322		2.81	230		6.62	0.01		2.81	260
	6.23	289		2.82	219		6.64	0.01		2.82	286
	6.245	295		2.83	228		6.66	0.01		2.83	239
	6.26	305		2.84	237		6.68	0.01		2.84	260
	6.275	314		2.85	210		6.7	0.01		2.85	258
	6.29	302		2.86	218		6.72	0.01		2.86	270
	6.305	296		2.87	242		6.74	0.01		2.87	268
	6.32	343		2.88	212		6.76	0.1		2.88	274
	6.335	334		2.89	212		6.78	0.1		2.89	286
	6.35	264		2.9	208		6.8	0.1		2.9	245
	6.365	312		2.91	210		6.82	0.1		2.91	275
	6.38	316		2.92	234		6.84	0.1		2.92	284
	6.395	302		2.93	207		6.86	0.1		2.93	271
	6.41	326		2.94	226		6.88	0.1		2.94	260
	6.425	304		2.95	225		6.9	0.1		2.95	286
	6.44	312		2.96	248		6.92	0.1		2.96	294
	6.455	312		2.97	253		6.94	0.1		2.97	299
	6.47	328		2.98	247		6.96	0.1		2.98	248
	6.485	302		2.99	226		6.98	0.1		2.99	282
	6.5	330		3	228		7	0.1		3	265
	6.515	338		3.01	211		7.02	0.1		3.01	250
	6.53	333		3.02	204		7.04	0.1		3.02	280
	6.545	353		3.03	204		7.06	0.1		3.03	264
	6.56	350		3.04	229		7.08	0.1		3.04	272
	6.575	325		3.05	219		7.1	0.1		3.05	266
	6.59	366		3.06	231		7.12	0.1		3.06	259
	6.605	321		3.07	216		7.14	0.1		3.07	270
	6.62	356		3.08	213		7.16	0.1		3.08	270
	6.635	332		3.09	240		7.18	0.1		3.09	281
	6.65	350		3.1	209		7.2	0.1		3.1	275
	6.665	361		3.11	212		7.22	0.1		3.11	272
	6.68	329		3.12	201		7.24	0.1		3.12	267
	6.695	372		3.13	240		7.26	0.1		3.13	248
	6.71	409		3.14	223		7.28	0.1		3.14	293
	6.725	383		3.15	234		7.3	0.1		3.15	284
	6.74	389		3.16	217		7.32	0.1		3.16	244
	6.755	400		3.17	240		7.34	0.1		3.17	259
	6.77	415		3.18	227		7.36	0.1		3.18	264
	6.785	371		3.19	209		7.38	0.1		3.19	281
	6.8	378		3.2	208		7.4	0.1		3.2	271
	6.815	439		3.21	224		7.42	0.1		3.21	256
	6.83	435		3.22	213		7.44	0.1		3.22	263
	6.845	457		3.23	187		7.46	0.1		3.23	254
	6.86	423		3.24	214		7.48	0.1		3.24	240
	6.875	457		3.25	202		7.5	0.1		3.25	247
	6.89	494		3.26	210		7.52	0.1		3.26	244
	6.905	478		3.27	189		7.54	0.1		3.27	241
	6.92	497		3.28	200		7.56	0.1		3.28	258
	6.935	488		3.29	225		7.58	0.1		3.29	259
	6.95	527		3.3	218		7.6	0.1		3.3	265
	6.965	530		3.31	207		7.62	0.1		3.31	293
	6.98	550		3.32	214		7.64	0.1		3.32	252
	6.995	531		3.33	202		7.66	0.1		3.33	243
	7.01	541		3.34	191		7.68	0.1		3.34	266
	7.025	578		3.35	220		7.7	0.1		3.35	271
	7.04	596		3.36	208		7.72	0.1		3.36	244
	7.055	617		3.37	226		7.74	0.1		3.37	221
	7.07	632		3.38	203		7.76	0.1		3.38	248
	7.085	625		3.39	188		7.78	0.1		3.39	253
	7.1	666		3.4	195		7.8	0.1		3.4	243
	7.115	669		3.41	210		7.82	0.1		3.41	285
	7.13	727		3.42	213		7.84	0.1		3.42	267
	7.145	752		3.43	186		7.86	0.1		3.43	236
	7.16	775		3.44	204		7.88	0.1		3.44	266
	7.175	833		3.45	210		7.9	0.1		3.45	225
	7.19	881		3.46	189		7.92	0.1		3.46	245
	7.205	940		3.47	199		7.94	0.1		3.47	252
	7.22	983		3.48	216		7.96	0.1		3.48	242
	7.235	992		3.49	186		7.98	0.1		3.49	263
	7.25	1091		3.5	195		8	0.1		3.5	248
	7.265	1111		3.51	194		8.02	0.1		3.51	232
	7.28	1218		3.52	207		8.04	0.1		3.52	240
	7.295	1280		3.53	198		8.06	0.1		3.53	221
	7.31	1287		3.54	191		8.08	0.1		3.54	273
	7.325	1292		3.55	185		8.1	0.1		3.55	241
	7.34	1099		3.56	182		8.12	0.1		3.56	251
	7.355	996		3.57	182		8.14	0.1		3.57	257
	7.37	850		3.58	189		8.16	0.1		3.58	214
	7.385	735		3.59	209		8.18	0.1		3.59	217
	7.4	636		3.6	189		8.2	0.1		3.6	223
	7.415	498		3.61	210		8.22	0.1		3.61	228
	7.43	436		3.62	201		8.24	0.1		3.62	236
	7.445	395		3.63	202		8.26	0.1		3.63	241
	7.46	352		3.64	183		8.28	0.1		3.64	247
	7.475	366		3.65	205		8.3	0.1		3.65	241
	7.49	300		3.66	205		8.32	0.1		3.66	215
	7.505	302		3.67	190		8.34	0.1		3.67	233
	7.52	254		3.68	174		8.36	0.1		3.68	248
	7.535	245		3.69	173		8.38	0.1		3.69	243
	7.55	265		3.7	180		8.4	0.1		3.7	228
	7.565	234		3.71	211		8.42	0.1		3.71	266
	7.58	236		3.72	182		8.44	0.1		3.72	228
	7.595	263		3.73	196		8.46	0.1		3.73	226
	7.61	250		3.74	181		8.48	0.1		3.74	243
	7.625	242		3.75	197		8.5	0.1		3.75	216
	7.64	229		3.76	198		8.52	0.1		3.76	246
	7.655	247		3.77	177		8.54	0.1		3.77	235
	7.67	237		3.78	179		8.56	0.1		3.78	248
	7.685	237		3.79	184		8.58	0.1		3.79	206
	7.7	244		3.8	191		8.6	0.1		3.8	220
	7.715	206		3.81	183		8.62	0.1		3.81	236
	7.73	238		3.82	175		8.64	0.1		3.82	217
	7.745	240		3.83	183		8.66	0.1		3.83	252
	7.76	234		3.84	187		8.68	0.1		3.84	225
	7.775	248		3.85	183		8.7	0.1		3.85	221
	7.79	238		3.86	149		8.72	0.1		3.86	233
	7.805	220		3.87	185		8.74	0.1		3.87	231
	7.82	225		3.88	195		8.76	0.1		3.88	238
	7.835	179		3.89	167		8.78	0.1		3.89	227
	7.85	200		3.9	155		8.8	0.1		3.9	219
	7.865	213		3.91	175		8.82	0.1		3.91	217
	7.88	225		3.92	182		8.84	0.1		3.92	236
	7.895	202		3.93	165		8.86	0.1		3.93	207
	7.91	205		3.94	189		8.88	0.1		3.94	225
	7.925	182		3.95	170		8.9	0.1		3.95	251
	7.94	195		3.96	149		8.92	0.1		3.96	230
	7.955	198		3.97	205		8.94	0.1		3.97	202
	7.97	184		3.98	176		8.96	0.1		3.98	233
	7.985	195		3.99	176		8.98	0.1		3.99	217
	8	191		4	167		9	0.1		4	219
	8.015	196		4.01	167		9.02	0.1		4.01	234
	8.03	193		4.02	161		9.04	0.1		4.02	208
	8.045	169		4.03	163		9.06	0.1		4.03	224
	8.06	190		4.04	164		9.08	0.1		4.04	213
	8.075	185		4.05	184		9.1	0.1		4.05	215
	8.09	184		4.06	172		9.12	0		4.06	207
	8.105	193		4.07	183		9.14	0		4.07	201
	8.12	190		4.08	181		9.16	0		4.08	204
	8.135	216		4.09	174		9.18	0		4.09	204
	8.15	144		4.1	188		9.2	0		4.1	223
	8.165	192		4.11	171		9.22	0		4.11	204
	8.18	191		4.12	167		9.24	0		4.12	212
	8.195	165		4.13	160		9.26	0		4.13	216
	8.21	163		4.14	153		9.28	0		4.14	204
	8.225	184		4.15	160		9.3	0		4.15	209
	8.24	190		4.16	158		9.32	0		4.16	200
	8.255	171		4.17	157		9.34	0		4.17	225
	8.27	187		4.18	155		9.36	0		4.18	199
	8.285	178		4.19	158		9.38	0		4.19	224
	8.3	183		4.2	161		9.4	0		4.2	209
	8.315	169		4.21	165		9.42	0		4.21	202
	8.33	166		4.22	174		9.44	0		4.22	198
	8.345	189		4.23	159		9.46	0		4.23	205
	8.36	162		4.24	149		9.48	0		4.24	213
	8.375	198		4.25	172		9.5	0		4.25	196
	8.39	201		4.26	185		9.52	0		4.26	217
	8.405	168		4.27	157		9.54	0		4.27	206
	8.42	176		4.28	142		9.56	0		4.28	211
	8.435	200		4.29	143		9.58	0		4.29	183
	8.45	177		4.3	145		9.6	0		4.3	189
	8.465	199		4.31	152		9.62	0		4.31	196
	8.48	192		4.32	153		9.64	0		4.32	201
	8.495	194		4.33	145		9.66	0		4.33	203
	8.51	179		4.34	187		9.68	0		4.34	209
	8.525	190		4.35	175		9.7	0		4.35	188
	8.54	177		4.36	162		9.72	0		4.36	198
	8.555	181		4.37	160		9.74	0		4.37	205
	8.57	186		4.38	125		9.76	0		4.38	176
	8.585	177		4.39	149		9.78	0		4.39	203
	8.6	181		4.4	159		9.8	0		4.4	224
	8.615	185		4.41	142		9.82	0		4.41	177
	8.63	200		4.42	168		9.84	0		4.42	175
	8.645	207		4.43	153		9.86	0		4.43	197
	8.66	170		4.44	160		9.88	0		4.44	202
	8.675	175		4.45	154		9.9	0		4.45	200
	8.69	199		4.46	158		9.92	0		4.46	215
	8.705	165		4.47	144		9.94	0		4.47	207
	8.72	206		4.48	144		9.96	0		4.48	184
	8.735	169		4.49	151		9.98	0		4.49	194
	8.75	162		4.5	157		10	0		4.5	224
	8.765	189		4.51	169		10.02	0		4.51	197
	8.78	189		4.52	149		10.04	0		4.52	198
	8.795	198		4.53	149		10.06	0		4.53	185
	8.81	189		4.54	145		10.08	0		4.54	199
	8.825	215		4.55	163		10.1	0		4.55	206
	8.84	216		4.56	158		10.12	0		4.56	194
	8.855	204		4.57	151		10.14	0		4.57	185
	8.87	181		4.58	146		10.16	0		4.58	174
	8.885	202		4.59	162		10.18	0.01		4.59	190
	8.9	204		4.6	155		10.2	0.01		4.6	187
	8.915	213		4.61	140		10.22	0.01		4.61	192
	8.93	178		4.62	141		10.24	0.01		4.62	170
	8.945	174		4.63	141		10.26	0.01		4.63	184
	8.96	166		4.64	151		10.28	0.01		4.64	204
	8.975	190		4.65	143		10.3	0.01		4.65	204
	8.99	231		4.66	149		10.32	0.01		4.66	188
	9.005	209		4.67	161		10.34	0.02		4.67	179
	9.02	211		4.68	148		10.36	0.02		4.68	176
	9.035	191		4.69	141		10.38	0.02		4.69	169
	9.05	194		4.7	131		10.4	0.03		4.7	200
	9.065	176		4.71	163		10.42	0.04		4.71	205
	9.08	192		4.72	154		10.44	0.05		4.72	186
	9.095	186		4.73	145		10.46	0.07		4.73	201
	9.11	172		4.74	173		10.48	0.1		4.74	209
	9.125	193		4.75	154		10.5	0.16		4.75	176
	9.14	198		4.76	151		10.52	0.24		4.76	190
	9.155	196		4.77	156		10.54	0.34		4.77	218
	9.17	194		4.78	137		10.56	0.37		4.78	193
	9.185	201		4.79	141		10.58	0.32		4.79	186
	9.2	221		4.8	141		10.6	0.25		4.8	189
	9.215	195		4.81	140		10.62	0.17		4.81	200
	9.23	213		4.82	143		10.64	0.12		4.82	198
	9.245	205		4.83	154		10.66	0.09		4.83	163
	9.26	234		4.84	134		10.68	0.07		4.84	172
	9.275	194		4.85	130		10.7	0.06		4.85	190
	9.29	220		4.86	139		10.72	0.06		4.86	200
	9.305	231		4.87	134		10.74	0.05		4.87	181
	9.32	221		4.88	133		10.76	0.05		4.88	194
	9.335	219		4.89	128		10.78	0.05		4.89	184
	9.35	238		4.9	122		10.8	0.05		4.9	200
	9.365	218		4.91	153		10.82	0.04		4.91	179
	9.38	212		4.92	159		10.84	0.04		4.92	159
	9.395	249		4.93	137		10.86	0.04		4.93	182
	9.41	227		4.94	124		10.88	0.04		4.94	216
	9.425	246		4.95	132		10.9	0.05		4.95	190
	9.44	248		4.96	130		10.92	0.05		4.96	176
	9.455	239		4.97	133		10.94	0.05		4.97	176
	9.47	258		4.98	132		10.96	0.05		4.98	206
	9.485	256		4.99	122		10.98	0.05		4.99	171
	9.5	286		5	129		11	0.05		5	174
	9.515	298		5.01	136		11.02	0.05		5.01	170
	9.53	275		5.02	140		11.04	0.05		5.02	199
	9.545	314		5.03	145		11.06	9.22		5.03	197
	9.56	300		5.04	141		11.08	9.48		5.04	199
	9.575	284		5.05	112		11.1	9.75		5.05	166
	9.59	277		5.06	115		11.12	10.03		5.06	168
	9.605	278		5.07	127		11.14	10.32		5.07	162
	9.62	196		5.08	123		11.16	11.92		5.08	167
	9.635	205		5.09	140		11.18	12.27		5.09	193
	9.65	215		5.1	136		11.2	12.65		5.1	175
	9.665	196		5.11	130		11.22	13.03		5.11	166
	9.68	192		5.12	125		11.24	13.44		5.12	176
	9.695	224		5.13	119		11.26	13.87		5.13	186
	9.71	200		5.14	144		11.28	14.31		5.14	180
	9.725	216		5.15	112		11.3	14.78		5.15	194
	9.74	188		5.16	129		11.32	15.27		5.16	176
	9.755	203		5.17	149		11.34	15.79		5.17	187
	9.77	188		5.18	139		11.36	16.33		5.18	178
	9.785	198		5.19	109		11.38	16.91		5.19	190
	9.8	187		5.2	143		11.4	17.51		5.2	190
	9.815	198		5.21	123		11.42	18.15		5.21	175
	9.83	163		5.22	116		11.44	18.82		5.22	176
	9.845	208		5.23	117		11.46	19.53		5.23	169
	9.86	207		5.24	131		11.48	20.28		5.24	173
	9.875	193		5.25	109		11.5	21.07		5.25	167
	9.89	233		5.26	124		11.52	21.92		5.26	169
	9.905	202		5.27	150		11.54	22.81		5.27	174
	9.92	216		5.28	129		11.56	23.77		5.28	164
	9.935	252		5.29	113		11.58	24.78		5.29	187
	9.95	228		5.3	112		11.6	30.27		5.3	170
	9.965	222		5.31	117		11.62	31.55		5.31	184
	9.98	237		5.32	112		11.64	32.91		5.32	190
	9.995	246		5.33	106		11.66	34.37		5.33	162
	10.01	238		5.34	118		11.68	35.93		5.34	194
	10.025	250		5.35	139		11.7	37.6		5.35	162
	10.04	246		5.36	140		11.72	39.4		5.36	174
	10.055	255		5.37	122		11.74	41.33		5.37	165
	10.07	240		5.38	127		11.76	43.42		5.38	163
	10.085	250		5.39	132		11.78	45.69		5.39	155
	10.1	260		5.4	108		11.8	48.15		5.4	183
	10.115	291		5.41	124		11.82	50.83		5.41	183
	10.13	280		5.42	127		11.84	53.77		5.42	176
	10.145	287		5.43	123		11.86	57		5.43	169
	10.16	307		5.44	116		11.88	60.73		5.44	183
	10.175	313		5.45	115		11.9	64.77		5.45	165
	10.19	318		5.46	113		11.92	69.38		5.46	185
	10.205	345		5.47	124		11.94	74.81		5.47	181
	10.22	344		5.48	143		11.96	81.46		5.48	186
	10.235	343		5.49	116		11.98	89.89		5.49	181
	10.25	358		5.5	116		12	100.63		5.5	174
	10.265	376		5.51	125		12.02	113.33		5.51	142
	10.28	421		5.52	125		12.04	124.75		5.52	168
	10.295	432		5.53	120		12.06	130.71		5.53	194
	10.31	503		5.54	114		12.08	133.82		5.54	176
	10.325	452		5.55	122		12.1	138.73		5.55	180
	10.34	537		5.56	120		12.12	146.91		5.56	160
	10.355	551		5.57	113		12.14	158.36		5.57	185
	10.37	525		5.58	115		12.16	172.92		5.58	173
	10.385	499		5.59	118		12.18	190.69		5.59	197
	10.4	447		5.6	112		12.2	212.06		5.6	170
	10.415	402		5.61	118		12.22	237.74		5.61	168
	10.43	355		5.62	100		12.24	268.79		5.62	161
	10.445	377		5.63	98		12.26	306.7		5.63	188
	10.46	314		5.64	128		12.28	353.55		5.64	197
	10.475	260		5.65	106		12.3	417.71		5.65	183
	10.49	244		5.66	133		12.32	492.9		5.66	198
	10.505	219		5.67	125		12.34	590.87		5.67	191
	10.52	229		5.68	103		12.36	722.02		5.68	169
	10.535	206		5.69	99		12.38	904.39		5.69	180
	10.55	217		5.7	109		12.4	1172.58		5.7	183
	10.565	211		5.71	134		12.42	1595.2		5.71	171
	10.58	195		5.72	125		12.44	2297.61		5.72	190
	10.595	228		5.73	110		12.46	3468.8		5.73	168
	10.61	237		5.74	108		12.48	5305.54		5.74	161
	10.625	221		5.75	112		12.5	7753.56		5.75	159
	10.64	212		5.76	119		12.52	9768.73		5.76	152
	10.655	234		5.77	120		12.54	9532.57		5.77	155
	10.67	187		5.78	104		12.56	7548.99		5.78	172
	10.685	226		5.79	119		12.58	5637.65		5.79	186
	10.7	227		5.8	104		12.6	4256.69		5.8	177
	10.715	217		5.81	98		12.62	3132.11		5.81	181
	10.73	232		5.82	112		12.64	2229.93		5.82	163
	10.745	217		5.83	121		12.66	1601.94		5.83	177
	10.76	246		5.84	96		12.68	1193.6		5.84	174
	10.775	248		5.85	102		12.7	931.28		5.85	178
	10.79	257		5.86	111		12.72	760.29		5.86	163
	10.805	256		5.87	109		12.74	645.79		5.87	200
	10.82	245		5.88	103		12.76	567.59		5.88	164
	10.835	246		5.89	99		12.78	514.72		5.89	173
	10.85	241		5.9	96		12.8	481.32		5.9	177
	10.865	285		5.91	109		12.82	464.51		5.91	167
	10.88	282		5.92	107		12.84	463.46		5.92	166
	10.895	292		5.93	102		12.86	479.24		5.93	181
	10.91	323		5.94	115		12.88	515.37		5.94	161
	10.925	308		5.95	104		12.9	579.49		5.95	165
	10.94	316		5.96	99		12.92	687.68		5.96	197
	10.955	294		5.97	106		12.94	872.84		5.97	172
	10.97	301		5.98	88		12.96	1195		5.98	178
	10.985	320		5.99	108		12.98	1742.7		5.99	177
	11	300		6	104		13	2601.6		6	144
	11.015	297		6.01	93		13.02	3716.99		6.01	167
	11.03	313		6.02	107		13.04	4534.32		6.02	180
	11.045	265		6.03	104		13.06	4225.94		6.03	182
	11.06	227		6.04	103		13.08	3138.46		6.04	175
	11.075	247		6.05	100		13.1	2110.33		6.05	194
	11.09	240		6.06	113		13.12	1400.01		6.06	172
	11.105	211		6.07	96		13.14	963.03		6.07	181
	11.12	209		6.08	101		13.16	704.44		6.08	162
	11.135	195		6.09	102		13.18	548.26		6.09	193
	11.15	218		6.1	97		13.2	448.6		6.1	192
	11.165	213		6.11	106		13.22	381.87		6.11	173
	11.18	196		6.12	104		13.24	336.93		6.12	211
	11.195	179		6.13	93		13.26	309.02		6.13	180
	11.21	205		6.14	91		13.28	297.01		6.14	183
	11.225	196		6.15	96		13.3	301.57		6.15	187
	11.24	211		6.16	87		13.32	321.53		6.16	204
	11.255	200		6.17	100		13.34	343.66		6.17	184
	11.27	215		6.18	99		13.36	338.2		6.18	199
	11.285	205		6.19	109		13.38	302.53		6.19	186
	11.3	198		6.2	117		13.4	265.5		6.2	178
	11.315	223		6.21	107		13.42	241.1		6.21	204
	11.33	196		6.22	104		13.44	229.64		6.22	193
	11.345	200		6.23	107		13.46	228.44		6.23	206
	11.36	205		6.24	89		13.48	235.28		6.24	208
	11.375	201		6.25	109		13.5	249.27		6.25	189
	11.39	195		6.26	86		13.52	270.75		6.26	204
	11.405	205		6.27	104		13.54	301.23		6.27	230
	11.42	211		6.28	95		13.56	343.94		6.28	221
	11.435	223		6.29	98		13.58	402.42		6.29	225
	11.45	221		6.3	96		13.6	484.96		6.3	216
	11.465	210		6.31	84		13.62	606.18		6.31	220
	11.48	217		6.32	90		13.64	795.33		6.32	216
	11.495	210		6.33	107		13.66	1108.77		6.33	231
	11.51	228		6.34	102		13.68	1639.92		6.34	221
	11.525	268		6.35	98		13.7	2506.51		6.35	240
	11.54	220		6.36	78		13.72	3767.33		6.36	213
	11.555	275		6.37	90		13.74	5116.53		6.37	230
	11.57	224		6.38	97		13.76	5525.28		6.38	266
	11.585	192		6.39	101		13.78	4526.02		6.39	256
	11.6	235		6.4	81		13.8	3130.53		6.4	236
	11.615	256		6.41	88		13.82	2044.71		6.41	235
	11.63	213		6.42	79		13.84	1344.49		6.42	241
	11.645	215		6.43	83		13.86	924.55		6.43	259
	11.66	205		6.44	84		13.88	674.13		6.44	241
	11.675	202		6.45	91		13.9	517.34		6.45	238
	11.69	219		6.46	102		13.92	412.06		6.46	269
	11.705	185		6.47	83		13.94	337.04		6.47	232
	11.72	207		6.48	85		13.96	281.35		6.48	260
	11.735	195		6.49	96		13.98	238.82		6.49	278
	11.75	206		6.5	96		14	196.52		6.5	268
	11.765	181		6.51	101		14.02	170.34		6.51	244
	11.78	175		6.52	86		14.04	149.2		6.52	273
	11.795	185		6.53	99		14.06	130.63		6.53	262
	11.81	190		6.54	89		14.08	116.33		6.54	306
	11.825	200		6.55	89		14.1	104.34		6.55	278
	11.84	172		6.56	99		14.12	104.17		6.56	263
	11.855	188		6.57	95		14.14	95.8		6.57	269
	11.87	222		6.58	107		14.16	88.65		6.58	281
	11.885	215		6.59	89		14.18	82.51		6.59	301
	11.9	189		6.6	79		14.2	77.22		6.6	276
	11.915	216		6.61	94		14.22	72.63		6.61	268
	11.93	184		6.62	105		14.24	68.65		6.62	298
	11.945	206		6.63	87		14.26	65.18		6.63	300
	11.96	216		6.64	92		14.28	62.17		6.64	329
	11.975	212		6.65	80		14.3	59.54		6.65	328
	11.99	230		6.66	94		14.32	57.25		6.66	328
	12.005	228		6.67	94		14.34	55.27		6.67	318
	12.02	225		6.68	96		14.36	53.56		6.68	315
	12.035	257		6.69	90		14.38	52.11		6.69	340
	12.05	220		6.7	89		14.4	50.87		6.7	357
	12.065	235		6.71	106		14.42	49.86		6.71	344
	12.08	236		6.72	99		14.44	49.03		6.72	316
	12.095	222		6.73	97		14.46	48.39		6.73	331
	12.11	221		6.74	93		14.48	47.94		6.74	358
	12.125	215		6.75	92		14.5	47.65		6.75	336
	12.14	203		6.76	85		14.52	43.31		6.76	328
	12.155	208		6.77	92		14.54	43.49		6.77	400
	12.17	235		6.78	107		14.56	43.85		6.78	368
	12.185	260		6.79	91		14.58	44.39		6.79	385
	12.2	229		6.8	97		14.6	45.14		6.8	373
	12.215	241		6.81	79		14.62	46.11		6.81	377
	12.23	257		6.82	95		14.64	47.35		6.82	401
	12.245	211		6.83	87		14.66	48.9		6.83	351
	12.26	245		6.84	100		14.68	50.86		6.84	419
	12.275	257		6.85	92		14.7	53.35		6.85	424
	12.29	274		6.86	91		14.72	56.55		6.86	458
	12.305	294		6.87	80		14.74	60.58		6.87	468
	12.32	253		6.88	89		14.76	65.22		6.88	463
	12.335	289		6.89	88		14.78	69.76		6.89	481
	12.35	276		6.9	86		14.8	74.3		6.9	484
	12.365	314		6.91	79		14.82	80.16		6.91	499
	12.38	282		6.92	90		14.84	88.37		6.92	487
	12.395	335		6.93	106		14.86	100.48		6.93	523
	12.41	336		6.94	85		14.88	118.72		6.94	585
	12.425	330		6.95	94		14.9	147.76		6.95	585
	12.44	340		6.96	76		14.92	195.64		6.96	587
	12.455	357		6.97	86		14.94	273.03		6.97	637
	12.47	375		6.98	96		14.96	387		6.98	648
	12.485	378		6.99	87		14.98	516.87		6.99	729
	12.5	439		7	100		15	575.68		7	730
	12.515	445		7.01	90		15.02	502.33		7.01	767
	12.53	469		7.02	77		15.04	379.37		7.02	779
	12.545	455		7.03	94		15.06	281.05		7.03	907
	12.56	509		7.04	84		15.08	219.29		7.04	937
	12.575	546		7.05	90		15.1	185.42		7.05	937
	12.59	539		7.06	97		15.12	169.2		7.06	992
	12.605	600		7.07	82		15.14	163.41		7.07	1202
	12.62	662		7.08	79		15.16	164.09		7.08	1178
	12.635	702		7.09	96		15.18	169.38		7.09	1236
	12.65	729		7.1	98		15.2	178.57		7.1	1404
	12.665	771		7.11	91		15.22	186.18		7.11	1624
	12.68	813		7.12	90		15.24	203.21		7.12	1726
	12.695	812		7.13	89		15.26	224.74		7.13	1846
	12.71	796		7.14	95		15.28	251.63		7.14	2087
	12.725	755		7.15	89		15.3	285.18		7.15	2344
	12.74	765		7.16	97		15.32	327.25		7.16	2621
	12.755	636		7.17	66		15.34	380.55		7.17	2913
	12.77	599		7.18	80		15.36	448.99		7.18	3148
	12.785	504		7.19	80		15.38	538.5		7.19	3630
	12.8	463		7.2	94		15.4	658.35		7.2	4122
	12.815	417		7.21	95		15.42	824.3		7.21	4752
	12.83	356		7.22	88		15.44	1066.03		7.22	5339
	12.845	363		7.23	93		15.46	1442.73		7.23	5960
	12.86	303		7.24	93		15.48	2066.79		7.24	6914
	12.875	293		7.25	88		15.5	3119.25		7.25	7688
	12.89	282		7.26	93		15.52	4816.23		7.26	8796
	12.905	262		7.27	100		15.54	7223.28		7.27	10130
	12.92	281		7.28	100		15.56	9612.66		7.28	11693
	12.935	262		7.29	111		15.58	10000		7.29	13240
	12.95	274		7.3	116		15.6	7939.28		7.3	15100
	12.965	275		7.31	120		15.62	5407.52		7.31	16752
	12.98	251		7.32	105		15.64	3508.24		7.32	19145
	12.995	254		7.33	103		15.66	2300.9		7.33	20772
	13.01	250		7.34	98		15.68	1580.67		7.34	22340
	13.025	263		7.35	106		15.7	1150.22		7.35	23739
	13.04	235		7.36	100		15.72	878.97		7.36	24486
	13.055	209		7.37	95		15.74	695.76		7.37	24622
	13.07	217		7.38	105		15.76	564.9		7.38	23994
	13.085	258		7.39	87		15.78	467.88		7.39	22544
	13.1	245		7.4	101		15.8	394.19		7.4	20846
	13.115	220		7.41	79		15.82	337.26		7.41	18561
	13.13	241		7.42	101		15.84	292.58		7.42	16038
	13.145	228		7.43	88		15.86	256.43		7.43	13606
	13.16	215		7.44	77		15.88	225.64		7.44	11039
	13.175	220		7.45	70		15.9	199.14		7.45	8983
	13.19	220		7.46	85		15.92	176.84		7.46	7128
	13.205	257		7.47	92		15.94	158.19		7.47	5654
	13.22	243		7.48	91		15.96	142.52		7.48	4547
	13.235	265		7.49	72		15.98	129.21		7.49	3734
	13.25	281		7.5	92		16	117.78		7.5	3112
	13.265	247		7.51	80		16.02	107.89		7.51	2673
	13.28	260		7.52	76		16.04	99.25		7.52	2293
	13.295	272		7.53	85		16.06	91.67		7.53	2104
	13.31	314		7.54	84		16.08	84.99		7.54	1834
	13.325	300		7.55	79		16.1	79.07		7.55	1578
	13.34	294		7.56	78		16.12	73.8		7.56	1525
	13.355	310		7.57	70		16.14	69.1		7.57	1283
	13.37	354		7.58	69		16.16	64.88		7.58	1142
	13.385	300		7.59	70		16.18	61.11		7.59	1131
	13.4	324		7.6	74		16.2	57.71		7.6	1000
	13.415	341		7.61	79		16.22	54.64		7.61	1008
	13.43	336		7.62	78		16.24	51.88		7.62	857
	13.445	397		7.63	91		16.26	49.38		7.63	838
	13.46	403		7.64	93		16.28	47.13		7.64	803
	13.475	368		7.65	81		16.3	45.11		7.65	740
	13.49	399		7.66	86		16.32	43.28		7.66	702
	13.505	413		7.67	71		16.34	41.64		7.67	614
	13.52	454		7.68	63		16.36	40.17		7.68	625
	13.535	406		7.69	79		16.38	38.87		7.69	587
	13.55	417		7.7	69		16.4	37.72		7.7	572
	13.565	457		7.71	76		16.42	36.72		7.71	503
	13.58	432		7.72	87		16.44	35.87		7.72	526
	13.595	464		7.73	73		16.46	34.67		7.73	492
	13.61	488		7.74	74		16.48	34.32		7.74	466
	13.625	522		7.75	80		16.5	36.08		7.75	426
	13.64	472		7.76	86		16.52	35.89		7.76	443
	13.655	539		7.77	75		16.54	35.86		7.77	443
	13.67	550		7.78	77		16.56	36.01		7.78	394
	13.685	582		7.79	79		16.58	36.36		7.79	368
	13.7	563		7.8	79		16.6	36.92		7.8	378
	13.715	642		7.81	75		16.62	37.72		7.81	371
	13.73	669		7.82	75		16.64	38.81		7.82	377
	13.745	736		7.83	83		16.66	40.23		7.83	383
	13.76	773		7.84	87		16.68	42.05		7.84	372
	13.775	823		7.85	71		16.7	44.37		7.85	303
	13.79	849		7.86	77		16.72	47.31		7.86	301
	13.805	881		7.87	74		16.74	51.05		7.87	338
	13.82	1011		7.88	67		16.76	55.8		7.88	311
	13.835	1078		7.89	64		16.78	61.92		7.89	295
	13.85	1036		7.9	77		16.8	69.89		7.9	320
	13.865	1109		7.91	82		16.82	80.46		7.91	280
	13.88	1105		7.92	79		16.84	94.82		7.92	293
	13.895	1017		7.93	71		16.86	115.11		7.93	287
	13.91	1053		7.94	73		16.88	145.36		7.94	270
	13.925	1013		7.95	75		16.9	193.37		7.95	245
	13.94	946		7.96	72		16.92	272.82		7.96	242
	13.955	891		7.97	80		16.94	403.64		7.97	249
	13.97	744		7.98	91		16.96	604.17		7.98	243
	13.985	602		7.99	90		16.98	857.94		7.99	232
	14	531		8	79		17	1065.14		8	225
	14.015	499		8.01	57		17.02	1100.45		8.01	233
	14.03	417		8.02	65		17.04	921.61		8.02	241
	14.045	348		8.03	74		17.06	645.59		8.03	232
	14.06	317		8.04	61		17.08	427.2		8.04	252
	14.075	319		8.05	69		17.1	283.21		8.05	225
	14.09	272		8.06	78		17.12	195.77		8.06	234
	14.105	241		8.07	68		17.14	143.43		8.07	226
	14.12	201		8.08	71		17.16	110.89		8.08	216
	14.135	223		8.09	71		17.18	89.35		8.09	215
	14.15	217		8.1	70		17.2	74.24		8.1	194
	14.165	224		8.11	78		17.22	63.24		8.11	207
	14.18	235		8.12	66		17.24	55.02		8.12	204
	14.195	229		8.13	79		17.26	49		8.13	207
	14.21	207		8.14	90		17.28	44.23		8.14	200
	14.225	178		8.15	65		17.3	40.55		8.15	204
	14.24	213		8.16	87		17.32	37.74		8.16	156
	14.255	244		8.17	71		17.34	35.6		8.17	187
	14.27	235		8.18	86		17.36	34.03		8.18	209
	14.285	237		8.19	82		17.38	32.93		8.19	191
	14.3	247		8.2	81		17.4	32.25		8.2	175
	14.315	236		8.21	61		17.42	31.93		8.21	195
	14.33	220		8.22	73		17.44	31.95		8.22	180
	14.345	249		8.23	72		17.46	34.93		8.23	182
	14.36	249		8.24	71		17.48	35.68		8.24	178
	14.375	257		8.25	86		17.5	36.78		8.25	170
	14.39	263		8.26	60		17.52	38.24		8.26	184
	14.405	267		8.27	77		17.54	40.09		8.27	180
	14.42	270		8.28	72		17.56	42.4		8.28	177
	14.435	321		8.29	62		17.58	45.21		8.29	159
	14.45	328		8.3	78		17.6	48.63		8.3	165
	14.465	328		8.31	65		17.62	52.92		8.31	156
	14.48	316		8.32	66		17.64	57.95		8.32	164
	14.495	382		8.33	73		17.66	64.09		8.33	171
	14.51	302		8.34	76		17.68	71.61		8.34	147
	14.525	322		8.35	68		17.7	80.94		8.35	151
	14.54	356		8.36	73		17.72	92.63		8.36	152
	14.555	319		8.37	72		17.74	107.51		8.37	138
	14.57	354		8.38	67		17.76	126.8		8.38	144
	14.585	355		8.39	62		17.78	152.41		8.39	158
	14.6	360		8.4	65		17.8	187.51		8.4	151
	14.615	401		8.41	69		17.82	237.87		8.41	161
	14.63	386		8.42	93		17.84	314.41		8.42	150
	14.645	463		8.43	79		17.86	437.32		8.43	144
	14.66	449		8.44	93		17.88	639.87		8.44	147
	14.675	427		8.45	94		17.9	963.13		8.45	130
	14.69	468		8.46	69		17.92	1425.49		8.46	148
	14.705	470		8.47	78		17.94	1973.16		8.47	139
	14.72	455		8.48	75		17.96	2369.7		8.48	141
	14.735	450		8.49	63		17.98	2218.24		8.49	128
	14.75	481		8.5	71		18	1650.81		8.5	164
	14.765	502		8.51	66		18.02	1101.98		8.51	139
	14.78	465		8.52	66		18.04	719.58		8.52	141
	14.795	452		8.53	84		18.06	483.25		8.53	140
	14.81	491		8.54	66		18.08	342.92		8.54	135
	14.825	550		8.55	65		18.1	257.82		8.55	152
	14.84	535		8.56	76		18.12	202.98		8.56	136
	14.855	567		8.57	86		18.14	165.24		8.57	131
	14.87	623		8.58	72		18.16	138.19		8.58	128
	14.885	683		8.59	59		18.18	117.93		8.59	135
	14.9	664		8.6	74		18.2	102.54		8.6	138
	14.915	615		8.61	73		18.22	90.66		8.61	136
	14.93	556		8.62	72		18.24	81.42		8.62	136
	14.945	551		8.63	74		18.26	74.17		8.63	146
	14.96	461		8.64	67		18.28	68.49		8.64	133
	14.975	442		8.65	65		18.3	64.07		8.65	123
	14.99	394		8.66	67		18.32	60.69		8.66	112
	15.005	340		8.67	77		18.34	58.2		8.67	128
	15.02	350		8.68	74		18.36	56.47		8.68	138
	15.035	335		8.69	63		18.38	55.46		8.69	116
	15.05	324		8.7	71		18.4	55.11		8.7	139
	15.065	325		8.71	63		18.42	55.42		8.71	127
	15.08	293		8.72	62		18.44	56.4		8.72	125
	15.095	304		8.73	59		18.46	58.12		8.73	125
	15.11	309		8.74	63		18.48	60.26		8.74	145
	15.125	311		8.75	90		18.5	63.11		8.75	135
	15.14	305		8.76	69		18.52	67.89		8.76	129
	15.155	297		8.77	65		18.54	74.26		8.77	120
	15.17	292		8.78	84		18.56	82.86		8.78	127
	15.185	270		8.79	74		18.58	94.87		8.79	115
	15.2	238		8.8	77		18.6	112.53		8.8	123
	15.215	223		8.81	72		18.62	139.6		8.81	126
	15.23	202		8.82	70		18.64	181.24		8.82	141
	15.245	246		8.83	81		18.66	241.63		8.83	121
	15.26	217		8.84	65		18.68	314.47		8.84	114
	15.275	213		8.85	49		18.7	364.85		8.85	128
	15.29	192		8.86	69		18.72	362.27		8.86	102
	15.305	216		8.87	75		18.74	342.57		8.87	114
	15.32	169		8.88	77		18.76	347.7		8.88	116
	15.335	193		8.89	71		18.78	396.27		8.89	116
	15.35	210		8.9	67		18.8	507.25		8.9	110
	15.365	214		8.91	60		18.82	715.34		8.91	105
	15.38	210		8.92	63		18.84	1071.92		8.92	128
	15.395	231		8.93	71		18.86	1619.5		8.93	112
	15.41	226		8.94	80		18.88	2286.57		8.94	113
	15.425	207		8.95	69		18.9	2669.94		8.95	110
	15.44	211		8.96	58		18.92	2357.3		8.96	105
	15.455	222		8.97	63		18.94	1695.11		8.97	115
	15.47	200		8.98	74		18.96	1127.07		8.98	125
	15.485	215		8.99	75		18.98	753.01		8.99	119
	15.5	203		9	65		19	536.66		9	119
	15.515	207		9.01	65		19.02	425.11		9.01	112
	15.53	186		9.02	85		19.04	375.46		9.02	112
	15.545	197		9.03	61		19.06	346.72		9.03	130
	15.56	177		9.04	58		19.08	299.45		9.04	105
	15.575	199		9.05	71		19.1	236.82		9.05	110
	15.59	195		9.06	53		19.12	181.93		9.06	126
	15.605	167		9.07	78		19.14	142.02		9.07	99
	15.62	168		9.08	70		19.16	114.51		9.08	106
	15.635	193		9.09	68		19.18	95.45		9.09	95
	15.65	190		9.1	60		19.2	81.72		9.1	100
	15.665	204		9.11	61		19.22	71.37		9.11	108
	15.68	184		9.12	58		19.24	63.28		9.12	104
	15.695	147		9.13	72		19.26	56.8		9.13	110
	15.71	157		9.14	64		19.28	51.56		9.14	100
	15.725	149		9.15	61		19.3	47.29		9.15	104
	15.74	177		9.16	62		19.32	43.82		9.16	105
	15.755	151		9.17	60		19.34	41.05		9.17	97
	15.77	156		9.18	63		19.36	38.91		9.18	112
	15.785	163		9.19	54		19.38	37.36		9.19	107
	15.8	151		9.2	67		19.4	36.25		9.2	99
	15.815	149		9.21	66		19.42	36.03		9.21	94
	15.83	145		9.22	82		19.44	34.53		9.22	108
	15.845	164		9.23	70		19.46	36.45		9.23	98
	15.86	156		9.24	67		19.48	40.29		9.24	119
	15.875	173		9.25	73		19.5	47.52		9.25	108
	15.89	155		9.26	59		19.52	60.65		9.26	114
	15.905	178		9.27	57		19.54	83.2		9.27	99
	15.92	183		9.28	62		19.56	117.96		9.28	115
	15.935	168		9.29	66		19.58	160.05		9.29	98
	15.95	174		9.3	53		19.6	183.1		9.3	102
	15.965	166		9.31	59		19.62	161.42		9.31	103
	15.98	190		9.32	68		19.64	118.09		9.32	114
	15.995	189		9.33	57		19.66	81.04		9.33	117
	16.01	180		9.34	55		19.68	56.2		9.34	108
	16.025	189		9.35	61		19.7	40.97		9.35	120
	16.04	194		9.36	61		19.72	32.81		9.36	111
	16.055	193		9.37	67		19.74	27.11		9.37	108
	16.07	205		9.38	63		19.76	23.25		9.38	111
	16.085	185		9.39	68		19.78	20.49		9.39	107
	16.1	209		9.4	60		19.8	18.41		9.4	100
	16.115	205		9.41	68		19.82	16.81		9.41	118
	16.13	206		9.42	69		19.84	15.55		9.42	125
	16.145	221		9.43	70		19.86	14.55		9.43	117
	16.16	217		9.44	69		19.88	13.77		9.44	108
	16.175	232		9.45	54		19.9	13.11		9.45	94
	16.19	226		9.46	59		19.92	12.57		9.46	97
	16.205	233		9.47	76		19.94	12.13		9.47	107
	16.22	242		9.48	74		19.96	11.78		9.48	113
	16.235	231		9.49	61		19.98	11.51		9.49	100
	16.25	242		9.5	62		20	11.3		9.5	98
	16.265	297		9.51	68		20.02	11.15		9.51	112
	16.28	278		9.52	77		20.04	11.07		9.52	101
	16.295	305		9.53	63		20.06	11.04		9.53	109
	16.31	310		9.54	64		20.08	11.07		9.54	113
	16.325	289		9.55	59		20.1	11.16		9.55	99
	16.34	330		9.56	63		20.12	11.32		9.56	110
	16.355	337		9.57	57		20.14	11.54		9.57	97
	16.37	325		9.58	50		20.16	11.62		9.58	108
	16.385	350		9.59	62		20.18	12.02		9.59	103
	16.4	391		9.6	65		20.2	12.52		9.6	107
	16.415	375		9.61	55		20.22	13.13		9.61	102
	16.43	379		9.62	57		20.24	13.9		9.62	110
	16.445	383		9.63	62		20.26	14.84		9.63	105
	16.46	374		9.64	59		20.28	16.01		9.64	115
	16.475	365		9.65	63		20.3	17.47		9.65	116
	16.49	353		9.66	55		20.32	19.31		9.66	120
	16.505	328		9.67	63		20.34	21.66		9.67	113
	16.52	370		9.68	61		20.36	22.16		9.68	101
	16.535	337		9.69	69		20.38	26.29		9.69	118
	16.55	289		9.7	55		20.4	31.93		9.7	115
	16.565	291		9.71	60		20.42	39.99		9.71	122
	16.58	322		9.72	59		20.44	52.33		9.72	120
	16.595	307		9.73	61		20.46	72.58		9.73	100
	16.61	281		9.74	65		20.48	106.48		9.74	134
	16.625	286		9.75	82		20.5	161.67		9.75	124
	16.64	271		9.76	75		20.52	242.26		9.76	116
	16.655	264		9.77	70		20.54	329.59		9.77	116
	16.67	300		9.78	83		20.56	359.05		9.78	113
	16.685	289		9.79	75		20.58	297.55		9.79	110
	16.7	245		9.8	65		20.6	208.53		9.8	121
	16.715	273		9.81	69		20.62	140		9.81	111
	16.73	253		9.82	78		20.64	95.18		9.82	109
	16.745	227		9.83	70		20.66	68.62		9.83	102
	16.76	233		9.84	68		20.68	53.18		9.84	107
	16.775	225		9.85	68		20.7	43.94		9.85	125
	16.79	222		9.86	60		20.72	38.17		9.86	133
	16.805	218		9.87	68		20.74	34.5		9.87	106
	16.82	215		9.88	61		20.76	32.25		9.88	116
	16.835	223		9.89	62		20.78	31.04		9.89	120
	16.85	214		9.9	68		20.8	30.68		9.9	122
	16.865	242		9.91	70		20.82	31.06		9.91	117
	16.88	240		9.92	52		20.84	32.13		9.92	128
	16.895	255		9.93	63		20.86	33.92		9.93	123
	16.91	263		9.94	70		20.88	36.51		9.94	125
	16.925	263		9.95	64		20.9	40.03		9.95	120
	16.94	280		9.96	73		20.92	44.71		9.96	130
	16.955	294		9.97	52		20.94	50.9		9.97	134
	16.97	282		9.98	64		20.96	59.1		9.98	140
	16.985	314		9.99	63		20.98	70.14		9.99	150
	17	287		10	64		21	85.37		10	140
	17.015	318		10.01	77		21.02	107.29		10.01	159
	17.03	352		10.02	78		21.04	140.81		10.02	157
	17.045	352		10.03	52		21.06	195.35		10.03	144
	17.06	328		10.04	58		21.08	287.63		10.04	158
	17.075	333		10.05	72		21.1	439.28		10.05	155
	17.09	308		10.06	79		21.12	665.26		10.06	166
	17.105	334		10.07	70		21.14	925.66		10.07	149
	17.12	334		10.08	65		21.16	1046.66		10.08	192
	17.135	338		10.09	77		21.18	901.05		10.09	173
	17.15	305		10.1	81		21.2	649.66		10.1	198
	17.165	306		10.11	74		21.22	438		10.11	174
	17.18	316		10.12	76		21.24	293.26		10.12	196
	17.195	314		10.13	69		21.26	204.81		10.13	202
	17.21	296		10.14	50		21.28	154.56		10.14	217
	17.225	317		10.15	76		21.3	128.01		10.15	235
	17.24	298		10.16	79		21.32	115.67		10.16	254
	17.255	284		10.17	66		21.34	108.38		10.17	273
	17.27	273		10.18	62		21.36	95.87		10.18	280
	17.285	287		10.19	68		21.38	78.37		10.19	339
	17.3	274		10.2	72		21.4	62.74		10.2	349
	17.315	237		10.21	74		21.42	51.3		10.21	360
	17.33	289		10.22	67		21.44	43.45		10.22	410
	17.345	244		10.23	71		21.46	38.09		10.23	479
	17.36	240		10.24	80		21.48	34.35		10.24	487
	17.375	273		10.25	69		21.5	31.66		10.25	558
	17.39	254		10.26	60		21.52	29.72		10.26	647
	17.405	254		10.27	70		21.54	28.33		10.27	723
	17.42	217		10.28	66		21.56	27.39		10.28	802
	17.435	253		10.29	62		21.58	26.85		10.29	926
	17.45	233		10.3	62		21.6	26.83		10.3	1058
	17.465	209		10.31	65		21.62	26.99		10.31	1180
	17.48	222		10.32	54		21.64	27.5		10.32	1344
	17.495	263		10.33	74		21.66	28.37		10.33	1609
	17.51	272		10.34	69		21.68	29.65		10.34	1825
	17.525	243		10.35	85		21.7	31.38		10.35	2041
	17.54	252		10.36	81		21.72	33.68		10.36	2251
	17.555	286		10.37	63		21.74	36.67		10.37	2587
	17.57	272		10.38	66		21.76	40.58		10.38	2866
	17.585	276		10.39	79		21.78	45.78		10.39	3012
	17.6	330		10.4	69		21.8	52.9		10.4	3141
	17.615	366		10.41	62		21.82	63.43		10.41	3215
	17.63	339		10.42	67		21.84	78.67		10.42	3233
	17.645	371		10.43	66		21.86	101.5		10.43	3103
	17.66	387		10.44	57		21.88	134.08		10.44	2982
	17.675	381		10.45	73		21.9	173.62		10.45	2693
	17.69	460		10.46	68		21.92	206.54		10.46	2391
	17.705	502		10.47	60		21.94	228.06		10.47	2035
	17.72	473		10.48	72		21.96	255		10.48	1814
	17.735	558		10.49	65		21.98	295.85		10.49	1468
	17.75	582		10.5	72		22	361.11		10.5	1105
	17.765	655		10.51	61		22.02	476.05		10.51	956
	17.78	734		10.52	63		22.04	668.03		10.52	787
	17.795	832		10.53	68		22.06	948.11		10.53	588
	17.81	880		10.54	67		22.08	1224.67		10.54	529
	17.825	923		10.55	70		22.1	1250.45		10.55	458
	17.84	1049		10.56	69		22.12	983.88		10.56	399
	17.855	1095		10.57	64		22.14	669.98		10.57	323
	17.87	1084		10.58	63		22.16	437.13		10.58	308
	17.885	1123		10.59	59		22.18	289.51		10.59	272
	17.9	1041		10.6	58		22.2	201.28		10.6	270
	17.915	1031		10.61	65		22.22	148.25		10.61	257
	17.93	973		10.62	68		22.24	114.92		10.62	241
	17.945	961		10.63	52		22.26	92.03		10.63	226
	17.96	899		10.64	63		22.28	75.56		10.64	201
	17.975	831		10.65	70		22.3	63.28		10.65	198
	17.99	925		10.66	66		22.32	53.87		10.66	201
	18.005	840		10.67	68		22.34	46.52		10.67	179
	18.02	864		10.68	62		22.36	40.66		10.68	175
	18.035	774		10.69	68		22.38	35.95		10.69	171
	18.05	727		10.7	65		22.4	32.09		10.7	155
	18.065	646		10.71	62		22.42	28.91		10.71	156
	18.08	581		10.72	75		22.44	26.25		10.72	168
	18.095	553		10.73	72		22.46	24.02		10.73	151
	18.11	495		10.74	71		22.48	22.13		10.74	161
	18.125	433		10.75	62		22.5	20.54		10.75	134
	18.14	353		10.76	58		22.52	19.18		10.76	143
	18.155	284		10.77	48		22.54	18.02		10.77	168
	18.17	279		10.78	63		22.56	17.04		10.78	131
	18.185	249		10.79	62		22.58	16.44		10.79	124
	18.2	218		10.8	64		22.6	15.75		10.8	122
	18.215	211		10.81	59		22.62	14.2		10.81	126
	18.23	198		10.82	66		22.64	13.77		10.82	128
	18.245	169		10.83	60		22.66	13.51		10.83	123
	18.26	212		10.84	55		22.68	13.33		10.84	123
	18.275	186		10.85	50		22.7	13.39		10.85	95
	18.29	179		10.86	77		22.72	13.39		10.86	102
	18.305	160		10.87	73		22.74	13.5		10.87	114
	18.32	173		10.88	70		22.76	13.73		10.88	106
	18.335	164		10.89	57		22.78	14.1		10.89	116
	18.35	160		10.9	65		22.8	14.63		10.9	115
	18.365	160		10.91	58		22.82	15.33		10.91	120
	18.38	170		10.92	62		22.84	16.31		10.92	102
	18.395	146		10.93	68		22.86	17.62		10.93	119
	18.41	170		10.94	66		22.88	19.36		10.94	122
	18.425	166		10.95	60		22.9	21.73		10.95	97
	18.44	186		10.96	64		22.92	25.02		10.96	102
	18.455	184		10.97	71		22.94	29.8		10.97	110
	18.47	163		10.98	64		22.96	37.1		10.98	97
	18.485	167		10.99	74		22.98	48.73		10.99	106
	18.5	148		11	56		23	67.5		11	103
	18.515	182		11.01	53		23.02	96.92		11.01	105
	18.53	195		11.02	69		23.04	137.76		11.02	104
	18.545	176		11.03	64		23.06	176.42		11.03	89
	18.56	190		11.04	69		23.08	180.44		11.04	106
	18.575	217		11.05	61		23.1	147.9		11.05	93
	18.59	218		11.06	69		23.12	111.71		11.06	106
	18.605	202		11.07	72		23.14	88		11.07	112
	18.62	218		11.08	62		23.16	77.99		11.08	100
	18.635	186		11.09	70		23.18	80.47		11.09	101
	18.65	220		11.1	59		23.2	96.41		11.1	109
	18.665	204		11.11	61		23.22	130		11.11	99
	18.68	174		11.12	65		23.24	186.68		11.12	94
	18.695	167		11.13	56		23.26	264.55		11.13	100
	18.71	168		11.14	60		23.28	329.75		11.14	99
	18.725	137		11.15	56		23.3	319.16		11.15	113
	18.74	134		11.16	41		23.32	244.07		11.16	105
	18.755	170		11.17	48		23.34	167.51		11.17	95
	18.77	137		11.18	64		23.36	113.46		11.18	99
	18.785	119		11.19	67		23.38	80.05		11.19	95
	18.8	121		11.2	57		23.4	60.67		11.2	106
	18.815	116		11.21	60		23.42	49.49		11.21	84
	18.83	141		11.22	62		23.44	42.94		11.22	104
	18.845	145		11.23	49		23.46	39.15		11.23	114
	18.86	132		11.24	67		23.48	37.34		11.24	101
	18.875	110		11.25	57		23.5	37.19		11.25	104
	18.89	153		11.26	48		23.52	38.64		11.26	97
	18.905	118		11.27	50		23.54	41.89		11.27	98
	18.92	122		11.28	53		23.56	47.53		11.28	98
	18.935	132		11.29	53		23.58	55.52		11.29	104
	18.95	129		11.3	47		23.6	70.48		11.3	99
	18.965	128		11.31	51		23.62	95.5		11.31	79
	18.98	143		11.32	67		23.64	137.73		11.32	101
	18.995	154		11.33	57		23.66	204.67		11.33	95
	19.01	128		11.34	56		23.68	294.02		11.34	92
	19.025	143		11.35	65		23.7	366.1		11.35	94
	19.04	154		11.36	50		23.72	351.55		11.36	84
	19.055	160		11.37	52		23.74	268.17		11.37	101
	19.07	156		11.38	58		23.76	185.54		11.38	92
	19.085	158		11.39	55		23.78	128.86		11.39	79
	19.1	171		11.4	47		23.8	95.96		11.4	94
	19.115	177		11.41	53		23.82	79.26		11.41	99
	19.13	161		11.42	57		23.84	71.37		11.42	96
	19.145	196		11.43	61		23.86	66.42		11.43	86
	19.16	202		11.44	57		23.88	63.49		11.44	89
	19.175	213		11.45	49		23.9	64.54		11.45	94
	19.19	248		11.46	53		23.92	72.86		11.46	93
	19.205	221		11.47	68		23.94	89.63		11.47	101
	19.22	252		11.48	49		23.96	120.05		11.48	92
	19.235	240		11.49	61		23.98	167.96		11.49	92
	19.25	210		11.5	51		24	228.58		11.5	95
	19.265	218		11.51	51		24.02	271.86		11.51	105
	19.28	216		11.52	52		24.04	266.5		11.52	105
	19.295	219		11.53	55		24.06	239.55		11.53	97
	19.31	207		11.54	58		24.08	232.96		11.54	109
	19.325	217		11.55	62		24.1	257.89		11.55	104
	19.34	175		11.56	57		24.12	296.66		11.56	96
	19.355	166		11.57	49		24.14	318.1		11.57	93
	19.37	161		11.58	65		24.16	296.46		11.58	81
	19.385	180		11.59	60		24.18	232.12		11.59	96
	19.4	192		11.6	62		24.2	162.59		11.6	95
	19.415	166		11.61	41		24.22	111.04		11.61	88
	19.43	184		11.62	52		24.24	77.77		11.62	87
	19.445	170		11.63	65		24.26	57.23		11.63	96
	19.46	158		11.64	64		24.28	44.41		11.64	85
	19.475	196		11.65	59		24.3	35.99		11.65	97
	19.49	179		11.66	54		24.32	30.29		11.66	111
	19.505	150		11.67	60		24.34	26		11.67	102
	19.52	188		11.68	51		24.36	22.74		11.68	102
	19.535	159		11.69	51		24.38	20.24		11.69	83
	19.55	174		11.7	58		24.4	18.25		11.7	89
	19.565	155		11.71	51		24.42	16.66		11.71	100
	19.58	172		11.72	62		24.44	15.38		11.72	86
	19.595	169		11.73	62		24.46	14.34		11.73	92
	19.61	179		11.74	65		24.48	13.49		11.74	100
	19.625	154		11.75	50		24.5	12.8		11.75	100
	19.64	156		11.76	47		24.52	12.24		11.76	104
	19.655	148		11.77	52		24.54	11.79		11.77	96
	19.67	141		11.78	57		24.56	11.29		11.78	94
	19.685	144		11.79	43		24.58	11.03		11.79	116
	19.7	137		11.8	41		24.6	10.85		11.8	101
	19.715	134		11.81	52		24.62	10.73		11.81	100
	19.73	160		11.82	61		24.64	10.68		11.82	109
	19.745	135		11.83	56		24.66	10.7		11.83	97
	19.76	130		11.84	60		24.68	10.77		11.84	118
	19.775	139		11.85	65		24.7	10.91		11.85	117
	19.79	142		11.86	68		24.72	11.11		11.86	112
	19.805	116		11.87	57		24.74	11.38		11.87	111
	19.82	163		11.88	60		24.76	11.71		11.88	104
	19.835	150		11.89	57		24.78	11.83		11.89	105
	19.85	145		11.9	60		24.8	12.33		11.9	112
	19.865	182		11.91	42		24.82	13.19		11.91	97
	19.88	152		11.92	54		24.84	13.9		11.92	111
	19.895	148		11.93	53		24.86	14.73		11.93	130
	19.91	132		11.94	59		24.88	15.69		11.94	118
	19.925	121		11.95	67		24.9	16.81		11.95	122
	19.94	117		11.96	50		24.92	18.13		11.96	104
	19.955	113		11.97	61		24.94	19.7		11.97	114
	19.97	113		11.98	68		24.96	21.57		11.98	118
	19.985	119		11.99	59		24.98	23.82		11.99	123
	20	99		12	55		25	26.55		12	111
	20.015	114		12.01	50		25.02	31.71		12.01	95
	20.03	113		12.02	80		25.04	35.97		12.02	109
	20.045	98		12.03	80		25.06	41.43		12.03	117
	20.06	128		12.04	52		25.08	48.72		12.04	145
	20.075	112		12.05	68		25.1	58.98		12.05	127
	20.09	92		12.06	76		25.12	74.22		12.06	116
	20.105	111		12.07	55		25.14	97.45		12.07	112
	20.12	99		12.08	65		25.16	131.89		12.08	117
	20.135	111		12.09	75		25.18	177.13		12.09	120
	20.15	119		12.1	69		25.2	220.37		12.1	125
	20.165	108		12.11	69		25.22	238.44		12.11	119
	20.18	101		12.12	65		25.24	244.04		12.12	153
	20.195	113		12.13	68		25.26	273.64		12.13	122
	20.21	94		12.14	56		25.28	354.11		12.14	127
	20.225	118		12.15	73		25.3	507.38		12.15	124
	20.24	129		12.16	72		25.32	743.22		12.16	121
	20.255	126		12.17	66		25.34	1005.68		12.17	132
	20.27	113		12.18	72		25.36	1103.13		12.18	139
	20.285	107		12.19	61		25.38	925.48		12.19	125
	20.3	118		12.2	68		25.4	654.41		12.2	138
	20.315	108		12.21	68		25.42	440.46		12.21	125
	20.33	103		12.22	67		25.44	304.65		12.22	147
	20.345	101		12.23	76		25.46	224.43		12.23	138
	20.36	106		12.24	67		25.48	171.14		12.24	140
	20.375	96		12.25	89		25.5	132.62		12.25	157
	20.39	105		12.26	86		25.52	105.37		12.26	137
	20.405	115		12.27	113		25.54	86.73		12.27	141
	20.42	112		12.28	105		25.56	74.13		12.28	168
	20.435	112		12.29	112		25.58	65.71		12.29	173
	20.45	96		12.3	127		25.6	60.48		12.3	166
	20.465	102		12.31	117		25.62	57.61		12.31	164
	20.48	110		12.32	132		25.64	57.58		12.32	173
	20.495	109		12.33	118		25.66	60.87		12.33	179
	20.51	106		12.34	132		25.68	69.21		12.34	180
	20.525	123		12.35	135		25.7	85.65		12.35	205
	20.54	125		12.36	140		25.72	113.99		12.36	183
	20.555	131		12.37	159		25.74	155.69		12.37	189
	20.57	123		12.38	179		25.76	198.99		12.38	216
	20.585	129		12.39	214		25.78	210.07		12.39	235
	20.6	120		12.4	270		25.8	179.6		12.4	224
	20.615	114		12.41	307		25.82	138.31		12.41	220
	20.63	109		12.42	388		25.84	102.68		12.42	261
	20.645	134		12.43	501		25.86	77.37		12.43	232
	20.66	120		12.44	683		25.88	60.95		12.44	274
	20.675	151		12.45	916		25.9	51.26		12.45	307
	20.69	155		12.46	1136		25.92	45.75		12.46	331
	20.705	141		12.47	1499		25.94	42.83		12.47	369
	20.72	181		12.48	1988		25.96	41.7		12.48	368
	20.735	156		12.49	2493		25.98	41.99		12.49	408
	20.75	186		12.5	3037		26	43.47		12.5	399
	20.765	175		12.51	3297		26.02	45.64		12.51	477
	20.78	168		12.52	3151		26.04	47.54		12.52	542
	20.795	179		12.53	2555		26.06	49.29		12.53	561
	20.81	195		12.54	1760		26.08	51.98		12.54	627
	20.825	200		12.55	1110		26.1	56.37		12.55	696
	20.84	214		12.56	822		26.12	63.07		12.56	766
	20.855	199		12.57	658		26.14	72.93		12.57	855
	20.87	213		12.58	648		26.16	88.05		12.58	939
	20.885	229		12.59	630		26.18	112.09		12.59	1015
	20.9	241		12.6	540		26.2	150.35		12.6	1228
	20.915	276		12.61	456		26.22	207.67		12.61	1388
	20.93	240		12.62	311		26.24	279.75		12.62	1578
	20.945	273		12.63	204		26.26	332.33		12.63	1791
	20.96	272		12.64	168		26.28	322.52		12.64	2066
	20.975	265		12.65	141		26.3	277.93		12.65	2473
	20.99	255		12.66	128		26.32	245.85		12.66	2819
	21.005	223		12.67	120		26.34	241.16		12.67	3280
	21.02	201		12.68	100		26.36	267.51		12.68	3778
	21.035	205		12.69	100		26.38	332.12		12.69	4258
	21.05	202		12.7	90		26.4	454.71		12.7	4877
	21.065	176		12.71	117		26.42	668.91		12.71	5394
	21.08	160		12.72	116		26.44	1011.69		12.72	5931
	21.095	128		12.73	120		26.46	1474.86		12.73	6393
	21.11	135		12.74	124		26.48	1862.9		12.74	6508
	21.125	128		12.75	141		26.5	1807.6		12.75	6728
	21.14	136		12.76	147		26.52	1373.32		12.76	6535
	21.155	125		12.77	148		26.54	929.32		12.77	6319
	21.17	117		12.78	182		26.56	616.93		12.78	6010
	21.185	109		12.79	232		26.58	425.1		12.79	5549
	21.2	120		12.8	255		26.6	310.62		12.8	4964
	21.215	103		12.81	307		26.62	238.31		12.81	4292
	21.23	119		12.82	321		26.64	190.59		12.82	3688
	21.245	111		12.83	351		26.66	158.8		12.83	3017
	21.26	92		12.84	306		26.68	137.66		12.84	2518
	21.275	113		12.85	292		26.7	124.44		12.85	2102
	21.29	106		12.86	208		26.72	117.36		12.86	1668
	21.305	111		12.87	145		26.74	115.86		12.87	1428
	21.32	109		12.88	152		26.76	120.3		12.88	1131
	21.335	116		12.89	121		26.78	132.28		12.89	918
	21.35	101		12.9	117		26.8	155.68		12.9	780
	21.365	102		12.91	146		26.82	197.22		12.91	672
	21.38	99		12.92	144		26.84	268.73		12.92	633
	21.395	95		12.93	178		26.86	376.4		12.93	539
	21.41	111		12.94	220		26.88	510.82		12.94	528
	21.425	89		12.95	271		26.9	632.04		12.95	430
	21.44	93		12.96	330		26.92	665.03		12.96	451
	21.455	117		12.97	422		26.94	564.65		12.97	395
	21.47	99		12.98	508		26.96	408.66		12.98	375
	21.485	103		12.99	616		26.98	279.4		12.99	347
	21.5	111		13	847		27	193.95		13	329
	21.515	107		13.01	1001		27.02	142.4		13.01	312
	21.53	117		13.02	1186		27.04	112.25		13.02	333
	21.545	117		13.03	1335		27.06	94.49		13.03	271
	21.56	133		13.04	1305		27.08	84		13.04	224
	21.575	112		13.05	1032		27.1	78.27		13.05	250
	21.59	110		13.06	760		27.12	76.22		13.06	227
	21.605	124		13.07	492		27.14	77.6		13.07	252
	21.62	135		13.08	298		27.16	82.8		13.08	237
	21.635	140		13.09	195		27.18	93.1		13.09	199
	21.65	130		13.1	153		27.2	111.53		13.1	228
	21.665	132		13.11	129		27.22	144.13		13.11	216
	21.68	164		13.12	108		27.24	201.13		13.12	168
	21.695	166		13.13	96		27.26	295.41		13.13	175
	21.71	156		13.14	93		27.28	434.21		13.14	176
	21.725	181		13.15	91		27.3	584.91		13.15	178
	21.74	165		13.16	65		27.32	634.04		13.16	174
	21.755	175		13.17	76		27.34	525.2		13.17	187
	21.77	191		13.18	72		27.36	369.48		13.18	161
	21.785	200		13.19	64		27.38	247.8		13.19	159
	21.8	177		13.2	70		27.4	169.69		13.2	162
	21.815	172		13.21	56		27.42	123.73		13.21	169
	21.83	166		13.22	57		27.44	97.77		13.22	147
	21.845	177		13.23	64		27.46	83.87		13.23	150
	21.86	168		13.24	52		27.48	78.25		13.24	147
	21.875	174		13.25	70		27.5	79.98		13.25	162
	21.89	151		13.26	68		27.52	89.07		13.26	147
	21.905	167		13.27	72		27.54	103.38		13.27	159
	21.92	160		13.28	71		27.56	112.77		13.28	130
	21.935	177		13.29	88		27.58	106.41		13.29	137
	21.95	151		13.3	87		27.6	92.76		13.3	134
	21.965	165		13.31	94		27.62	84.45		13.31	131
	21.98	150		13.32	98		27.64	85.56		13.32	146
	21.995	158		13.33	91		27.66	96.37		13.33	131
	22.01	197		13.34	100		27.68	115.53		13.34	135
	22.025	176		13.35	107		27.7	144.51		13.35	147
	22.04	199		13.36	85		27.72	189.72		13.36	128
	22.055	181		13.37	84		27.74	246.84		13.37	111
	22.07	231		13.38	67		27.76	283.77		13.38	125
	22.085	214		13.39	53		27.78	277.23		13.39	128
	22.1	224		13.4	55		27.8	259.6		13.4	129
	22.115	191		13.41	64		27.82	243.97		13.41	106
	22.13	190		13.42	54		27.84	206.49		13.42	114
	22.145	227		13.43	46		27.86	152.95		13.43	117
	22.16	178		13.44	63		27.88	107.46		13.44	117
	22.175	172		13.45	56		27.9	76.88		13.45	127
	22.19	148		13.46	50		27.92	58.15		13.46	126
	22.205	162		13.47	56		27.94	46.84		13.47	126
	22.22	182		13.48	63		27.96	39.58		13.48	116
	22.235	192		13.49	63		27.98	32.89		13.49	126
	22.25	172		13.5	60		28	28.77		13.5	105
	22.265	157		13.51	57		28.02	24.63		13.51	110
	22.28	158		13.52	61		28.04	21.05		13.52	114
	22.295	169		13.53	67		28.06	18.25		13.53	113
	22.31	170		13.54	62		28.08	16.15		13.54	95
	22.325	176		13.55	50		28.1	14.61		13.55	110
	22.34	194		13.56	67		28.12	13.54		13.56	105
	22.355	180		13.57	81		28.14	12.9		13.57	101
	22.37	221		13.58	73		28.16	12.71		13.58	108
	22.385	226		13.59	76		28.18	13.13		13.59	86
	22.4	219		13.6	83		28.2	14.46		13.6	92
	22.415	231		13.61	94		28.22	17.14		13.61	110
	22.43	253		13.62	128		28.24	21.42		13.62	109
	22.445	252		13.63	150		28.26	26.5		13.63	113
	22.46	217		13.64	183		28.28	28.19		13.64	97
	22.475	214		13.65	226		28.3	24.47		13.65	106
	22.49	210		13.66	324		28.32	18.8		13.66	110
	22.505	194		13.67	384		28.34	15.27		13.67	103
	22.52	196		13.68	526		28.36	12.66		13.68	110
	22.535	160		13.69	644		28.38	10.5		13.69	97
	22.55	164		13.7	894		28.4	9.42		13.7	102
	22.565	144		13.71	1145		28.42	8.61		13.71	101
	22.58	135		13.72	1419		28.44	8.18		13.72	110
	22.595	113		13.73	1680		28.46	7.89		13.73	98
	22.61	143		13.74	1805		28.48	7.71		13.74	102
	22.625	134		13.75	1751		28.5	7.6		13.75	103
	22.64	136		13.76	1485		28.52	7.57		13.76	99
	22.655	129		13.77	1047		28.54	7.59		13.77	111
	22.67	105		13.78	645		28.56	8.21		13.78	95
	22.685	116		13.79	365		28.58	8.37		13.79	99
	22.7	113		13.8	231		28.6	8.64		13.8	100
	22.715	116		13.81	201		28.62	8.96		13.81	100
	22.73	123		13.82	149		28.64	9.43		13.82	100
	22.745	155		13.83	114		28.66	10.12		13.83	95
	22.76	128		13.84	99		28.68	11.15		13.84	110
	22.775	119		13.85	84		28.7	12.66		13.85	112
	22.79	107		13.86	91		28.72	14.59		13.86	91
	22.805	112		13.87	73		28.74	16.24		13.87	114
	22.82	120		13.88	62		28.76	16.49		13.88	109
	22.835	97		13.89	66		28.78	15.17		13.89	108
	22.85	91		13.9	63		28.8	14.67		13.9	98
	22.865	96		13.91	66		28.82	15.7		13.91	94
	22.88	107		13.92	68		28.84	16.5		13.92	88
	22.895	126		13.93	55		28.86	17.92		13.93	100
	22.91	96		13.94	63		28.88	20.06		13.94	101
	22.925	111		13.95	60		28.9	23.17		13.95	91
	22.94	110		13.96	57		28.92	27.92		13.96	76
	22.955	103		13.97	52		28.94	35.57		13.97	93
	22.97	119		13.98	53		28.96	48.19		13.98	112
	22.985	122		13.99	59		28.98	68.32		13.99	79
	23	98		14	58		29	96.87		14	82
	23.015	107		14.01	55		29.02	125.95		14.01	87
	23.03	106		14.02	55		29.04	132.87		14.02	83
	23.045	102		14.03	52		29.06	111.04		14.03	75
	23.06	97		14.04	56		29.08	83.12		14.04	87
	23.075	100		14.05	62		29.1	62.72		14.05	118
	23.09	114		14.06	61		29.12	50.89		14.06	102
	23.105	100		14.07	57		29.14	45.43		14.07	102
	23.12	109		14.08	75		29.16	44.32		14.08	96
	23.135	139		14.09	67		29.18	46.47		14.09	93
	23.15	103		14.1	69		29.2	51.92		14.1	91
	23.165	119		14.11	72		29.22	61.78		14.11	84
	23.18	124		14.12	69		29.24	79.53		14.12	82
	23.195	120		14.13	51		29.26	109.76		14.13	91
	23.21	133		14.14	46		29.28	157.88		14.14	99
	23.225	151		14.15	57		29.3	223.66		14.15	82
	23.24	141		14.16	54		29.32	281.13		14.16	100
	23.255	134		14.17	58		29.34	278.44		14.17	90
	23.27	149		14.18	53		29.36	220.62		14.18	97
	23.285	149		14.19	54		29.38	159.39		14.19	94
	23.3	158		14.2	56		29.4	116.5		14.2	88
	23.315	168		14.21	62		29.42	91.13		14.21	83
	23.33	169		14.22	67		29.44	77.83		14.22	91
	23.345	197		14.23	78		29.46	71.91		14.23	94
	23.36	167		14.24	86		29.48	70.53		14.24	99
	23.375	170		14.25	87		29.5	72.3		14.25	91
	23.39	147		14.26	95		29.52	76.77		14.26	80
	23.405	181		14.27	120		29.54	84.05		14.27	80
	23.42	156		14.28	105		29.56	94.72		14.28	88
	23.435	198		14.29	124		29.58	110.07		14.29	87
	23.45	163		14.3	131		29.6	132.6		14.3	89
	23.465	194		14.31	134		29.62	166.57		14.31	104
	23.48	184		14.32	122		29.64	218.25		14.32	92
	23.495	198		14.33	115		29.66	294.69		14.33	87
	23.51	174		14.34	82		29.68	396.93		14.34	112
	23.525	169		14.35	81		29.7	506.14		14.35	102
	23.54	155		14.36	69		29.72	615.44		14.36	113
	23.555	161		14.37	70		29.74	775.83		14.37	105
	23.57	150		14.38	56		29.76	1024.42		14.38	108
	23.585	143		14.39	52		29.78	1327.48		14.39	119
	23.6	127		14.4	55		29.8	1519.8		14.4	113
	23.615	120		14.41	61		29.82	1449.97		14.41	105
	23.63	121		14.42	58		29.84	1192.74		14.42	119
	23.645	93		14.43	54		29.86	882.91		14.43	111
	23.66	117		14.44	53		29.88	637.48		14.44	119
	23.675	91		14.45	62		29.9	485.39		14.45	111
	23.69	91		14.46	47		29.92	414.34		14.46	127
	23.705	103		14.47	53		29.94	414.2		14.47	125
	23.72	107		14.48	40		29.96	478.58		14.48	128
	23.735	89		14.49	53		29.98	591.37		14.49	148
	23.75	104		14.5	41		30	680.79		14.5	146
	23.765	82		14.51	46		30.02	642.56		14.51	139
	23.78	89		14.52	56		30.04	512.81		14.52	152
	23.795	96		14.53	59		30.06	392.55		14.53	148
	23.81	88		14.54	55		30.08	306.67		14.54	170
	23.825	66		14.55	44		30.1	251.21		14.55	189
	23.84	75		14.56	46		30.12	223.82		14.56	171
	23.855	99		14.57	48		30.14	221.98		14.57	209
	23.87	96		14.58	46		30.16	247.47		14.58	240
	23.885	86		14.59	53		30.18	309.95		14.59	280
	23.9	88		14.6	43		30.2	426.07		14.6	311
	23.915	90		14.61	32		30.22	609.86		14.61	294
	23.93	82		14.62	52		30.24	835.57		14.62	367
	23.945	94		14.63	57		30.26	962.43		14.63	382
	23.96	105		14.64	45		30.28	849.01		14.64	418
	23.975	72		14.65	44		30.3	616.56		14.65	475
	23.99	93		14.66	41		30.32	417.17		14.66	528
	24.005	65		14.67	65		30.34	283.95		14.67	596
	24.02	84		14.68	43		30.36	203.26		14.68	703
	24.035	102		14.69	47		30.38	155.94		14.69	755
	24.05	82		14.7	60		30.4	127.84		14.7	845
	24.065	93		14.71	54		30.42	111.03		14.71	846
	24.08	104		14.72	59		30.44	102		14.72	874
	24.095	102		14.73	60		30.46	99.78		14.73	953
	24.11	100		14.74	41		30.48	104.53		14.74	899
	24.125	111		14.75	54		30.5	115.61		14.75	886
	24.14	110		14.76	47		30.52	126.83		14.76	901
	24.155	123		14.77	53		30.54	126.02		14.77	833
	24.17	103		14.78	54		30.56	113.66		14.78	742
	24.185	115		14.79	57		30.58	102.51		14.79	656
	24.2	114		14.8	55		30.6	98.79		14.8	588
	24.215	134		14.81	47		30.62	103.85		14.81	492
	24.23	113		14.82	50		30.64	118.58		14.82	402
	24.245	118		14.83	45		30.66	144.19		14.83	330
	24.26	131		14.84	46		30.68	180.62		14.84	270
	24.275	139		14.85	55		30.7	229.78		14.85	259
	24.29	149		14.86	61		30.72	305.82		14.86	240
	24.305	160		14.87	64		30.74	418.35		14.87	190
	24.32	146		14.88	52		30.76	533.74		14.88	175
	24.335	175		14.89	76		30.78	570.1		14.89	164
	24.35	172		14.9	78		30.8	505.57		14.9	154
	24.365	157		14.91	86		30.82	386.8		14.91	151
	24.38	163		14.92	109		30.84	272.32		14.92	136
	24.395	206		14.93	120		30.86	190.86		14.93	133
	24.41	209		14.94	150		30.88	140.24		14.94	119
	24.425	215		14.95	147		30.9	110.42		14.95	122
	24.44	226		14.96	189		30.92	93.06		14.96	124
	24.455	223		14.97	196		30.94	82.95		14.97	106
	24.47	249		14.98	240		30.96	77.41		14.98	123
	24.485	270		14.99	242		30.98	75.49		14.99	104
	24.5	288		15	190		31	76.47		15	122
	24.515	240		15.01	181		31.02	81.19		15.01	105
	24.53	255		15.02	150		31.04	91.27		15.02	107
	24.545	282		15.03	114		31.06	109.29		15.03	99
	24.56	272		15.04	110		31.08	137.79		15.04	106
	24.575	265		15.05	150		31.1	174.87		15.05	106
	24.59	228		15.06	130		31.12	203.28		15.06	98
	24.605	260		15.07	174		31.14	198.59		15.07	89
	24.62	222		15.08	192		31.16	172.61		15.08	90
	24.635	251		15.09	196		31.18	151.11		15.09	83
	24.65	242		15.1	261		31.2	141.96		15.1	91
	24.665	191		15.11	260		31.22	144.63		15.11	75
	24.68	202		15.12	247		31.24	157.74		15.12	85
	24.695	196		15.13	253		31.26	180.85		15.13	85
	24.71	152		15.14	233		31.28	219.33		15.14	80
	24.725	146		15.15	181		31.3	279.57		15.15	102
	24.74	179		15.16	137		31.32	373.06		15.16	90
	24.755	167		15.17	108		31.34	515.75		15.17	86
	24.77	128		15.18	116		31.36	714.24		15.18	97
	24.785	143		15.19	112		31.38	945.5		15.19	77
	24.8	154		15.2	129		31.4	1207.93		15.2	72
	24.815	147		15.21	108		31.42	1576.63		15.21	70
	24.83	132		15.22	132		31.44	2031.25		15.22	97
	24.845	156		15.23	158		31.46	2373.86		15.23	89
	24.86	128		15.24	173		31.48	2333.19		15.24	82
	24.875	141		15.25	194		31.5	1846.66		15.25	91
	24.89	150		15.26	209		31.52	1269.93		15.26	77
	24.905	136		15.27	264		31.54	835.7		15.27	81
	24.92	133		15.28	271		31.56	557.68		15.28	81
	24.935	133		15.29	256		31.58	389.99		15.29	82
	24.95	141		15.3	246		31.6	288.25		15.3	80
	24.965	121		15.31	209		31.62	223.34		15.31	72
	24.98	141		15.32	183		31.64	179.07		15.32	74
	24.995	120		15.33	160		31.66	147.18		15.33	89
	25.01	112		15.34	116		31.68	123.33		15.34	84
	25.025	104		15.35	119		31.7	105.02		15.35	88
	25.04	115		15.36	102		31.72	89.78		15.36	91
	25.055	125		15.37	94		31.74	78.37		15.37	86
	25.07	105		15.38	95		31.76	69.15		15.38	89
	25.085	108		15.39	100		31.78	61.6		15.39	91
	25.1	95		15.4	115		31.8	55.37		15.4	71
	25.115	87		15.41	121		31.82	50.17		15.41	82
	25.13	104		15.42	134		31.84	45.82		15.42	86
	25.145	93		15.43	155		31.86	42.15		15.43	74
	25.16	116		15.44	179		31.88	39.09		15.44	72
	25.175	98		15.45	195		31.9	36.52		15.45	101
	25.19	96		15.46	256		31.92	34.41		15.46	86
	25.205	103		15.47	358		31.94	32.76		15.47	68
	25.22	106		15.48	508		31.96	31.72		15.48	93
	25.235	91		15.49	622		31.98	31.26		15.49	77
	25.25	116		15.5	893		32	31.55		15.5	66
	25.265	105		15.51	1185		32.02	32.42		15.51	80
	25.28	111		15.52	1522		32.04	32.99		15.52	81
	25.295	108		15.53	2038		32.06	31.8		15.53	75
	25.31	95		15.54	2469		32.08	29.51		15.54	68
	25.325	107		15.55	2992		32.1	27.55		15.55	88
	25.34	107		15.56	3223		32.12	26.46		15.56	81
	25.355	124		15.57	3065		32.14	25.93		15.57	78
	25.37	129		15.58	2480		32.16	25.93		15.58	77
	25.385	126		15.59	1702		32.18	26.44		15.59	67
	25.4	127		15.6	1076		32.2	28.17		15.6	72
	25.415	165		15.61	710		32.22	29.72		15.61	69
	25.43	165		15.62	431		32.24	32.07		15.62	73
	25.445	150		15.63	269		32.26	34.81		15.63	81
	25.46	181		15.64	189		32.28	39.68		15.64	84
	25.475	172		15.65	181		32.3	47.04		15.65	79
	25.49	190		15.66	139		32.32	58.91		15.66	79
	25.505	189		15.67	106		32.34	76.27		15.67	74
	25.52	195		15.68	76		32.36	101.28		15.68	72
	25.535	226		15.69	78		32.38	134.05		15.69	87
	25.55	199		15.7	100		32.4	177.35		15.7	83
	25.565	221		15.71	68		32.42	235.27		15.71	76
	25.58	210		15.72	74		32.44	283.77		15.72	90
	25.595	209		15.73	70		32.46	273.02		15.73	73
	25.61	215		15.74	69		32.48	212.77		15.74	84
	25.625	221		15.75	68		32.5	153.01		15.75	67
	25.64	178		15.76	54		32.52	112.48		15.76	77
	25.655	205		15.77	58		32.54	90.04		15.77	70
	25.67	191		15.78	63		32.56	81.01		15.78	91
	25.685	167		15.79	58		32.58	81.69		15.79	81
	25.7	143		15.8	66		32.6	89		15.8	79
	25.715	160		15.81	56		32.62	97.74		15.81	68
	25.73	154		15.82	48		32.64	98.46		15.82	82
	25.745	148		15.83	54		32.66	93.35		15.83	82
	25.76	136		15.84	57		32.68	90.97		15.84	78
	25.775	149		15.85	58		32.7	95.3		15.85	74
	25.79	142		15.86	50		32.72	108.02		15.86	86
	25.805	155		15.87	55		32.74	131.87		15.87	90
	25.82	139		15.88	66		32.76	172.64		15.88	78
	25.835	150		15.89	45		32.78	239.99		15.89	77
	25.85	148		15.9	58		32.8	345.67		15.9	83
	25.865	146		15.91	49		32.82	498.48		15.91	84
	25.88	173		15.92	57		32.84	684.64		15.92	83
	25.895	134		15.93	58		32.86	830.99		15.93	84
	25.91	140		15.94	51		32.88	811.08		15.94	85
	25.925	153		15.95	50		32.9	646.72		15.95	82
	25.94	128		15.96	47		32.92	476.31		15.96	88
	25.955	156		15.97	44		32.94	350.18		15.97	78
	25.97	153		15.98	52		32.96	275.36		15.98	90
	25.985	147		15.99	37		32.98	246.66		15.99	83
	26	139		16	36		33	247.99		16	83
	26.015	123		16.01	43		33.02	245.89		16.01	87
	26.03	151		16.02	55		33.04	210.65		16.02	93
	26.045	147		16.03	44		33.06	160.27		16.03	64
	26.06	124		16.04	43		33.08	119.17		16.04	75
	26.075	119		16.05	37		33.1	91.16		16.05	101
	26.09	154		16.06	44		33.12	73.59		16.06	96
	26.105	145		16.07	38		33.14	62.8		16.07	93
	26.12	134		16.08	36		33.16	56.15		16.08	99
	26.135	132		16.09	41		33.18	52.09		16.09	91
	26.15	146		16.1	41		33.2	50.1		16.1	98
	26.165	155		16.11	38		33.22	49.43		16.11	101
	26.18	172		16.12	47		33.24	50.35		16.12	101
	26.195	182		16.13	39		33.26	53.17		16.13	100
	26.21	204		16.14	43		33.28	58.56		16.14	121
	26.225	217		16.15	47		33.3	67.42		16.15	109
	26.24	201		16.16	39		33.32	80.12		16.16	111
	26.255	252		16.17	37		33.34	95.31		16.17	106
	26.27	258		16.18	42		33.36	112.71		16.18	117
	26.285	303		16.19	36		33.38	132.8		16.19	112
	26.3	334		16.2	56		33.4	145.16		16.2	117
	26.315	344		16.21	45		33.42	139.77		16.21	116
	26.33	390		16.22	53		33.44	128.66		16.22	115
	26.345	390		16.23	47		33.46	125.41		16.23	139
	26.36	472		16.24	49		33.48	134.46		16.24	136
	26.375	410		16.25	48		33.5	158.4		16.25	159
	26.39	454		16.26	51		33.52	201.72		16.26	159
	26.405	431		16.27	41		33.54	271.12		16.27	177
	26.42	418		16.28	46		33.56	369.82		16.28	190
	26.435	422		16.29	43		33.58	490.37		16.29	199
	26.45	434		16.3	56		33.6	639.03		16.3	237
	26.465	444		16.31	49		33.62	818.33		16.31	226
	26.48	381		16.32	47		33.64	926.41		16.32	252
	26.495	415		16.33	49		33.66	860.82		16.33	266
	26.51	405		16.34	52		33.68	730.38		16.34	310
	26.525	378		16.35	62		33.7	649.2		16.35	311
	26.54	369		16.36	62		33.72	643.12		16.36	390
	26.555	319		16.37	66		33.74	703.23		16.37	439
	26.57	312		16.38	66		33.76	745.92		16.38	468
	26.585	327		16.39	61		33.78	680.47		16.39	527
	26.6	329		16.4	73		33.8	572.62		16.4	593
	26.615	312		16.41	69		33.82	507		16.41	684
	26.63	291		16.42	66		33.84	473.51		16.42	821
	26.645	317		16.43	76		33.86	411.86		16.43	850
	26.66	270		16.44	84		33.88	320.47		16.44	994
	26.675	276		16.45	73		33.9	242.01		16.45	1016
	26.69	294		16.46	65		33.92	190.89		16.46	1078
	26.705	265		16.47	69		33.94	165.09		16.47	1120
	26.72	259		16.48	72		33.96	160.7		16.48	1101
	26.735	244		16.49	63		33.98	178.21		16.49	1121
	26.75	217		16.5	48		34	222.14		16.5	1056
	26.765	192		16.51	53		34.02	296.14		16.51	966
	26.78	188		16.52	44		34.04	385.13		16.52	958
	26.795	192		16.53	43		34.06	425.47		16.53	891
	26.81	190		16.54	41		34.08	368.48		16.54	742
	26.825	158		16.55	49		34.1	273.02		16.55	607
	26.84	151		16.56	43		34.12	195.06		16.56	551
	26.855	154		16.57	58		34.14	142.7		16.57	469
	26.87	130		16.58	49		34.16	109.75		16.58	390
	26.885	162		16.59	48		34.18	90.02		16.59	304
	26.9	115		16.6	41		34.2	78.63		16.6	313
	26.915	133		16.61	55		34.22	72.5		16.61	288
	26.93	152		16.62	57		34.24	70.1		16.62	208
	26.945	138		16.63	51		34.26	71.06		16.63	189
	26.96	126		16.64	57		34.28	75.14		16.64	189
	26.975	136		16.65	51		34.3	83.45		16.65	165
	26.99	105		16.66	57		34.32	97.86		16.66	139
	27.005	128		16.67	43		34.34	121.96		16.67	135
	27.02	135		16.68	36		34.36	159.54		16.68	127
	27.035	143		16.69	46		34.38	215.91		16.69	141
	27.05	119		16.7	60		34.4	294.74		16.7	120
	27.065	153		16.71	49		34.42	388.69		16.71	136
	27.08	131		16.72	50		34.44	450.04		16.72	141
	27.095	153		16.73	44		34.46	449.97		16.73	128
	27.11	144		16.74	43		34.48	448.25		16.74	114
	27.125	172		16.75	40		34.5	481.97		16.75	102
	27.14	154		16.76	59		34.52	502.78		16.76	100
	27.155	182		16.77	46		34.54	448.13		16.77	108
	27.17	150		16.78	53		34.56	360.96		16.78	114
	27.185	179		16.79	53		34.58	300.33		16.79	95
	27.2	168		16.8	50		34.6	281.81		16.8	90
	27.215	167		16.81	66		34.62	298.59		16.81	94
	27.23	156		16.82	48		34.64	313.31		16.82	86
	27.245	162		16.83	47		34.66	278.76		16.83	80
	27.26	165		16.84	56		34.68	212.67		16.84	96
	27.275	159		16.85	69		34.7	155.09		16.85	91
	27.29	154		16.86	67		34.72	117.03		16.86	98
	27.305	132		16.87	75		34.74	95.83		16.87	101
	27.32	129		16.88	78		34.76	87.26		16.88	85
	27.335	133		16.89	90		34.78	88.69		16.89	82
	27.35	148		16.9	105		34.8	98.86		16.9	84
	27.365	137		16.91	146		34.82	117.75		16.91	87
	27.38	118		16.92	187		34.84	147.4		16.92	95
	27.395	127		16.93	239		34.86	181.01		16.93	80
	27.41	126		16.94	281		34.88	189.63		16.94	79
	27.425	106		16.95	337		34.9	158.43		16.95	75
	27.44	101		16.96	370		34.92	116.09		16.96	87
	27.455	114		16.97	449		34.94	83.34		16.97	83
	27.47	108		16.98	458		34.96	62.17		16.98	91
	27.485	105		16.99	462		34.98	49.68		16.99	82
	27.5	111		17	472		35	42.75		17	71
	27.515	123		17.01	400		35.02	39.03		17.01	81
	27.53	100		17.02	362		35.04	37.83		17.02	89
	27.545	112		17.03	295		35.06	38.09		17.03	91
	27.56	137		17.04	218		35.08	40.59		17.04	85
	27.575	110		17.05	164		35.1	45.45		17.05	73
	27.59	125		17.06	126		35.12	56.17		17.06	84
	27.605	147		17.07	89		35.14	75.18		17.07	84
	27.62	113		17.08	64		35.16	105.8		17.08	82
	27.635	168		17.09	65		35.18	147.54		17.09	99
	27.65	145		17.1	57		35.2	182.89		17.1	77
	27.665	165		17.11	58		35.22	178.26		17.11	71
	27.68	193		17.12	57		35.24	140.39		17.12	82
	27.695	196		17.13	61		35.26	102.57		17.13	80
	27.71	173		17.14	47		35.28	77.58		17.14	92
	27.725	197		17.15	43		35.3	65.92		17.15	89
	27.74	192		17.16	51		35.32	65.14		17.16	97
	27.755	185		17.17	52		35.34	73.72		17.17	91
	27.77	193		17.18	42		35.36	87.07		17.18	91
	27.785	218		17.19	53		35.38	93.42		17.19	100
	27.8	194		17.2	52		35.4	84.45		17.2	79
	27.815	232		17.21	49		35.42	70.78		17.21	91
	27.83	210		17.22	53		35.44	62.68		17.22	77
	27.845	216		17.23	44		35.46	62.09		17.23	83
	27.86	186		17.24	50		35.48	66.77		17.24	94
	27.875	201		17.25	51		35.5	69.36		17.25	90
	27.89	195		17.26	58		35.52	63.82		17.26	102
	27.905	231		17.27	45		35.54	56.34		17.27	89
	27.92	202		17.28	51		35.56	52.42		17.28	83
	27.935	191		17.29	43		35.58	53.86		17.29	100
	27.95	193		17.3	38		35.6	61.83		17.3	98
	27.965	178		17.31	45		35.62	78.84		17.31	87
	27.98	186		17.32	38		35.64	109.1		17.32	88
	27.995	182		17.33	42		35.66	156.33		17.33	103
	28.01	181		17.34	39		35.68	215.93		17.34	76
	28.025	176		17.35	43		35.7	256.17		17.35	98
	28.04	209		17.36	37		35.72	240.37		17.36	93
	28.055	192		17.37	43		35.74	196.39		17.37	95
	28.07	189		17.38	46		35.76	166.96		17.38	88
	28.085	190		17.39	38		35.78	165.2		17.39	82
	28.1	151		17.4	47		35.8	187.22		17.4	92
	28.115	157		17.41	39		35.82	216.46		17.41	82
	28.13	159		17.42	38		35.84	222.61		17.42	92
	28.145	159		17.43	51		35.86	186.69		17.43	98
	28.16	134		17.44	43		35.88	135.96		17.44	89
	28.175	141		17.45	42		35.9	95.38		17.45	91
	28.19	112		17.46	47		35.92	69.32		17.46	100
	28.205	97		17.47	31		35.94	54.03		17.47	87
	28.22	91		17.48	34		35.96	45.72		17.48	95
	28.235	98		17.49	42		35.98	41.46		17.49	108
	28.25	86		17.5	39		36	40.69		17.5	96
	28.265	92		17.51	42		36.02	43		17.51	93
	28.28	90		17.52	43		36.04	49.16		17.52	84
	28.295	99		17.53	41		36.06	59.1		17.53	90
	28.31	88		17.54	41		36.08	68.45		17.54	92
	28.325	101		17.55	44		36.1	67.99		17.55	100
	28.34	111		17.56	49		36.12	58.01		17.56	105
	28.355	93		17.57	43		36.14	47.95		17.57	95
	28.37	120		17.58	38		36.16	41.58		17.58	111
	28.385	95		17.59	49		36.18	38.87		17.59	111
	28.4	125		17.6	53		36.2	39.05		17.6	105
	28.415	105		17.61	42		36.22	41.56		17.61	106
	28.43	102		17.62	41		36.24	46.35		17.62	124
	28.445	114		17.63	43		36.26	53.96		17.63	122
	28.46	135		17.64	56		36.28	65.79		17.64	95
	28.475	134		17.65	40		36.3	84.53		17.65	109
	28.49	165		17.66	37		36.32	114.64		17.66	129
	28.505	153		17.67	45		36.34	162.4		17.67	123
	28.52	186		17.68	47		36.36	232.48		17.68	130
	28.535	207		17.69	46		36.38	312.97		17.69	138
	28.55	198		17.7	52		36.4	362.42		17.7	135
	28.565	209		17.71	48		36.42	367.42		17.71	117
	28.58	209		17.72	46		36.44	363.68		17.72	137
	28.595	207		17.73	47		36.46	366.17		17.73	143
	28.61	225		17.74	54		36.48	389.26		17.74	159
	28.625	202		17.75	43		36.5	421.35		17.75	162
	28.64	202		17.76	59		36.52	399.22		17.76	165
	28.655	200		17.77	51		36.54	315.89		17.77	172
	28.67	217		17.78	64		36.56	232.58		17.78	196
	28.685	210		17.79	61		36.58	178.24		17.79	224
	28.7	161		17.8	67		36.6	154.5		17.8	211
	28.715	161		17.81	75		36.62	159.18		17.81	222
	28.73	163		17.82	76		36.64	192.18		17.82	225
	28.745	172		17.83	94		36.66	253.68		17.83	249
	28.76	156		17.84	107		36.68	327.04		17.84	245
	28.775	142		17.85	108		36.7	354.73		17.85	295
	28.79	153		17.86	146		36.72	300.74		17.86	328
	28.805	134		17.87	173		36.74	218.59		17.87	340
	28.82	145		17.88	231		36.76	153.75		17.88	356
	28.835	182		17.89	275		36.78	112.18		17.89	395
	28.85	176		17.9	354		36.8	87.13		17.9	442
	28.865	168		17.91	414		36.82	73.4		17.91	549
	28.88	180		17.92	525		36.84	68.91		17.92	607
	28.895	186		17.93	666		36.86	72.92		17.93	682
	28.91	216		17.94	703		36.88	83.83		17.94	827
	28.925	201		17.95	723		36.9	94.44		17.95	908
	28.94	241		17.96	766		36.92	91.11		17.96	1100
	28.955	271		17.97	709		36.94	74.92		17.97	1241
	28.97	283		17.98	488		36.96	57.95		17.98	1429
	28.985	279		17.99	356		36.98	46.01		17.99	1653
	29	287		18	245		37	39.83		18	1844
	29.015	322		18.01	182		37.02	38.77		18.01	2019
	29.03	306		18.02	143		37.04	42.96		18.02	2167
	29.045	350		18.03	140		37.06	52.95		18.03	2336
	29.06	377		18.04	105		37.08	68.23		18.04	2510
	29.075	339		18.05	101		37.1	81.64		18.05	2554
	29.09	385		18.06	86		37.12	79.6		18.06	2627
	29.105	347		18.07	71		37.14	62.85		18.07	2644
	29.12	379		18.08	61		37.16	45.4		18.08	2611
	29.135	358		18.09	86		37.18	32.62		18.09	2406
	29.15	337		18.1	77		37.2	24.7		18.1	2273
	29.165	342		18.11	59		37.22	20.13		18.11	1955
	29.18	266		18.12	53		37.24	17.25		18.12	1787
	29.195	293		18.13	64		37.26	15.41		18.13	1559
	29.21	289		18.14	59		37.28	14.17		18.14	1365
	29.225	298		18.15	64		37.3	13.3		18.15	1123
	29.24	238		18.16	61		37.32	12.91		18.16	901
	29.255	260		18.17	63		37.34	12.8		18.17	732
	29.27	293		18.18	58		37.36	13.08		18.18	585
	29.285	245		18.19	65		37.38	13.86		18.19	478
	29.3	236		18.2	46		37.4	15.45		18.2	435
	29.315	253		18.21	46		37.42	17.88		18.21	347
	29.33	236		18.22	49		37.44	21.11		18.22	304
	29.345	230		18.23	34		37.46	23.81		18.23	284
	29.36	204		18.24	44		37.48	24.56		18.24	241
	29.375	214		18.25	39		37.5	25.17		18.25	252
	29.39	206		18.26	42		37.52	27.78		18.26	212
	29.405	182		18.27	47		37.54	33.93		18.27	197
	29.42	173		18.28	43		37.56	43.54		18.28	216
	29.435	199		18.29	38		37.58	52.82		18.29	198
	29.45	181		18.3	34		37.6	53.68		18.3	166
	29.465	172		18.31	46		37.62	45.75		18.31	165
	29.48	197		18.32	34		37.64	37.29		18.32	146
	29.495	192		18.33	40		37.66	32.44		18.33	135
	29.51	200		18.34	37		37.68	31.73		18.34	140
	29.525	203		18.35	44		37.7	35.16		18.35	124
	29.54	224		18.36	45		37.72	43		18.36	134
	29.555	207		18.37	46		37.74	55.92		18.37	134
	29.57	214		18.38	40		37.76	72.12		18.38	129
	29.585	260		18.39	42		37.78	81.72		18.39	118
	29.6	272		18.4	43		37.8	74.97		18.4	117
	29.615	325		18.41	41		37.82	60.64		18.41	136
	29.63	286		18.42	45		37.84	49.5		18.42	99
	29.645	278		18.43	36		37.86	44.01		18.43	106
	29.66	240		18.44	46		37.88	43.87		18.44	90
	29.675	295		18.45	46		37.9	47.95		18.45	109
	29.69	269		18.46	44		37.92	54.48		18.46	98
	29.705	272		18.47	39		37.94	62.93		18.47	106
	29.72	264		18.48	33		37.96	76.79		18.48	106
	29.735	235		18.49	45		37.98	101.64		18.49	108
	29.75	220		18.5	39		38	141.09		18.5	96
	29.765	223		18.51	33		38.02	192.67		18.51	108
	29.78	199		18.52	38		38.04	241.08		18.52	96
	29.795	173		18.53	42		38.06	270.44		18.53	108
	29.81	180		18.54	44		38.08	259.92		18.54	98
	29.825	187		18.55	40		38.1	211.04		18.55	104
	29.84	181		18.56	57		38.12	162.57		18.56	99
	29.855	179		18.57	38		38.14	132.85		18.57	98
	29.87	189		18.58	36		38.16	116.74		18.58	76
	29.885	187		18.59	43		38.18	105.96		18.59	84
	29.9	150		18.6	54		38.2	98.78		18.6	110
	29.915	168		18.61	55		38.22	93.11		18.61	75
	29.93	192		18.62	65		38.24	89.7		18.62	88
	29.945	197		18.63	63		38.26	94.02		18.63	75
	29.96	186		18.64	73		38.28	109.66		18.64	96
	29.975	207		18.65	94		38.3	138.86		18.65	84
	29.99	227		18.66	102		38.32	178.86		18.66	81
	30.005	229		18.67	101		38.34	208.32		18.67	80
	30.02	235		18.68	106		38.36	201.12		18.68	78
	30.035	229		18.69	111		38.38	176.28		18.69	88
	30.05	238		18.7	97		38.4	163.67		18.7	76
	30.065	260		18.71	76		38.42	170.17		18.71	93
	30.08	219		18.72	81		38.44	182.89		18.72	78
	30.095	191		18.73	64		38.46	183.13		18.73	89
	30.11	190		18.74	66		38.48	179.94		18.74	78
	30.125	186		18.75	69		38.5	195.29		18.75	79
	30.14	139		18.76	75		38.52	239.34		18.76	86
	30.155	137		18.77	79		38.54	310.1		18.77	82
	30.17	155		18.78	96		38.56	381.97		18.78	86
	30.185	120		18.79	122		38.58	402.03		18.79	69
	30.2	117		18.8	143		38.6	354.85		18.8	82
	30.215	106		18.81	195		38.62	301.29		18.81	85
	30.23	125		18.82	238		38.64	285.76		18.82	74
	30.245	98		18.83	309		38.66	312.36		18.83	87
	30.26	100		18.84	394		38.68	352.09		18.84	88
	30.275	115		18.85	492		38.7	354.21		18.85	88
	30.29	105		18.86	571		38.72	319.45		18.86	74
	30.305	109		18.87	720		38.74	285.59		18.87	78
	30.32	111		18.88	812		38.76	256.67		18.88	70
	30.335	101		18.89	830		38.78	222.64		18.89	88
	30.35	108		18.9	793		38.8	197.81		18.9	78
	30.365	107		18.91	630		38.82	190.39		18.91	69
	30.38	124		18.92	469		38.84	184.83		18.92	74
	30.395	122		18.93	333		38.86	165.54		18.93	80
	30.41	128		18.94	232		38.88	146.29		18.94	92
	30.425	118		18.95	159		38.9	144.12		18.95	60
	30.44	132		18.96	112		38.92	165.2		18.96	65
	30.455	124		18.97	102		38.94	207.21		18.97	69
	30.47	148		18.98	83		38.96	247.32		18.98	67
	30.485	149		18.99	77		38.98	240.48		18.99	77
	30.5	154		19	81		39	188.11		19	75
	30.515	161		19.01	75		39.02	133.22		19.01	72
	30.53	183		19.02	73		39.04	94.27		19.02	78
	30.545	190		19.03	75		39.06	71.01		19.03	66
	30.56	187		19.04	92		39.08	59.3		19.04	68
	30.575	171		19.05	90		39.1	55.65		19.05	78
	30.59	215		19.06	92		39.12	56.89		19.06	75
	30.605	198		19.07	84		39.14	57.52		19.07	63
	30.62	183		19.08	80		39.16	51.65		19.08	79
	30.635	200		19.09	58		39.18	41.93		19.09	83
	30.65	189		19.1	59		39.2	33.53		19.1	75
	30.665	196		19.11	47		39.22	27.77		19.11	61
	30.68	197		19.12	32		39.24	24.16		19.12	71
	30.695	178		19.13	41		39.26	22.17		19.13	71
	30.71	154		19.14	48		39.28	21.3		19.14	76
	30.725	154		19.15	40		39.3	21.39		19.15	71
	30.74	170		19.16	38		39.32	22.55		19.16	64
	30.755	142		19.17	38		39.34	25.09		19.17	71
	30.77	151		19.18	48		39.36	29.42		19.18	67
	30.785	163		19.19	47		39.38	35.6		19.19	86
	30.8	151		19.2	34		39.4	42.13		19.2	87
	30.815	157		19.21	34		39.42	48.79		19.21	98
	30.83	165		19.22	36		39.44	58.73		19.22	76
	30.845	165		19.23	36		39.46	73.21		19.23	85
	30.86	168		19.24	35		39.48	84.9		19.24	71
	30.875	181		19.25	37		39.5	82.17		19.25	68
	30.89	164		19.26	38		39.52	70.57		19.26	84
	30.905	170		19.27	29		39.54	63.39		19.27	86
	30.92	161		19.28	29		39.56	65.41		19.28	79
	30.935	181		19.29	28		39.58	76.68		19.29	79
	30.95	180		19.3	28		39.6	90.33		19.3	73
	30.965	188		19.31	34		39.62	92.91		19.31	94
	30.98	166		19.32	35		39.64	81.99		19.32	92
	30.995	139		19.33	26		39.66	70.99		19.33	104
	31.01	179		19.34	26		39.68	67.29		19.34	96
	31.025	137		19.35	34		39.7	70.73		19.35	93
	31.04	133		19.36	34		39.72	78.79		19.36	97
	31.055	148		19.37	30		39.74	89.11		19.37	103
	31.07	123		19.38	34		39.76	96.94		19.38	118
	31.085	116		19.39	38		39.78	104.09		19.39	115
	31.1	165		19.4	30		39.8	115.25		19.4	128
	31.115	133		19.41	39		39.82	132.62		19.41	128
	31.13	149		19.42	32		39.84	148.01		19.42	137
	31.145	125		19.43	33		39.86	139.14		19.43	174
	31.16	137		19.44	36		39.88	107.39		19.44	182
	31.175	137		19.45	33		39.9	75.7		19.45	201
	31.19	129		19.46	26		39.92	53.28		19.46	234
	31.205	134		19.47	34		39.94	39.54		19.47	249
	31.22	132		19.48	39		39.96	31.68		19.48	251
	31.235	127		19.49	50		39.98	27.41		19.49	237
	31.25	129		19.5	42		40	25.36		19.5	282
	31.265	116		19.51	45		40.02	24.86		19.51	281
	31.28	137		19.52	53		40.04	25.54		19.52	284
	31.295	139		19.53	58		40.06	28.64		19.53	278
	31.31	149		19.54	61		40.08	34.86		19.54	277
	31.325	144		19.55	71		40.1	45.5		19.55	239
	31.34	154		19.56	88		40.12	61.25		19.56	230
	31.355	170		19.57	92		40.14	78.69		19.57	246
	31.37	130		19.58	102		40.16	88.73		19.58	206
	31.385	162		19.59	97		40.18	92.98		19.59	171
	31.4	164		19.6	95		40.2	102.45		19.6	143
	31.415	163		19.61	78		40.22	115.92		19.61	150
	31.43	147		19.62	78		40.24	116		19.62	111
	31.445	165		19.63	61		40.26	96.39		19.63	102
	31.46	184		19.64	51		40.28	71.32		19.64	97
	31.475	186		19.65	30		40.3	51.35		19.65	83
	31.49	181		19.66	33		40.32	38.96		19.66	83
	31.505	195		19.67	38		40.34	32.55		19.67	78
	31.52	186		19.68	38		40.36	29.92		19.68	71
	31.535	183		19.69	38		40.38	28.46		19.69	70
	31.55	164		19.7	39		40.4	28.47		19.7	74
	31.565	155		19.71	41		40.42	31.05		19.71	66
	31.58	171		19.72	38		40.44	35.85		19.72	58
	31.595	156		19.73	33		40.46	38.88		19.73	74
	31.61	155		19.74	37		40.48	36.01		19.74	74
	31.625	159		19.75	44		40.5	29.81		19.75	69
	31.64	143		19.76	39		40.52	24.89		19.76	52
	31.655	137		19.77	43		40.54	22.31		19.77	50
	31.67	146		19.78	51		40.56	21.03		19.78	66
	31.685	118		19.79	37		40.58	19.63		19.79	61
	31.7	145		19.8	43		40.6	18.2		19.8	60
	31.715	124		19.81	43		40.62	17.43		19.81	49
	31.73	124		19.82	40		40.64	17.61		19.82	53
	31.745	122		19.83	48		40.66	18.68		19.83	66
	31.76	126		19.84	51		40.68	20.76		19.84	50
	31.775	103		19.85	56		40.7	24.27		19.85	54
	31.79	120		19.86	53		40.72	30.08		19.86	51
	31.805	118		19.87	57		40.74	39.85		19.87	61
	31.82	117		19.88	85		40.76	55.85		19.88	55
	31.835	120		19.89	69		40.78	79.82		19.89	64
	31.85	124		19.9	66		40.8	108.4		19.9	57
	31.865	121		19.91	70		40.82	124.36		19.91	57
	31.88	101		19.92	56		40.84	112.17		19.92	63
	31.895	117		19.93	49		40.86	87.55		19.93	55
	31.91	109		19.94	59		40.88	68.15		19.94	52
	31.925	119		19.95	71		40.9	57.92		19.95	55
	31.94	118		19.96	64		40.92	56.09		19.96	69
	31.955	109		19.97	50		40.94	62.04		19.97	48
	31.97	106		19.98	69		40.96	76.46		19.98	50
	31.985	95		19.99	82		40.98	101.21		19.99	67
	32	92		20	86		41	135.82		20	57
	32.015	120		20.01	92		41.02	170.71		20.01	58
	32.03	106		20.02	81		41.04	196.48		20.02	47
	32.045	126		20.03	87		41.06	227		20.03	64
	32.06	123		20.04	97		41.08	269.31		20.04	62
	32.075	107		20.05	89		41.1	294.93		20.05	55
	32.09	122		20.06	73		41.12	277.23		20.06	52
	32.105	109		20.07	76		41.14	250.14		20.07	54
	32.12	130		20.08	57		41.16	248.16		20.08	59
	32.135	131		20.09	55		41.18	264.19		20.09	61
	32.15	128		20.1	47		41.2	255.5		20.1	65
	32.165	132		20.11	45		41.22	206.44		20.11	53
	32.18	142		20.12	40		41.24	153.41		20.12	56
	32.195	141		20.13	53		41.26	118.5		20.13	62
	32.21	154		20.14	53		41.28	102.69		20.14	68
	32.225	172		20.15	39		41.3	98.26		20.15	68
	32.24	170		20.16	43		41.32	91.01		20.16	52
	32.255	154		20.17	43		41.34	74.47		20.17	46
	32.27	155		20.18	40		41.36	56.84		20.18	69
	32.285	169		20.19	39		41.38	43.37		20.19	71
	32.3	189		20.2	43		41.4	34.29		20.2	57
	32.315	219		20.21	37		41.42	28.54		20.21	65
	32.33	188		20.22	43		41.44	24.98		20.22	56
	32.345	251		20.23	42		41.46	22.91		20.23	52
	32.36	201		20.24	54		41.48	21.98		20.24	66
	32.375	219		20.25	46		41.5	22.18		20.25	43
	32.39	255		20.26	57		41.52	23.67		20.26	54
	32.405	224		20.27	59		41.54	26.61		20.27	57
	32.42	256		20.28	60		41.56	30.29		20.28	55
	32.435	227		20.29	50		41.58	32.34		20.29	52
	32.45	228		20.3	54		41.6	31.32		20.3	55
	32.465	241		20.31	54		41.62	29.73		20.31	52
	32.48	241		20.32	47		41.64	29.68		20.32	60
	32.495	246		20.33	59		41.66	31.97		20.33	54
	32.51	290		20.34	48		41.68	37.11		20.34	54
	32.525	438		20.35	41		41.7	46.42		20.35	60
	32.54	725		20.36	66		41.72	62.9		20.36	45
	32.555	789		20.37	46		41.74	90.57		20.37	46
	32.57	822		20.38	44		41.76	134.69		20.38	54
	32.585	723		20.39	40		41.78	195.57		20.39	47
	32.6	691		20.4	41		41.8	255.06		20.4	54
	32.615	633		20.41	45		41.82	265.89		20.41	67
	32.63	620		20.42	47		41.84	215.11		20.42	48
	32.645	437		20.43	52		41.86	152.35		20.43	48
	32.66	336		20.44	56		41.88	106.57		20.44	60
	32.675	318		20.45	50		41.9	78.96		20.45	52
	32.69	266		20.46	55		41.92	62.52		20.46	50
	32.705	207		20.47	59		41.94	51.79		20.47	46
	32.72	159		20.48	70		41.96	44.26		20.48	40
	32.735	161		20.49	88		41.98	37.67		20.49	45
	32.75	134		20.5	96		42	32.28		20.5	55
	32.765	137		20.51	105		42.02	29.21		20.51	46
	32.78	146		20.52	122		42.04	29.03		20.52	53
	32.795	169		20.53	165		42.06	31.78		20.53	43
	32.81	133		20.54	187		42.08	37.29		20.54	58
	32.825	143		20.55	171		42.1	43.04		20.55	55
	32.84	121		20.56	159		42.12	44.14		20.56	54
	32.855	145		20.57	136		42.14	40.56		20.57	51
	32.87	123		20.58	102		42.16	35.24		20.58	43
	32.885	137		20.59	78		42.18	29		20.59	47
	32.9	147		20.6	74		42.2	23.67		20.6	52
	32.915	145		20.61	64		42.22	20.2		20.61	61
	32.93	117		20.62	55		42.24	18.33		20.62	48
	32.945	174		20.63	48		42.26	17.65		20.63	63
	32.96	143		20.64	53		42.28	17.83		20.64	60
	32.975	143		20.65	42		42.3	19.1		20.65	67
	32.99	151		20.66	45		42.32	21.56		20.66	58
	33.005	150		20.67	38		42.34	25.42		20.67	58
	33.02	151		20.68	35		42.36	30.19		20.68	58
	33.035	150		20.69	41		42.38	33.58		20.69	53
	33.05	148		20.7	40		42.4	33.68		20.7	48
	33.065	159		20.71	47		42.42	32.87		20.71	49
	33.08	132		20.72	40		42.44	33.76		20.72	63
	33.095	124		20.73	38		42.46	37.47		20.73	50
	33.11	159		20.74	45		42.48	44.85		20.74	48
	33.125	162		20.75	50		42.5	58.1		20.75	52
	33.14	146		20.76	47		42.52	80.77		20.76	58
	33.155	105		20.77	44		42.54	117.53		20.77	48
	33.17	123		20.78	39		42.56	170.39		20.78	63
	33.185	141		20.79	50		42.58	227.05		20.79	63
	33.2	137		20.8	43		42.6	249.53		20.8	55
	33.215	151		20.81	36		42.62	227.68		20.81	50
	33.23	157		20.82	38		42.64	192.07		20.82	41
	33.245	164		20.83	39		42.66	153.22		20.83	49
	33.26	152		20.84	42		42.68	118.91		20.84	55
	33.275	147		20.85	36		42.7	99.07		20.85	43
	33.29	173		20.86	50		42.72	95.42		20.86	63
	33.305	166		20.87	34		42.74	107.15		20.87	58
	33.32	147		20.88	50		42.76	131.35		20.88	51
	33.335	147		20.89	40		42.78	155.27		20.89	50
	33.35	155		20.9	35		42.8	158.92		20.9	47
	33.365	170		20.91	47		42.82	146.51		20.91	57
	33.38	141		20.92	48		42.84	135.21		20.92	51
	33.395	129		20.93	43		42.86	129.95		20.93	47
	33.41	150		20.94	51		42.88	128.06		20.94	47
	33.425	144		20.95	45		42.9	119.15		20.95	40
	33.44	127		20.96	46		42.92	103.19		20.96	45
	33.455	109		20.97	55		42.94	91.8		20.97	50
	33.47	134		20.98	54		42.96	88.67		20.98	49
	33.485	111		20.99	47		42.98	88.27		20.99	47
	33.5	122		21	65		43	84.32		21	48
	33.515	92		21.01	71		43.02	80.47		21.01	41
	33.53	110		21.02	65		43.04	82.4		21.02	55
	33.545	114		21.03	71		43.06	93.43		21.03	67
	33.56	118		21.04	75		43.08	116.9		21.04	46
	33.575	124		21.05	100		43.1	157.89		21.05	51
	33.59	95		21.06	116		43.12	222.8		21.06	59
	33.605	128		21.07	148		43.14	309.13		21.07	58
	33.62	104		21.08	130		43.16	385.07		21.08	48
	33.635	108		21.09	151		43.18	408.94		21.09	52
	33.65	102		21.1	211		43.2	385.95		21.1	46
	33.665	99		21.11	252		43.22	362.31		21.11	53
	33.68	95		21.12	295		43.24	373.1		21.12	47
	33.695	80		21.13	354		43.26	401.4		21.13	46
	33.71	90		21.14	351		43.28	393.46		21.14	44
	33.725	80		21.15	347		43.3	325.87		21.15	57
	33.74	93		21.16	330		43.32	244.2		21.16	50
	33.755	89		21.17	287		43.34	180.34		21.17	62
	33.77	108		21.18	227		43.36	138.51		21.18	43
	33.785	100		21.19	204		43.38	116.92		21.19	56
	33.8	101		21.2	156		43.4	111.2		21.2	62
	33.815	105		21.21	120		43.42	117.62		21.21	51
	33.83	112		21.22	88		43.44	132.45		21.22	56
	33.845	124		21.23	100		43.46	149.32		21.23	59
	33.86	138		21.24	88		43.48	158.76		21.24	48
	33.875	117		21.25	64		43.5	147.73		21.25	40
	33.89	130		21.26	82		43.52	126.51		21.26	49
	33.905	127		21.27	77		43.54	112.48		21.27	56
	33.92	156		21.28	76		43.56	105.37		21.28	47
	33.935	141		21.29	95		43.58	96.66		21.29	42
	33.95	146		21.3	102		43.6	84.22		21.3	49
	33.965	142		21.31	83		43.62	68.43		21.31	45
	33.98	161		21.32	84		43.64	53.24		21.32	51
	33.995	169		21.33	83		43.66	42.54		21.33	53
	34.01	182		21.34	96		43.68	36.37		21.34	53
	34.025	191		21.35	75		43.7	33.93		21.35	55
	34.04	181		21.36	63		43.72	33.98		21.36	55
	34.055	183		21.37	66		43.74	34.8		21.37	54
	34.07	180		21.38	46		43.76	34.72		21.38	51
	34.085	178		21.39	42		43.78	33.62		21.39	50
	34.1	157		21.4	52		43.8	31.92		21.4	47
	34.115	156		21.41	41		43.82	31.17		21.41	41
	34.13	154		21.42	35		43.84	33.16		21.42	45
	34.145	149		21.43	44		43.86	39.57		21.43	40
	34.16	122		21.44	43		43.88	51.67		21.44	52
	34.175	123		21.45	41		43.9	70.31		21.45	46
	34.19	136		21.46	37		43.92	90.97		21.46	58
	34.205	109		21.47	41		43.94	99.5		21.47	59
	34.22	100		21.48	42		43.96	87.56		21.48	55
	34.235	107		21.49	41		43.98	66.75		21.49	41
	34.25	123		21.5	36		44	49.54		21.5	65
	34.265	116		21.51	34		44.02	38.73		21.51	51
	34.28	110		21.52	34		44.04	32.37		21.52	65
	34.295	123		21.53	30		44.06	28		21.53	43
	34.31	114		21.54	30		44.08	24.77		21.54	48
	34.325	97		21.55	31		44.1	23.09		21.55	55
	34.34	107		21.56	35		44.12	22.58		21.56	63
	34.355	136		21.57	48		44.14	23.25		21.57	44
	34.37	111		21.58	36		44.16	25.11		21.58	57
	34.385	112		21.59	40		44.18	28.51		21.59	68
	34.4	121		21.6	39		44.2	34.25		21.6	53
	34.415	110		21.61	36		44.22	43.72		21.61	53
	34.43	114		21.62	35		44.24	58.67		21.62	68
	34.445	97		21.63	31		44.26	79.64		21.63	59
	34.46	105		21.64	37		44.28	103.74		21.64	44
	34.475	102		21.65	35		44.3	125.13		21.65	59
	34.49	100		21.66	30		44.32	132.62		21.66	69
	34.505	97		21.67	33		44.34	120.85		21.67	60
	34.52	117		21.68	39		44.36	107.77		21.68	64
	34.535	115		21.69	40		44.38	108.81		21.69	64
	34.55	96		21.7	35		44.4	130.23		21.7	52
	34.565	105		21.71	28		44.42	173.93		21.71	58
	34.58	104		21.72	31		44.44	230.91		21.72	53
	34.595	89		21.73	43		44.46	264.34		21.73	59
	34.61	96		21.74	35		44.48	242.84		21.74	51
	34.625	85		21.75	35		44.5	198.36		21.75	58
	34.64	96		21.76	38		44.52	162.6		21.76	69
	34.655	107		21.77	47		44.54	133.57		21.77	53
	34.67	87		21.78	33		44.56	103.52		21.78	71
	34.685	109		21.79	35		44.58	77.72		21.79	45
	34.7	119		21.8	33		44.6	60.39		21.8	53
	34.715	103		21.81	49		44.62	50.52		21.81	65
	34.73	104		21.82	38		44.64	46.79		21.82	70
	34.745	110		21.83	49		44.66	47.8		21.83	54
	34.76	104		21.84	42		44.68	52.3		21.84	75
	34.775	117		21.85	47		44.7	58.71		21.85	67
	34.79	123		21.86	46		44.72	67.14		21.86	67
	34.805	143		21.87	63		44.74	78.47		21.87	74
	34.82	137		21.88	67		44.76	93.31		21.88	66
	34.835	146		21.89	66		44.78	103.13		21.89	76
	34.85	147		21.9	71		44.8	97.3		21.9	76
	34.865	138		21.91	65		44.82	85		21.91	78
	34.88	177		21.92	70		44.84	79.97		21.92	88
	34.895	159		21.93	80		44.86	86.68		21.93	96
	34.91	144		21.94	93		44.88	104.1		21.94	97
	34.925	177		21.95	87		44.9	121.98		21.95	105
	34.94	161		21.96	91		44.92	122.88		21.96	101
	34.955	165		21.97	99		44.94	110.48		21.97	110
	34.97	184		21.98	101		44.96	103.03		21.98	103
[truncated: 5,802 more rows]
