# Supplementary material for: Metal-organic framework derived crystalline nanocarbon for Fenton-like reaction
Source: Nat Commun. 2024 Jul 23;15:6199. doi: 10.1038/s41467-024-50476-w (PMC11266689; doi:10.1038/s41467-024-50476-w)
Supplement: Supplementary file 3 — Source Data [file 41467_2024_50476_MOESM3_ESM.zip › Source Data/Supplementary Fig. 21.xlsx]

## Sheet: Figure S21
	X	Y		X	NPC-1	NPC-2
MCC-950	-1800	1		-1800	1	1
	0	0.69088		0	0.98939	0.98028
	1	0.1949		5	0.91357	0.77794
	3	0.05347		10	0.83548	0.71658
	5	0.00475		20	0.74678	0.65961
	10	0		30	0.73313	0.64573
				40	0.72024	0.61943
				60	0.71418	0.59094
				120	0.68309	0.57706
				180	0.67854	0.52666
