# Supplementary material for: Metal-organic framework derived crystalline nanocarbon for Fenton-like reaction
Source: Nat Commun. 2024 Jul 23;15:6199. doi: 10.1038/s41467-024-50476-w (PMC11266689; doi:10.1038/s41467-024-50476-w)
Supplement: Supplementary file 3 — Source Data [file 41467_2024_50476_MOESM3_ESM.zip › Source Data/Supplementary Fig. 22.xlsx]

## Sheet: Figure S22
		TOC
	RhB	62.2
	MB	50.5
	AO7	55.1
	PE	56.7
	HBAc	61.6
	BPA	44.2
	PNP	64.2
	CIP	61.1
	TC	54.8
