# Supplementary material for: Metal-organic framework derived crystalline nanocarbon for Fenton-like reaction
Source: Nat Commun. 2024 Jul 23;15:6199. doi: 10.1038/s41467-024-50476-w (PMC11266689; doi:10.1038/s41467-024-50476-w)
Supplement: Supplementary file 3 — Source Data [file 41467_2024_50476_MOESM3_ESM.zip › Source Data/Supplementary Fig. 23.xlsx]

## Sheet: Figure S23a
	Time	PMS only	Zn(II)	1ppm Zn2+	control	Adsorption by MCC
	-1800	1	1	1	1	1
	0	0.97	0.899	0.995	0.74093	0.745
	1	0.866	0.85	0.899	0.18431	0.74
	3	0.86	0.84472	0.898	0.05255	0.74
	5	0.855	0.841	0.899	0.00444	0.74
	10	0.854	0.832	0.887	0	0.741
	20	0.854	0.832	0.885	0	0.739
	30	0.85	0.831	0.874	0	0.739
	60	0.85	0.83	0.867	0	0.739
	120	0.848	0.829	0.866	0	0.734
	180	0.835	0.825	0.865	0	0.73
	300	0.83	0.825	0.856	0	0.726
	600	0.8211	0.822	0.846	0	0.725

## Sheet: Figure S23b
	Time(s)	600	800	950	1100
	-1800	1	1	1	1
	0	0.7926	0.77878	0.74093	0.68412
	1	0.73	0.675	0.18431	0.33519
	3	0.70338	0.55265	0.05255	0.1427
	5	0.67605	0.322	0.00444	0.0235
	10	0.66559	0.16571	0	0.0138
	20	0.61817	0.15347	0	0
	30	0.57074	0.04408	0	0

## Sheet: Figure S23c
	X	pH 1	3	5	6.7	9
	-1800	1	1	1	1	1
	0	0.71665	0.78183	0.72512	0.66557	0.70931
	1	0.48303	0.65	0.677	0.21148	0.683
	3	0.25493	0.51229	0.49052	0.05492	0.622
	5	0.13496	0.2621	0.30095	0	0.54332
	10	0.08603	0.09978	0.18483	0	0.48826
	15	0	0	0.0782	0	0.41377
	20	0	0	0	0	0.35142
	30	0	0	0	0	0.34656

## Sheet: Figure S23d
		control	Ca2+	Mg2+	Na+	Zn2+	Cl-	HCO3-	NO3-	HPO4-
	-1800	1	1	1	1	1	1	1	1	1
	0	0.66557	0.76767	0.7099	0.70081	0.74779	0.71528	0.71076	0.68276	0.69337
	1	0.21148	0.25402	0.24059	0.15213	0.14426	0.3244	0.52616	0.15764	0.17903
	3	0.05492	0.13554	0.15149	0.09331	0.0736	0.17361	0.43731	0.05025	0.09792
	5	0.00574	0.02209	0.06238	0.01623	0.02159	0.1121	0.46199	0.02562	0.05539
	10	0	0	0.01881	0	0	0.06548	0.4541	0.06995	0.0296
	15	0	0	0	0	0	0.0119	0.31293	0	0
	20	0	0	0	0	0	0	0	0	0

## Sheet: Figure S23e
		Time	hard water	Moderately	soft	very soft	tap water	DI water
		-1800	1	1	1	1	1	1
		0	0.94021	0.88407	0.85339	0.95911	0.9038	0.95553
		3	0.16192	0.14039	0.22639	0.14651	0.31455	0.22529
		5	0.04389	0.02821	0.05671	0.02893	0.21537	0.0549
		10	0	0	0	0	0.09879	0
		15	0	0	0	0	0.04982	0
		20	0	0	0	0	0	0
		30	0	0	0	0	0	0

## Sheet: Figure S23f
	Time	control	10mMHA	30mM	50mM
	-1800	1	1	1	1
	0	0.66557	0.73733	0.84153	0.91943
	3	0.21148	0.26498	0.37842	0.43839
	5	0.05492	0.12903	0.26672	0.29739
	10	0	0.08065	0.18033	0.23578
	20	0	0	0.09153	0.16114
	30	0	0	0.0123	0.09716
	40	0	0	0	0
