# Supplementary material for: Metal-organic framework derived crystalline nanocarbon for Fenton-like reaction
Source: Nat Commun. 2024 Jul 23;15:6199. doi: 10.1038/s41467-024-50476-w (PMC11266689; doi:10.1038/s41467-024-50476-w)
Supplement: Supplementary file 3 — Source Data [file 41467_2024_50476_MOESM3_ESM.zip › Source Data/Supplementary Fig. 24.xlsx]

## Sheet: Figure S24a
	Time	pH 1	pH 3	pH 5	pH 6.7	pH 9
	-1800	1	1	1	1	1
	0	0.86095	0.91093	0.89009	0.84248	0.8468
	10	0.56547	0.5788	0.5721	0.57656	0.70926
	20	0.40324	0.47917	0.3772	0.44953	0.64659
	30	0.27723	0.27536	0.27608	0.33943	0.43942
	40	0.1208	0.15912	0.13247	0.17683	0.28099
	60	0.02375	0.0474	0.06653	0.05996	0.16783
	90	0.00236	0.01061	0.00889	0	0.10362
	120	0	0	0	0	0.01816

## Sheet: Figure S24b
		Time	Control	Ca2+	Mg2+	Na+	Zn2+	Cl-	NO3-	HPO4-
		-1800	1	1	1	1	1	1	1	1
		0	0.84248	0.83261	0.8555	0.84951	0.83372	0.84706	0.82538	0.82495
		10	0.57656	0.55474	0.52298	0.56544	0.6592	0.66111	0.60754	0.57002
		20	0.44953	0.4225	0.38022	0.35746	0.46658	0.39173	0.43292	0.44256
		30	0.33943	0.32708	0.33844	0.23717	0.37932	0.32569	0.29115	0.31509
		40	0.17683	0.16304	0.1626	0.16977	0.20975	0.15363	0.14765	0.11186
		60	0.05996	0.04587	0.06859	0.06493	0.06487	0.05283	0.03008	0.00918
		90	0	0	0.01506	0	0	0	0	0
		120

## Sheet: Figure S24c
	Time	Tap water	Hard	Moderately	Soft	Very Soft	DI water
	-1800	1	1	1	1	1	1
	0	0.84906	0.8449	0.81551	0.86838	0.85529	0.84248
	10	0.58532	0.57147	0.54049	0.64323	0.55397	0.57656
	20	0.46775	0.39239	0.44482	0.4406	0.42118	0.44953
	30	0.39625	0.31404	0.35941	0.33495	0.15901	0.33943
	40	0.28662	0.14455	0.2108	0.22238	0.07899	0.17683
	60	0.12456	0.09498	0.08233	0.06651	0.06027	0.05996
	90	0	0	0	0	0	0
	120

## Sheet: Figure S24d
		Time	Control	10mM	30mM	50mM
		-1800	1	1	1	1
		0	0.84248	0.79493	0.82926	0.82196
		10	0.57656	0.51164	0.46937	0.53471
		20	0.44953	0.35697	0.33211	0.43447
		30	0.33943	0.20229	0.21158	0.35667
		40	0.17683	0.10497	0.13458	0.23998
		60	0.05996	0.00938	0.02076	0.1173
		90	0	0	0	0.01556
		120
