# Supplementary material for: Metal-organic framework derived crystalline nanocarbon for Fenton-like reaction
Source: Nat Commun. 2024 Jul 23;15:6199. doi: 10.1038/s41467-024-50476-w (PMC11266689; doi:10.1038/s41467-024-50476-w)
Supplement: Supplementary file 3 — Source Data [file 41467_2024_50476_MOESM3_ESM.zip › Source Data/Supplementary Fig. 25.xlsx]

## Sheet: Figure S25a
		Time	pH1	3	5	6.7	9
		-1800	1	1	1	1	1
		0	0.89369	0.91857	0.91667	0.86617	0.8927
		10	0.66777	0.6873	0.78509	0.67286	0.76395
		20	0.46512	0.52117	0.60088	0.53903	0.60944
		30	0.20598	0.26059	0.32456	0.22305	0.43348
		40	0.10963	0.09772	0.17982	0.14587	0.32618
		60	0.05204	0.01773	0.04306	0.09013	0.27885
		90	0.00995	0	0	0	0.1236

## Sheet: Figure S25b
		Time	DI water	Ca2+	Mg2+	Na+	Zn2+	Cl-	NO3-	HPO4-
		-1800	1	1	1	1	1	1	1	1
		0	0.86617	0.83871	0.8678	0.83333	0.78369	0.85978	0.90943	0.88
		10	0.67286	0.65233	0.67458	0.64236	0.67376	0.7417	0.73585	0.71636
		20	0.53903	0.50179	0.54915	0.51736	0.42908	0.52399	0.51321	0.50545
		30	0.22305	0.30466	0.34576	0.30556	0.26241	0.35055	0.38113	0.44
		40	0.14587	0.15054	0.18983	0.13542	0.11702	0.16605	0.18868	0.17455
		60	0.09013	0.03846	0.04688	0.025	0.04525	0.08584	0.09129	0.07851
		90	0	0.01099	0.0201	0.00541	0.01053	0.02985	0.02051	0.00508

## Sheet: Figure S25c
		Time	Tap water	Hard	Moderately	Soft	Very Soft	DI water
		-1800	1	1	1	1	1	1
		0	0.935115	0.936803	0.87218	0.884615	0.837931	0.86617
		10	0.759542	0.702602	0.672932	0.661538	0.617241	0.67286
		20	0.618321	0.535316	0.492481	0.503846	0.444828	0.53903
		30	0.385496	0.342007	0.338346	0.384615	0.251724	0.22305
		40	0.229008	0.159851	0.195489	0.203846	0.148276	0.14587
		60	0.0857143	0.0595238	0.0387931	0.0304348	0.0288066	0.09013
		90	0.040201	0.010582	0.00558659	0.00581395	5.58659	0

## Sheet: Figure S25d
	Time	Conntrol	10mM	30mM	50mM
	-1800	1	1	1	1
	0	0.86617	0.88645	0.85821	0.76736
	10	0.67286	0.67399	0.66045	0.59028
	20	0.53903	0.47985	0.44776	0.41667
	30	0.22305	0.24908	0.29851	0.3125
	40	0.14587	0.0989	0.21642	0.24653
	60	0.09013	0.06198	0.08261	0.1448
	90	0	0.01087	0.0226	0.04118
