# Supplementary material for: Metal-organic framework derived crystalline nanocarbon for Fenton-like reaction
Source: Nat Commun. 2024 Jul 23;15:6199. doi: 10.1038/s41467-024-50476-w (PMC11266689; doi:10.1038/s41467-024-50476-w)
Supplement: Supplementary file 3 — Source Data [file 41467_2024_50476_MOESM3_ESM.zip › Source Data/Supplementary Fig. 26.xlsx]

## Sheet: Figure S26
	pH	Zn leaching
	1	1.5
	3	1.51
	5	1.37
	7	1.22
	9	1.12
