# Supplementary material for: Metal-organic framework derived crystalline nanocarbon for Fenton-like reaction
Source: Nat Commun. 2024 Jul 23;15:6199. doi: 10.1038/s41467-024-50476-w (PMC11266689; doi:10.1038/s41467-024-50476-w)
Supplement: Supplementary file 3 — Source Data [file 41467_2024_50476_MOESM3_ESM.zip › Source Data/Supplementary Fig. 27.xlsx]

## Sheet: Figure S27a
	Time	R1	R2	R3
	-5	1	1	1
	0	0.74093	0.77951	0.79576
	1	0.18431	0.21311	0.40469
	3	0.05255	0.06967	0.14372
	5	0.00444	0.00984	0.04622
	10	0	0.00631	0.01721
	20	0	0	0.00953
	30	0	0	0.00526
	60	0	0	0

## Sheet: Figure S27b
		cycle	Zn leaching
		1	1.225
		2	0.49
		3	0.11
