# Supplementary material for: Metal-organic framework derived crystalline nanocarbon for Fenton-like reaction
Source: Nat Commun. 2024 Jul 23;15:6199. doi: 10.1038/s41467-024-50476-w (PMC11266689; doi:10.1038/s41467-024-50476-w)
Supplement: Supplementary file 3 — Source Data [file 41467_2024_50476_MOESM3_ESM.zip › Source Data/Supplementary Fig. 29.xlsx]

## Sheet: Figure S29a
	RhB
Time	H2O	k	D2O	k
-5		0		0
0		0.256792		0.24923
5		1.39813		1.89883
10		2.45307		2.79102
15		3.264		4.2261
20		4.56055		5.18085
30		5.12396

## Sheet: Figure S29b
		CIP
	Time	H2O	k	D2O	k
	-5		0		0
	0		0.185421		0.18512
	10		0.489141		0.543417
	20		0.745425		1.14212
	30		1.08135		1.22322
	40		1.67333		2.72344
	60		2.03099		3.5658
	90		3.44766		7.15344
	120		3.59942
	150		5.34847

## Sheet: Figure S29c
			TC
		Time	H2O	k	D2O	k
		-5		0		0
		0		0.195112		0.111226
		10		0.480088		0.689645
		20		0.856256		1.25804
		30		1.2461		1.91482
		40		2.23471		3.25459
		60		3.20275		4.84812
		90		3.4286
		120		4.84419
		150
