# Supplementary material for: Metal-organic framework derived crystalline nanocarbon for Fenton-like reaction
Source: Nat Commun. 2024 Jul 23;15:6199. doi: 10.1038/s41467-024-50476-w (PMC11266689; doi:10.1038/s41467-024-50476-w)
Supplement: Supplementary file 3 — Source Data [file 41467_2024_50476_MOESM3_ESM.zip › Source Data/Supplementary Fig. 30.xlsx]

## Sheet: Figure S30a
	Time	PMS+PNP		Time	PNP+PMS
	0	1.53		0	1.405
	0.5	-0.512		0.5	-0.3709
	1	-0.281		1	-0.3235
	1.5	-0.02864		1.5	-0.03542
	2	0.0065		2	-0.00204
	2.5	0.01134		2.5	0.00917
	3	-0.00256		3	0.00645
	3.5	-0.0014		3.5	0.00259
	4	0.00212		4	-0.0005812
	4.5	0.00341		4.5	0.00164
	5	0.0007836		5	-0.00104
	5.5	0.00589		5.5	-0.0015
	6	-0.00534		6	-0.00346
	6.5	-0.0006816		6.5	0.0007198
	7	0.0003282		7	-0.0006393
	7.5	0.00147		7.5	9.189e-05
	8	0.00292		8	-0.00397
	8.5	0.0014		8.5	0.00334
	9	0.00192		9	-0.00222
	9.5	0.00331		9.5	-0.00173
	10	-0.00468		10	-0.00109
	10.5	0.00729		10.5	-0.00279
	11	0.00118		11	-0.00163
	11.5	0.0008953		11.5	-0.00257
	12	-0.0004425		12	-0.0005704
	12.5	0.00184		12.5	-0.0001523
	13	-0.00209		13	-0.0028
	13.5	-3.787e-05		13.5	-0.00332
	14	-0.00362		14	-0.00533
	14.5	0.01554		14.5	0.00723
	15	-0.00378		15	-0.00305
	15.5	-0.00454		15.5	-0.00284
	16	-0.00334		16	-0.00352
	16.5	-0.00176		16.5	-0.00352
	17	0.0004119		17	-0.0043
	17.5	-0.00425		17.5	-0.00923
	18	0.00981		18	0.00376
	18.5	-0.0034		18.5	-0.0002842
	19	0.00332		19	-0.00349
	19.5	0.00151		19.5	-0.01036
	20	-0.00445		20	-0.00736
	20.5	0.01576		20.5	-0.000296
	21	0.00185		21	-0.00463
	21.5	-0.00236		21.5	-0.00578
	22	-0.00149		22	-0.00426
	22.5	-0.000446		22.5	-0.0001478
	23	0.000623		23	-0.00413
	23.5	-0.00216		23.5	-0.00487
	24	-0.0003192		24	-0.00895
	24.5	0.0008134		24.5	-0.00607
	25	-0.00525		25	0.000447
	25.5	0.00408		25.5	-0.00102
	26	0.0004329		26	-0.00628
	26.5	-0.0015		26.5	-0.01132
	27	-0.0021		27	-0.01126
	27.5	-0.00303		27.5	-0.0004453
	28	-0.00135		28	-0.00433
	28.5	-0.00138		28.5	-0.0001577
	29	0.0005061		29	-0.00303
	29.5	-0.00194		29.5	-0.0004712
	30	-0.00134		30	-0.00555
	30.5	-0.0013		30.5	-0.00448
	31	-0.0001285		31	-0.00427
	31.5	-0.00347		31.5	-0.00521
	32	-0.0006847		32	-0.01584
	32.5	-7.787e-05		32.5	-0.00275
	33	-0.0001907		33	0.0005075
	33.5	-0.0006966		33.5	-0.00223
	34	-0.00104		34	-0.00538
	34.5	0.0005507		34.5	-0.0143
	35	-0.00191		35	-0.0092
	35.5	-0.00365		35.5	-0.0005239
	36	-0.00159		36	-0.00354
	36.5	-0.00237		36.5	-0.00397
	37	-0.000557		37	-0.00386
	37.5	0.00185		37.5	-0.01452
	38	-0.0009086		38	-0.00945
	38.5	-0.0007807		38.5	-0.0139
	39	-1.904e-05		39	-0.00852
	39.5	-0.00289		39.5	-0.00246
	40	-0.0019		40	-0.0007699
	40.5	0.00108		40.5	-0.00151
	41	-0.00275		41	-0.00181
	41.5	-0.01304		41.5	-0.00208
	42	-0.00066		42	-0.0041
	42.5	-0.00257		42.5	-0.0045
	43	0.0014		43	-0.00406
	43.5	-0.0003877		43.5	-0.00542
	44	-0.00188		44	-0.00894
	44.5	0.0004597		44.5	-0.01284
	45	-0.00154		45	-0.00285
	45.5	-0.00133		45.5	-0.00506
	46	-0.00195		46	-0.01353
	46.5	0.00904		46.5	-0.00351
	47	-0.0048		47	-0.00204
	47.5	0.0001303		47.5	-0.00113
	48	0.00115		48	-0.00446
	48.5	-0.00133		48.5	-0.01282
	49	-0.00221		49	-0.01779
	49.5	-0.00386		49.5	-0.00707
	50	-0.00796		50	-0.0024
	50.5	0.0015		50.5	-0.00215
	51	-0.00223		51	-0.00504
	51.5	2.993e-05		51.5	-0.00567
	52	-0.00223		52	-0.00402
	52.5	-0.0004806		52.5	-0.01343
	53	-0.00341		53	0.00145
	53.5	0.00145		53.5	-0.00713
	54	-0.00198		54	-0.0136
	54.5	-0.0024		54.5	-0.00564
	55	-0.0005012		55	-0.0018
	55.5	-0.0029		55.5	-0.00308
	56	-0.00814		56	-0.00666
	56.5	0.00381		56.5	-0.00485
	57	-0.0028		57	-0.0015
	57.5	4.63e-05		57.5	-0.00268
	58	-0.00705		58	-0.00331
	58.5	-0.00691		58.5	-0.0125
	59	-0.00254		59	-0.00452
	59.5	-0.00184		59.5	-0.00399
	60	0.000119		60	-0.0011
	60.5	0.0001907		60.5	-0.00446
	61	-0.00116		61	-0.00464
	61.5	0.0009293		61.5	-0.01363
	62	-0.00162		62	-0.00612
	62.5	-0.00496		62.5	-0.00357
	63	-0.0078		63	-0.0078
	63.5	-0.00115		63.5	-0.00542
	64	0.00176		64	-0.00454
	64.5	0.0004464		64.5	-0.00582
	65	0.0003892		65	-0.00422
	65.5	0.00231		65.5	-0.00427
	66	-0.00402		66	-0.01189
	66.5	0.0009439		66.5	-0.00834
	67	-0.0005891		67	-0.00456
	67.5	-0.0007903		67.5	-0.00323
	68	-0.00165		68	-0.00239
	68.5	-0.00152		68.5	-0.00328
	69	-0.0008215		69	-0.00395
	69.5	0.00155		69.5	-0.01164
	70	-0.00331		70	0.00321
	70.5	-0.0039		70.5	-0.00331
	71	0.00232		71	-0.01382
	71.5	0.00277		71.5	-0.00298
	72	-0.0002452		72	-0.00124
	72.5	-0.00175		72.5	-0.00379
	73	0.0006962		73	-0.00676
	73.5	-0.00277		73.5	-0.0027
	74	-0.00347		74	-0.00209
	74.5	0.00287		74.5	-0.00343
	75	0.00138		75	-0.00263
	75.5	-0.0005141		75.5	-0.00816
	76	0.00466		76	-0.01231
	76.5	-0.00204		76.5	-0.02312
	77	-0.00352		77	-0.00708
	77.5	0.00662		77.5	-0.00127
	78	3.244e-05		78	-0.00268
	78.5	0.0001065		78.5	-0.00669
	79	-0.00241		79	-0.008
	79.5	0.0003163		79.5	-0.01835
	80	-0.00359		80	-0.00688
	80.5	0.0005481		80.5	-0.00426
	81	-0.0006249		81	-0.01286
	81.5	-0.00361		81.5	0.00274
	82	-0.01408		82	-0.00389
	82.5	-0.00328		82.5	0.0035
	83	-0.00273		83	-0.00361
	83.5	-0.0002552		83.5	-0.00617
	84	-0.00342		84	-0.00306
	84.5	-0.01332		84.5	-0.00502
	85	0.00664		85	0.00115
	85.5	0.0002668		85.5	-0.00236
	86	-0.0004856		86	-0.00392
	86.5	-0.000785		86.5	-0.00607
	87	0.0016		87	-0.00826
	87.5	-0.00282		87.5	-0.00759
	88	0.00467		88	-0.00222
	88.5	0.00119		88.5	-0.00214
	89	0.0004835		89	-0.0157
	89.5	-0.00319		89.5	-0.01438
	90	-0.00148		90	-0.00229
	90.5	-0.0008825		90.5	-0.00298
	91	-0.00154		91	-0.00388
	91.5	-0.0038		91.5	-0.00893
	92	-0.00197		92	-0.01429
	92.5	0.00111		92.5	-0.0143
	93	-0.0003262		93	-0.0122
	93.5	-0.00501		93.5	-0.0047
	94	-0.00475		94	-0.00275
	94.5	-0.00253		94.5	0.0004171
	95	0.00197		95	-0.00404
	95.5	0.0013		95.5	-0.02226
	96	-0.0005576		96	-0.01321
	96.5	-0.00273		96.5	0.00369
	97	-0.00299		97	-0.00252
	97.5	-0.00271		97.5	-0.0066
	98	0.00523		98	-0.00567
	98.5	-0.00434		98.5	-0.00143
	99	-0.00973		99	-0.00946
	99.5	-0.00607		99.5	-0.05026
	100	0.00184		100	-1.06
	100.5	-0.0017		100.5	3.477
	101	-0.00102		101	-2.043
	101.5	-0.00251		101.5	-0.3751
	102	-0.0008676		102	-0.1322
	102.5	0.000148		102.5	-0.08786
	103	-0.00172		103	-0.05813
	103.5	-5.193e-05		103.5	-0.05687
	104	-0.0006603		104	-0.07623
	104.5	-0.00191		104.5	-0.05073
	105	-0.01095		105	-0.06654
	105.5	-0.1094		105.5	-0.0487
	106	-1.094		106	-0.05387
	106.5	-10.94		106.5	-0.04598
	107	-42.24		107	-0.0713
	107.5	-40.53		107.5	-0.0542
	108	-38.51		108	-0.1009
	108.5	-37.38		108.5	-0.08422
	109	-36.62		109	-0.08378
	109.5	-35.87		109.5	-0.09675
	110	-35.41		110	-0.1088
	110.5	-35.13		110.5	-0.1154
	111	-34.65		111	-0.1069
	111.5	-33.58		111.5	-0.1129
	112	-32.14		112	-0.111
	112.5	-30.64		112.5	-0.1152
	113	-29.25		113	-0.09661
	113.5	-27.99		113.5	-0.1023
	114	-27.01		114	-0.1274
	114.5	-26.22		114.5	-0.124
	115	-25.52		115	-0.1033
	115.5	-24.84		115.5	-0.1071
	116	-24.19		116	-0.1253
	116.5	-23.57		116.5	-0.1015
	117	-23.02		117	-0.1224
	117.5	-22.57		117.5	-0.09287
	118	-22.2		118	-0.09395
	118.5	-21.89		118.5	-0.09816
	119	-21.59		119	-0.09969
	119.5	-21.36		119.5	-0.09351
	120	-21.17		120	-0.08141
	120.5	-20.99		120.5	-0.07915
	121	-20.83		121	-0.08217
	121.5	-20.69		121.5	-0.09202
	122	-20.54		122	-0.08572
	122.5	-20.43		122.5	-0.08948
	123	-20.34		123	-0.07578
	123.5	-20.29		123.5	-0.07207
	124	-20.21		124	-0.09587
	124.5	-20.15		124.5	-0.07838
	125	-20.1		125	-0.05928
	125.5	-20.06		125.5	-0.0785
	126	-19.99		126	-0.07443
	126.5	-19.95		126.5	-0.07421
	127	-19.87		127	-0.06302
	127.5	-19.82		127.5	-0.07002
	128	-19.78		128	-0.0669
	128.5	-19.75		128.5	-0.07807
	129	-19.67		129	-0.05974
	129.5	-19.63		129.5	-0.0864
	130	-19.57		130	-0.0609
	130.5	-19.52		130.5	-0.05571
	131	-19.49		131	-0.06805
	131.5	-19.44		131.5	-0.04653
	132	-19.4		132	-0.07908
	132.5	-19.34		132.5	-0.05798
	133	-19.29		133	-0.05672
	133.5	-19.27		133.5	-0.0707
	134	-19.21		134	-0.06936
	134.5	-19.2		134.5	-0.05312
	135	-19.15		135	-0.06611
	135.5	-19.12		135.5	-0.06057
	136	-19.11		136	-0.07745
	136.5	-19.1		136.5	-0.0544
	137	-19.06		137	-0.05427
	137.5	-19.04		137.5	-0.06441
	138	-19.02		138	-0.06637
	138.5	-18.98		138.5	-0.05135
	139	-18.97		139	-0.06007
	139.5	-18.97		139.5	-0.06157
	140	-18.96		140	-0.06858
	140.5	-18.93		140.5	-0.04906
	141	-18.92		141	-0.06371
	141.5	-18.92		141.5	-0.05526
	142	-18.9		142	-0.06486
	142.5	-18.88		142.5	-0.05564
	143	-18.87		143	-0.05911
	143.5	-18.84		143.5	-0.04191
	144	-18.85		144	-0.05265
	144.5	-18.81		144.5	-0.05023
	145	-18.79		145	-0.04521
	145.5	-18.76		145.5	-0.05818
	146	-18.76		146	-0.04496
	146.5	-18.74		146.5	-0.04672
	147	-18.7		147	-0.04614
	147.5	-18.68		147.5	-0.05543
	148	-18.66		148	-0.0347
	148.5	-18.68		148.5	-0.04319
	149	-18.64		149	-0.05551
	149.5	-18.63		149.5	-0.04238
	150	-18.61		150	-0.04264
	150.5	-18.62		150.5	-0.04608
	151	-18.58		151	-0.06743
	151.5	-18.56		151.5	-0.05255
	152	-18.52		152	-0.03938
	152.5	-18.5		152.5	-0.03967
	153	-18.51		153	-0.04165
	153.5	-18.49		153.5	-0.0415
	154	-18.47		154	-0.04539
	154.5	-18.44		154.5	-0.03367
	155	-18.44		155	-0.03038
	155.5	-18.43		155.5	-0.03982
	156	-18.42		156	-0.05812
	156.5	-18.39		156.5	-0.04752
	157	-18.37		157	-0.0324
	157.5	-18.34		157.5	-0.0298
	158	-18.36		158	-0.03602
	158.5	-18.32		158.5	-0.03875
	159	-18.32		159	-0.04886
	159.5	-18.28		159.5	-0.03632
	160	-18.26		160	-0.04262
	160.5	-18.25		160.5	-0.0318
	161	-18.2		161	-0.043
	161.5	-18.2		161.5	-0.04705
	162	-18.2		162	-0.03378
	162.5	-18.17		162.5	-0.03419
	163	-18.17		163	-0.04308
	163.5	-18.14		163.5	-0.03261
	164	-18.14		164	-0.03468
	164.5	-18.15		164.5	-0.03836
	165	-18.09		165	-0.05059
	165.5	-18.06		165.5	-0.05637
	166	-18.06		166	-0.03505
	166.5	-18.05		166.5	-0.04301
	167	-18.05		167	-0.03819
	167.5	-18.02		167.5	-0.03018
	168	-18		168	-0.03117
	168.5	-17.98		168.5	-0.03932
	169	-17.95		169	-0.03613
	169.5	-17.94		169.5	-0.0492
	170	-17.9		170	-0.02833
	170.5	-17.91		170.5	-0.05235
	171	-17.88		171	-0.02833
	171.5	-17.9		171.5	-0.03239
	172	-17.89		172	-0.03756
	172.5	-17.85		172.5	-0.03891
	173	-17.83		173	-0.04141
	173.5	-17.82		173.5	-0.0454
	174	-17.79		174	-0.0447
	174.5	-17.8		174.5	-0.03843
	175	-17.77		175	-0.04143
	175.5	-17.75		175.5	-0.04759
	176	-17.74		176	-0.0406
	176.5	-17.72		176.5	-0.04772
	177	-17.72		177	-0.03242
	177.5	-17.7		177.5	-0.04386
	178	-17.68		178	-0.0187
	178.5	-17.68		178.5	-0.04081
	179	-17.65		179	-0.03448
	179.5	-17.65		179.5	-0.03397
	180	-17.64		180	-0.03269
	180.5	-17.61		180.5	-0.02183
	181	-17.6		181	-0.03267
	181.5	-17.6		181.5	-0.03658
	182	-17.59		182	-0.0458
	182.5	-17.58		182.5	-0.02425
	183	-17.6		183	-0.03124
	183.5	-17.56		183.5	-0.02599
	184	-17.56		184	-0.03816
	184.5	-17.53		184.5	-0.0359
	185	-17.52		185	-0.04008
	185.5	-17.51		185.5	-0.03531
	186	-17.5		186	-0.02437
	186.5	-17.48		186.5	-0.03236
	187	-17.46		187	-0.03627
	187.5	-17.46		187.5	-0.02765
	188	-17.46		188	-0.02692
	188.5	-17.47		188.5	-0.03226
	189	-17.46		189	-0.04605
	189.5	-17.46		189.5	-0.03197
	190	-17.42		190	-0.02629
	190.5	-17.43		190.5	-0.02054
	191	-17.4		191	-0.02719
	191.5	-17.39		191.5	-0.02016
	192	-17.41		192	-0.0335
	192.5	-17.36		192.5	-0.03272
	193	-17.35		193	-0.03648
	193.5	-17.33		193.5	-0.0377
	194	-17.32		194	-0.03187
	194.5	-17.33		194.5	-0.02397
	195	-17.29		195	-0.02416
	195.5	-17.28		195.5	-0.02842
	196	-17.28		196	-0.02558
	196.5	-17.25		196.5	-0.02609
	197	-17.27		197	-0.03832
	197.5	-17.26		197.5	-0.02808
	198	-17.22		198	-0.03579
	198.5	-17.21		198.5	-0.04022
	199	-17.2		199	-0.04569
	199.5	-17.2		199.5	-0.02358
	200	-17.19		200	-0.03385
	200.5	-17.17		200.5	-0.02239
	201	-17.16		201	-0.02637
	201.5	-17.14		201.5	-0.02695
	202	-17.1		202	-0.02565
	202.5	-17.12		202.5	-0.02184
	203	-17.08		203	-0.02796
	203.5	-17.06		203.5	-0.02655
	204	-17.05		204	-0.03649
	204.5	-17.06		204.5	-0.03392
	205	-17		205	-0.04004
	205.5	-17.01		205.5	-0.0317
	206	-17.01		206	-0.02453
	206.5	-16.97		206.5	-0.04067
	207	-16.97		207	-0.04642
	207.5	-16.96		207.5	-0.02022
	208	-16.95		208	-0.02743
	208.5	-16.95		208.5	-0.02644
	209	-16.95		209	-0.01936
	209.5	-16.91		209.5	-0.0295
	210	-16.94		210	-0.03085
	210.5	-16.93		210.5	-0.02484
	211	-16.9		211	-0.0259
	211.5	-16.9		211.5	-0.0288
	212	-16.87		212	-0.02185
	212.5	-16.85		212.5	-0.03282
	213	-16.85		213	-0.04381
	213.5	-16.87		213.5	-0.02122
	214	-16.84		214	-0.02308
	214.5	-16.84		214.5	-0.02497
	215	-16.82		215	-0.03307
	215.5	-16.81		215.5	-0.01975
	216	-16.82		216	-0.02066
	216.5	-16.82		216.5	-0.02795
	217	-16.78		217	-0.02097
	217.5	-16.77		217.5	-0.02919
	218	-16.76		218	-0.02017
	218.5	-16.76		218.5	-0.02424
	219	-16.75		219	-0.02506
	219.5	-16.75		219.5	-0.03213
	220	-16.74		220	-0.02317
	220.5	-16.74		220.5	-0.01876
	221	-16.7		221	-0.02025
	221.5	-16.69		221.5	-0.02913
	222	-16.67		222	-0.02344
	222.5	-16.67		222.5	-0.02477
	223	-16.67		223	-0.01317
	223.5	-16.65		223.5	-0.02109
	224	-16.64		224	-0.01519
	224.5	-16.63		224.5	-0.03112
	225	-16.62		225	-0.03027
	225.5	-16.61		225.5	-0.02478
	226	-16.59		226	-0.03809
	226.5	-16.57		226.5	-0.02927
	227	-16.57		227	-0.03997
	227.5	-16.55		227.5	-0.03854
	228	-16.56		228	-0.02208
	228.5	-16.53		228.5	-0.03024
	229	-16.55		229	-0.02708
	229.5	-16.54		229.5	-0.04419
	230	-16.52		230	-0.03719
	230.5	-16.52		230.5	-0.02023
	231	-16.53		231	-0.03443
	231.5	-16.51		231.5	-0.02828
	232	-16.49		232	-0.02153
	232.5	-16.46		232.5	-0.03219
	233	-16.46		233	-0.03013
	233.5	-16.44		233.5	-0.02827
	234	-16.45		234	-0.02251
	234.5	-16.44		234.5	-0.02671
	235	-16.42		235	-0.02359
	235.5	-16.42		235.5	-0.03068
	236	-16.42		236	-0.02819
	236.5	-16.4		236.5	-0.03085
	237	-16.38		237	-0.02984
	237.5	-16.39		237.5	-0.03238
	238	-16.37		238	-0.02137
	238.5	-16.38		238.5	-0.02441
	239	-16.35		239	-0.01955
	239.5	-16.36		239.5	-0.0422
	240	-16.36		240	-0.03232
	240.5	-16.32		240.5	-0.02294
	241	-16.3		241	-0.02283
	241.5	-16.3		241.5	-0.0201
	242	-16.28		242	-0.02957
	242.5	-16.27		242.5	-0.03318
	243	-16.28		243	-0.02605
	243.5	-16.28		243.5	-0.01801
	244	-16.26		244	-0.02345
	244.5	-16.26		244.5	-0.02221
	245	-16.24		245	-0.02083
	245.5	-16.24		245.5	-0.02502
	246	-16.24		246	-0.02316
	246.5	-16.22		246.5	-0.02603
	247	-16.2		247	-0.03297
	247.5	-16.2		247.5	-0.01909
	248	-16.2		248	-0.02561
	248.5	-16.18		248.5	-0.02939
	249	-16.17		249	-0.01935
	249.5	-16.14		249.5	-0.02533
	250	-16.15		250	-0.02206
	250.5	-16.13		250.5	-0.02942
	251	-16.12		251	-0.02068
	251.5	-16.12		251.5	-0.03564
	252	-16.11		252	-0.02482
	252.5	-16.1		252.5	-0.02122
	253	-16.11		253	-0.03355
	253.5	-16.09		253.5	-0.03112
	254	-16.11		254	-0.02025
	254.5	-16.07		254.5	-0.0163
	255	-16.08		255	-0.02713
	255.5	-16.07		255.5	-0.01477
	256	-16.05		256	-0.01763
	256.5	-16.05		256.5	-0.02012
	257	-16.04		257	-0.02365
	257.5	-16.02		257.5	-0.02638
	258	-16.01		258	-0.02923
	258.5	-16.01		258.5	-0.022
	259	-16.02		259	-0.02376
	259.5	-15.98		259.5	-0.02361
	260	-16.01		260	-0.02534
	260.5	-15.98		260.5	-0.0257
	261	-15.97		261	-0.01847
	261.5	-16		261.5	-0.03088
	262	-15.96		262	-0.01799
	262.5	-15.95		262.5	-0.03458
	263	-15.96		263	-0.03156
	263.5	-15.94		263.5	-0.01567
	264	-15.93		264	-0.02231
	264.5	-15.92		264.5	-0.02061
	265	-15.91		265	-0.02245
	265.5	-15.89		265.5	-0.02385
	266	-15.89		266	-0.02271
	266.5	-15.9		266.5	-0.03824
	267	-15.89		267	-0.01505
	267.5	-15.88		267.5	-0.0303
	268	-15.87		268	-0.02515
	268.5	-15.88		268.5	-0.01878
	269	-15.84		269	-0.03556
	269.5	-15.85		269.5	-0.01878
	270	-15.85		270	-0.02043
	270.5	-15.8		270.5	-0.01484
	271	-15.84		271	-0.02614
	271.5	-15.83		271.5	-0.02367
	272	-15.82		272	-0.01789
	272.5	-15.8		272.5	-0.03334
	273	-15.79		273	-0.0228
	273.5	-15.78		273.5	-0.02288
	274	-15.77		274	-0.01103
	274.5	-15.78		274.5	-0.02421
	275	-15.77		275	-0.03142
	275.5	-15.77		275.5	-0.0255
	276	-15.76		276	-0.02922
	276.5	-15.75		276.5	-0.03677
	277	-15.73		277	-0.01742
	277.5	-15.73		277.5	-0.01674
	278	-15.76		278	-0.02661
	278.5	-15.71		278.5	-0.02817
	279	-15.72		279	-0.02648
	279.5	-15.72		279.5	-0.01761
	280	-15.72		280	-0.02091
	280.5	-15.68		280.5	-0.02853
	281	-15.69		281	-0.01987
	281.5	-15.66		281.5	-0.02584
	282	-15.68		282	-0.01546
	282.5	-15.66		282.5	-0.02306
	283	-15.67		283	-0.02303
	283.5	-15.65		283.5	-0.01235
	284	-15.62		284	-0.01391
	284.5	-15.61		284.5	-0.01991
	285	-15.58		285	-0.02007
	285.5	-15.6		285.5	-0.02165
	286	-15.55		286	-0.02816
	286.5	-15.55		286.5	-0.02448
	287	-15.57		287	-0.01928
	287.5	-15.58		287.5	-0.01005
	288	-15.56		288	-0.03066
	288.5	-15.58		288.5	-0.01578
	289	-15.51		289	-0.02958
	289.5	-15.53		289.5	-0.0172
	290	-15.51		290	-0.01913
	290.5	-15.5		290.5	-0.02409
	291	-15.48		291	-0.03096
	291.5	-15.48		291.5	-0.03128
	292	-15.46		292	-0.02771
	292.5	-15.45		292.5	-0.01999
	293	-15.44		293	-0.02281
	293.5	-15.47		293.5	-0.01886
	294	-15.48		294	-0.02291
	294.5	-15.43		294.5	-0.02299
	295	-15.43		295	-0.02216
	295.5	-15.41		295.5	-0.02137
	296	-15.4		296	-0.02204
	296.5	-15.4		296.5	-0.01307
	297	-15.39		297	-0.01737
	297.5	-15.36		297.5	-0.02922
	298	-15.39		298	-0.01264
	298.5	-15.37		298.5	-0.02962
	299	-15.37		299	-0.03056
	299.5	-15.4		299.5	-0.0303
	300	-15.37		300	-0.02032
	300.5	-15.33		300.5	-0.02902
	301	-15.34		301	-0.01358
	301.5	-15.35		301.5	-0.02233
	302	-15.35		302	-0.015
	302.5	-15.33		302.5	-0.03014
	303	-15.31		303	-0.0133
	303.5	-15.3		303.5	-0.0216
	304	-15.32		304	-0.01847
	304.5	-15.33		304.5	-0.01126
	305	-15.31		305	-0.02156
	305.5	-15.29		305.5	-0.01174
	306	-15.29		306	-0.02923
	306.5	-15.3		306.5	-0.02961
	307	-15.26		307	-0.01769
	307.5	-15.26		307.5	-0.02324
	308	-15.25		308	-0.02094
	308.5	-15.24		308.5	-0.02577
	309	-15.27		309	-0.01673
	309.5	-15.24		309.5	-0.02301
	310	-15.23		310	-0.02105
	310.5	-15.25		310.5	-0.03523
	311	-15.22		311	-0.03535
	311.5	-15.23		311.5	-0.00594
	312	-15.2		312	-0.00681
	312.5	-15.2		312.5	-0.0218
	313	-15.2		313	-0.01118
	313.5	-15.17		313.5	-0.01973
	314	-15.18		314	-0.02348
	314.5	-15.18		314.5	-0.03761
	315	-15.15		315	-0.0181
	315.5	-15.16		315.5	-0.02242
	316	-15.13		316	-0.02271
	316.5	-15.14		316.5	-0.01491
	317	-15.12		317	-0.01945
	317.5	-15.12		317.5	-0.01473
	318	-15.11		318	-0.01633
	318.5	-15.1		318.5	-0.02577
	319	-15.07		319	-0.03414
	319.5	-15.08		319.5	-0.02894
	320	-15.09		320	-0.02346
	320.5	-15.09		320.5	-0.00653
	321	-15.08		321	-0.00821
	321.5	-15.08		321.5	-0.02075
	322	-15.07		322	-0.02267
	322.5	-15.04		322.5	-0.0212
	323	-15.03		323	-0.02503
	323.5	-15.03		323.5	-0.02958
	324	-15.04		324	-0.01853
	324.5	-15.03		324.5	-0.0172
	325	-15.03		325	-0.02315
	325.5	-15		325.5	-0.01272
	326	-15.01		326	-0.02395
	326.5	-15		326.5	-0.01925
	327	-15		327	-0.03018
	327.5	-14.98		327.5	-0.02451
	328	-14.96		328	-0.01871
	328.5	-14.98		328.5	-0.0299
	329	-14.98		329	-0.01659
	329.5	-14.95		329.5	-0.00935
	330	-14.96		330	-0.01849
	330.5	-14.97		330.5	-0.03343
	331	-14.98		331	-0.01604
	331.5	-14.95		331.5	-0.01936
	332	-14.95		332	-0.01567
	332.5	-14.93		332.5	-0.01857
	333	-14.92		333	-0.01629
	333.5	-14.9		333.5	-0.02319
	334	-14.9		334	-0.02422
	334.5	-14.9		334.5	-0.02247
	335	-14.9		335	-0.01991
	335.5	-14.9		335.5	-0.02506
	336	-14.9		336	-0.01353
	336.5	-14.9		336.5	-0.01952
	337	-14.89		337	-0.02055
	337.5	-14.86		337.5	-0.00845
	338	-14.85		338	-0.02466
	338.5	-14.85		338.5	-0.01843
	339	-14.85		339	-0.01793
	339.5	-14.85		339.5	-0.01308
	340	-14.85		340	-0.02018
	340.5	-14.82		340.5	-0.01586
	341	-14.8		341	-0.01008
	341.5	-14.8		341.5	-0.01509
	342	-14.79		342	-0.02678
	342.5	-14.79		342.5	-0.02009
	343	-14.81		343	-0.0135
	343.5	-14.78		343.5	-0.02164
	344	-14.77		344	-0.01428
	344.5	-14.78		344.5	-0.01686
	345	-14.77		345	-0.0166
	345.5	-14.77		345.5	-0.01239
	346	-14.77		346	-0.01056
	346.5	-14.76		346.5	-0.01808
	347	-14.75		347	-0.01293
	347.5	-14.75		347.5	-0.02358
	348	-14.76		348	-0.02299
	348.5	-14.74		348.5	-0.01918
	349	-14.73		349	-0.0281
	349.5	-14.72		349.5	-0.01405
	350	-14.72		350	-0.02937
	350.5	-14.7		350.5	-0.01384
	351	-14.71		351	-0.01176
	351.5	-14.71		351.5	-0.01959
	352	-14.68		352	-0.01303
	352.5	-14.69		352.5	-0.01477
	353	-14.69		353	-0.0254
	353.5	-14.69		353.5	-0.02868
	354	-14.67		354	-0.02572
	354.5	-14.66		354.5	-0.01116
	355	-14.66		355	-0.02115
	355.5	-14.67		355.5	-0.01252
	356	-14.65		356	-0.01623
	356.5	-14.63		356.5	-0.01226
	357	-14.66		357	-0.01532
	357.5	-14.62		357.5	-0.02428
	358	-14.62		358	-0.02228
	358.5	-14.61		358.5	-0.01029
	359	-14.61		359	-0.01497
	359.5	-14.64		359.5	-0.02755
	360	-14.61		360	-0.01335
	360.5	-14.61		360.5	-0.02273
	361	-14.6		361	-0.01398
	361.5	-14.6		361.5	-0.01939
	362	-14.58		362	-0.02064
	362.5	-14.58		362.5	-0.01496
	363	-14.56		363	-0.01385
	363.5	-14.58		363.5	-0.0225
	364	-14.58		364	-0.02348
	364.5	-14.57		364.5	-0.01946
	365	-14.55		365	-0.02215
	365.5	-14.56		365.5	-0.0346
	366	-14.54		366	-0.02617
	366.5	-14.55		366.5	-0.01884
	367	-14.52		367	-0.0108
	367.5	-14.55		367.5	-0.01356
	368	-14.51		368	-0.01461
	368.5	-14.52		368.5	-0.01149
	369	-14.53		369	-0.01944
	369.5	-14.5		369.5	-0.02632
	370	-14.5		370	-0.01792
	370.5	-14.49		370.5	-0.01761
	371	-14.49		371	-0.02941
	371.5	-14.47		371.5	-0.01476
	372	-14.48		372	-0.01941
	372.5	-14.49		372.5	-0.02016
	373	-14.49		373	-0.02716
	373.5	-14.48		373.5	-0.01372
	374	-14.49		374	-0.0255
	374.5	-14.46		374.5	-0.01656
	375	-14.47		375	-0.02604
	375.5	-14.46		375.5	-0.01393
	376	-14.45		376	-0.01465
	376.5	-14.45		376.5	-0.01557
	377	-14.44		377	-0.01696
	377.5	-14.45		377.5	-0.02056
	378	-14.43		378	-0.02094
	378.5	-14.42		378.5	-0.01742
	379	-14.43		379	-0.0073
	379.5	-14.42		379.5	-0.00761
	380	-14.41		380	-0.02939
	380.5	-14.44		380.5	-0.02687
	381	-14.43		381	-0.02027
	381.5	-14.44		381.5	-0.02701
	382	-14.4		382	-0.02183
	382.5	-14.4		382.5	-0.01409
	383	-14.4		383	-0.02582
	383.5	-14.4		383.5	-0.01871
	384	-14.4		384	-0.03084
	384.5	-14.4		384.5	-0.02103
	385	-14.4		385	-0.02373
	385.5	-14.4		385.5	-0.01714
	386	-14.36		386	-0.01422
	386.5	-14.37		386.5	-0.01604
	387	-14.36		387	-0.01946
	387.5	-14.37		387.5	-0.01414
	388	-14.37		388	-0.01474
	388.5	-14.37		388.5	-0.02446
	389	-14.36		389	-0.01072
	389.5	-14.35		389.5	-0.01221
	390	-14.37		390	-0.01412
	390.5	-14.36		390.5	-0.00806
	391	-14.34		391	-0.00845
	391.5	-14.34		391.5	-0.01437
	392	-14.33		392	-0.0178
	392.5	-14.33		392.5	-0.01303
	393	-14.33		393	-0.01719
	393.5	-14.3		393.5	-0.00985
	394	-14.32		394	-0.00668
	394.5	-14.33		394.5	-0.00772
	395	-14.31		395	-0.0214
	395.5	-14.31		395.5	-0.01181
	396	-14.31		396	-0.01301
	396.5	-14.3		396.5	-0.01949
	397	-14.29		397	-0.02384
	397.5	-14.28		397.5	-0.02539
	398	-14.29		398	-0.00784
	398.5	-14.28		398.5	-0.00768
	399	-14.28		399	-0.0348
	399.5	-14.28		399.5	-0.02691
	400	-14.27		400	-0.011
	400.5	-14.26		400.5	-0.02238
	401	-14.27		401	-0.0166
	401.5	-14.27		401.5	-0.01723
	402	-14.29		402	-0.02667
	402.5	-14.28		402.5	-0.01941
	403	-14.28		403	-0.02377
	403.5	-14.29		403.5	-0.0167
	404	-14.26		404	-0.01376
	404.5	-14.27		404.5	-0.01242
	405	-14.29		405	-0.01788
	405.5	-14.26		405.5	-0.0171
	406	-14.26		406	-0.01888
	406.5	-14.27		406.5	-0.01299
	407	-14.25		407	-0.01843
	407.5	-14.24		407.5	-0.02359
	408	-14.25		408	-0.01572
	408.5	-14.25		408.5	-0.01367
	409	-14.25		409	-0.0131
	409.5	-14.24		409.5	-0.02059
	410	-14.24		410	-0.01379
	410.5	-14.24		410.5	-0.01546
	411	-14.24		411	-0.01671
	411.5	-14.24		411.5	-0.02662
	412	-14.22		412	-0.0146
	412.5	-14.24		412.5	-0.02573
	413	-14.25		413	-0.01119
	413.5	-14.25		413.5	-0.01963
	414	-14.23		414	-0.0238
	414.5	-14.24		414.5	-0.02308
	415	-14.2		415	-0.0221
	415.5	-14.2		415.5	-0.01546
	416	-14.2		416	-0.02866
	416.5	-14.21		416.5	-0.01552
	417	-14.23		417	-0.022
	417.5	-14.2		417.5	-0.0149
	418	-14.24		418	-0.01581
	418.5	-14.21		418.5	-0.03006
	419	-14.21		419	-0.01258
	419.5	-14.21		419.5	-0.00664
	420	-14.24		420	-0.00787
	420.5	-14.19		420.5	-0.01396
	421	-14.2		421	-0.01299
	421.5	-14.21		421.5	-0.01695
	422	-14.22		422	-0.01087
	422.5	-14.22		422.5	-0.02666
	423	-14.22		423	-0.02223
	423.5	-14.23		423.5	-0.0172
	424	-14.22		424	-0.01726
	424.5	-14.21		424.5	-0.01985
	425	-14.2		425	-0.00722
	425.5	-14.21		425.5	-0.01076
	426	-14.19		426	-0.01891
	426.5	-14.21		426.5	-0.01486
	427	-14.21		427	-0.00983
	427.5	-14.21		427.5	-0.0128
	428	-14.21		428	-0.01404
	428.5	-14.23		428.5	-0.01005
	429	-14.22		429	-0.0188
	429.5	-14.22		429.5	-0.01491
	430	-14.21		430	-0.01645
	430.5	-14.23		430.5	-0.01336
	431	-14.23		431	-0.01982
	431.5	-14.22		431.5	-0.02312
	432	-14.24		432	-0.02037
	432.5	-14.21		432.5	-0.01988
	433	-14.22		433	-0.02285
	433.5	-14.19		433.5	-0.01039
	434	-14.24		434	-0.018
	434.5	-14.24		434.5	-0.01708
	435	-14.23		435	-0.01655
	435.5	-14.24		435.5	-0.01689
	436	-14.25		436	-0.01772
	436.5	-14.25		436.5	-0.01539
	437	-14.25		437	-0.01502
	437.5	-14.25		437.5	-0.01375
	438	-14.24		438	-0.0248
	438.5	-14.25		438.5	-0.02215
	439	-14.25		439	-0.02555
	439.5	-14.24		439.5	-0.01413
	440	-14.24		440	-0.01155
	440.5	-14.24		440.5	-0.02255
	441	-14.24		441	-0.0068
	441.5	-14.24		441.5	-0.00757
	442	-14.26		442	-0.02398
	442.5	-14.24		442.5	-0.02403
	443	-14.24		443	-0.00636
	443.5	-14.27		443.5	-0.00593
	444	-14.25		444	-0.02439
	444.5	-14.26		444.5	-0.02679
	445	-14.27		445	-0.03029
	445.5	-14.25		445.5	-0.0142
	446	-14.28		446	-0.01856
	446.5	-14.28		446.5	-0.03119
	447	-14.28		447	-0.01307
	447.5	-14.27		447.5	-0.01467
	448	-14.3		448	-0.01066
	448.5	-14.28		448.5	-0.02524
	449	-14.28		449	-0.01513
	449.5	-14.29		449.5	-0.00614
	450	-14.3		450	-0.00939
	450.5	-14.33		450.5	-0.01731
	451	-14.28		451	-0.02258
	451.5	-14.29		451.5	-0.02339
	452	-14.29		452	-0.01723
	452.5	-14.3		452.5	-0.01264
	453	-14.31		453	-0.02257
	453.5	-14.3		453.5	-0.02654
	454	-14.32		454	-0.02604
	454.5	-14.32		454.5	-0.02095
	455	-14.32		455	-0.02123
	455.5	-14.31		455.5	-0.02
	456	-14.32		456	-0.00896
	456.5	-14.34		456.5	-0.02673
	457	-14.32		457	-0.00837
	457.5	-14.29		457.5	-0.00662
	458	-14.36		458	-0.0066
	458.5	-14.32		458.5	-0.00989
	459	-14.34		459	-0.0235
	459.5	-14.33		459.5	-0.01084
	460	-14.34		460	-0.02079
	460.5	-14.34		460.5	-0.02776
	461	-14.34		461	-0.02724
	461.5	-14.36		461.5	-0.01048
	462	-14.36		462	-0.01492
	462.5	-14.34		462.5	-0.01425
	463	-14.36		463	-0.02012
	463.5	-14.36		463.5	-0.01938
	464	-14.37		464	-0.02333
	464.5	-14.35		464.5	-0.00943
	465	-14.34		465	-0.01045
	465.5	-14.37		465.5	-0.02027
	466	-14.37		466	-0.01198
	466.5	-14.39		466.5	-0.01377
	467	-14.36		467	-0.00892
	467.5	-14.38		467.5	-0.02802
	468	-14.37		468	-0.02152
	468.5	-14.37		468.5	-0.00862
	469	-14.4		469	-0.01874
	469.5	-14.38		469.5	-0.02027
	470	-14.4		470	-0.00715
	470.5	-14.39		470.5	-0.00576
	471	-14.4		471	-0.02605
	471.5	-14.38		471.5	-0.01275
	472	-14.4		472	-0.01979
	472.5	-14.4		472.5	-0.01072
	473	-14.39		473	-0.03081
	473.5	-14.42		473.5	-0.01862
	474	-14.41		474	-0.0108
	474.5	-14.4		474.5	-0.01681
	475	-14.45		475	-0.01515
	475.5	-14.41		475.5	-0.0204
	476	-14.41		476	-0.01107
	476.5	-14.44		476.5	-0.02213
	477	-14.42		477	-0.01976
	477.5	-14.43		477.5	-0.01375
	478	-14.41		478	-0.02811
	478.5	-14.42		478.5	-0.01543
	479	-14.43		479	-0.02219
	479.5	-14.43		479.5	-0.02294
	480	-14.44		480	-0.02259
	480.5	-14.42		480.5	-0.0271
	481	-14.43		481	-0.01543
	481.5	-14.44		481.5	-0.02781
	482	-14.43		482	-0.00732
	482.5	-14.41		482.5	-0.00601
	483	-14.47		483	-0.01659
	483.5	-14.45		483.5	-0.01875
	484	-14.47		484	-0.02308
	484.5	-14.47		484.5	-0.01998
	485	-14.45		485	-0.00631
	485.5	-14.47		485.5	-0.00958
	486	-14.47		486	-0.02604
	486.5	-14.48		486.5	-0.01888
	487	-14.48		487	-0.01432
	487.5	-14.48		487.5	-0.02176
	488	-14.46		488	-0.0142
	488.5	-14.46		488.5	-0.01593
	489	-14.46		489	-0.02435
	489.5	-14.49		489.5	-0.01717
	490	-14.49		490	-0.02357
	490.5	-14.49		490.5	-0.01487
	491	-14.49		491	-0.00927
	491.5	-14.47		491.5	-0.01956
	492	-14.47		492	-0.01118
	492.5	-14.48		492.5	-0.01417
	493	-14.47		493	-0.01769
	493.5	-14.49		493.5	-0.01364
	494	-14.47		494	-0.00596
	494.5	-14.49		494.5	-0.00891
	495	-14.49		495	-0.01791
	495.5	-14.49		495.5	-0.02109
	496	-14.5		496	-0.02229
	496.5	-14.5		496.5	-0.01099
	497	-14.5		497	-0.01005
	497.5	-14.52		497.5	-0.01988
	498	-14.52		498	-0.01711
	498.5	-14.5		498.5	-0.01281
	499	-14.52		499	-0.01122
	499.5	-14.5		499.5	-0.02581
	500	-14.52		500	-0.02559
	500.5	-14.49		500.5	-0.00863
	501	-14.53		501	-0.01914
	501.5	-14.51		501.5	-0.0167
	502	-14.54		502	-0.01126
	502.5	-14.52		502.5	-0.01278
	503	-14.51		503	-0.02103
	503.5	-14.5		503.5	-0.00612
	504	-14.51		504	-0.00729
	504.5	-14.53		504.5	-0.01548
	505	-14.5		505	-0.01608
	505.5	-14.53		505.5	-0.01316
	506	-14.53		506	-0.01684
	506.5	-14.54		506.5	-0.00751
	507	-14.53		507	-0.00656
	507.5	-14.53		507.5	-0.02381
	508	-14.53		508	-0.00714
	508.5	-14.54		508.5	-0.00952
	509	-14.54		509	-0.02766
	509.5	-14.52		509.5	-0.01469
	510	-14.55		510	-0.029
	510.5	-14.55		510.5	-0.0089
	511	-14.52		511	-0.02783
	511.5	-14.54		511.5	-0.01545
	512	-14.52		512	-0.02164
	512.5	-14.52		512.5	-0.00979
	513	-14.53		513	-0.02407
	513.5	-14.53		513.5	-0.02184
	514	-14.52		514	-0.00802
	514.5	-14.51		514.5	-0.00814
	515	-14.51		515	-0.01404
	515.5	-14.53		515.5	-0.02656
	516	-14.52		516	-0.00888
	516.5	-14.51		516.5	-0.01956
	517	-14.52		517	-0.01478
	517.5	-14.54		517.5	-0.01645
	518	-14.55		518	-0.01694
	518.5	-14.54		518.5	-0.01079
	519	-14.51		519	-0.02257
	519.5	-14.54		519.5	-0.01015
	520	-14.55		520	-0.02436
	520.5	-14.52		520.5	-0.008
	521	-14.53		521	-0.00811
	521.5	-14.52		521.5	-0.02032
	522	-14.54		522	-0.01762
	522.5	-14.54		522.5	-0.01768
	523	-14.53		523	-0.01672
	523.5	-14.54		523.5	-0.01515
	524	-14.55		524	-0.02287
	524.5	-14.56		524.5	-0.01091
	525	-14.55		525	-0.01795
	525.5	-14.57		525.5	-0.01758
	526	-14.56		526	-0.01193
	526.5	-14.56		526.5	-0.01341
	527	-14.55		527	-0.02479
	527.5	-14.56		527.5	-0.01201
	528	-14.55		528	-0.01896
	528.5	-14.58		528.5	-0.01717
	529	-14.57		529	-0.01387
	529.5	-14.57		529.5	-0.01769
	530	-14.58		530	-0.01171
	530.5	-14.6		530.5	-0.01228
	531	-14.57		531	-0.01296
	531.5	-14.58		531.5	-0.01795
	532	-14.6		532	-0.01987
	532.5	-14.56		532.5	-0.0223
	533	-14.59		533	-0.01288
	533.5	-14.58		533.5	-0.0119
	534	-14.62		534	-0.01882
	534.5	-14.58		534.5	-0.02671
	535	-14.59		535	-0.01036
	535.5	-14.57		535.5	-0.01383
	536	-14.56		536	-0.01536
	536.5	-14.57		536.5	-0.00918
	537	-14.59		537	-0.01855
	537.5	-14.59		537.5	-0.01974
	538	-14.58		538	-0.00964
	538.5	-14.59		538.5	-0.01946
	539	-14.6		539	-0.01917
	539.5	-14.59		539.5	-0.00901
	540	-14.59		540	-0.01463
	540.5	-14.58		540.5	-0.01861
	541	-14.59		541	-0.00444
	541.5	-14.56		541.5	-0.00675
	542	-14.58		542	-0.01872
	542.5	-14.58		542.5	-0.01294
	543	-14.55		543	-0.01306
	543.5	-14.56		543.5	-0.01812
	544	-14.58		544	-0.01748
	544.5	-14.57		544.5	-0.02174
	545	-14.56		545	-0.0133
	545.5	-14.6		545.5	-0.02477
	546	-14.59		546	-0.01771
	546.5	-14.58		546.5	-0.01714
	547	-14.62		547	-0.0243
	547.5	-14.59		547.5	-0.00897
	548	-14.58		548	-0.01482
	548.5	-14.59		548.5	-0.01953
	549	-14.58		549	-0.01122
	549.5	-14.6		549.5	-0.01295
	550	-14.58		550	-0.01545
	550.5	-14.58		550.5	-0.01636
	551	-14.59		551	-0.00214
	551.5	-14.58		551.5	-0.00649
	552	-14.58		552	-0.02317
	552.5	-14.57		552.5	-0.01401
	553	-14.57		553	-0.01919
	553.5	-14.58		553.5	-0.00589
	554	-14.58		554	-0.00764
	554.5	-14.56		554.5	-0.0223
	555	-14.59		555	-0.01
	555.5	-14.58		555.5	-0.00676
	556	-14.6		556	-0.01033
	556.5	-14.6		556.5	-0.01447
	557	-14.6		557	-0.02484
	557.5	-14.6		557.5	-0.01036
	558	-14.61		558	-0.01066
	558.5	-14.58		558.5	-0.01263
	559	-14.61		559	-0.01269
	559.5	-14.58		559.5	-0.01451
	560	-14.62		560	-0.02668
	560.5	-14.61		560.5	-0.02743
	561	-14.62		561	-0.00947
	561.5	-14.6		561.5	-0.01496
	562	-14.61		562	-0.01724
	562.5	-14.61		562.5	-0.01127
	563	-14.61		563	-0.01454
	563.5	-14.61		563.5	-0.00947
	564	-14.59		564	-0.00854
	564.5	-14.61		564.5	-0.01217
	565	-14.6		565	-0.01569
	565.5	-14.58		565.5	-0.02181
	566	-14.58		566	-0.01755
	566.5	-14.6		566.5	-0.03166
	567	-14.6		567	-0.02051
	567.5	-14.6		567.5	-0.0159
	568	-14.6		568	-0.00502
	568.5	-14.58		568.5	-0.0101
	569	-14.58		569	-0.0283
	569.5	-14.6		569.5	-0.00879
	570	-14.61		570	-0.01385
	570.5	-14.6		570.5	0.00219
	571	-14.61		571	-0.00468
	571.5	-14.58		571.5	-0.0251
	572	-14.59		572	-0.01097
	572.5	-14.59		572.5	-0.01356
	573	-14.59		573	-0.01817
	573.5	-14.59		573.5	-0.01716
	574	-14.59		574	-0.01596
	574.5	-14.6		574.5	-0.02714
	575	-14.59		575	-0.02105
	575.5	-14.58		575.5	-0.02468
	576	-14.6		576	-0.01532
	576.5	-14.6		576.5	-0.0198
	577	-14.59		577	-0.01512
	577.5	-14.59		577.5	-0.01226
	578	-14.6		578	-0.02126
	578.5	-14.57		578.5	-0.01175
	579	-14.6		579	-0.00535
	579.5	-14.6		579.5	-0.00625
	580	-14.6		580	-0.02183
	580.5	-14.57		580.5	-0.02328
	581	-14.58		581	-0.01562
	581.5	-14.58		581.5	-0.0222
	582	-14.6		582	-0.01218
	582.5	-14.59		582.5	-0.01727
	583	-14.59		583	-0.01291
	583.5	-14.59		583.5	-0.02804
	584	-14.6		584	-0.0087
	584.5	-14.58		584.5	-0.01815
	585	-14.6		585	-0.02244
	585.5	-14.6		585.5	-0.02216
	586	-14.62		586	-0.01513
	586.5	-14.6		586.5	-0.01942
	587	-14.59		587	-0.01793
	587.5	-14.6		587.5	-0.01386
	588	-14.58		588	-0.00839
	588.5	-14.57		588.5	-0.02164
	589	-14.58		589	-0.01759
	589.5	-14.58		589.5	-0.01241
	590	-14.6		590	-0.01209
	590.5	-14.6		590.5	-0.0166
	591	-14.57		591	-0.0075
	591.5	-14.6		591.5	-0.00991
	592	-14.59		592	-0.0216
	592.5	-14.61		592.5	-0.01888
	593	-14.61		593	-0.01376
	593.5	-14.59		593.5	-0.01813
	594	-14.61		594	-0.02078
	594.5	-14.6		594.5	-0.01035
	595	-14.51		595	-0.01594
	595.5	-14.63		595.5	-0.01406
	596	-14.24		596	-0.02316
	596.5	-22.71		596.5	-0.01788
	597	-22.81		597	-0.02284
	597.5	-25.25		597.5	-0.01738
	598	-25.34		598	-0.05035
	598.5	-25.36		598.5	-0.1164
	599	-25.64		599	-0.2127
	599.5	-26.21		599.5	-0.1222
	600	-26.94		600	-0.8257
	600.5	-27.34		600.5	-3.72
	601	-27.55		601	-9.947
	601.5	-27.63		601.5	-25.25
	602	-27.51		602	-31.61
	602.5	-27.25		602.5	-34.77
	603	-27		603	-37.08
	603.5	-26.75		603.5	-38.72
	604	-26.52		604	-39.93
	604.5	-26.33		604.5	-40.78
	605	-26.14		605	-41.26
	605.5	-25.96		605.5	-41.6
	606	-25.75		606	-41.8
	606.5	-25.55		606.5	-41.8
	607	-25.37		607	-41.62
	607.5	-25.17		607.5	-41.37
	608	-24.98		608	-41.3
	608.5	-24.81		608.5	-41.28
	609	-24.63		609	-41.28
	609.5	-24.43		609.5	-41.27
	610	-24.27		610	-41.23
	610.5	-24.14		610.5	-41.1
	611	-24		611	-40.95
	611.5	-23.84		611.5	-40.96
	612	-23.72		612	-41.06
	612.5	-23.59		612.5	-41.09
	613	-23.45		613	-41.02
	613.5	-23.34		613.5	-40.81
	614	-23.19		614	-40.51
	614.5	-23.07		614.5	-40.19
	615	-22.96		615	-39.79
	615.5	-22.85		615.5	-39.4
	616	-22.74		616	-39.01
	616.5	-22.63		616.5	-38.62
	617	-22.5		617	-38.24
	617.5	-22.41		617.5	-37.84
	618	-22.33		618	-37.43
	618.5	-22.19		618.5	-37.04
	619	-22.07		619	-36.6
	619.5	-21.98		619.5	-36.22
	620	-21.9		620	-35.86
	620.5	-21.8		620.5	-35.5
	621	-21.7		621	-35.12
	621.5	-21.63		621.5	-34.74
	622	-21.56		622	-34.4
	622.5	-21.46		622.5	-34.03
	623	-21.38		623	-33.71
	623.5	-21.27		623.5	-33.38
	624	-21.22		624	-33.04
	624.5	-21.13		624.5	-32.71
	625	-21.05		625	-32.41
	625.5	-21		625.5	-32.11
	626	-20.91		626	-31.83
	626.5	-20.83		626.5	-31.6
	627	-20.78		627	-31.3
	627.5	-20.71		627.5	-31.1
	628	-20.63		628	-30.83
	628.5	-20.57		628.5	-30.63
	629	-20.53		629	-30.4
	629.5	-20.45		629.5	-30.2
	630	-20.39		630	-30.02
	630.5	-20.35		630.5	-29.84
	631	-20.3		631	-29.64
	631.5	-20.22		631.5	-29.48
	632	-20.14		632	-29.33
	632.5	-20.11		632.5	-29.19
	633	-20.03		633	-28.99
	633.5	-19.96		633.5	-28.84
	634	-19.91		634	-28.69
	634.5	-19.87		634.5	-28.51
	635	-19.81		635	-28.38
	635.5	-19.74		635.5	-28.24
	636	-19.72		636	-28.09
	636.5	-19.7		636.5	-27.95
	637	-19.61		637	-27.82
	637.5	-19.54		637.5	-27.68
	638	-19.51		638	-27.55
	638.5	-19.46		638.5	-27.42
	639	-19.42		639	-27.33
	639.5	-19.36		639.5	-27.21
	640	-19.32		640	-27.06
	640.5	-19.25		640.5	-26.93
	641	-19.23		641	-26.8
	641.5	-19.13		641.5	-26.7
	642	-19.09		642	-26.62
	642.5	-19.06		642.5	-26.5
	643	-19.01		643	-26.42
	643.5	-18.95		643.5	-26.31
	644	-18.94		644	-26.21
	644.5	-18.91		644.5	-26.09
	645	-18.84		645	-25.97
	645.5	-18.81		645.5	-25.89
	646	-18.74		646	-25.79
	646.5	-18.71		646.5	-25.7
	647	-18.65		647	-25.63
	647.5	-18.61		647.5	-25.55
	648	-18.59		648	-25.42
	648.5	-18.52		648.5	-25.36
	649	-18.49		649	-25.26
	649.5	-18.42		649.5	-25.2
	650	-18.41		650	-25.11
	650.5	-18.37		650.5	-25.03
	651	-18.34		651	-24.97
	651.5	-18.29		651.5	-24.89
	652	-18.23		652	-24.8
	652.5	-18.2		652.5	-24.73
	653	-18.16		653	-24.65
	653.5	-18.14		653.5	-24.6
	654	-18.1		654	-24.52
	654.5	-18.05		654.5	-24.45
	655	-18.02		655	-24.37
	655.5	-18		655.5	-24.32
	656	-17.92		656	-24.24
	656.5	-17.9		656.5	-24.19
	657	-17.89		657	-24.15
	657.5	-17.84		657.5	-24.07
	658	-17.8		658	-23.99
	658.5	-17.76		658.5	-23.9
	659	-17.73		659	-23.89
	659.5	-17.68		659.5	-23.79
	660	-17.67		660	-23.74
	660.5	-17.62		660.5	-23.67
	661	-17.59		661	-23.6
	661.5	-17.57		661.5	-23.54
	662	-17.51		662	-23.5
	662.5	-17.51		662.5	-23.43
	663	-17.46		663	-23.39
	663.5	-17.44		663.5	-23.33
	664	-17.41		664	-23.26
	664.5	-17.38		664.5	-23.22
	665	-17.36		665	-23.16
	665.5	-17.31		665.5	-23.13
	666	-17.31		666	-23.05
	666.5	-17.26		666.5	-23
	667	-17.23		667	-22.95
	667.5	-17.17		667.5	-22.9
	668	-17.18		668	-22.87
	668.5	-17.16		668.5	-22.81
	669	-17.15		669	-22.77
	669.5	-17.09		669.5	-22.71
	670	-17.06		670	-22.66
	670.5	-17.05		670.5	-22.62
	671	-17.02		671	-22.57
	671.5	-17		671.5	-22.54
	672	-16.96		672	-22.48
	672.5	-16.95		672.5	-22.43
	673	-16.93		673	-22.38
	673.5	-16.88		673.5	-22.33
	674	-16.86		674	-22.31
	674.5	-16.84		674.5	-22.25
	675	-16.83		675	-22.21
	675.5	-16.8		675.5	-22.16
	676	-16.78		676	-22.12
	676.5	-16.76		676.5	-22.08
	677	-16.73		677	-22.01
	677.5	-16.71		677.5	-21.99
	678	-16.7		678	-21.96
	678.5	-16.68		678.5	-21.93
	679	-16.64		679	-21.87
	679.5	-16.61		679.5	-21.84
	680	-16.59		680	-21.81
	680.5	-16.56		680.5	-21.74
	681	-16.56		681	-21.71
	681.5	-16.5		681.5	-21.68
	682	-16.48		682	-21.64
	682.5	-16.49		682.5	-21.62
	683	-16.47		683	-21.56
	683.5	-16.47		683.5	-21.53
	684	-16.42		684	-21.5
	684.5	-16.41		684.5	-21.45
	685	-16.4		685	-21.41
	685.5	-16.39		685.5	-21.38
	686	-16.36		686	-21.35
	686.5	-16.34		686.5	-21.34
	687	-16.31		687	-21.27
	687.5	-16.29		687.5	-21.26
	688	-16.27		688	-21.22
	688.5	-16.25		688.5	-21.19
	689	-16.2		689	-21.15
	689.5	-16.19		689.5	-21.11
	690	-16.17		690	-21.08
	690.5	-16.16		690.5	-21.03
	691	-16.15		691	-21
	691.5	-16.11		691.5	-20.98
	692	-16.11		692	-20.92
	692.5	-16.08		692.5	-20.92
	693	-16.07		693	-20.87
	693.5	-16.05		693.5	-20.85
	694	-16.02		694	-20.81
	694.5	-16.01		694.5	-20.81
	695	-15.99		695	-20.74
	695.5	-16		695.5	-20.7
	696	-15.96		696	-20.68
	696.5	-15.96		696.5	-20.66
	697	-15.94		697	-20.65
	697.5	-15.91		697.5	-20.62
	698	-15.91		698	-20.59
	698.5	-15.89		698.5	-20.53
	699	-15.85		699	-20.51
	699.5	-15.85		699.5	-20.5
	700	-15.83		700	-20.46
	700.5	-15.84		700.5	-20.44
	701	-15.78		701	-20.41
	701.5	-15.79		701.5	-20.37
	702	-15.77		702	-20.35
	702.5	-15.75		702.5	-20.31
	703	-15.75		703	-20.28
	703.5	-15.69		703.5	-20.27
	704	-15.69		704	-20.23
	704.5	-15.67		704.5	-20.21
	705	-15.7		705	-20.21
	705.5	-15.65		705.5	-20.17
	706	-15.65		706	-20.15
	706.5	-15.64		706.5	-20.14
	707	-15.61		707	-20.11
	707.5	-15.6		707.5	-20.09
	708	-15.58		708	-20.06
	708.5	-15.56		708.5	-20.04
	709	-15.55		709	-20.01
	709.5	-15.54		709.5	-19.99
	710	-15.51		710	-19.96
	710.5	-15.5		710.5	-19.92
	711	-15.5		711	-19.87
	711.5	-15.5		711.5	-19.87
	712	-15.49		712	-19.85
	712.5	-15.46		712.5	-19.84
	713	-15.47		713	-19.82
	713.5	-15.45		713.5	-19.8
	714	-15.42		714	-19.78
	714.5	-15.41		714.5	-19.75
	715	-15.39		715	-19.71
	715.5	-15.39		715.5	-19.72
	716	-15.37		716	-19.68
	716.5	-15.35		716.5	-19.65
	717	-15.35		717	-19.65
	717.5	-15.33		717.5	-19.62
	718	-15.31		718	-19.59
	718.5	-15.3		718.5	-19.56
	719	-15.29		719	-19.54
	719.5	-15.28		719.5	-19.5
	720	-15.27		720	-19.5
	720.5	-15.26		720.5	-19.5
	721	-15.23		721	-19.46
	721.5	-15.24		721.5	-19.45
	722	-15.22		722	-19.44
	722.5	-15.2		722.5	-19.4
	723	-15.18		723	-19.4
	723.5	-15.17		723.5	-19.38
	724	-15.18		724	-19.36
	724.5	-15.16		724.5	-19.33
	725	-15.14		725	-19.29
	725.5	-15.11		725.5	-19.29
	726	-15.12		726	-19.28
	726.5	-15.11		726.5	-19.27
	727	-15.08		727	-19.23
	727.5	-15.1		727.5	-19.21
	728	-15.07		728	-19.2
	728.5	-15.07		728.5	-19.18
	729	-15.05		729	-19.15
	729.5	-15.03		729.5	-19.12
	730	-15.02		730	-19.1
	730.5	-15.01		730.5	-19.11
	731	-15.01		731	-19.07
	731.5	-14.97		731.5	-19.06
	732	-14.95		732	-19.03
	732.5	-14.95		732.5	-19.02
	733	-14.96		733	-18.99
	733.5	-14.94		733.5	-18.96
	734	-14.92		734	-18.95
	734.5	-14.91		734.5	-18.92
	735	-14.9		735	-18.93
	735.5	-14.9		735.5	-18.92
	736	-14.88		736	-18.89
	736.5	-14.88		736.5	-18.9
	737	-14.85		737	-18.86
	737.5	-14.85		737.5	-18.86
	738	-14.86		738	-18.85
	738.5	-14.83		738.5	-18.84
	739	-14.81		739	-18.81
	739.5	-14.83		739.5	-18.78
	740	-14.82		740	-18.79
	740.5	-14.8		740.5	-18.76
	741	-14.81		741	-18.74
	741.5	-14.76		741.5	-18.72
	742	-14.78		742	-18.71
	742.5	-14.75		742.5	-18.69
	743	-14.74		743	-18.68
	743.5	-14.74		743.5	-18.66
	744	-14.74		744	-18.64
	744.5	-14.71		744.5	-18.63
	745	-14.7		745	-18.62
	745.5	-14.69		745.5	-18.62
	746	-14.69		746	-18.6
	746.5	-14.69		746.5	-18.58
	747	-14.67		747	-18.56
	747.5	-14.69		747.5	-18.55
	748	-14.66		748	-18.55
	748.5	-14.64		748.5	-18.51
	749	-14.63		749	-18.51
	749.5	-14.63		749.5	-18.49
	750	-14.61		750	-18.47
	750.5	-14.62		750.5	-18.45
	751	-14.62		751	-18.43
	751.5	-14.58		751.5	-18.42
	752	-14.57		752	-18.42
	752.5	-14.57		752.5	-18.4
	753	-14.55		753	-18.38
	753.5	-14.54		753.5	-18.38
	754	-14.52		754	-18.35
	754.5	-14.51		754.5	-18.36
	755	-14.5		755	-18.31
	755.5	-14.49		755.5	-18.33
	756	-14.51		756	-18.29
	756.5	-14.48		756.5	-18.28
	757	-14.46		757	-18.27
	757.5	-14.47		757.5	-18.29
	758	-14.46		758	-18.23
	758.5	-14.46		758.5	-18.25
	759	-14.44		759	-18.22
	759.5	-14.43		759.5	-18.2
	760	-14.43		760	-18.19
	760.5	-14.41		760.5	-18.18
	761	-14.41		761	-18.15
	761.5	-14.4		761.5	-18.15
	762	-14.42		762	-18.12
	762.5	-14.38		762.5	-18.1
	763	-14.38		763	-18.09
	763.5	-14.37		763.5	-18.09
	764	-14.38		764	-18.07
	764.5	-14.35		764.5	-18.06
	765	-14.32		765	-18.05
	765.5	-14.34		765.5	-18.06
	766	-14.32		766	-18.01
	766.5	-14.32		766.5	-18
	767	-14.3		767	-17.98
	767.5	-14.28		767.5	-17.98
	768	-14.31		768	-17.99
	768.5	-14.28		768.5	-17.94
	769	-14.29		769	-17.93
	769.5	-14.28		769.5	-17.92
	770	-14.26		770	-17.92
	770.5	-14.26		770.5	-17.9
	771	-14.26		771	-17.91
	771.5	-14.23		771.5	-17.87
	772	-14.23		772	-17.88
	772.5	-14.19		772.5	-17.87
	773	-14.22		773	-17.85
	773.5	-14.23		773.5	-17.81
	774	-14.2		774	-17.82
	774.5	-14.18		774.5	-17.84
	775	-14.19		775	-17.81
	775.5	-14.17		775.5	-17.78
	776	-14.19		776	-17.79
	776.5	-14.14		776.5	-17.77
	777	-14.15		777	-17.76
	777.5	-14.14		777.5	-17.77
	778	-14.15		778	-17.74
	778.5	-14.11		778.5	-17.76
	779	-14.11		779	-17.71
	779.5	-14.13		779.5	-17.73
	780	-14.09		780	-17.7
	780.5	-14.08		780.5	-17.71
	781	-14.07		781	-17.67
	781.5	-14.06		781.5	-17.69
	782	-14.05		782	-17.66
	782.5	-14.05		782.5	-17.67
	783	-14.05		783	-17.65
	783.5	-14.01		783.5	-17.62
	784	-14.01		784	-17.61
	784.5	-14.01		784.5	-17.61
	785	-14		785	-17.6
	785.5	-13.99		785.5	-17.61
	786	-13.98		786	-17.58
	786.5	-13.97		786.5	-17.58
	787	-13.97		787	-17.56
	787.5	-13.98		787.5	-17.58
	788	-13.95		788	-17.56
	788.5	-13.95		788.5	-17.52
	789	-13.97		789	-17.53
	789.5	-13.94		789.5	-17.52
	790	-13.94		790	-17.52
	790.5	-13.91		790.5	-17.51
	791	-13.91		791	-17.51
	791.5	-13.91		791.5	-17.49
	792	-13.9		792	-17.49
	792.5	-13.89		792.5	-17.46
	793	-13.86		793	-17.46
	793.5	-13.89		793.5	-17.46
	794	-13.86		794	-17.44
	794.5	-13.87		794.5	-17.44
	795	-13.86		795	-17.43
	795.5	-13.83		795.5	-17.43
	796	-13.84		796	-17.41
	796.5	-13.84		796.5	-17.41
	797	-13.83		797	-17.39
	797.5	-13.82		797.5	-17.39
	798	-13.83		798	-17.39
	798.5	-13.82		798.5	-17.38
	799	-13.79		799	-17.38
	799.5	-13.82		799.5	-17.38
	800	-13.79		800	-17.36
	800.5	-13.76		800.5	-17.35
	801	-13.78		801	-17.36
	801.5	-13.74		801.5	-17.32
	802	-13.76		802	-17.34
	802.5	-13.75		802.5	-17.31
	803	-13.74		803	-17.32
	803.5	-13.72		803.5	-17.31
	804	-13.71		804	-17.28
	804.5	-13.74		804.5	-17.27
	805	-13.71		805	-17.28
	805.5	-13.69		805.5	-17.29
	806	-13.68		806	-17.27
	806.5	-13.69		806.5	-17.27
	807	-13.68		807	-17.26
	807.5	-13.65		807.5	-17.24
	808	-13.69		808	-17.23
	808.5	-13.64		808.5	-17.22
	809	-13.66		809	-17.24
	809.5	-13.63		809.5	-17.23
	810	-13.63		810	-17.22
	810.5	-13.63		810.5	-17.21
	811	-13.61		811	-17.22
	811.5	-13.61		811.5	-17.2
	812	-13.6		812	-17.18
	812.5	-13.62		812.5	-17.18
	813	-13.59		813	-17.2
	813.5	-13.59		813.5	-17.18
	814	-13.59		814	-17.18
	814.5	-13.56		814.5	-17.19
	815	-13.56		815	-17.17
	815.5	-13.54		815.5	-17.16
	816	-13.53		816	-17.16
	816.5	-13.54		816.5	-17.13
	817	-13.53		817	-17.14
	817.5	-13.55		817.5	-17.11
	818	-13.52		818	-17.15
	818.5	-13.5		818.5	-17.12
	819	-13.5		819	-17.11
	819.5	-13.49		819.5	-17.11
	820	-13.47		820	-17.11
	820.5	-13.48		820.5	-17.1
	821	-13.49		821	-17.12
	821.5	-13.46		821.5	-17.11
	822	-13.47		822	-17.1
	822.5	-13.46		822.5	-17.09
	823	-13.46		823	-17.08
	823.5	-13.46		823.5	-17.07
	824	-13.46		824	-17.06
	824.5	-13.42		824.5	-17.09
	825	-13.44		825	-17.06
	825.5	-13.43		825.5	-17.05
	826	-13.43		826	-17.04
	826.5	-13.42		826.5	-17.07
	827	-13.4		827	-17.03
	827.5	-13.42		827.5	-17.02
	828	-13.4		828	-17.04
	828.5	-13.39		828.5	-17.04
	829	-13.39		829	-17.03
	829.5	-13.37		829.5	-17.05
	830	-13.38		830	-17.02
	830.5	-13.35		830.5	-17.04
	831	-13.36		831	-17.04
	831.5	-13.35		831.5	-17.02
	832	-13.36		832	-17.01
	832.5	-13.36		832.5	-17.01
	833	-13.33		833	-17.02
	833.5	-13.32		833.5	-16.99
	834	-13.31		834	-17
	834.5	-13.31		834.5	-17
	835	-13.33		835	-16.99
	835.5	-13.27		835.5	-17
	836	-13.28		836	-16.97
	836.5	-13.3		836.5	-16.97
	837	-13.29		837	-16.99
	837.5	-13.29		837.5	-16.97
	838	-13.27		838	-16.97
	838.5	-13.27		838.5	-16.97
	839	-13.25		839	-16.97
	839.5	-13.25		839.5	-16.95
	840	-13.23		840	-16.96
	840.5	-13.25		840.5	-16.97
	841	-13.23		841	-16.94
	841.5	-13.24		841.5	-16.95
	842	-13.23		842	-16.96
	842.5	-13.22		842.5	-16.95
	843	-13.2		843	-16.93
	843.5	-13.23		843.5	-16.95
	844	-13.21		844	-16.95
	844.5	-13.2		844.5	-16.94
	845	-13.19		845	-16.95
	845.5	-13.19		845.5	-16.95
	846	-13.2		846	-16.92
	846.5	-13.18		846.5	-16.94
	847	-13.18		847	-16.94
	847.5	-13.18		847.5	-16.91
	848	-13.17		848	-16.93
	848.5	-13.17		848.5	-16.9
	849	-13.16		849	-16.9
	849.5	-13.16		849.5	-16.92
	850	-13.14		850	-16.92
	850.5	-13.12		850.5	-16.92
	851	-13.15		851	-16.91
	851.5	-13.13		851.5	-16.9
	852	-13.13		852	-16.9
	852.5	-13.11		852.5	-16.92
	853	-13.11		853	-16.9
	853.5	-13.12		853.5	-16.89
	854	-13.11		854	-16.92
	854.5	-13.13		854.5	-16.91
	855	-13.09		855	-16.89
	855.5	-13.1		855.5	-16.9
	856	-13.08		856	-16.89
	856.5	-13.08		856.5	-16.91
	857	-13.08		857	-16.89
	857.5	-13.06		857.5	-16.89
	858	-13.06		858	-16.89
	858.5	-13.04		858.5	-16.9
	859	-13.06		859	-16.88
	859.5	-13.03		859.5	-16.88
	860	-13.06		860	-16.9
	860.5	-13.04		860.5	-16.89
	861	-13.05		861	-16.88
	861.5	-13.03		861.5	-16.88
	862	-13.02		862	-16.88
	862.5	-13.03		862.5	-16.88
	863	-13.03		863	-16.88
	863.5	-13.01		863.5	-16.88
	864	-13.01		864	-16.88
	864.5	-13		864.5	-16.88
	865	-13		865	-16.87
	865.5	-13		865.5	-16.86
	866	-12.99		866	-16.87
	866.5	-12.97		866.5	-16.88
	867	-12.99		867	-16.85
	867.5	-12.97		867.5	-16.86
	868	-12.96		868	-16.86
	868.5	-12.97		868.5	-16.86
	869	-12.98		869	-16.86
	869.5	-12.95		869.5	-16.86
	870	-12.94		870	-16.85
	870.5	-12.95		870.5	-16.87
	871	-12.94		871	-16.87
	871.5	-12.93		871.5	-16.87
	872	-12.94		872	-16.86
	872.5	-12.91		872.5	-16.87
	873	-12.94		873	-16.85
	873.5	-12.92		873.5	-16.86
	874	-12.91		874	-16.88
	874.5	-12.91		874.5	-16.89
	875	-12.91		875	-16.87
	875.5	-12.91		875.5	-16.86
	876	-12.89		876	-16.86
	876.5	-12.89		876.5	-16.86
	877	-12.88		877	-16.87
	877.5	-12.88		877.5	-16.86
	878	-12.87		878	-16.86
	878.5	-12.88		878.5	-16.86
	879	-12.87		879	-16.86
	879.5	-12.88		879.5	-16.85
	880	-12.86		880	-16.87
	880.5	-12.85		880.5	-16.86
	881	-12.88		881	-16.86
	881.5	-12.85		881.5	-16.86
	882	-12.87		882	-16.87
	882.5	-12.85		882.5	-16.87
	883	-12.84		883	-16.85
	883.5	-12.85		883.5	-16.86
	884	-12.84		884	-16.86
	884.5	-12.83		884.5	-16.87
	885	-12.83		885	-16.86
	885.5	-12.83		885.5	-16.88
	886	-12.83		886	-16.86
	886.5	-12.83		886.5	-16.87
	887	-12.87		887	-16.88
	887.5	-12.81		887.5	-16.87
	888	-12.82		888	-16.86
	888.5	-12.82		888.5	-16.87
	889	-12.82		889	-16.9
	889.5	-12.8		889.5	-16.88
	890	-12.81		890	-16.89
	890.5	-12.8		890.5	-16.89
	891	-12.79		891	-16.87
	891.5	-12.8		891.5	-16.88
	892	-12.81		892	-16.88
	892.5	-12.77		892.5	-16.86
	893	-12.79		893	-16.86
	893.5	-12.78		893.5	-16.86
	894	-12.78		894	-16.86
	894.5	-12.78		894.5	-16.87
	895	-12.76		895	-16.89
	895.5	-12.77		895.5	-16.89
	896	-12.76		896	-16.89
	896.5	-12.75		896.5	-16.85
	897	-12.77		897	-16.88
	897.5	-12.76		897.5	-16.88
	898	-12.75		898	-16.87
	898.5	-12.74		898.5	-16.88
	899	-12.74		899	-16.91
	899.5	-12.73		899.5	-16.86
	900	-12.74		900	-16.89
	900.5	-12.74		900.5	-16.88
	901	-12.74		901	-16.89
	901.5	-12.75		901.5	-16.89
	902	-12.74		902	-16.88
	902.5	-12.72		902.5	-16.9
	903	-12.75		903	-16.89
	903.5	-12.74		903.5	-16.88
	904	-12.71		904	-16.91
	904.5	-12.73		904.5	-16.91
	905	-12.74		905	-16.89
	905.5	-12.71		905.5	-16.91
	906	-12.72		906	-16.92
	906.5	-12.73		906.5	-16.9
	907	-12.72		907	-16.9
	907.5	-12.74		907.5	-16.93
	908	-12.69		908	-16.91
	908.5	-12.71		908.5	-16.91
	909	-12.72		909	-16.91
	909.5	-12.7		909.5	-16.94
	910	-12.71		910	-16.92
	910.5	-12.7		910.5	-16.93
	911	-12.72		911	-16.92
	911.5	-12.7		911.5	-16.93
	912	-12.7		912	-16.94
	912.5	-12.69		912.5	-16.91
	913	-12.7		913	-16.93
	913.5	-12.71		913.5	-16.91
	914	-12.72		914	-16.94
	914.5	-12.69		914.5	-16.94
	915	-12.68		915	-16.95
	915.5	-12.71		915.5	-16.96
	916	-12.7		916	-16.98
	916.5	-12.69		916.5	-16.98
	917	-12.72		917	-16.95
	917.5	-12.69		917.5	-16.98
	918	-12.69		918	-16.97
	918.5	-12.7		918.5	-16.97
	919	-12.68		919	-16.97
	919.5	-12.7		919.5	-16.98
	920	-12.68		920	-17
	920.5	-12.71		920.5	-16.99
	921	-12.68		921	-17
	921.5	-12.71		921.5	-16.99
	922	-12.7		922	-17.01
	922.5	-12.69		922.5	-16.99
	923	-12.69		923	-17.01
	923.5	-12.7		923.5	-17
	924	-12.71		924	-17.01
	924.5	-12.69		924.5	-17.03
	925	-12.7		925	-17.03
	925.5	-12.7		925.5	-17.08
	926	-12.7		926	-17.05
	926.5	-12.69		926.5	-17.05
	927	-12.7		927	-17.07
	927.5	-12.7		927.5	-17.06
	928	-12.69		928	-17.09
	928.5	-12.69		928.5	-17.08
	929	-12.71		929	-17.1
	929.5	-12.71		929.5	-17.11
	930	-12.69		930	-17.11
	930.5	-12.7		930.5	-17.11
	931	-12.67		931	-17.12
	931.5	-12.7		931.5	-17.12
	932	-12.7		932	-17.13
	932.5	-12.7		932.5	-17.14
	933	-12.7		933	-17.13
	933.5	-12.72		933.5	-17.14
	934	-12.71		934	-17.14
	934.5	-12.69		934.5	-17.16
	935	-12.7		935	-17.17
	935.5	-12.71		935.5	-17.16
	936	-12.71		936	-17.2
	936.5	-12.7		936.5	-17.19
	937	-12.67		937	-17.18
	937.5	-12.71		937.5	-17.19
	938	-12.69		938	-17.21
	938.5	-12.69		938.5	-17.21
	939	-12.69		939	-17.22
	939.5	-12.7		939.5	-17.25
	940	-12.71		940	-17.23
	940.5	-12.68		940.5	-17.25
	941	-12.71		941	-17.25
	941.5	-12.72		941.5	-17.25
	942	-12.7		942	-17.28
	942.5	-12.74		942.5	-17.28
	943	-12.71		943	-17.31
	943.5	-12.73		943.5	-17.31
	944	-12.72		944	-17.35
	944.5	-12.71		944.5	-17.34
	945	-12.72		945	-17.34
	945.5	-12.71		945.5	-17.35
	946	-12.7		946	-17.36
	946.5	-12.71		946.5	-17.39
	947	-12.7		947	-17.38
	947.5	-12.7		947.5	-17.4
	948	-12.71		948	-17.41
	948.5	-12.71		948.5	-17.4
	949	-12.73		949	-17.41
	949.5	-12.74		949.5	-17.41
	950	-12.74		950	-17.44
	950.5	-12.74		950.5	-17.45
	951	-12.73		951	-17.44
	951.5	-12.72		951.5	-17.45
	952	-12.72		952	-17.47
	952.5	-12.72		952.5	-17.5
	953	-12.72		953	-17.5
	953.5	-12.72		953.5	-17.5
	954	-12.74		954	-17.5
	954.5	-12.72		954.5	-17.53
	955	-12.71		955	-17.54
	955.5	-12.73		955.5	-17.55
	956	-12.75		956	-17.57
	956.5	-12.73		956.5	-17.58
	957	-12.74		957	-17.6
	957.5	-12.74		957.5	-17.62
	958	-12.76		958	-17.62
	958.5	-12.76		958.5	-17.62
	959	-12.71		959	-17.63
	959.5	-12.76		959.5	-17.66
	960	-12.74		960	-17.66
	960.5	-12.73		960.5	-17.66
	961	-12.75		961	-17.68
	961.5	-12.76		961.5	-17.71
	962	-12.76		962	-17.75
	962.5	-12.75		962.5	-17.74
	963	-12.75		963	-17.75
	963.5	-12.75		963.5	-17.73
	964	-12.76		964	-17.75
	964.5	-12.76		964.5	-17.77
	965	-12.77		965	-17.79
	965.5	-12.78		965.5	-17.79
	966	-12.78		966	-17.81
	966.5	-12.78		966.5	-17.8
	967	-12.77		967	-17.82
	967.5	-12.78		967.5	-17.82
	968	-12.77		968	-17.84
	968.5	-12.77		968.5	-17.85
	969	-12.78		969	-17.89
	969.5	-12.8		969.5	-17.89
	970	-12.79		970	-17.9
	970.5	-12.79		970.5	-17.89
	971	-12.78		971	-17.91
	971.5	-12.81		971.5	-17.9
	972	-12.82		972	-17.92
	972.5	-12.81		972.5	-17.93
	973	-12.82		973	-17.93
	973.5	-12.81		973.5	-17.95
	974	-12.81		974	-17.96
	974.5	-12.83		974.5	-17.99
	975	-12.81		975	-17.98
	975.5	-12.81		975.5	-18
	976	-12.81		976	-18
	976.5	-12.83		976.5	-18.02
	977	-12.82		977	-18.04
	977.5	-12.83		977.5	-18.04
	978	-12.81		978	-18.04
	978.5	-12.83		978.5	-18.04
	979	-12.82		979	-18.06
	979.5	-12.85		979.5	-18.07
	980	-12.85		980	-18.1
	980.5	-12.86		980.5	-18.08
	981	-12.83		981	-18.1
	981.5	-12.86		981.5	-18.13
	982	-12.85		982	-18.12
	982.5	-12.84		982.5	-18.15
	983	-12.84		983	-18.16
	983.5	-12.86		983.5	-18.16
	984	-12.87		984	-18.16
	984.5	-12.89		984.5	-18.18
	985	-12.86		985	-18.18
	985.5	-12.88		985.5	-18.21
	986	-12.89		986	-18.22
	986.5	-12.9		986.5	-18.22
	987	-12.85		987	-18.2
	987.5	-12.87		987.5	-18.23
	988	-12.89		988	-18.23
	988.5	-12.89		988.5	-18.26
	989	-12.89		989	-18.28
	989.5	-12.87		989.5	-18.26
	990	-12.88		990	-18.28
	990.5	-12.9		990.5	-18.27
	991	-12.91		991	-18.31
	991.5	-12.9		991.5	-18.29
	992	-12.91		992	-18.32
	992.5	-12.9		992.5	-18.33
	993	-12.89		993	-18.31
	993.5	-12.9		993.5	-18.31
	994	-12.94		994	-18.33
	994.5	-12.92		994.5	-18.35
	995	-12.91		995	-18.35
	995.5	-12.92		995.5	-18.33
	996	-12.91		996	-18.35
	996.5	-12.91		996.5	-18.35
	997	-12.92		997	-18.36
	997.5	-12.93		997.5	-18.36
	998	-12.91		998	-18.4
	998.5	-12.93		998.5	-18.39
	999	-12.93		999	-18.39
[truncated: 2,002 more rows]

## Sheet: Figure S30b
	Time	PMS+PNP		Time	PNP+PMS
	0	1.555		0	1.8
	0.5	-0.5418		0.5	-0.4831
	1	-0.3334		1	-0.2061
	1.5	-0.03119		1.5	-0.02666
	2	-0.00408		2	-0.0008416
	2.5	-0.00451		2.5	0.0009774
	3	-0.0014		3	-0.00463
	3.5	-0.00263		3.5	-0.00237
	4	0.0017		4	-0.00347
	4.5	0.00241		4.5	-0.00339
	5	0.00292		5	-0.0003592
	5.5	-0.00132		5.5	-0.00572
	6	0.0002362		6	-0.0004994
	6.5	0.00198		6.5	-0.00349
	7	-0.00145		7	-0.02079
	7.5	-0.00239		7.5	-0.00254
	8	0.00177		8	-0.00279
	8.5	-0.0007445		8.5	0.01073
	9	-0.0009926		9	0.00632
	9.5	0.0003501		9.5	-0.00502
	10	0.00106		10	-0.00235
	10.5	-0.0035		10.5	-0.00284
	11	0.000498		11	-0.01951
	11.5	-0.00355		11.5	0.00259
	12	0.00213		12	-0.00343
	12.5	0.0008165		12.5	-0.00718
	13	-0.00273		13	-0.0012
	13.5	-0.0003816		13.5	0.00116
	14	0.00211		14	-0.0006157
	14.5	-0.00146		14.5	-0.000779
	15	0.0005494		15	-0.00197
	15.5	-0.000103		15.5	-0.00525
	16	-0.0001308		16	-0.02611
	16.5	0.0006544		16.5	0.01143
	17	0.00158		17	-0.00998
	17.5	-0.00139		17.5	0.01512
	18	0.00111		18	-0.0113
	18.5	-0.00105		18.5	-0.00803
	19	-0.00315		19	-0.003
	19.5	-0.0004976		19.5	0.00129
	20	-0.0008139		20	-0.0007728
	20.5	0.00272		20.5	-0.01115
	21	-0.00146		21	-0.00494
	21.5	-0.00279		21.5	-0.000384
	22	0.00259		22	-0.0045
	22.5	4.41e-05		22.5	0.00277
	23	0.0003654		23	-0.00216
	23.5	0.00224		23.5	-0.0002794
	24	-0.00108		24	0.0003816
	24.5	-0.00121		24.5	-0.00296
	25	-0.00141		25	-0.00256
	25.5	-0.00702		25.5	-0.00265
	26	0.00362		26	-0.00319
	26.5	0.00112		26.5	-0.00355
	27	-0.0001163		27	-0.0034
	27.5	-0.00164		27.5	-0.0004526
	28	0.00722		28	-0.00183
	28.5	-0.00079		28.5	-0.0027
	29	-0.00318		29	0.00772
	29.5	-0.00222		29.5	-0.00516
	30	0.0003249		30	-0.0069
	30.5	0.0004227		30.5	-0.00296
	31	0.0002083		31	-0.00307
	31.5	-0.00239		31.5	-0.01543
	32	-0.00361		32	-0.00361
	32.5	-0.00121		32.5	0.00204
	33	-0.00128		33	-0.01709
	33.5	-0.00123		33.5	-0.00179
	34	-0.00172		34	-0.00292
	34.5	-0.00344		34.5	-0.00155
	35	-0.0008789		35	-0.00355
	35.5	-0.0007067		35.5	-0.00249
	36	-0.00191		36	-0.00312
	36.5	-0.00121		36.5	-0.000884
	37	-0.00155		37	-0.000881
	37.5	-0.00359		37.5	-0.00324
	38	-0.0006193		38	-0.000401
	38.5	-0.0018		38.5	-0.0025
	39	-0.00153		39	-0.00406
	39.5	-0.00451		39.5	-0.0009485
	40	-0.00804		40	-0.0041
	40.5	0.00201		40.5	-0.00168
	41	-0.00102		41	-0.00167
	41.5	-0.00241		41.5	-0.0005598
	42	0.00199		42	-0.0014
	42.5	-0.0003533		42.5	-0.00389
	43	-0.00483		43	-0.00659
	43.5	-0.00295		43.5	-0.0145
	44	-0.0001911		44	-0.02288
	44.5	-0.00164		44.5	-0.02003
	45	0.00233		45	-0.01295
	45.5	-0.00186		45.5	-0.00147
	46	-0.00217		46	-0.00328
	46.5	-0.0005665		46.5	-0.00976
	47	0.00289		47	0.00633
	47.5	-0.00177		47.5	-0.00389
	48	-0.00171		48	0.00347
	48.5	-0.00123		48.5	-0.0003603
	49	-0.0004797		49	-0.00284
	49.5	-0.00268		49.5	-0.0002322
	50	-0.00232		50	-0.0003178
	50.5	-0.00207		50.5	-0.00194
	51	0.00226		51	0.00513
	51.5	0.0008142		51.5	0.0007321
	52	-0.0007316		52	-0.00233
	52.5	-0.00121		52.5	-0.01102
	53	0.00196		53	-0.00161
	53.5	-0.00293		53.5	0.00146
	54	0.0005101		54	-0.00524
	54.5	0.0009492		54.5	-0.00369
	55	-0.0008351		55	-0.00146
	55.5	-3.771e-05		55.5	0.00102
	56	-0.0005769		56	-0.00308
	56.5	0.00304		56.5	-0.0005478
	57	0.00432		57	-0.00203
	57.5	0.00133		57.5	-0.00421
	58	-0.0003567		58	0.00585
	58.5	0.00318		58.5	-0.00407
	59	0.0036		59	0.00728
	59.5	0.00324		59.5	-0.00704
	60	0.00168		60	0.00307
	60.5	0.0025		60.5	-0.00208
	61	0.00394		61	-0.00432
	61.5	0.00468		61.5	-0.0016
	62	9.647e-05		62	-0.0007238
	62.5	0.00851		62.5	0.0025
	63	-0.0005101		63	-0.00189
	63.5	0.00238		63.5	-0.00166
	64	0.01269		64	-0.00222
	64.5	0.01472		64.5	0.00345
	65	0.00527		65	-0.00311
	65.5	0.00289		65.5	1.315e-05
	66	0.00211		66	-0.003
	66.5	0.00331		66.5	-0.00552
	67	0.00478		67	-0.00664
	67.5	0.00762		67.5	-0.00158
	68	0.00404		68	-0.00791
	68.5	0.00277		68.5	-2.977e-05
	69	0.00407		69	0.0014
	69.5	0.00528		69.5	-0.00189
	70	-0.00434		70	-0.0001574
	70.5	0.00313		70.5	-0.00217
	71	0.01167		71	-0.00241
	71.5	-0.0008492		71.5	-0.00714
	72	0.00243		72	0.0001916
	72.5	0.0002564		72.5	-0.00174
	73	0.00512		73	0.0002054
	73.5	0.00214		73.5	-0.0008247
	74	0.00863		74	0.0001911
	74.5	0.00598		74.5	-0.00514
	75	0.00364		75	0.00813
	75.5	0.02041		75.5	-0.00856
	76	0.00539		76	0.0074
	76.5	0.00709		76.5	-0.00547
	77	0.01085		77	0.01029
	77.5	0.00591		77.5	0.00376
	78	0.00669		78	-0.0008769
	78.5	0.0004022		78.5	-3.369e-05
	79	0.00403		79	-0.0036
	79.5	-0.0004208		79.5	-0.00274
	80	0.00465		80	0.00974
	80.5	-0.0007184		80.5	-0.01278
	81	0.00121		81	-0.00931
	81.5	0.0017		81.5	0.00232
	82	0.00441		82	-0.00155
	82.5	0.00144		82.5	-0.00127
	83	0.00286		83	-0.00256
	83.5	0.0004168		83.5	-0.00547
	84	0.00284		84	-0.00208
	84.5	0.0007611		84.5	-0.00741
	85	0.0001583		85	0.00231
	85.5	0.00165		85.5	0.00326
	86	0.0025		86	-0.00299
	86.5	0.0005904		86.5	0.00705
	87	0.00295		87	-0.00144
	87.5	0.0001548		87.5	-0.00441
	88	0.00438		88	-0.0015
	88.5	0.0005662		88.5	-0.00111
	89	-0.00159		89	-0.00203
	89.5	-0.00181		89.5	-0.00272
	90	-0.0009241		90	0.0009391
	90.5	-0.00406		90.5	-8.461e-05
	91	0.0004531		91	0.0006159
	91.5	0.0006559		91.5	9.014e-05
	92	-0.00194		92	-0.00181
	92.5	4.083e-05		92.5	-0.00265
	93	-0.000311		93	-0.00318
	93.5	-0.0016		93.5	0.00529
	94	-0.00409		94	0.00214
	94.5	-0.00501		94.5	-0.00176
	95	0.0003181		95	-0.00402
	95.5	-0.00465		95.5	-0.01072
	96	-0.00186		96	-0.00457
	96.5	-0.00231		96.5	-0.0006275
	97	-0.00308		97	0.0004909
	97.5	0.00135		97.5	-0.0029
	98	-0.00695		98	-0.00357
	98.5	-0.00499		98.5	-0.0001553
	99	-0.00541		99	-0.0038
	99.5	-0.0043		99.5	-0.00836
	100	-0.01095		100	-0.00603
	100.5	-0.1094		100.5	-0.00216
	101	-1.094		101	-0.0008005
	101.5	-10.94		101.5	-0.00378
	102	-46.92		102	-0.00409
	102.5	-51.7		102.5	-0.01095
	103	-53.55		103	-0.08295
	103.5	-55.81		103.5	-0.07909
	104	-57.5		104	-0.03192
	104.5	-58.54		104.5	-0.03566
	105	-59.16		105	-0.03411
	105.5	-59.43		105.5	-0.03817
	106	-59.3		106	-0.02662
	106.5	-58.86		106.5	-0.05174
	107	-58.12		107	-0.03358
	107.5	-57.19		107.5	-0.02999
	108	-56.17		108	-0.03592
	108.5	-55.18		108.5	-0.02482
	109	-54.24		109	-0.02183
	109.5	-53.35		109.5	-0.02204
	110	-52.49		110	-0.03273
	110.5	-51.71		110.5	-0.03579
	111	-50.94		111	-0.03516
	111.5	-50.27		111.5	-0.01489
	112	-49.67		112	-0.02895
	112.5	-49.13		112.5	-0.02615
	113	-48.64		113	-0.0381
	113.5	-48.21		113.5	-0.03947
	114	-47.83		114	-0.02257
	114.5	-47.53		114.5	-0.03164
	115	-47.25		115	-0.01493
	115.5	-47.01		115.5	-0.01894
	116	-46.82		116	-0.02823
	116.5	-46.69		116.5	-0.01663
	117	-46.57		117	-0.01561
	117.5	-46.51		117.5	-0.02236
	118	-46.47		118	-0.02607
	118.5	-46.51		118.5	-0.03131
	119	-46.52		119	-0.01674
	119.5	-46.61		119.5	-0.02134
	120	-46.68		120	-0.03575
	120.5	-46.77		120.5	-0.02224
	121	-46.92		121	-0.02347
	121.5	-47.09		121.5	-0.01637
	122	-47.24		122	-0.011
	122.5	-47.41		122.5	-0.0215
	123	-47.61		123	-0.00854
	123.5	-47.8		123.5	-0.01161
	124	-48		124	-0.01957
	124.5	-48.21		124.5	-0.00789
	125	-48.39		125	-0.00984
	125.5	-48.58		125.5	-0.00988
	126	-48.78		126	-0.01845
	126.5	-48.96		126.5	-0.00596
	127	-49.14		127	-0.00788
	127.5	-49.32		127.5	-0.01542
	128	-49.49		128	-0.01221
	128.5	-49.66		128.5	-0.00964
	129	-49.81		129	-0.0125
	129.5	-49.97		129.5	-0.01965
	130	-50.11		130	-0.00845
	130.5	-50.28		130.5	-0.02337
	131	-50.4		131	-0.0086
	131.5	-50.57		131.5	-0.02673
	132	-50.69		132	-0.02715
	132.5	-50.84		132.5	-0.00606
	133	-50.96		133	-0.00969
	133.5	-51.06		133.5	-0.00811
	134	-51.18		134	-0.01047
	134.5	-51.27		134.5	-0.02354
	135	-51.39		135	-0.02313
	135.5	-51.5		135.5	-0.03296
	136	-51.58		136	-0.01574
	136.5	-51.67		136.5	-0.01122
	137	-51.75		137	-0.01286
	137.5	-51.84		137.5	-0.01887
	138	-51.89		138	-0.01717
	138.5	-51.96		138.5	-0.01399
	139	-52.05		139	-0.01428
	139.5	-52.1		139.5	-0.02005
	140	-52.17		140	-0.00415
	140.5	-52.25		140.5	-0.00889
	141	-52.31		141	-0.00874
	141.5	-52.39		141.5	-0.01585
	142	-52.44		142	-0.02609
	142.5	-52.5		142.5	-0.02097
	143	-52.55		143	-0.01024
	143.5	-52.62		143.5	-0.01332
	144	-52.67		144	-0.02943
	144.5	-52.74		144.5	-0.01211
	145	-52.75		145	-0.02686
	145.5	-52.78		145.5	-0.01918
	146	-52.84		146	-0.00991
	146.5	-52.9		146.5	-0.02633
	147	-52.93		147	-0.01848
	147.5	-52.97		147.5	-0.01117
	148	-53		148	-0.01819
	148.5	-53.04		148.5	-0.02488
	149	-53.08		149	-0.0007611
	149.5	-53.1		149.5	-0.0089
	150	-53.16		150	-0.00102
	150.5	-53.18		150.5	-0.01065
	151	-53.2		151	-0.01854
	151.5	-53.23		151.5	-0.01898
	152	-53.26		152	-0.00709
	152.5	-53.28		152.5	-0.00894
	153	-53.27		153	-0.01304
	153.5	-53.29		153.5	-0.00285
	154	-53.33		154	-0.00895
	154.5	-53.34		154.5	-0.00329
	155	-53.33		155	-0.00922
	155.5	-53.36		155.5	-0.01531
	156	-53.36		156	-0.01103
	156.5	-53.38		156.5	-0.00837
	157	-53.39		157	-0.01363
	157.5	-53.4		157.5	-0.00944
	158	-53.41		158	-0.00238
	158.5	-53.41		158.5	-0.00593
	159	-53.45		159	-0.00867
	159.5	-53.43		159.5	-0.02254
	160	-53.45		160	-0.02045
	160.5	-53.44		160.5	-0.00117
	161	-53.46		161	-0.00811
	161.5	-53.46		161.5	-0.01644
	162	-53.5		162	-0.02829
	162.5	-53.47		162.5	-0.02975
	163	-53.46		163	-0.00512
	163.5	-53.44		163.5	-0.00917
	164	-53.48		164	-0.01759
	164.5	-53.46		164.5	-0.00334
	165	-53.47		165	-0.00592
	165.5	-53.46		165.5	-0.00937
	166	-53.47		166	-0.01069
	166.5	-53.47		166.5	-0.01001
	167	-53.47		167	-0.0006323
	167.5	-53.45		167.5	-0.00638
	168	-53.46		168	-0.00235
	168.5	-53.45		168.5	-0.00738
	169	-53.46		169	-0.00308
	169.5	-53.43		169.5	-0.00564
	170	-53.44		170	-0.01091
	170.5	-53.43		170.5	-0.00161
	171	-53.43		171	-0.00571
	171.5	-53.44		171.5	-0.00988
	172	-53.43		172	-0.02036
	172.5	-53.4		172.5	0.00906
	173	-53.39		173	-0.00229
	173.5	-53.4		173.5	-0.00499
	174	-53.4		174	-0.00509
	174.5	-53.38		174.5	-0.00512
	175	-53.37		175	0.00124
	175.5	-53.36		175.5	-0.00472
	176	-53.36		176	0.00159
	176.5	-53.34		176.5	-0.00843
	177	-53.35		177	0.00261
	177.5	-53.35		177.5	-0.00747
	178	-53.33		178	-0.01333
	178.5	-53.31		178.5	-0.01036
	179	-53.32		179	-0.01932
	179.5	-53.29		179.5	-0.00785
	180	-53.27		180	-0.00546
	180.5	-53.28		180.5	0.0011
	181	-53.25		181	-0.00773
	181.5	-53.24		181.5	-0.01062
	182	-53.21		182	-0.0175
	182.5	-53.21		182.5	-0.01166
	183	-53.19		183	-0.01344
	183.5	-53.18		183.5	-0.00916
	184	-53.15		184	-0.01131
	184.5	-53.14		184.5	-0.0005118
	185	-53.13		185	-0.00627
	185.5	-53.13		185.5	-0.00116
	186	-53.09		186	-0.0036
	186.5	-53.1		186.5	-0.01347
	187	-53.05		187	-0.01464
	187.5	-53.05		187.5	-0.00768
	188	-53.03		188	-0.00778
	188.5	-53.02		188.5	0.00672
	189	-53		189	-0.00464
	189.5	-53		189.5	-0.01497
	190	-52.98		190	-0.0031
	190.5	-52.96		190.5	-0.00243
	191	-52.95		191	-0.00894
	191.5	-52.94		191.5	-0.00796
	192	-52.91		192	-0.00502
	192.5	-52.9		192.5	-0.01564
	193	-52.86		193	0.00522
	193.5	-52.85		193.5	-0.00403
	194	-52.82		194	0.0007472
	194.5	-52.83		194.5	-0.00184
	195	-52.8		195	-0.00301
	195.5	-52.78		195.5	-0.00343
	196	-52.75		196	0.0003647
	196.5	-52.74		196.5	-0.00701
	197	-52.73		197	-0.00871
	197.5	-52.71		197.5	-0.00273
	198	-52.68		198	-0.00505
	198.5	-52.66		198.5	-0.01574
	199	-52.65		199	0.00239
	199.5	-52.64		199.5	-0.00179
	200	-52.62		200	-0.00923
	200.5	-52.6		200.5	-0.0064
	201	-52.58		201	-0.0034
	201.5	-52.56		201.5	-0.00819
	202	-52.53		202	-0.01283
	202.5	-52.51		202.5	-0.01374
	203	-52.51		203	-0.00723
	203.5	-52.5		203.5	-0.00329
	204	-52.47		204	-0.00861
	204.5	-52.44		204.5	-0.00395
	205	-52.44		205	-0.00442
	205.5	-52.42		205.5	-0.01061
	206	-52.4		206	-0.0002358
	206.5	-52.36		206.5	-0.00315
	207	-52.39		207	-1.366e-05
	207.5	-52.33		207.5	-0.00446
	208	-52.31		208	-0.01018
	208.5	-52.32		208.5	-0.00172
	209	-52.29		209	-0.00326
	209.5	-52.28		209.5	-0.01091
	210	-52.25		210	-0.00989
	210.5	-52.23		210.5	0.00803
	211	-52.22		211	-0.00609
	211.5	-52.19		211.5	-0.00467
	212	-52.16		212	-0.00192
	212.5	-52.15		212.5	-0.02709
	213	-52.12		213	0.00212
	213.5	-52.1		213.5	-0.00142
	214	-52.09		214	-0.00606
	214.5	-52.05		214.5	-0.01267
	215	-52.04		215	-0.00739
	215.5	-52.02		215.5	-0.00415
	216	-52.01		216	-0.01591
	216.5	-51.98		216.5	-0.01371
	217	-51.96		217	0.00178
	217.5	-51.93		217.5	-0.00647
	218	-51.92		218	-0.0149
	218.5	-51.91		218.5	-0.01761
	219	-51.88		219	-0.00599
	219.5	-51.87		219.5	-0.00757
	220	-51.83		220	0.0007559
	220.5	-51.82		220.5	-0.00865
	221	-51.78		221	-0.02145
	221.5	-51.78		221.5	-0.01004
	222	-51.77		222	-0.00295
	222.5	-51.72		222.5	-0.00662
	223	-51.72		223	-0.0075
	223.5	-51.71		223.5	-0.00382
	224	-51.67		224	-0.01098
	224.5	-51.66		224.5	-0.01693
	225	-51.63		225	-0.00907
	225.5	-51.61		225.5	0.01257
	226	-51.6		226	0.01044
	226.5	-51.56		226.5	-0.00289
	227	-51.56		227	-0.00721
	227.5	-51.53		227.5	-0.01267
	228	-51.53		228	0.00271
	228.5	-51.49		228.5	-0.00221
	229	-51.47		229	-0.00353
	229.5	-51.43		229.5	-0.00396
	230	-51.43		230	-0.00157
	230.5	-51.4		230.5	-0.00254
	231	-51.38		231	-0.00552
	231.5	-51.39		231.5	-0.00186
	232	-51.35		232	-0.00473
	232.5	-51.33		232.5	-0.00417
	233	-51.33		233	-0.0003321
	233.5	-51.29		233.5	0.0003349
	234	-51.29		234	-0.00322
	234.5	-51.29		234.5	-0.00804
	235	-51.23		235	-0.01192
	235.5	-51.22		235.5	-0.00116
	236	-51.18		236	-0.0072
	236.5	-51.16		236.5	0.00834
	237	-51.15		237	-0.00917
	237.5	-51.13		237.5	-0.01859
	238	-51.11		238	-0.00745
	238.5	-51.09		238.5	-0.00815
	239	-51.08		239	0.00994
	239.5	-51.05		239.5	-0.01261
	240	-51.02		240	-0.00946
	240.5	-51		240.5	-0.00194
	241	-50.99		241	-0.00194
	241.5	-50.95		241.5	-0.00164
	242	-50.96		242	-0.0007968
	242.5	-50.92		242.5	-0.00481
	243	-50.89		243	-0.00723
	243.5	-50.88		243.5	0.00199
	244	-50.85		244	-0.00458
	244.5	-50.82		244.5	-0.01628
	245	-50.82		245	-0.00798
	245.5	-50.8		245.5	-0.000958
	246	-50.78		246	-0.00684
	246.5	-50.78		246.5	-0.00831
	247	-50.7		247	-0.01085
	247.5	-50.73		247.5	-0.00464
	248	-50.68		248	-0.0006543
	248.5	-50.67		248.5	-0.00542
	249	-50.64		249	-0.00997
	249.5	-50.62		249.5	0.00758
	250	-50.6		250	-0.00103
	250.5	-50.59		250.5	-0.0052
	251	-50.54		251	-0.00232
	251.5	-50.54		251.5	-0.00402
	252	-50.51		252	-0.0003336
	252.5	-50.49		252.5	-0.00515
	253	-50.48		253	-0.00525
	253.5	-50.46		253.5	-0.0085
	254	-50.46		254	-0.00246
	254.5	-50.39		254.5	-0.0005874
	255	-50.39		255	-0.02036
	255.5	-50.4		255.5	-0.00694
	256	-50.34		256	-0.00737
	256.5	-50.35		256.5	0.00418
	257	-50.32		257	-0.0055
	257.5	-50.31		257.5	-0.00597
	258	-50.26		258	-0.00538
	258.5	-50.24		258.5	0.00341
	259	-50.22		259	-0.00507
	259.5	-50.21		259.5	-0.0003554
	260	-50.19		260	-0.00263
	260.5	-50.17		260.5	0.01166
	261	-50.15		261	-0.00122
	261.5	-50.12		261.5	-0.00296
	262	-50.1		262	-0.01537
	262.5	-50.07		262.5	0.01208
	263	-50.07		263	-0.00191
	263.5	-50.04		263.5	-0.00546
	264	-50.04		264	-0.01334
	264.5	-49.99		264.5	-0.00377
	265	-49.99		265	-0.00608
	265.5	-49.96		265.5	-0.00489
	266	-49.92		266	-0.0064
	266.5	-49.92		266.5	-0.00399
	267	-49.91		267	-0.0006386
	267.5	-49.89		267.5	-0.00677
	268	-49.85		268	-0.00427
	268.5	-49.83		268.5	0.00151
	269	-49.81		269	-0.00785
	269.5	-49.79		269.5	-0.00867
	270	-49.79		270	0.00259
	270.5	-49.76		270.5	-0.00568
	271	-49.73		271	-0.0074
	271.5	-49.7		271.5	-0.00303
	272	-49.71		272	-0.0056
	272.5	-49.68		272.5	-0.00248
	273	-49.65		273	0.00649
	273.5	-49.6		273.5	-0.00299
	274	-49.6		274	-0.00559
	274.5	-49.61		274.5	-0.01573
	275	-49.55		275	-0.02992
	275.5	-49.55		275.5	-0.00494
	276	-49.53		276	0.0005736
	276.5	-49.49		276.5	-0.00485
	277	-49.47		277	-0.00111
	277.5	-49.46		277.5	-0.00267
	278	-49.43		278	-0.00441
	278.5	-49.41		278.5	-0.0005128
	279	-49.39		279	-0.00158
	279.5	-49.38		279.5	-0.00609
	280	-49.35		280	0.00278
	280.5	-49.33		280.5	-0.00296
	281	-49.29		281	-0.00334
	281.5	-49.29		281.5	-0.00786
	282	-49.28		282	-0.00391
	282.5	-49.24		282.5	-0.0004505
	283	-49.21		283	-0.00903
	283.5	-49.21		283.5	-0.01223
	284	-49.19		284	-0.00287
	284.5	-49.18		284.5	-0.00218
	285	-49.16		285	0.00163
	285.5	-49.12		285.5	-0.00355
	286	-49.11		286	-0.01419
	286.5	-49.08		286.5	-0.00865
	287	-49.08		287	-0.00382
	287.5	-49.05		287.5	-0.00433
	288	-49.03		288	0.00179
	288.5	-49.01		288.5	-0.00243
	289	-49		289	-0.00261
	289.5	-48.95		289.5	-0.00256
	290	-48.93		290	-0.0018
	290.5	-48.93		290.5	-0.00123
	291	-48.91		291	-0.00247
	291.5	-48.89		291.5	-0.00887
	292	-48.83		292	-0.00898
	292.5	-48.81		292.5	-0.0003907
	293	-48.8		293	-0.00194
	293.5	-48.77		293.5	-0.00905
	294	-48.77		294	0.00812
	294.5	-48.74		294.5	0.0007259
	295	-48.74		295	-0.00537
	295.5	-48.68		295.5	-0.00338
	296	-48.69		296	-0.00125
	296.5	-48.66		296.5	-0.00326
	297	-48.62		297	-0.00569
	297.5	-48.61		297.5	-0.01133
	298	-48.59		298	-0.0039
	298.5	-48.59		298.5	-0.00145
	299	-48.56		299	-0.00697
	299.5	-48.55		299.5	-0.01332
	300	-48.5		300	-0.00486
	300.5	-48.48		300.5	-0.0007288
	301	-48.45		301	-0.00525
	301.5	-48.48		301.5	0.0058
	302	-48.41		302	-0.00215
	302.5	-48.42		302.5	-0.0005666
	303	-48.4		303	-0.00555
	303.5	-48.37		303.5	-0.00147
	304	-48.35		304	-0.00751
	304.5	-48.32		304.5	0.00763
	305	-48.29		305	-0.00636
	305.5	-48.3		305.5	0.00742
	306	-48.29		306	-0.00513
	306.5	-48.23		306.5	-0.00327
	307	-48.22		307	-0.003
	307.5	-48.21		307.5	-0.00373
	308	-48.18		308	-0.00226
	308.5	-48.18		308.5	-0.00485
	309	-48.15		309	0.00537
	309.5	-48.12		309.5	-0.00461
	310	-48.13		310	-0.00514
	310.5	-48.09		310.5	0.00123
	311	-48.08		311	-0.00632
	311.5	-48.05		311.5	-0.00797
	312	-48.04		312	0.0006974
	312.5	-47.99		312.5	-0.00402
	313	-47.97		313	-0.00161
	313.5	-47.97		313.5	4.851e-05
	314	-47.97		314	-0.00285
	314.5	-47.94		314.5	-0.01138
	315	-47.91		315	-0.0007243
	315.5	-47.88		315.5	-0.00136
	316	-47.86		316	-0.00524
	316.5	-47.84		316.5	-0.01129
	317	-47.82		317	0.00694
	317.5	-47.81		317.5	-0.0062
	318	-47.77		318	0.00441
	318.5	-47.75		318.5	-0.00275
	319	-47.75		319	-0.00361
	319.5	-47.74		319.5	0.0008355
	320	-47.74		320	-0.0013
	320.5	-47.71		320.5	0.00266
	321	-47.65		321	-0.00204
	321.5	-47.63		321.5	-0.00614
	322	-47.65		322	-0.02325
	322.5	-47.61		322.5	-0.01049
	323	-47.6		323	-0.00731
	323.5	-47.55		323.5	-0.00464
	324	-47.54		324	0.00505
	324.5	-47.52		324.5	-0.00307
	325	-47.49		325	0.00415
	325.5	-47.48		325.5	-0.00797
	326	-47.47		326	0.00194
	326.5	-47.46		326.5	-0.00574
	327	-47.42		327	-0.0124
	327.5	-47.41		327.5	-0.00666
	328	-47.38		328	0.0001893
	328.5	-47.38		328.5	-0.0049
	329	-47.34		329	-0.00357
	329.5	-47.31		329.5	-0.00365
	330	-47.28		330	-0.00951
	330.5	-47.27		330.5	-0.01371
	331	-47.26		331	-0.00296
	331.5	-47.23		331.5	-0.0004709
	332	-47.21		332	-0.00217
	332.5	-47.19		332.5	-0.00542
	333	-47.18		333	0.00218
	333.5	-47.14		333.5	-0.0065
	334	-47.16		334	-0.00555
	334.5	-47.1		334.5	-0.004
	335	-47.11		335	0.00518
	335.5	-47.08		335.5	-0.00355
	336	-47.07		336	-0.00539
	336.5	-47.05		336.5	-0.0009126
	337	-47.03		337	-0.00237
	337.5	-47.02		337.5	-0.00451
	338	-47		338	-0.00289
	338.5	-46.98		338.5	-0.0003262
	339	-46.93		339	-0.00241
	339.5	-46.93		339.5	-0.00205
	340	-46.91		340	0.00175
	340.5	-46.87		340.5	-0.00272
	341	-46.85		341	-0.00642
	341.5	-46.85		341.5	-0.01055
	342	-46.84		342	-0.01464
	342.5	-46.81		342.5	-0.01128
	343	-46.78		343	-0.00426
	343.5	-46.77		343.5	-0.004
	344	-46.77		344	-0.00325
	344.5	-46.72		344.5	-0.00686
	345	-46.74		345	-0.00805
	345.5	-46.7		345.5	-0.00511
	346	-46.68		346	-0.0005059
	346.5	-46.68		346.5	-0.00195
	347	-46.66		347	-0.0012
	347.5	-46.61		347.5	-0.00392
	348	-46.6		348	-0.0034
	348.5	-46.57		348.5	-0.00492
	349	-46.58		349	-0.00595
	349.5	-46.54		349.5	-0.00205
	350	-46.52		350	-0.00527
	350.5	-46.51		350.5	-0.01844
	351	-46.49		351	-0.00691
	351.5	-46.47		351.5	-0.0044
	352	-46.45		352	0.0006954
	352.5	-46.44		352.5	-0.00182
	353	-46.4		353	-0.0008857
	353.5	-46.39		353.5	-0.007
	354	-46.36		354	-0.00192
	354.5	-46.35		354.5	-0.00663
	355	-46.33		355	0.00691
	355.5	-46.32		355.5	-0.00397
	356	-46.3		356	0.01351
	356.5	-46.27		356.5	-0.00433
	357	-46.25		357	-0.00223
	357.5	-46.24		357.5	-0.00305
	358	-46.2		358	-0.00987
	358.5	-46.21		358.5	0.00532
	359	-46.18		359	-0.00301
	359.5	-46.16		359.5	-0.00653
	360	-46.14		360	-0.00463
	360.5	-46.11		360.5	0.00852
	361	-46.1		361	-0.01355
	361.5	-46.06		361.5	-0.02419
	362	-46.06		362	-0.02291
	362.5	-46.04		362.5	-0.00225
	363	-46.02		363	-0.00147
	363.5	-45.99		363.5	-0.00481
	364	-45.99		364	-0.00664
	364.5	-45.95		364.5	-0.00603
	365	-45.93		365	-0.00555
	365.5	-45.91		365.5	-0.00401
	366	-45.91		366	0.00331
	366.5	-45.87		366.5	-0.00609
	367	-45.87		367	-0.01588
	367.5	-45.84		367.5	-0.0062
	368	-45.83		368	0.00339
	368.5	-45.81		368.5	-0.02076
	369	-45.8		369	0.0009537
	369.5	-45.76		369.5	-0.00178
	370	-45.75		370	-0.0041
	370.5	-45.71		370.5	-0.01235
	371	-45.72		371	-0.00194
	371.5	-45.68		371.5	0.0002244
	372	-45.69		372	-0.00928
	372.5	-45.66		372.5	-0.01334
	373	-45.65		373	-0.00606
	373.5	-45.61		373.5	-0.0004949
	374	-45.6		374	-0.00141
	374.5	-45.58		374.5	0.01031
	375	-45.55		375	-0.00119
	375.5	-45.54		375.5	-0.00382
	376	-45.52		376	-0.00157
	376.5	-45.51		376.5	-0.00596
	377	-45.46		377	-0.00137
	377.5	-45.47		377.5	-0.00662
	378	-45.45		378	-0.00798
	378.5	-45.43		378.5	-0.00585
	379	-45.42		379	-0.00591
	379.5	-45.4		379.5	-0.00292
	380	-45.38		380	-0.00563
	380.5	-45.36		380.5	-0.0009964
	381	-45.31		381	-0.00113
	381.5	-45.32		381.5	-0.00723
	382	-45.32		382	-0.00159
	382.5	-45.27		382.5	0.0003147
	383	-45.25		383	0.00343
	383.5	-45.24		383.5	-0.00107
	384	-45.21		384	-0.001
	384.5	-45.18		384.5	-0.01506
	385	-45.18		385	-0.00174
	385.5	-45.14		385.5	0.0001545
	386	-45.13		386	-0.00329
	386.5	-45.12		386.5	-0.01219
	387	-45.11		387	0.01514
	387.5	-45.09		387.5	-0.00259
	388	-45.07		388	-0.00381
	388.5	-45.05		388.5	0.0002055
	389	-45.04		389	-0.0007741
	389.5	-44.99		389.5	-0.00623
	390	-44.99		390	-0.0214
	390.5	-44.98		390.5	0.01615
	391	-44.95		391	0.00571
	391.5	-44.95		391.5	-0.00368
	392	-44.95		392	-0.0115
	392.5	-44.93		392.5	0.00797
	393	-44.88		393	-0.0019
	393.5	-44.87		393.5	-0.00539
	394	-44.87		394	0.00817
	394.5	-44.84		394.5	0.00978
	395	-44.81		395	-0.01019
	395.5	-44.8		395.5	-0.00272
	396	-44.78		396	0.0001051
	396.5	-44.76		396.5	-0.00271
	397	-44.73		397	-0.00782
	397.5	-44.72		397.5	0.00313
	398	-44.7		398	-0.00214
	398.5	-44.7		398.5	-0.01165
	399	-44.66		399	-0.00718
	399.5	-44.63		399.5	-0.0003706
	400	-44.63		400	-0.00302
	400.5	-44.6		400.5	-0.0007833
	401	-44.59		401	-0.0043
	401.5	-44.59		401.5	-0.00977
	402	-44.57		402	-0.02157
	402.5	-44.55		402.5	0.0027
	403	-44.51		403	-0.00404
	403.5	-44.49		403.5	-5.941e-05
	404	-44.47		404	-0.00201
	404.5	-44.48		404.5	-0.00462
	405	-44.43		405	-0.007
	405.5	-44.44		405.5	-0.00255
	406	-44.4		406	-0.00423
	406.5	-44.39		406.5	-0.00123
	407	-44.37		407	-0.0004759
	407.5	-44.36		407.5	-0.00229
	408	-44.33		408	-0.0006641
	408.5	-44.32		408.5	-0.00457
	409	-44.3		409	0.00703
	409.5	-44.27		409.5	-7.946e-05
	410	-44.25		410	-0.00591
	410.5	-44.24		410.5	-0.0194
	411	-44.23		411	0.00205
	411.5	-44.2		411.5	-0.00797
	412	-44.2		412	0.0003598
	412.5	-44.17		412.5	-0.00619
	413	-44.17		413	0.00727
	413.5	-44.14		413.5	-0.00149
	414	-44.12		414	-0.00434
	414.5	-44.1		414.5	0.00347
	415	-44.1		415	-0.00181
	415.5	-44.07		415.5	-0.0001916
	416	-44.04		416	-0.00519
	416.5	-44.04		416.5	0.00121
	417	-44		417	-0.00108
	417.5	-43.99		417.5	-0.00645
	418	-43.97		418	0.00261
	418.5	-43.98		418.5	-0.00409
	419	-43.94		419	-0.01146
	419.5	-43.95		419.5	0.00599
	420	-43.9		420	0.0001691
	420.5	-43.89		420.5	-0.0032
	421	-43.89		421	-0.00226
	421.5	-43.85		421.5	-0.00597
	422	-43.84		422	-0.0048
	422.5	-43.82		422.5	-0.00225
	423	-43.81		423	0.00412
	423.5	-43.81		423.5	-0.00392
	424	-43.78		424	-0.0031
	424.5	-43.75		424.5	-0.00462
	425	-43.72		425	-0.02011
	425.5	-43.73		425.5	-0.02847
	426	-43.7		426	0.00717
	426.5	-43.69		426.5	-0.00294
	427	-43.67		427	-0.0026
	427.5	-43.64		427.5	-0.00656
	428	-43.62		428	4.938e-05
	428.5	-43.63		428.5	-0.00184
	429	-43.62		429	-0.00519
	429.5	-43.59		429.5	-0.00401
	430	-43.56		430	0.00784
	430.5	-43.51		430.5	-0.0045
	431	-43.54		431	-0.00676
	431.5	-43.51		431.5	-0.00152
	432	-43.49		432	-0.00296
	432.5	-43.47		432.5	0.0019
	433	-43.45		433	-0.00286
	433.5	-43.45		433.5	-0.00541
	434	-43.42		434	-0.00828
	434.5	-43.42		434.5	-0.00894
	435	-43.38		435	0.0009239
	435.5	-43.38		435.5	-0.00439
	436	-43.38		436	-0.00961
	436.5	-43.33		436.5	-0.01001
	437	-43.3		437	-0.00285
	437.5	-43.31		437.5	-0.00387
	438	-43.3		438	-0.00418
	438.5	-43.27		438.5	0.0002997
	439	-43.25		439	-0.00349
	439.5	-43.24		439.5	-2.232e-05
	440	-43.24		440	-0.00879
	440.5	-43.22		440.5	-0.01932
	441	-43.18		441	-0.00988
	441.5	-43.22		441.5	-0.01116
	442	-43.15		442	0.00613
	442.5	-43.14		442.5	-0.0001339
	443	-43.12		443	-0.00158
	443.5	-43.11		443.5	-0.0069
	444	-43.1		444	-0.00441
	444.5	-43.05		444.5	-0.0021
	445	-43.05		445	-0.0067
	445.5	-43.04		445.5	-0.02138
	446	-43.05		446	0.00139
	446.5	-43		446.5	-0.00496
	447	-42.97		447	0.00581
	447.5	-42.95		447.5	-0.00659
	448	-42.96		448	-0.01064
	448.5	-42.94		448.5	0.00136
	449	-42.91		449	-0.00306
	449.5	-42.91		449.5	-0.00608
	450	-42.87		450	-0.00386
	450.5	-42.88		450.5	-0.00314
	451	-42.87		451	0.00314
	451.5	-42.84		451.5	-0.00198
	452	-42.83		452	-0.0058
	452.5	-42.78		452.5	-0.01351
	453	-42.78		453	-0.00406
	453.5	-42.78		453.5	-0.00388
	454	-42.76		454	0.0003458
	454.5	-42.74		454.5	-0.00175
	455	-42.72		455	-0.00212
	455.5	-42.71		455.5	-0.01129
	456	-42.72		456	0.00899
	456.5	-42.69		456.5	-0.00616
	457	-42.68		457	-0.00451
	457.5	-42.65		457.5	0.00937
	458	-42.64		458	-0.01958
	458.5	-42.62		458.5	0.00177
	459	-42.6		459	0.0006772
	459.5	-42.59		459.5	-0.00677
	460	-42.54		460	-0.0078
	460.5	-42.54		460.5	0.00118
	461	-42.53		461	-0.00647
	461.5	-42.52		461.5	0.00482
	462	-42.53		462	-0.00609
	462.5	-42.5		462.5	-0.00613
	463	-42.48		463	-0.0018
	463.5	-42.47		463.5	-0.01193
	464	-42.47		464	-0.00486
	464.5	-42.44		464.5	-0.00241
	465	-42.45		465	-0.00219
	465.5	-42.42		465.5	-0.00589
	466	-42.4		466	0.00855
	466.5	-42.38		466.5	-0.00235
	467	-42.34		467	-0.00765
	467.5	-42.35		467.5	0.00782
	468	-42.35		468	-0.0008734
	468.5	-42.34		468.5	-0.0001168
	469	-42.3		469	0.00179
	469.5	-42.3		469.5	-0.00339
	470	-42.27		470	-0.00497
	470.5	-42.25		470.5	-0.00267
	471	-42.24		471	-0.01606
	471.5	-42.22		471.5	0.00399
	472	-42.21		472	-0.00624
	472.5	-42.18		472.5	0.00527
	473	-42.16		473	-0.00381
	473.5	-42.15		473.5	-0.0023
	474	-42.13		474	0.00134
	474.5	-42.13		474.5	-0.00392
	475	-42.1		475	-0.00252
	475.5	-42.09		475.5	-0.00338
	476	-42.08		476	-0.01062
	476.5	-42.07		476.5	-0.00502
	477	-42.02		477	-0.00491
	477.5	-42.02		477.5	-0.01496
	478	-42.01		478	-0.02362
	478.5	-41.99		478.5	-0.00588
	479	-42		479	-0.00215
	479.5	-41.95		479.5	-0.00138
	480	-41.96		480	-0.00108
	480.5	-41.94		480.5	-0.01334
	481	-41.91		481	-0.0001742
	481.5	-41.89		481.5	-0.0029
	482	-41.9		482	-0.00384
	482.5	-41.89		482.5	-0.00194
	483	-41.88		483	0.00166
	483.5	-41.83		483.5	-0.00406
	484	-41.83		484	-0.00276
	484.5	-41.82		484.5	-0.00291
	485	-41.82		485	-0.00222
	485.5	-41.81		485.5	-0.00352
	486	-41.78		486	-0.0028
	486.5	-41.77		486.5	-0.00321
	487	-41.74		487	-0.00721
	487.5	-41.73		487.5	-0.000242
	488	-41.71		488	0.0003133
	488.5	-41.71		488.5	-0.00305
	489	-41.69		489	0.00201
	489.5	-41.68		489.5	-0.00182
	490	-41.66		490	-0.00545
	490.5	-41.64		490.5	-0.000375
	491	-41.61		491	-0.00136
	491.5	-41.63		491.5	-0.00486
	492	-41.61		492	-0.00623
	492.5	-41.58		492.5	-0.00323
	493	-41.56		493	-0.01837
	493.5	-41.55		493.5	0.0002912
	494	-41.54		494	-0.00173
	494.5	-41.53		494.5	-0.00282
	495	-41.51		495	-0.00768
	495.5	-41.51		495.5	0.0008093
	496	-41.48		496	-0.00427
	496.5	-41.46		496.5	-0.00407
	497	-41.46		497	-0.00596
	497.5	-41.42		497.5	-0.00221
	498	-41.43		498	0.00187
	498.5	-41.41		498.5	-0.00611
	499	-41.4		499	-0.00259
	499.5	-41.38		499.5	-0.00755
	500	-41.36		500	-0.01365
	500.5	-41.34		500.5	0.0003738
	501	-41.31		501	-0.00427
	501.5	-41.32		501.5	-0.02218
	502	-41.3		502	-0.01542
	502.5	-41.28		502.5	-0.00176
	503	-41.27		503	-0.00508
	503.5	-41.23		503.5	0.00387
	504	-41.26		504	-0.00448
	504.5	-41.25		504.5	-0.01136
	505	-41.21		505	-0.00385
	505.5	-41.2		505.5	-0.00378
	506	-41.19		506	-0.00764
	506.5	-41.17		506.5	-0.00197
	507	-41.15		507	-0.00163
	507.5	-41.12		507.5	-0.0007844
	508	-41.11		508	-0.00326
	508.5	-41.11		508.5	-0.00676
	509	-41.11		509	-0.00337
	509.5	-41.1		509.5	-0.01488
	510	-41.06		510	-0.0004771
	510.5	-41.06		510.5	-0.00188
	511	-41.04		511	-0.00127
	511.5	-41.04		511.5	-0.00605
	512	-41.01		512	-0.00121
	512.5	-41.01		512.5	-0.00515
	513	-41		513	-0.00164
	513.5	-40.97		513.5	-0.00468
	514	-40.95		514	-0.01493
	514.5	-40.93		514.5	0.01109
	515	-40.93		515	-0.00631
	515.5	-40.91		515.5	-0.0006416
	516	-40.89		516	-0.00257
	516.5	-40.88		516.5	-0.00209
	517	-40.86		517	0.00314
	517.5	-40.86		517.5	-0.0027
	518	-40.86		518	-0.00159
	518.5	-40.83		518.5	-0.00153
	519	-40.82		519	-0.00254
	519.5	-40.8		519.5	-0.0044
	520	-40.79		520	-0.00802
	520.5	-40.78		520.5	-0.00105
	521	-40.78		521	0.00297
	521.5	-40.76		521.5	0.0005747
	522	-40.74		522	-0.00282
	522.5	-40.72		522.5	-0.0005194
	523	-40.7		523	-0.0001492
	523.5	-40.72		523.5	-0.00217
	524	-40.67		524	-0.0007353
	524.5	-40.66		524.5	-0.00637
	525	-40.66		525	-0.02979
	525.5	-40.65		525.5	-0.02066
	526	-40.63		526	-0.00993
	526.5	-40.59		526.5	-0.00237
	527	-40.58		527	-0.00132
	527.5	-40.59		527.5	-0.00476
	528	-40.55		528	-0.00385
	528.5	-40.53		528.5	0.000667
	529	-40.54		529	-0.00541
	529.5	-40.51		529.5	-0.01164
	530	-40.5		530	0.00205
	530.5	-40.5		530.5	-0.0001443
	531	-40.47		531	3.335e-05
	531.5	-40.47		531.5	-0.00475
	532	-40.45		532	-0.00127
	532.5	-40.44		532.5	-0.00363
	533	-40.4		533	-0.00561
	533.5	-40.4		533.5	-0.0073
	534	-40.39		534	-0.0021
	534.5	-40.39		534.5	-0.00162
	535	-40.37		535	-0.00416
	535.5	-40.34		535.5	-0.01348
	536	-40.34		536	0.0003623
	536.5	-40.35		536.5	-0.00212
	537	-40.29		537	-0.0003487
	537.5	-40.31		537.5	-0.00492
	538	-40.29		538	0.0113
	538.5	-40.29		538.5	0.00294
	539	-40.26		539	-0.00376
	539.5	-40.25		539.5	-0.01782
	540	-40.24		540	-0.00237
	540.5	-40.23		540.5	-0.00491
	541	-40.22		541	-0.00768
	541.5	-40.19		541.5	-0.0002952
	542	-40.2		542	-0.01298
	542.5	-40.17		542.5	-0.00616
	543	-40.16		543	-0.00498
	543.5	-40.16		543.5	-0.00029
	544	-40.13		544	-0.0004622
	544.5	-40.13		544.5	-0.00601
	545	-40.11		545	0.003
	545.5	-40.1		545.5	-0.00468
	546	-40.11		546	-0.0127
	546.5	-40.08		546.5	-0.00407
	547	-40.08		547	-0.00346
	547.5	-40.03		547.5	-0.00453
	548	-40.04		548	-0.00444
	548.5	-40.01		548.5	-0.00493
	549	-40.02		549	-0.01095
	549.5	-40.01		549.5	-0.00189
	550	-39.98		550	-0.00522
	550.5	-39.98		550.5	-0.00558
	551	-39.96		551	-0.0003205
	551.5	-39.94		551.5	-0.00339
	552	-39.94		552	-0.00275
	552.5	-39.91		552.5	-0.01535
	553	-39.9		553	-0.01319
	553.5	-39.89		553.5	-0.00555
	554	-39.87		554	-0.00159
	554.5	-39.86		554.5	-0.00452
	555	-39.85		555	-0.000601
	555.5	-39.84		555.5	-0.00107
	556	-39.81		556	-0.00353
	556.5	-39.81		556.5	0.0046
	557	-39.8		557	-0.00752
	557.5	-39.79		557.5	0.00193
	558	-39.79		558	-0.00456
	558.5	-39.8		558.5	-0.00403
	559	-39.75		559	-0.0002717
	559.5	-39.75		559.5	-0.00152
	560	-39.76		560	-0.00436
	560.5	-39.71		560.5	-0.01014
	561	-39.72		561	-0.02094
	561.5	-39.7		561.5	-0.01656
	562	-39.71		562	0.00195
	562.5	-39.66		562.5	-0.00656
	563	-39.66		563	-0.01082
	563.5	-39.65		563.5	-0.00286
	564	-39.65		564	-0.00245
	564.5	-39.64		564.5	0.01071
	565	-39.59		565	-0.0002314
	565.5	-39.6		565.5	-0.00277
	566	-39.59		566	-0.0026
	566.5	-39.57		566.5	-0.00339
	567	-39.59		567	-0.00298
	567.5	-39.56		567.5	-0.00399
	568	-39.54		568	0.00417
	568.5	-39.53		568.5	-0.00595
	569	-39.52		569	-0.0088
	569.5	-39.51		569.5	0.00672
	570	-39.5		570	-0.00412
	570.5	-39.48		570.5	-0.01104
	571	-39.46		571	-0.0001753
	571.5	-39.44		571.5	-0.00407
	572	-39.43		572	0.00607
	572.5	-39.42		572.5	-0.00288
	573	-39.44		573	-0.00526
	573.5	-39.42		573.5	-0.02266
	574	-39.4		574	-0.00682
	574.5	-39.41		574.5	-0.00754
	575	-39.38		575	0.00168
	575.5	-39.37		575.5	-0.00535
	576	-39.37		576	0.0002427
	576.5	-39.35		576.5	0.00171
	577	-39.35		577	-0.00126
	577.5	-39.31		577.5	0.0008078
	578	-39.3		578	-0.00332
	578.5	-39.29		578.5	0.00486
	579	-39.29		579	-0.00499
	579.5	-39.29		579.5	-0.01489
	580	-39.28		580	-0.01579
	580.5	-39.25		580.5	0.0018
	581	-39.23		581	0.00213
	581.5	-39.23		581.5	-0.004
	582	-39.22		582	-0.00264
	582.5	-39.21		582.5	-0.003
	583	-39.21		583	-0.0014
	583.5	-39.19		583.5	-0.00195
	584	-39.18		584	-0.0068
	584.5	-39.13		584.5	-0.0008772
	585	-39.13		585	-0.015
	585.5	-39.13		585.5	-0.00127
	586	-39.13		586	0.00121
	586.5	-39.13		586.5	-0.00373
	587	-39.11		587	-0.00226
	587.5	-39.11		587.5	0.0012
	588	-39.1		588	0.00199
	588.5	-39.08		588.5	-0.00259
	589	-39.07		589	-0.00402
	589.5	-39.04		589.5	-0.00474
	590	-39.06		590	0.00148
	590.5	-39.01		590.5	-0.00306
	591	-39.01		591	-0.00276
	591.5	-39.02		591.5	-0.00454
	592	-39.01		592	-0.00188
	592.5	-38.99		592.5	-0.00773
	593	-38.97		593	0.00504
	593.5	-38.97		593.5	6.091e-05
	594	-38.94		594	-0.00156
	594.5	-38.93		594.5	-0.00311
	595	-38.93		595	-0.00748
	595.5	-38.94		595.5	0.00245
	596	-38.91		596	-0.00377
	596.5	-38.89		596.5	-0.00325
	597	-38.9		597	0.0035
	597.5	-38.91		597.5	-0.0008224
	598	-64.98		598	-0.00259
	598.5	-68.51		598.5	-0.00218
	599	-69.81		599	-0.00371
	599.5	-70.08		599.5	-0.00567
	600	-69.95		600	0.00403
	600.5	-69.39		600.5	-0.00435
	601	-68.48		601	-0.01141
	601.5	-67.41		601.5	0.00633
	602	-66.46		602	-0.01095
	602.5	-65.52		602.5	-0.1094
	603	-64.7		603	-1.094
	603.5	-63.91		603.5	-10.94
	604	-63.2		604	-39.42
	604.5	-62.49		604.5	-48.78
	605	-61.82		605	-49.45
	605.5	-61.16		605.5	-48.69
	606	-60.52		606	-48.85
	606.5	-59.96		606.5	-49.72
	607	-59.42		607	-50.96
	607.5	-58.91		607.5	-52.36
	608	-58.47		608	-53.74
	608.5	-58.04		608.5	-55.06
	609	-57.63		609	-56.28
	609.5	-57.23		609.5	-57.38
	610	-56.87		610	-58.44
	610.5	-56.5		610.5	-59.37
	611	-56.17		611	-60.25
	611.5	-55.88		611.5	-60.99
	612	-55.6		612	-61.66
	612.5	-55.35		612.5	-62.27
	613	-55.11		613	-62.77
	613.5	-54.9		613.5	-63.25
	614	-54.67		614	-63.65
	614.5	-54.46		614.5	-63.98
	615	-54.28		615	-64.29
	615.5	-54.09		615.5	-64.5
	616	-53.92		616	-64.74
	616.5	-53.76		616.5	-64.86
	617	-53.62		617	-64.98
	617.5	-53.47		617.5	-65.05
	618	-53.32		618	-65.1
	618.5	-53.21		618.5	-65.13
	619	-53.09		619	-65.1
	619.5	-52.94		619.5	-65.05
	620	-52.82		620	-64.99
	620.5	-52.7		620.5	-64.89
	621	-52.57		621	-64.81
	621.5	-52.43		621.5	-64.68
	622	-52.32		622	-64.56
	622.5	-52.19		622.5	-64.44
	623	-52.06		623	-64.3
	623.5	-51.93		623.5	-64.14
	624	-51.79		624	-64.01
	624.5	-51.66		624.5	-63.88
	625	-51.55		625	-63.75
	625.5	-51.39		625.5	-63.58
	626	-51.25		626	-63.44
	626.5	-51.09		626.5	-63.3
	627	-50.94		627	-63.16
	627.5	-50.81		627.5	-63.03
	628	-50.66		628	-62.9
	628.5	-50.53		628.5	-62.75
	629	-50.36		629	-62.62
	629.5	-50.21		629.5	-62.47
	630	-50.09		630	-62.31
	630.5	-49.94		630.5	-62.19
	631	-49.8		631	-62.07
	631.5	-49.67		631.5	-61.91
	632	-49.51		632	-61.78
	632.5	-49.39		632.5	-61.66
	633	-49.25		633	-61.54
	633.5	-49.11		633.5	-61.39
	634	-48.96		634	-61.23
	634.5	-48.83		634.5	-61.12
	635	-48.7		635	-60.98
	635.5	-48.58		635.5	-60.84
	636	-48.43		636	-60.74
	636.5	-48.32		636.5	-60.6
	637	-48.18		637	-60.48
	637.5	-48.08		637.5	-60.32
	638	-47.93		638	-60.22
	638.5	-47.83		638.5	-60.1
	639	-47.7		639	-59.95
	639.5	-47.58		639.5	-59.87
	640	-47.45		640	-59.75
	640.5	-47.35		640.5	-59.65
	641	-47.23		641	-59.54
	641.5	-47.15		641.5	-59.44
	642	-47.05		642	-59.34
	642.5	-46.93		642.5	-59.21
	643	-46.81		643	-59.11
	643.5	-46.7		643.5	-59.01
	644	-46.6		644	-58.92
	644.5	-46.49		644.5	-58.81
	645	-46.42		645	-58.73
	645.5	-46.31		645.5	-58.64
	646	-46.23		646	-58.54
	646.5	-46.13		646.5	-58.44
	647	-46.03		647	-58.35
	647.5	-45.95		647.5	-58.23
	648	-45.84		648	-58.16
	648.5	-45.76		648.5	-58.05
	649	-45.65		649	-57.97
	649.5	-45.56		649.5	-57.89
	650	-45.49		650	-57.79
	650.5	-45.42		650.5	-57.7
	651	-45.31		651	-57.62
	651.5	-45.2		651.5	-57.54
	652	-45.13		652	-57.44
	652.5	-45.06		652.5	-57.35
	653	-44.98		653	-57.26
	653.5	-44.89		653.5	-57.18
	654	-44.82		654	-57.09
	654.5	-44.74		654.5	-56.97
	655	-44.67		655	-56.9
	655.5	-44.57		655.5	-56.8
	656	-44.51		656	-56.71
	656.5	-44.42		656.5	-56.67
	657	-44.34		657	-56.56
	657.5	-44.27		657.5	-56.48
	658	-44.19		658	-56.38
	658.5	-44.14		658.5	-56.27
	659	-44.08		659	-56.22
	659.5	-43.99		659.5	-56.13
	660	-43.94		660	-56.04
	660.5	-43.86		660.5	-55.97
	661	-43.78		661	-55.9
	661.5	-43.74		661.5	-55.79
	662	-43.65		662	-55.72
	662.5	-43.61		662.5	-55.64
	663	-43.55		663	-55.56
	663.5	-43.47		663.5	-55.46
	664	-43.41		664	-55.39
	664.5	-43.36		664.5	-55.32
	665	-43.29		665	-55.24
	665.5	-43.25		665.5	-55.2
	666	-43.17		666	-55.08
	666.5	-43.14		666.5	-55.03
	667	-43.08		667	-54.95
	667.5	-43.02		667.5	-54.88
	668	-42.96		668	-54.81
	668.5	-42.93		668.5	-54.76
	669	-42.87		669	-54.67
	669.5	-42.82		669.5	-54.6
	670	-42.77		670	-54.51
	670.5	-42.74		670.5	-54.45
	671	-42.68		671	-54.38
	671.5	-42.63		671.5	-54.31
	672	-42.59		672	-54.23
	672.5	-42.56		672.5	-54.16
	673	-42.51		673	-54.11
	673.5	-42.44		673.5	-54.04
	674	-42.41		674	-53.98
	674.5	-42.36		674.5	-53.9
	675	-42.32		675	-53.84
	675.5	-42.28		675.5	-53.77
	676	-42.23		676	-53.7
	676.5	-42.2		676.5	-53.64
	677	-42.14		677	-53.57
	677.5	-42.1		677.5	-53.51
	678	-42.06		678	-53.47
	678.5	-42.03		678.5	-53.4
	679	-41.97		679	-53.32
	679.5	-41.92		679.5	-53.27
	680	-41.9		680	-53.2
	680.5	-41.87		680.5	-53.12
	681	-41.82		681	-53.06
	681.5	-41.77		681.5	-53
	682	-41.74		682	-52.94
	682.5	-41.68		682.5	-52.89
	683	-41.66		683	-52.82
	683.5	-41.61		683.5	-52.77
	684	-41.57		684	-52.69
	684.5	-41.52		684.5	-52.64
	685	-41.5		685	-52.58
	685.5	-41.44		685.5	-52.5
	686	-41.41		686	-52.42
	686.5	-41.36		686.5	-52.38
	687	-41.32		687	-52.31
	687.5	-41.28		687.5	-52.27
	688	-41.22		688	-52.21
	688.5	-41.2		688.5	-52.15
	689	-41.18		689	-52.08
	689.5	-41.13		689.5	-52.02
	690	-41.09		690	-51.98
	690.5	-41.05		690.5	-51.91
	691	-41		691	-51.87
	691.5	-40.97		691.5	-51.82
	692	-40.92		692	-51.74
	692.5	-40.88		692.5	-51.7
	693	-40.85		693	-51.62
	693.5	-40.81		693.5	-51.59
	694	-40.77		694	-51.53
	694.5	-40.73		694.5	-51.47
	695	-40.69		695	-51.42
	695.5	-40.68		695.5	-51.36
	696	-40.62		696	-51.31
	696.5	-40.58		696.5	-51.25
	697	-40.58		697	-51.19
	697.5	-40.49		697.5	-51.17
	698	-40.47		698	-51.1
	698.5	-40.42		698.5	-51.05
	699	-40.39		699	-50.98
	699.5	-40.37		699.5	-50.96
	700	-40.33		700	-50.88
	700.5	-40.31		700.5	-50.82
	701	-40.24		701	-50.77
	701.5	-40.24		701.5	-50.73
	702	-40.19		702	-50.68
	702.5	-40.17		702.5	-50.61
	703	-40.12		703	-50.54
	703.5	-40.08		703.5	-50.52
	704	-40.04		704	-50.48
	704.5	-40.01		704.5	-50.43
	705	-39.97		705	-50.37
	705.5	-39.96		705.5	-50.3
	706	-39.9		706	-50.25
	706.5	-39.87		706.5	-50.22
	707	-39.86		707	-50.16
	707.5	-39.82		707.5	-50.12
	708	-39.78		708	-50.06
	708.5	-39.76		708.5	-50.03
	709	-39.7		709	-49.95
	709.5	-39.67		709.5	-49.9
	710	-39.64		710	-49.88
	710.5	-39.6		710.5	-49.83
	711	-39.56		711	-49.78
	711.5	-39.55		711.5	-49.74
	712	-39.53		712	-49.71
	712.5	-39.49		712.5	-49.64
	713	-39.45		713	-49.6
	713.5	-39.42		713.5	-49.52
	714	-39.42		714	-49.49
	714.5	-39.35		714.5	-49.46
	715	-39.32		715	-49.41
	715.5	-39.3		715.5	-49.35
	716	-39.27		716	-49.29
	716.5	-39.25		716.5	-49.26
	717	-39.21		717	-49.21
	717.5	-39.17		717.5	-49.17
	718	-39.14		718	-49.12
	718.5	-39.12		718.5	-49.09
	719	-39.08		719	-49.03
	719.5	-39.04		719.5	-48.96
	720	-39.04		720	-48.94
	720.5	-39.01		720.5	-48.91
	721	-38.95		721	-48.86
	721.5	-38.92		721.5	-48.82
	722	-38.9		722	-48.78
	722.5	-38.87		722.5	-48.74
	723	-38.87		723	-48.67
	723.5	-38.81		723.5	-48.66
	724	-38.82		724	-48.6
	724.5	-38.78		724.5	-48.56
	725	-38.73		725	-48.53
	725.5	-38.7		725.5	-48.49
	726	-38.68		726	-48.45
	726.5	-38.65		726.5	-48.4
	727	-38.61		727	-48.35
	727.5	-38.6		727.5	-48.31
	728	-38.57		728	-48.26
	728.5	-38.57		728.5	-48.23
	729	-38.53		729	-48.17
	729.5	-38.48		729.5	-48.15
	730	-38.46		730	-48.11
	730.5	-38.44		730.5	-48.08
	731	-38.42		731	-48.01
	731.5	-38.38		731.5	-47.99
	732	-38.38		732	-47.94
	732.5	-38.34		732.5	-47.9
	733	-38.32		733	-47.86
	733.5	-38.28		733.5	-47.82
	734	-38.27		734	-47.78
	734.5	-38.22		734.5	-47.76
	735	-38.21		735	-47.7
	735.5	-38.17		735.5	-47.67
	736	-38.14		736	-47.63
	736.5	-38.15		736.5	-47.58
	737	-38.11		737	-47.54
	737.5	-38.08		737.5	-47.51
	738	-38.05		738	-47.48
	738.5	-38.04		738.5	-47.42
	739	-38.02		739	-47.39
	739.5	-37.99		739.5	-47.36
	740	-37.98		740	-47.31
	740.5	-37.93		740.5	-47.28
	741	-37.91		741	-47.23
	741.5	-37.89		741.5	-47.18
	742	-37.87		742	-47.15
	742.5	-37.85		742.5	-47.12
	743	-37.81		743	-47.08
	743.5	-37.78		743.5	-47.07
	744	-37.76		744	-47.04
	744.5	-37.74		744.5	-46.98
	745	-37.71		745	-46.94
	745.5	-37.68		745.5	-46.91
	746	-37.65		746	-46.88
	746.5	-37.62		746.5	-46.82
	747	-37.62		747	-46.8
	747.5	-37.59		747.5	-46.77
	748	-37.56		748	-46.72
	748.5	-37.55		748.5	-46.7
	749	-37.53		749	-46.64
	749.5	-37.5		749.5	-46.61
	750	-37.48		750	-46.61
	750.5	-37.44		750.5	-46.57
	751	-37.43		751	-46.52
	751.5	-37.41		751.5	-46.5
	752	-37.39		752	-46.44
	752.5	-37.37		752.5	-46.41
	753	-37.33		753	-46.39
	753.5	-37.3		753.5	-46.35
	754	-37.3		754	-46.31
	754.5	-37.28		754.5	-46.27
	755	-37.25		755	-46.24
	755.5	-37.23		755.5	-46.22
	756	-37.24		756	-46.17
	756.5	-37.19		756.5	-46.14
	757	-37.17		757	-46.12
	757.5	-37.14		757.5	-46.07
	758	-37.12		758	-46.05
	758.5	-37.11		758.5	-46
	759	-37.06		759	-46
	759.5	-37.05		759.5	-45.95
	760	-37.07		760	-45.9
	760.5	-37.02		760.5	-45.87
	761	-36.97		761	-45.85
	761.5	-36.96		761.5	-45.82
	762	-36.96		762	-45.8
	762.5	-36.92		762.5	-45.75
	763	-36.91		763	-45.71
	763.5	-36.88		763.5	-45.69
	764	-36.87		764	-45.67
	764.5	-36.87		764.5	-45.64
	765	-36.82		765	-45.57
	765.5	-36.8		765.5	-45.57
	766	-36.78		766	-45.53
	766.5	-36.76		766.5	-45.48
	767	-36.73		767	-45.46
	767.5	-36.71		767.5	-45.42
	768	-36.7		768	-45.41
	768.5	-36.67		768.5	-45.37
	769	-36.64		769	-45.35
	769.5	-36.64		769.5	-45.32
	770	-36.61		770	-45.28
	770.5	-36.59		770.5	-45.25
	771	-36.56		771	-45.2
	771.5	-36.57		771.5	-45.22
	772	-36.56		772	-45.16
	772.5	-36.5		772.5	-45.14
	773	-36.49		773	-45.1
	773.5	-36.49		773.5	-45.07
	774	-36.47		774	-45.01
	774.5	-36.44		774.5	-44.99
	775	-36.42		775	-44.98
	775.5	-36.38		775.5	-44.95
	776	-36.38		776	-44.91
	776.5	-36.38		776.5	-44.92
	777	-36.34		777	-44.86
	777.5	-36.33		777.5	-44.84
	778	-36.3		778	-44.78
	778.5	-36.27		778.5	-44.75
	779	-36.25		779	-44.73
	779.5	-36.23		779.5	-44.72
	780	-36.2		780	-44.69
	780.5	-36.2		780.5	-44.66
	781	-36.18		781	-44.61
	781.5	-36.15		781.5	-44.57
	782	-36.13		782	-44.55
	782.5	-36.11		782.5	-44.53
	783	-36.09		783	-44.5
	783.5	-36.07		783.5	-44.49
	784	-36.07		784	-44.45
	784.5	-36.05		784.5	-44.41
	785	-36.02		785	-44.39
	785.5	-35.99		785.5	-44.37
	786	-35.97		786	-44.34
	786.5	-35.95		786.5	-44.3
	787	-35.93		787	-44.27
	787.5	-35.93		787.5	-44.27
	788	-35.9		788	-44.21
	788.5	-35.91		788.5	-44.22
	789	-35.85		789	-44.15
	789.5	-35.85		789.5	-44.15
	790	-35.82		790	-44.12
	790.5	-35.81		790.5	-44.08
	791	-35.78		791	-44.06
	791.5	-35.78		791.5	-44.04
	792	-35.76		792	-44.01
	792.5	-35.74		792.5	-43.98
	793	-35.71		793	-43.97
	793.5	-35.68		793.5	-43.93
	794	-35.7		794	-43.91
	794.5	-35.66		794.5	-43.9
	795	-35.65		795	-43.85
	795.5	-35.63		795.5	-43.83
	796	-35.59		796	-43.81
	796.5	-35.58		796.5	-43.81
	797	-35.55		797	-43.76
	797.5	-35.55		797.5	-43.73
	798	-35.53		798	-43.71
	798.5	-35.52		798.5	-43.66
	799	-35.51		799	-43.63
	799.5	-35.48		799.5	-43.63
	800	-35.44		800	-43.61
	800.5	-35.45		800.5	-43.56
	801	-35.41		801	-43.55
	801.5	-35.4		801.5	-43.53
	802	-35.36		802	-43.5
	802.5	-35.34		802.5	-43.49
	803	-35.33		803	-43.44
	803.5	-35.34		803.5	-43.42
	804	-35.3		804	-43.38
	804.5	-35.29		804.5	-43.35
	805	-35.27		805	-43.34
	805.5	-35.27		805.5	-43.29
	806	-35.23		806	-43.31
	806.5	-35.24		806.5	-43.25
	807	-35.21		807	-43.23
	807.5	-35.18		807.5	-43.22
	808	-35.19		808	-43.19
	808.5	-35.15		808.5	-43.16
	809	-35.14		809	-43.14
	809.5	-35.13		809.5	-43.13
	810	-35.1		810	-43.09
	810.5	-35.05		810.5	-43.06
	811	-35.05		811	-43.05
	811.5	-35.06		811.5	-43.02
	812	-35.04		812	-42.99
	812.5	-35		812.5	-42.98
	813	-34.98		813	-42.94
	813.5	-34.99		813.5	-42.92
	814	-34.96		814	-42.91
	814.5	-34.93		814.5	-42.85
	815	-34.91		815	-42.84
	815.5	-34.92		815.5	-42.83
	816	-34.91		816	-42.8
	816.5	-34.87		816.5	-42.79
	817	-34.83		817	-42.77
	817.5	-34.83		817.5	-42.72
	818	-34.82		818	-42.71
	818.5	-34.8		818.5	-42.71
	819	-34.8		819	-42.69
	819.5	-34.75		819.5	-42.64
	820	-34.77		820	-42.61
	820.5	-34.74		820.5	-42.57
	821	-34.74		821	-42.57
	821.5	-34.69		821.5	-42.53
	822	-34.69		822	-42.51
	822.5	-34.67		822.5	-42.48
	823	-34.64		823	-42.48
	823.5	-34.62		823.5	-42.47
	824	-34.62		824	-42.43
	824.5	-34.61		824.5	-42.41
	825	-34.57		825	-42.39
	825.5	-34.57		825.5	-42.38
	826	-34.55		826	-42.33
	826.5	-34.52		826.5	-42.33
	827	-34.53		827	-42.29
	827.5	-34.51		827.5	-42.27
	828	-34.49		828	-42.27
	828.5	-34.47		828.5	-42.22
	829	-34.46		829	-42.21
	829.5	-34.44		829.5	-42.18
	830	-34.42		830	-42.17
	830.5	-34.41		830.5	-42.15
	831	-34.37		831	-42.15
	831.5	-34.37		831.5	-42.11
	832	-34.35		832	-42.07
	832.5	-34.34		832.5	-42.06
	833	-34.33		833	-42.03
	833.5	-34.32		833.5	-42.02
	834	-34.29		834	-42.01
	834.5	-34.27		834.5	-41.97
	835	-34.26		835	-41.96
	835.5	-34.24		835.5	-41.91
	836	-34.23		836	-41.9
	836.5	-34.2		836.5	-41.88
	837	-34.18		837	-41.87
	837.5	-34.18		837.5	-41.85
	838	-34.15		838	-41.84
	838.5	-34.13		838.5	-41.82
	839	-34.11		839	-41.77
	839.5	-34.11		839.5	-41.77
	840	-34.1		840	-41.74
	840.5	-34.08		840.5	-41.75
	841	-34.06		841	-41.69
	841.5	-34.06		841.5	-41.66
	842	-34.03		842	-41.67
	842.5	-34.03		842.5	-41.65
	843	-34.01		843	-41.63
	843.5	-33.99		843.5	-41.59
	844	-33.96		844	-41.59
	844.5	-33.95		844.5	-41.54
	845	-33.94		845	-41.55
	845.5	-33.94		845.5	-41.53
	846	-33.93		846	-41.51
	846.5	-33.91		846.5	-41.49
	847	-33.87		847	-41.45
	847.5	-33.87		847.5	-41.43
	848	-33.85		848	-41.43
	848.5	-33.82		848.5	-41.41
	849	-33.83		849	-41.39
	849.5	-33.82		849.5	-41.36
	850	-33.82		850	-41.34
	850.5	-33.79		850.5	-41.33
	851	-33.77		851	-41.28
	851.5	-33.75		851.5	-41.27
	852	-33.75		852	-41.24
	852.5	-33.72		852.5	-41.25
	853	-33.69		853	-41.22
	853.5	-33.68		853.5	-41.2
	854	-33.66		854	-41.19
	854.5	-33.65		854.5	-41.17
	855	-33.62		855	-41.13
	855.5	-33.63		855.5	-41.1
	856	-33.62		856	-41.1
	856.5	-33.63		856.5	-41.06
	857	-33.59		857	-41.04
	857.5	-33.56		857.5	-41.02
	858	-33.55		858	-41.01
	858.5	-33.55		858.5	-40.99
	859	-33.51		859	-40.98
	859.5	-33.5		859.5	-40.98
	860	-33.5		860	-40.95
	860.5	-33.47		860.5	-40.96
	861	-33.46		861	-40.91
	861.5	-33.44		861.5	-40.89
	862	-33.44		862	-40.87
	862.5	-33.4		862.5	-40.84
	863	-33.4		863	-40.83
	863.5	-33.38		863.5	-40.83
	864	-33.36		864	-40.8
	864.5	-33.37		864.5	-40.76
	865	-33.36		865	-40.74
	865.5	-33.32		865.5	-40.75
	866	-33.33		866	-40.72
	866.5	-33.31		866.5	-40.72
	867	-33.29		867	-40.69
	867.5	-33.29		867.5	-40.68
	868	-33.25		868	-40.62
	868.5	-33.24		868.5	-40.62
	869	-33.24		869	-40.62
	869.5	-33.22		869.5	-40.56
	870	-33.23		870	-40.57
	870.5	-33.19		870.5	-40.56
	871	-33.16		871	-40.53
	871.5	-33.15		871.5	-40.49
	872	-33.14		872	-40.49
	872.5	-33.14		872.5	-40.47
	873	-33.12		873	-40.45
	873.5	-33.11		873.5	-40.45
	874	-33.08		874	-40.41
	874.5	-33.07		874.5	-40.41
	875	-33.07		875	-40.37
	875.5	-33.05		875.5	-40.35
	876	-33.05		876	-40.34
	876.5	-33.01		876.5	-40.36
	877	-33		877	-40.3
	877.5	-33.01		877.5	-40.29
	878	-32.98		878	-40.28
	878.5	-32.99		878.5	-40.25
	879	-32.97		879	-40.23
	879.5	-32.94		879.5	-40.22
	880	-32.94		880	-40.21
	880.5	-32.92		880.5	-40.16
	881	-32.91		881	-40.19
	881.5	-32.89		881.5	-40.16
	882	-32.88		882	-40.16
	882.5	-32.86		882.5	-40.14
	883	-32.83		883	-40.1
	883.5	-32.83		883.5	-40.09
	884	-32.83		884	-40.07
	884.5	-32.8		884.5	-40.07
	885	-32.8		885	-40.05
	885.5	-32.78		885.5	-40.01
	886	-32.77		886	-40.01
	886.5	-32.74		886.5	-39.97
	887	-32.74		887	-39.99
	887.5	-32.73		887.5	-39.96
	888	-32.71		888	-39.92
	888.5	-32.69		888.5	-39.93
	889	-32.68		889	-39.89
	889.5	-32.67		889.5	-39.88
	890	-32.66		890	-39.88
	890.5	-32.62		890.5	-39.85
	891	-32.63		891	-39.82
	891.5	-32.6		891.5	-39.83
	892	-32.6		892	-39.79
	892.5	-32.6		892.5	-39.79
	893	-32.56		893	-39.77
	893.5	-32.56		893.5	-39.74
	894	-32.54		894	-39.74
	894.5	-32.54		894.5	-39.72
	895	-32.53		895	-39.7
	895.5	-32.51		895.5	-39.7
	896	-32.49		896	-39.68
	896.5	-32.49		896.5	-39.67
	897	-32.47		897	-39.64
	897.5	-32.45		897.5	-39.63
	898	-32.44		898	-39.63
	898.5	-32.45		898.5	-39.56
	899	-32.4		899	-39.56
	899.5	-32.41		899.5	-39.56
	900	-32.39		900	-39.56
	900.5	-32.38		900.5	-39.53
	901	-32.36		901	-39.52
	901.5	-32.36		901.5	-39.47
	902	-32.35		902	-39.47
	902.5	-32.33		902.5	-39.45
	903	-32.33		903	-39.45
	903.5	-32.32		903.5	-39.45
	904	-32.29		904	-39.42
	904.5	-32.27		904.5	-39.39
	905	-32.26		905	-39.36
	905.5	-32.23		905.5	-39.37
	906	-32.25		906	-39.34
	906.5	-32.23		906.5	-39.33
	907	-32.23		907	-39.33
	907.5	-32.2		907.5	-39.31
	908	-32.19		908	-39.29
	908.5	-32.18		908.5	-39.25
	909	-32.15		909	-39.3
	909.5	-32.18		909.5	-39.25
	910	-32.16		910	-39.22
	910.5	-32.13		910.5	-39.2
	911	-32.13		911	-39.2
	911.5	-32.11		911.5	-39.17
	912	-32.09		912	-39.14
	912.5	-32.06		912.5	-39.14
	913	-32.06		913	-39.12
	913.5	-32.05		913.5	-39.13
	914	-32.07		914	-39.12
	914.5	-32.03		914.5	-39.11
	915	-32.04		915	-39.07
	915.5	-32.02		915.5	-39.06
	916	-31.99		916	-39.04
	916.5	-31.98		916.5	-39.03
	917	-31.96		917	-39
	917.5	-31.99		917.5	-39.02
	918	-31.95		918	-38.97
	918.5	-31.94		918.5	-38.96
	919	-31.9		919	-38.97
	919.5	-31.91		919.5	-38.94
	920	-31.89		920	-38.92
	920.5	-31.88		920.5	-38.91
	921	-31.87		921	-38.88
	921.5	-31.86		921.5	-38.87
	922	-31.84		922	-38.88
	922.5	-31.82		922.5	-38.86
	923	-31.84		923	-38.85
	923.5	-31.83		923.5	-38.83
	924	-31.8		924	-38.81
	924.5	-31.79		924.5	-38.79
	925	-31.79		925	-38.79
	925.5	-31.76		925.5	-38.76
	926	-31.76		926	-38.74
	926.5	-31.75		926.5	-38.74
	927	-31.74		927	-38.72
	927.5	-31.7		927.5	-38.69
	928	-31.7		928	-38.7
	928.5	-31.71		928.5	-38.67
	929	-31.67		929	-38.67
	929.5	-31.66		929.5	-38.63
	930	-31.65		930	-38.64
	930.5	-31.65		930.5	-38.64
	931	-31.61		931	-38.58
	931.5	-31.6		931.5	-38.6
	932	-31.6		932	-38.58
	932.5	-31.6		932.5	-38.59
	933	-31.59		933	-38.54
	933.5	-31.59		933.5	-38.53
	934	-31.58		934	-38.5
	934.5	-31.53		934.5	-38.5
	935	-31.53		935	-38.49
	935.5	-31.54		935.5	-38.47
	936	-31.5		936	-38.46
	936.5	-31.51		936.5	-38.43
	937	-31.51		937	-38.42
	937.5	-31.51		937.5	-38.43
	938	-31.47		938	-38.44
	938.5	-31.45		938.5	-38.39
	939	-31.46		939	-38.4
	939.5	-31.44		939.5	-38.37
	940	-31.42		940	-38.34
	940.5	-31.4		940.5	-38.31
	941	-31.41		941	-38.33
	941.5	-31.37		941.5	-38.3
	942	-31.38		942	-38.27
	942.5	-31.37		942.5	-38.3
	943	-31.35		943	-38.28
	943.5	-31.36		943.5	-38.23
	944	-31.32		944	-38.25
	944.5	-31.32		944.5	-38.2
	945	-31.31		945	-38.2
	945.5	-31.3		945.5	-38.21
	946	-31.29		946	-38.18
	946.5	-31.26		946.5	-38.17
	947	-31.26		947	-38.15
	947.5	-31.25		947.5	-38.15
	948	-31.24		948	-38.15
	948.5	-31.23		948.5	-38.12
	949	-31.21		949	-38.1
	949.5	-31.23		949.5	-38.11
	950	-31.2		950	-38.09
	950.5	-31.18		950.5	-38.05
	951	-31.18		951	-38.03
	951.5	-31.15		951.5	-38.01
	952	-31.16		952	-38
	952.5	-31.13		952.5	-38
	953	-31.13		953	-37.98
	953.5	-31.12		953.5	-37.98
	954	-31.1		954	-37.97
	954.5	-31.1		954.5	-37.96
	955	-31.1		955	-37.93
	955.5	-31.07		955.5	-37.93
	956	-31.08		956	-37.91
	956.5	-31.05		956.5	-37.88
	957	-31.04		957	-37.87
	957.5	-31.02		957.5	-37.86
	958	-31.03		958	-37.85
	958.5	-31.03		958.5	-37.85
	959	-31.02		959	-37.83
	959.5	-30.98		959.5	-37.81
	960	-30.99		960	-37.81
	960.5	-30.97		960.5	-37.8
	961	-30.96		961	-37.79
	961.5	-30.95		961.5	-37.74
	962	-30.93		962	-37.78
	962.5	-30.93		962.5	-37.73
	963	-30.91		963	-37.74
	963.5	-30.91		963.5	-37.7
	964	-30.88		964	-37.72
	964.5	-30.88		964.5	-37.69
	965	-30.88		965	-37.69
	965.5	-30.86		965.5	-37.66
	966	-30.84		966	-37.64
	966.5	-30.84		966.5	-37.62
	967	-30.83		967	-37.63
	967.5	-30.81		967.5	-37.61
	968	-30.81		968	-37.6
	968.5	-30.8		968.5	-37.6
	969	-30.8		969	-37.56
	969.5	-30.79		969.5	-37.56
	970	-30.77		970	-37.54
	970.5	-30.76		970.5	-37.51
	971	-30.75		971	-37.51
	971.5	-30.74		971.5	-37.51
	972	-30.71		972	-37.49
	972.5	-30.71		972.5	-37.5
	973	-30.72		973	-37.46
	973.5	-30.68		973.5	-37.45
	974	-30.7		974	-37.45
	974.5	-30.68		974.5	-37.42
	975	-30.68		975	-37.41
	975.5	-30.66		975.5	-37.41
	976	-30.64		976	-37.38
	976.5	-30.63		976.5	-37.39
	977	-30.63		977	-37.38
	977.5	-30.61		977.5	-37.36
	978	-30.6		978	-37.36
	978.5	-30.6		978.5	-37.31
	979	-30.59		979	-37.32
	979.5	-30.58		979.5	-37.3
	980	-30.56		980	-37.3
	980.5	-30.56		980.5	-37.29
	981	-30.54		981	-37.28
	981.5	-30.54		981.5	-37.27
	982	-30.52		982	-37.25
	982.5	-30.52		982.5	-37.23
	983	-30.49		983	-37.21
	983.5	-30.49		983.5	-37.2
	984	-30.51		984	-37.2
	984.5	-30.45		984.5	-37.17
	985	-30.46		985	-37.19
	985.5	-30.47		985.5	-37.13
	986	-30.44		986	-37.13
	986.5	-30.44		986.5	-37.14
	987	-30.43		987	-37.11
	987.5	-30.42		987.5	-37.11
	988	-30.41		988	-37.1
	988.5	-30.39		988.5	-37.07
	989	-30.4		989	-37.06
	989.5	-30.37		989.5	-37.04
	990	-30.37		990	-37.03
	990.5	-30.37		990.5	-37.04
	991	-30.36		991	-37.03
	991.5	-30.35		991.5	-37
	992	-30.33		992	-37
	992.5	-30.33		992.5	-36.97
	993	-30.29		993	-36.97
	993.5	-30.29		993.5	-36.98
	994	-30.3		994	-36.93
	994.5	-30.28		994.5	-36.94
	995	-30.27		995	-36.93
	995.5	-30.25		995.5	-36.89
	996	-30.24		996	-36.9
	996.5	-30.26		996.5	-36.89
	997	-30.24		997	-36.87
	997.5	-30.23		997.5	-36.85
	998	-30.22		998	-36.85
	998.5	-30.21		998.5	-36.82
	999	-30.19		999	-36.82
[truncated: 2,002 more rows]

## Sheet: Figure S30c
	potential	0.1M Na2SO4	PMS	PMS+Pollutant
	0.3348	-9.986	-33.04	-30.01
	0.3298	-10.18	-33.39	-30.55
	0.3248	-10.04	-33.64	-30.6
	0.3198	-10.18	-34.15	-31.03
	0.3148	-10.13	-34.29	-31.24
	0.3098	-10.2	-34.84	-31.6
	0.3047	-10.21	-35.1	-31.68
	0.2998	-10.26	-35.42	-32.13
	0.2948	-10.24	-35.84	-32.09
	0.2898	-10.36	-36.03	-32.54
	0.2848	-10.27	-36.48	-32.61
	0.2797	-10.45	-36.77	-32.88
	0.2748	-10.34	-37.01	-33.01
	0.2698	-10.5	-37.46	-33.32
	0.2648	-10.46	-37.54	-33.29
	0.2598	-10.54	-37.99	-33.74
	0.2548	-10.58	-38.18	-33.66
	0.2498	-10.62	-38.4	-33.97
	0.2448	-10.64	-38.72	-34
	0.2398	-10.75	-38.77	-34.19
	0.2348	-10.71	-39.14	-34.21
	0.2298	-10.88	-39.25	-34.52
	0.2248	-10.79	-39.4	-34.35
	0.2198	-10.97	-39.65	-34.7
	0.2148	-10.95	-39.6	-34.62
	0.2098	-11.06	-39.89	-34.77
	0.2048	-11.1	-39.91	-34.78
	0.1998	-11.16	-40.02	-34.95
	0.1948	-11.22	-40.16	-34.79
	0.1898	-11.33	-40.09	-35.08
	0.1848	-11.31	-40.31	-34.92
	0.1798	-11.5	-40.26	-35.07
	0.1748	-11.42	-40.3	-35.05
	0.1698	-11.64	-40.42	-35.12
	0.1648	-11.62	-40.28	-35.05
	0.1598	-11.75	-40.46	-35.24
	0.1548	-11.81	-40.36	-35
	0.1498	-11.86	-40.39	-35.21
	0.1448	-11.96	-40.47	-35.1
	0.1398	-12.07	-40.32	-35.15
	0.1348	-12.08	-40.49	-35.13
	0.1298	-12.27	-40.34	-35.24
	0.1248	-12.21	-40.39	-35.05
	0.1198	-12.45	-40.44	-35.27
	0.1148	-12.42	-40.28	-35.08
	0.1098	-12.58	-40.42	-35.19
	0.1047	-12.66	-40.31	-35.16
	0.09972	-12.73	-40.34	-35.17
	0.09473	-12.84	-40.38	-35.09
	0.08972	-12.94	-40.23	-35.24
	0.08473	-12.99	-40.4	-35.03
	0.07974	-13.16	-40.23	-35.19
	0.07472	-13.12	-40.31	-35.1
	0.06975	-13.37	-40.32	-35.1
	0.06474	-13.33	-40.21	-35.09
	0.05973	-13.52	-40.34	-35.15
	0.05473	-13.59	-40.2	-34.98
	0.04974	-13.67	-40.27	-35.17
	0.04474	-13.8	-40.31	-35.01
	0.03974	-13.87	-40.18	-35.09
	0.03474	-13.95	-40.36	-35.06
	0.02974	-14.13	-40.19	-35.07
	0.02476	-14.11	-40.29	-35.02
	0.01973	-14.36	-40.3	-35.17
	0.01475	-14.32	-40.2	-34.96
	0.00974	-14.53	-40.36	-35.11
	0.00475	-14.58	-40.19	-35.06
	-0.0002591	-14.7	-40.29	-35.04
	-0.00529	-14.82	-40.29	-35.06
	-0.01028	-14.89	-40.21	-35.12
	-0.01529	-15	-40.34	-34.99
	-0.02029	-15.15	-40.18	-35.16
	-0.02529	-15.15	-40.28	-35.05
	-0.03028	-15.38	-40.29	-35.09
	-0.03528	-15.34	-40.2	-35.11
	-0.04029	-15.56	-40.35	-35.1
	-0.04528	-15.6	-40.18	-35.08
	-0.05028	-15.71	-40.31	-35.22
	-0.05528	-15.83	-40.29	-35.07
	-0.06027	-15.9	-40.22	-35.19
	-0.06528	-16.01	-40.36	-35.19
	-0.07028	-16.16	-40.18	-35.14
	-0.07527	-16.17	-40.32	-35.21
	-0.08028	-16.42	-40.31	-35.26
	-0.08528	-16.35	-40.23	-35.15
	-0.09028	-16.6	-40.38	-35.32
	-0.09531	-16.64	-40.22	-35.28
	-0.1003	-16.79	-40.36	-35.26
	-0.1053	-16.91	-40.31	-35.37
	-0.1103	-16.97	-40.27	-35.34
	-0.1153	-17.12	-40.41	-35.35
	-0.1203	-17.28	-40.23	-35.45
	-0.1253	-17.3	-40.38	-35.36
	-0.1303	-17.55	-40.34	-35.45
	-0.1353	-17.51	-40.29	-35.5
	-0.1403	-17.8	-40.46	-35.43
	-0.1453	-17.82	-40.25	-35.54
	-0.1503	-18	-40.45	-35.6
	-0.1553	-18.12	-40.36	-35.54
	-0.1603	-18.23	-40.36	-35.67
	-0.1653	-18.4	-40.49	-35.66
	-0.1703	-18.55	-40.32	-35.65
	-0.1753	-18.64	-40.47	-35.8
	-0.1803	-18.89	-40.45	-35.75
	-0.1853	-18.87	-40.42	-35.81
	-0.1903	-19.19	-40.55	-35.9
	-0.1953	-19.22	-40.36	-35.87
	-0.2003	-19.46	-40.58	-35.94
	-0.2053	-19.59	-40.5	-36.06
	-0.2103	-19.72	-40.53	-35.96
	-0.2153	-19.92	-40.63	-36.11
	-0.2203	-20.07	-40.5	-36.12
	-0.2253	-20.23	-40.67	-36.11
	-0.2303	-20.48	-40.63	-36.23
	-0.2353	-20.51	-40.6	-36.28
	-0.2403	-20.86	-40.77	-36.23
	-0.2453	-20.87	-40.54	-36.41
	-0.2503	-21.18	-40.82	-36.35
	-0.2553	-21.31	-40.69	-36.48
	-0.2603	-21.5	-40.78	-36.49
	-0.2653	-21.73	-40.82	-36.52
	-0.2703	-21.86	-40.72	-36.52
	-0.2753	-22.05	-40.86	-36.71
	-0.2803	-22.32	-40.81	-36.55
	-0.2853	-22.4	-40.81	-36.74
	-0.2903	-22.75	-40.96	-36.72
	-0.2954	-22.79	-40.8	-36.78
	-0.3003	-23.11	-41.07	-36.8
	-0.3053	-23.22	-40.9	-36.94
	-0.3104	-23.44	-41.01	-36.78
	-0.3153	-23.65	-41.05	-37.06
	-0.3203	-23.79	-40.96	-36.92
	-0.3253	-23.98	-41.12	-37.05
	-0.3303	-24.19	-41.05	-37.04
	-0.3354	-24.25	-41.11	-37.13
	-0.3403	-24.58	-41.25	-37.03
	-0.3453	-24.53	-41.04	-37.28
	-0.3504	-24.85	-41.33	-37.03
	-0.3553	-24.87	-41.12	-37.28
	-0.3604	-25.03	-41.32	-37.17
	-0.3653	-25.13	-41.31	-37.26
	-0.3703	-25.19	-41.25	-37.22
	-0.3753	-25.32	-41.42	-37.37
	-0.3803	-25.38	-41.32	-37.16
	-0.3853	-25.38	-41.39	-37.46
	-0.3903	-25.54	-41.51	-37.25
	-0.3953	-25.42	-41.39	-37.42
	-0.4003	-25.65	-41.64	-37.36
	-0.4053	-25.52	-41.4	-37.46
	-0.4103	-25.61	-41.61	-37.37
	-0.4154	-25.6	-41.58	-37.61
	-0.4203	-25.53	-41.61	-37.35
	-0.4254	-25.57	-41.73	-37.63
	-0.4303	-25.53	-41.64	-37.48
	-0.4353	-25.46	-41.72	-37.56
	-0.4403	-25.56	-41.86	-37.54
	-0.4453	-25.35	-41.71	-37.72
	-0.4503	-25.53	-41.96	-37.51
	-0.4553	-25.3	-41.74	-37.82
	-0.4603	-25.4	-42	-37.63
	-0.4653	-25.32	-41.97	-37.79
	-0.4703	-25.28	-41.99	-37.75
	-0.4753	-25.29	-42.11	-37.85
	-0.4803	-25.22	-42.01	-37.8
	-0.4853	-25.19	-42.15	-38.02
	-0.4903	-25.26	-42.24	-37.8
	-0.4954	-25.14	-42.13	-38.08
	-0.5004	-25.32	-42.45	-38.02
	-0.5054	-25.1	-42.21	-38.09
	-0.5104	-25.27	-42.47	-38.1
	-0.5154	-25.23	-42.38	-38.28
	-0.5204	-25.27	-42.47	-38.13
	-0.5254	-25.32	-42.6	-38.38
	-0.5304	-25.29	-42.49	-38.32
	-0.5354	-25.36	-42.64	-38.47
	-0.5404	-25.48	-42.76	-38.52
	-0.5454	-25.38	-42.64	-38.59
	-0.5504	-25.63	-42.96	-38.6
	-0.5554	-25.44	-42.7	-38.78
	-0.5604	-25.73	-43.01	-38.68
	-0.5654	-25.7	-42.94	-38.91
	-0.5704	-25.78	-43.05	-38.95
	-0.5754	-25.89	-43.16	-38.98
	-0.5804	-25.91	-43.1	-39.12
	-0.5854	-26.02	-43.29	-39.24
	-0.5904	-26.14	-43.36	-39.2
	-0.5954	-26.15	-43.25	-39.41
	-0.6004	-26.37	-43.56	-39.42
	-0.6054	-26.27	-43.37	-39.5
	-0.6104	-26.53	-43.69	-39.67
	-0.6154	-26.54	-43.63	-39.71
	-0.6204	-26.63	-43.76	-39.79
	-0.6254	-26.75	-43.87	-39.89
	-0.6304	-26.74	-43.87	-39.87
	-0.6354	-26.94	-43.99	-40.01
	-0.6404	-26.98	-44.14	-40.18
	-0.6454	-27.04	-44.08	-40.22
	-0.6504	-27.25	-44.41	-40.41
	-0.6554	-27.14	-44.24	-40.44
	-0.6604	-27.4	-44.62	-40.51
	-0.6654	-27.32	-44.47	-40.74
	-0.6704	-27.45	-44.69	-40.81
	-0.6753	-27.56	-44.75	-40.88
	-0.6804	-27.58	-44.73	-41.11
	-0.6854	-27.81	-44.98	-41.02
	-0.6903	-27.8	-45.07	-41.25
	-0.6954	-27.88	-45.09	-41.39
	-0.7004	-28.04	-45.43	-41.43
	-0.7054	-28.01	-45.22	-41.54
	-0.7104	-28.23	-45.61	-41.73
	-0.7154	-28.16	-45.47	-41.67
	-0.7204	-28.34	-45.73	-41.96
	-0.7254	-28.41	-45.8	-42.01
	-0.7304	-28.4	-45.82	-42.16
	-0.7354	-28.61	-46	-42.22
	-0.7404	-28.53	-46.11	-42.45
	-0.7454	-28.67	-46.09	-42.4
	-0.7504	-28.76	-46.48	-42.75
	-0.7554	-28.78	-46.27	-42.62
	-0.7604	-28.94	-46.61	-42.89
	-0.7654	-28.91	-46.56	-43
	-0.7704	-29	-46.79	-43.07
	-0.7754	-29.15	-46.89	-43.14
	-0.7804	-29.13	-46.97	-43.48
	-0.7854	-29.32	-47.15	-43.34
	-0.7904	-29.24	-47.28	-43.7
	-0.7954	-29.45	-47.32	-43.65
	-0.8004	-29.49	-47.58	-43.84
	-0.8054	-29.53	-47.49	-44.01
	-0.8104	-29.69	-47.86	-44.21
	-0.8154	-29.7	-47.68	-44.2
	-0.8204	-29.8	-48.04	-44.56
	-0.8254	-29.93	-48.09	-44.4
	-0.8304	-29.92	-48.13	-44.77
	-0.8354	-30.16	-48.4	-44.77
	-0.8404	-30.05	-48.46	-45.03
	-0.8454	-30.28	-48.53	-45
	-0.8504	-30.27	-48.77	-45.36
	-0.8554	-30.4	-48.72	-45.32
	-0.8604	-30.5	-49.13	-45.73
	-0.8654	-30.44	-48.91	-45.69
	-0.8704	-30.64	-49.34	-45.9
	-0.8754	-30.75	-49.35	-46.02
	-0.8804	-30.77	-49.51	-46.23
	-0.8854	-30.94	-49.81	-46.25
	-0.8904	-30.82	-49.76	-46.64
	-0.8954	-31.21	-49.96	-46.57
	-0.9004	-31.09	-50.25	-46.93
	-0.9054	-31.26	-50.17	-46.99
	-0.9104	-31.32	-50.61	-47.17
	-0.9154	-31.36	-50.52	-47.27
	-0.9204	-31.53	-50.87	-47.56
	-0.9254	-31.66	-50.94	-47.57
	-0.9304	-31.65	-51.08	-48.03
	-0.9354	-31.9	-51.31	-48.02
	-0.9404	-31.81	-51.37	-48.23
	-0.9454	-32.16	-51.63	-48.46
	-0.9504	-32.03	-51.87	-48.68
	-0.9554	-32.32	-51.9	-48.78
	-0.9604	-32.41	-52.3	-49.11
	-0.9654	-32.47	-52.21	-49.18
	-0.9704	-32.62	-52.62	-49.48
	-0.9754	-32.73	-52.71	-49.64
	-0.9804	-32.8	-52.96	-49.92
	-0.9854	-33.06	-53.18	-50.06
	-0.9904	-32.98	-53.23	-50.39
	-0.9954	-33.36	-53.52	-50.36
	-1	-33.2	-53.87	-50.82
	-1.005	-33.56	-53.88	-50.96
	-1.01	-33.5	-54.32	-51.22
	-1.015	-33.78	-54.11	-51.5
	-1.02	-33.97	-54.67	-51.77
	-1.025	-34.02	-54.8	-51.98
	-1.03	-34.15	-55.04	-52.37
	-1.035	-34.43	-55.4	-52.45
	-1.04	-34.38	-55.47	-52.82
	-1.045	-34.82	-55.83	-53.06
	-1.05	-34.67	-56.15	-53.35
	-1.055	-35.13	-56.22	-53.62
	-1.06	-35.09	-56.8	-54.01
	-1.065	-35.37	-56.66	-54.19
	-1.07	-35.53	-57.33	-54.55
	-1.075	-35.64	-57.4	-54.89
	-1.08	-35.89	-57.76	-55.21
	-1.085	-36.13	-58.15	-55.68
	-1.09	-36.19	-58.26	-55.91
	-1.095	-36.65	-58.71	-56.29
	-1.1	-36.63	-59.14	-56.81
	-1.105	-37.12	-59.27	-57.01
	-1.11	-37.16	-59.91	-57.39
	-1.115	-37.45	-59.83	-57.88
	-1.12	-37.68	-60.61	-58.23
	-1.125	-37.93	-60.7	-58.74
	-1.13	-38.19	-61.24	-59.2
	-1.135	-38.52	-61.52	-59.53
	-1.14	-38.58	-61.99	-60.02
	-1.145	-39.12	-62.47	-60.58
	-1.15	-39.12	-62.99	-61
	-1.155	-39.71	-63.29	-61.64
	-1.16	-39.87	-64.05	-62.05
	-1.165	-40.35	-64.16	-62.69
	-1.17	-40.76	-64.97	-63.37
	-1.175	-41.49	-65.29	-63.87
	-1.18	-41.53	-65.95	-64.36
	-1.185	-42.03	-66.43	-65.26
	-1.19	-42.12	-67.04	-65.69
	-1.195	-42.79	-67.68	-66.45
	-1.2	-42.85	-68.38	-67.15
