# Supplementary material for: Metal-organic framework derived crystalline nanocarbon for Fenton-like reaction
Source: Nat Commun. 2024 Jul 23;15:6199. doi: 10.1038/s41467-024-50476-w (PMC11266689; doi:10.1038/s41467-024-50476-w)
Supplement: Supplementary file 3 — Source Data [file 41467_2024_50476_MOESM3_ESM.zip › Source Data/Supplementary Fig. 31.xlsx]

## Sheet: Figure S31
	Time	without RhB	with RhB
	0	0.4	0.4
	30	0.30473	0.284
	60	0.28885	0.2608
	120	0.27321	0.22667
	240	0.26242	0.2
	300	0.24897	0.18
	600	0.24061	0.172
	900	0.21624	0.16133
