# Supplementary material for: Metal-organic framework derived crystalline nanocarbon for Fenton-like reaction
Source: Nat Commun. 2024 Jul 23;15:6199. doi: 10.1038/s41467-024-50476-w (PMC11266689; doi:10.1038/s41467-024-50476-w)
Supplement: Supplementary file 3 — Source Data [file 41467_2024_50476_MOESM3_ESM.zip › Source Data/Supplementary Fig. 4.xlsx]

## Sheet: FigureS4
cubic ZIF-8	X	Y	Hydrolysis in H2O (24 h)	X	Y	Hydrolysis in aqueous NaCl solution (24 h	X	Y
	399.675	-70		399.675	-20		399.675	15
	400.157	31.4467		400.157	67.5397		400.157	117.941
	400.639	31.3606		400.639	67.3859		400.639	117.732
	401.121	30.9311		401.121	66.9662		401.121	117.537
	401.603	30.2014		401.603	66.2221		401.603	117.336
	402.085	29.221		402.085	65.1743		402.085	117.126
	402.567	28.066		402.567	63.956		402.567	116.937
	403.05	26.8517		403.05	62.8001		403.05	116.825
	403.532	25.729		403.532	61.9555		403.532	116.868
	404.014	24.8238		404.014	61.5626		404.014	117.125
	404.496	24.2031		404.496	61.6277		404.496	117.614
	404.978	23.8555		404.978	62.0365		404.978	118.29
	405.46	23.7041		405.46	62.6228		405.46	119.051
	405.942	23.629		405.942	63.1904		405.942	119.744
	406.424	23.4902		406.424	63.5693		406.424	120.195
	406.906	23.1728		406.906	63.6467		406.906	120.275
	407.389	22.6192		407.389	63.3801		407.389	119.948
	407.871	21.8359		407.871	62.7894		407.871	119.28
	408.353	20.8698		408.353	61.9121		408.353	118.396
	408.835	19.7726		408.835	60.7648		408.835	117.41
	409.317	18.5852		409.317	59.3498		409.317	116.407
	409.799	17.3269		409.799	57.6754		409.799	115.427
	410.281	16.0161		410.281	55.7852		410.281	114.505
	410.763	14.6648		410.763	53.7581		410.763	113.678
	411.245	13.2733		411.245	51.6741		411.245	112.977
	411.728	11.815		411.728	49.5699		411.728	112.409
	412.21	10.2408		412.21	47.4279		412.21	111.942
	412.692	8.4873		412.692	45.2005		412.692	111.5
	413.174	6.50426		413.174	42.8663		413.174	110.971
	413.656	4.2848		413.656	40.465		413.656	110.251
	414.138	1.87404		414.138	38.1045		414.138	109.272
	414.62	-0.64075		414.62	35.9063		414.62	108.041
	415.103	-3.18434		415.103	33.9369		415.103	106.625
	415.585	-5.73675		415.585	32.173		415.585	105.12
	416.067	-8.34587		416.067	30.5218		416.067	103.597
	416.549	-11.101		416.549	28.8842		416.549	102.063
	417.031	-14.0781		417.031	27.232		417.031	100.476
	417.513	-17.2704		417.513	25.6529		417.513	98.7623
	417.995	-20.548		417.995	24.3541		417.995	96.8687
	418.477	-23.6491		418.477	23.5806		418.477	94.8082
	418.959	-26.2808		418.959	23.4688		418.959	92.6824
	419.442	-28.2535		419.442	23.9913		419.442	90.6413
	419.924	-29.5162		419.924	24.9995		419.924	88.8224
	420.406	-30.0937		420.406	26.3466		420.406	87.3109
	420.888	-29.9957		420.888	27.9503		420.888	86.1487
	421.37	-29.1808		421.37	29.7938		421.37	85.3611
	421.852	-27.6073		421.852	31.8753		421.852	84.9561
	422.334	-25.3002		422.334	34.1574		422.334	84.9164
	422.816	-22.4002		422.816	36.55		422.816	85.1887
	423.298	-19.1366		423.298	38.939		423.298	85.6922
	423.781	-15.7611		423.781	41.2214		423.781	86.3417
	424.263	-12.4717		424.263	43.3488		424.263	87.0755
	424.745	-9.35183		424.745	45.3274		424.745	87.8734
	425.227	-6.39544		425.227	47.1974		425.227	88.7489
	425.709	-3.55212		425.709	48.9969		425.709	89.7256
	426.191	-0.78715		426.191	50.7388		426.191	90.8101
	426.673	1.8919		426.673	52.4039		426.673	91.9841
	427.155	4.43558		427.155	53.9564		427.155	93.21
	427.637	6.78638		427.637	55.3633		427.637	94.4544
	428.12	8.89751		428.12	56.6113		428.12	95.6992
	428.602	10.7527		428.602	57.7093		428.602	96.9475
	429.084	12.3616		429.084	58.6808		429.084	98.2126
	429.566	13.7482		429.566	59.5522		429.566	99.5019
	430.048	14.943		430.048	60.3432		430.048	100.805
	430.53	15.9782		430.53	61.0642		430.53	102.096
	431.012	16.8908		431.012	61.72		431.012	103.34
	431.494	17.7207		431.494	62.3139		431.494	104.509
	431.977	18.5108		431.977	62.8567		431.977	105.589
	432.459	19.2993		432.459	63.3644		432.459	106.58
	432.941	20.1081		432.941	63.8556		432.941	107.484
	433.423	20.9348		433.423	64.3473		433.423	108.297
	433.905	21.7487		433.905	64.8474		433.905	109.011
	434.387	22.5052		434.387	65.354		434.387	109.617
	434.869	23.156		434.869	65.8586		434.869	110.115
	435.351	23.6695		435.351	66.3523		435.351	110.518
	435.834	24.0425		435.834	66.8299		435.834	110.855
	436.316	24.2992		436.316	67.294		436.316	111.166
	436.798	24.481		436.798	67.754		436.798	111.483
	437.28	24.6342		437.28	68.2224		437.28	111.826
	437.762	24.7972		437.762	68.7088		437.762	112.19
	438.244	24.9902		438.244	69.2172		438.244	112.556
	438.726	25.2161		438.726	69.7418		438.726	112.892
	439.208	25.4655		439.208	70.2705		439.208	113.169
	439.69	25.7245		439.69	70.7862		439.69	113.37
	440.173	25.979		440.173	71.269		440.173	113.489
	440.655	26.2159		440.655	71.7028		440.655	113.534
	441.137	26.4231		441.137	72.0797		441.137	113.522
	441.619	26.5893		441.619	72.4033		441.619	113.473
	442.101	26.7043		442.101	72.6881		442.101	113.406
	442.583	26.7627		442.583	72.9559		442.583	113.334
	443.065	26.7664		443.065	73.2263		443.065	113.265
	443.547	26.7272		443.547	73.5101		443.547	113.207
	444.029	26.6645		444.029	73.806		444.029	113.166
	444.512	26.6049		444.512	74.1013		444.512	113.15
	444.994	26.5757		444.994	74.3791		444.994	113.167
	445.476	26.5957		445.476	74.623		445.476	113.218
	445.958	26.673		445.958	74.8233		445.958	113.297
	446.44	26.8013		446.44	74.9802		446.44	113.388
	446.922	26.9616		446.922	75.0992		446.922	113.471
	447.404	27.1284		447.404	75.1897		447.404	113.527
	447.886	27.2785		447.886	75.26		447.886	113.543
	448.368	27.396		448.368	75.3169		448.368	113.517
	448.851	27.4761		448.851	75.3653		448.851	113.458
	449.333	27.5249		449.333	75.4096		449.333	113.382
	449.815	27.5543		449.815	75.4538		449.815	113.306
	450.297	27.5768		450.297	75.5016		450.297	113.241
	450.779	27.5993		450.779	75.5545		450.779	113.188
	451.261	27.622		451.261	75.6125		451.261	113.144
	451.743	27.6395		451.743	75.6735		451.743	113.103
	452.226	27.6458		452.226	75.7355		452.226	113.059
	452.708	27.6379		452.708	75.7979		452.708	113.013
	453.19	27.6205		453.19	75.8623		453.19	112.973
	453.672	27.6041		453.672	75.9322		453.672	112.947
	454.154	27.6014		454.154	76.0098		454.154	112.942
	454.636	27.6211		454.636	76.0935		454.636	112.961
	455.118	27.6644		455.118	76.1767		455.118	113
	455.6	27.7226		455.6	76.2478		455.6	113.052
	456.082	27.7793		456.082	76.2932		456.082	113.109
	456.565	27.8146		456.565	76.3029		456.565	113.162
	457.047	27.8116		457.047	76.274		457.047	113.207
	457.529	27.7642		457.529	76.2147		457.529	113.244
	458.011	27.6817		458.011	76.1433		458.011	113.273
	458.493	27.5847		458.493	76.0788		458.493	113.3
	458.975	27.4966		458.975	76.0368		458.975	113.328
	459.457	27.4367		459.457	76.024		459.457	113.359
	459.939	27.4151		459.939	76.0377		459.939	113.394
	460.421	27.4328		460.421	76.069		460.421	113.433
	460.904	27.4839		460.904	76.1055		460.904	113.477
	461.386	27.5592		461.386	76.1355		461.386	113.522
	461.868	27.649		461.868	76.1499		461.868	113.565
	462.35	27.7436		462.35	76.1432		462.35	113.6
	462.832	27.8347		462.832	76.1146		462.832	113.623
	463.314	27.9155		463.314	76.0675		463.314	113.627
	463.796	27.9795		463.796	76.0093		463.796	113.611
	464.278	28.0235		464.278	75.9483		464.278	113.577
	464.76	28.047		464.76	75.8942		464.76	113.53
	465.243	28.0544		465.243	75.8549		465.243	113.477
	465.725	28.0536		465.725	75.8342		465.725	113.423
	466.207	28.0544		466.207	75.833		466.207	113.373
	466.689	28.0657		466.689	75.8488		466.689	113.326
	467.171	28.0913		467.171	75.8769		467.171	113.281
	467.653	28.1281		467.653	75.9115		467.653	113.238
	468.135	28.1648		468.135	75.9477		468.135	113.196
	468.617	28.1874		468.617	75.9803		468.617	113.155
	469.099	28.1818		469.099	76.005		469.099	113.117
	469.582	28.1401		469.582	76.0175		469.582	113.081
	470.064	28.064		470.064	76.0135		470.064	113.048
	470.546	27.9663		470.546	75.9906		470.546	113.018
	471.028	27.8683		471.028	75.9498		471.028	112.992
	471.51	27.7948		471.51	75.897		471.51	112.974
	471.992	27.769		471.992	75.8428		471.992	112.967
	472.474	27.8025		472.474	75.8002		472.474	112.971
	472.957	27.8926		472.957	75.7807		472.957	112.985
	473.439	28.0206		473.439	75.7898		473.439	113.001
	473.921	28.1606		473.921	75.8257		473.921	113.008
	474.403	28.2857		474.403	75.8806		474.403	112.996
	474.885	28.3752		474.885	75.9435		474.885	112.957
	475.367	28.4194		475.367	76.0036		475.367	112.892
	475.849	28.4195		475.849	76.0523		475.849	112.808
	476.331	28.3864		476.331	76.0846		476.331	112.72
	476.813	28.3353		476.813	76.0989		476.813	112.642
	477.296	28.2826		477.296	76.0954		477.296	112.587
	477.778	28.2416		477.778	76.0756		477.778	112.561
	478.26	28.2179		478.26	76.0421		478.26	112.56
	478.742	28.2127		478.742	75.9986		478.742	112.577
	479.224	28.222		479.224	75.9501		479.224	112.601
	479.706	28.2406		479.706	75.9037		479.706	112.622
	480.188	28.263		480.188	75.8648		480.188	112.634
	480.67	28.2858		480.67	75.8379		480.67	112.635
	481.152	28.3071		481.152	75.8235		481.152	112.629
	481.635	28.3272		481.635	75.8182		481.635	112.619
	482.117	28.3471		482.117	75.8162		482.117	112.611
	482.599	28.3685		482.599	75.8115		482.599	112.609
	483.081	28.3928		483.081	75.7995		483.081	112.619
	483.563	28.4214		483.563	75.7792		483.563	112.643
	484.045	28.4536		484.045	75.752		484.045	112.682
	484.527	28.4869		484.527	75.7204		484.527	112.735
	485.009	28.5162		485.009	75.6858		485.009	112.795
	485.491	28.5344		485.491	75.6478		485.491	112.853
	485.974	28.5339		485.974	75.6047		485.974	112.895
	486.456	28.5096		486.456	75.5552		486.456	112.912
	486.938	28.4605		486.938	75.4994		486.938	112.896
	487.42	28.392		487.42	75.4402		487.42	112.846
	487.902	28.3146		487.902	75.3822		487.902	112.767
	488.384	28.2421		488.384	75.3297		488.384	112.672
	488.866	28.1875		488.866	75.2847		488.866	112.574
	489.348	28.1595		489.348	75.2467		489.348	112.485
	489.831	28.1604		489.831	75.2126		489.831	112.417
	490.313	28.1855		490.313	75.1791		490.313	112.375
	490.795	28.225		490.795	75.1432		490.795	112.36
	491.277	28.2664		491.277	75.1041		491.277	112.369
	491.759	28.2993		491.759	75.062		491.759	112.398
	492.241	28.3177		492.241	75.0173		492.241	112.441
	492.723	28.3213		492.723	74.9683		492.723	112.492
	493.205	28.3149		493.205	74.9113		493.205	112.547
	493.688	28.3065		493.688	74.8408		493.688	112.6
	494.17	28.3039		494.17	74.752		494.17	112.647
	494.652	28.3124		494.652	74.6418		494.652	112.685
	495.134	28.3331		495.134	74.5109		495.134	112.71
	495.616	28.3632		495.616	74.3621		495.616	112.719
	496.098	28.3969		496.098	74.2012		496.098	112.712
	496.58	28.4268		496.58	74.0338		496.58	112.69
	497.062	28.447		497.062	73.865		497.062	112.654
	497.544	28.4538		497.544	73.6994		497.544	112.611
	498.027	28.4468		498.027	73.5402		498.027	112.568
	498.509	28.4277		498.509	73.389		498.509	112.528
	498.991	28.3999		498.991	73.2451		498.991	112.497
	499.473	28.366		499.473	73.105		499.473	112.473
	499.955	28.3272		499.955	72.9613		499.955	112.452
	500.437	28.284		500.437	72.8046		500.437	112.429
	500.919	28.2363		500.919	72.6259		500.919	112.398
	501.401	28.1867		501.401	72.4197		501.401	112.36
	501.884	28.1408		501.884	72.1865		501.884	112.318
	502.366	28.1075		502.366	71.9329		502.366	112.283
	502.848	28.0958		502.848	71.6691		502.848	112.266
	503.33	28.1123		503.33	71.4054		503.33	112.276
	503.812	28.157		503.812	71.1475		503.812	112.313
	504.294	28.224		504.294	70.8956		504.294	112.373
	504.776	28.3009		504.776	70.6458		504.776	112.443
	505.258	28.3727		505.258	70.3925		505.258	112.509
	505.74	28.4262		505.74	70.1311		505.74	112.558
	506.223	28.4524		506.223	69.8597		506.223	112.581
	506.705	28.4488		506.705	69.5777		506.705	112.577
	507.187	28.42		507.187	69.2834		507.187	112.55
	507.669	28.3756		507.669	68.9718		507.669	112.508
	508.151	28.3255		508.151	68.6346		508.151	112.458
	508.633	28.2786		508.633	68.2612		508.633	112.409
	509.115	28.2412		509.115	67.8433		509.115	112.366
	509.597	28.2168		509.597	67.3769		509.597	112.335
	510.079	28.2084		510.079	66.8633		510.079	112.318
	510.562	28.2178		510.562	66.308		510.562	112.321
	511.044	28.2453		511.044	65.7173		511.044	112.344
	511.526	28.2885		511.526	65.0946		511.526	112.385
	512.008	28.3418		512.008	64.44		512.008	112.44
	512.49	28.3964		512.49	63.7524		512.49	112.499
	512.972	28.442		512.972	63.033		512.972	112.552
	513.454	28.4706		513.454	62.2883		513.454	112.591
	513.936	28.4787		513.936	61.5328		513.936	112.612
	514.418	28.4687		514.418	60.7855		514.418	112.617
	514.901	28.4483		514.901	60.0659		514.901	112.61
	515.383	28.4264		515.383	59.3917		515.383	112.597
	515.865	28.4113		515.865	58.7753		515.865	112.585
	516.347	28.4064		516.347	58.2257		516.347	112.575
	516.829	28.4102		516.829	57.7512		516.829	112.568
	517.311	28.4176		517.311	57.3611		517.311	112.562
	517.793	28.4239		517.793	57.0655		517.793	112.553
	518.275	28.426		518.275	56.8743		518.275	112.543
	518.758	28.4257		518.758	56.7934		518.758	112.533
	519.24	28.4269		519.24	56.8248		519.24	112.527
	519.722	28.4338		519.722	56.9666		519.722	112.53
	520.204	28.4484		520.204	57.2155		520.204	112.546
	520.686	28.4692		520.686	57.5678		520.686	112.574
	521.168	28.4918		521.168	58.0191		521.168	112.614
	521.65	28.5113		521.65	58.5639		521.65	112.663
	522.132	28.524		522.132	59.1934		522.132	112.718
	522.615	28.5287		522.615	59.8957		522.615	112.773
	523.097	28.5266		523.097	60.6574		523.097	112.822
	523.579	28.5196		523.579	61.4635		523.579	112.859
	524.061	28.5087		524.061	62.2998		524.061	112.877
	524.543	28.4933		524.543	63.1534		524.543	112.871
	525.025	28.4718		525.025	64.0104		525.025	112.839
	525.507	28.4429		525.507	64.8572		525.507	112.783
	525.989	28.4073		525.989	65.6801		525.989	112.712
	526.471	28.3687		526.471	66.4667		526.471	112.634
	526.954	28.3326		526.954	67.2082		526.954	112.561
	527.436	28.3041		527.436	67.8995		527.436	112.501
	527.918	28.2865		527.918	68.5397		527.918	112.458
	528.4	28.28		528.4	69.1309		528.4	112.433
	528.882	28.2827		528.882	69.6768		528.882	112.424
	529.364	28.2914		529.364	70.1828		529.364	112.427
	529.846	28.3035		529.846	70.654		529.846	112.439
	530.328	28.3178		530.328	71.0957		530.328	112.455
	530.811	28.3343		530.811	71.5119		530.811	112.472
	531.293	28.3533		531.293	71.9046		531.293	112.489
	531.775	28.3745		531.775	72.2732		531.775	112.504
	532.257	28.3963		532.257	72.6157		532.257	112.517
	532.739	28.4163		532.739	72.9287		532.739	112.529
	533.221	28.4323		533.221	73.2104		533.221	112.542
	533.703	28.4435		533.703	73.4613		533.703	112.557
	534.185	28.4512		534.185	73.6852		534.185	112.578
	534.668	28.4585		534.668	73.8883		534.668	112.604
	535.149	28.4694		535.149	74.0771		535.149	112.634
	535.632	28.4873		535.632	74.2566		535.632	112.665
	536.114	28.5139		536.114	74.4291		536.114	112.694
	536.596	28.5489		536.596	74.5938		536.596	112.718
	537.078	28.5902		537.078	74.7479		537.078	112.734
	537.56	28.6341		537.56	74.8884		537.56	112.74
	538.042	28.6754		538.042	75.0134		538.042	112.735
	538.524	28.7091		538.524	75.1226		538.524	112.719
	539.006	28.7296		539.006	75.2175		539.006	112.692
	539.489	28.7324		539.489	75.2997		539.489	112.656
	539.971	28.7157		539.971	75.3708		539.971	112.614
	540.453	28.6813		540.453	75.4317		540.453	112.572
	540.935	28.6352		540.935	75.4826		540.935	112.536
	541.417	28.5866		541.417	75.5238		541.417	112.512
	541.899	28.5464		541.899	75.5557		541.899	112.503
	542.381	28.5223		542.381	75.5801		542.381	112.509
	542.863	28.5176		542.863	75.5995		542.863	112.523
	543.346	28.5298		543.346	75.6175		543.346	112.541
	543.828	28.552		543.828	75.6383		543.828	112.557
	544.31	28.5757		544.31	75.6658		544.31	112.569
	544.792	28.5938		544.792	75.7026		544.792	112.581
	545.274	28.6035		545.274	75.7492		545.274	112.597
	545.756	28.6065		545.756	75.8035		545.756	112.621
	546.238	28.608		546.238	75.8614		546.238	112.656
	546.72	28.6127		546.72	75.9171		546.72	112.698
	547.202	28.6244		547.202	75.9652		547.202	112.74
	547.685	28.6436		547.685	76.0023		547.685	112.774
	548.167	28.6685		548.167	76.0277		548.167	112.793
	548.649	28.6968		548.649	76.0436		548.649	112.796
	549.131	28.727		549.131	76.0541		549.131	112.784
	549.613	28.7582		549.613	76.0638		549.613	112.765
	550.095	28.7901		550.095	76.0761		550.095	112.747
	550.577	28.8211		550.577	76.0919		550.577	112.737
	551.059	28.8475		551.059	76.1104		551.059	112.738
	551.542	28.8636		551.542	76.1296		551.542	112.747
	552.024	28.8649		552.024	76.1477		552.024	112.76
	552.506	28.8488		552.506	76.1634		552.506	112.77
	552.988	28.8177		552.988	76.1765		552.988	112.772
	553.47	28.7779		553.47	76.1871		553.47	112.763
	553.952	28.7384		553.952	76.1952		553.952	112.741
	554.434	28.7075		554.434	76.2002		554.434	112.711
	554.916	28.6899		554.916	76.2021		554.916	112.674
	555.398	28.6861		555.398	76.201		555.398	112.638
	555.881	28.6927		555.881	76.1984		555.881	112.608
	556.363	28.7051		556.363	76.1972		556.363	112.59
	556.845	28.7188		556.845	76.2004		556.845	112.585
	557.327	28.7311		557.327	76.21		557.327	112.592
	557.809	28.7413		557.809	76.2269		557.809	112.608
	558.291	28.7486		558.291	76.2497		558.291	112.625
	558.773	28.7516		558.773	76.2756		558.773	112.635
	559.255	28.7475		559.255	76.3016		559.255	112.632
	559.737	28.7334		559.737	76.3255		559.737	112.617
	560.22	28.7081		560.22	76.346		560.22	112.592
	560.702	28.6742		560.702	76.363		560.702	112.566
	561.184	28.6381		561.184	76.3767		561.184	112.549
	561.666	28.6082		561.666	76.3875		561.666	112.547
	562.148	28.5928		562.148	76.3959		562.148	112.564
	562.63	28.5973		562.63	76.4033		562.63	112.597
	563.112	28.622		563.112	76.4122		563.112	112.64
	563.595	28.6625		563.595	76.4273		563.595	112.684
	564.077	28.7112		564.077	76.4529		564.077	112.722
	564.559	28.7604		564.559	76.4928		564.559	112.746
	565.041	28.8032		565.041	76.5476		565.041	112.754
	565.523	28.8357		565.523	76.614		565.523	112.746
	566.005	28.8565		566.005	76.6854		566.005	112.724
	566.487	28.8653		566.487	76.7535		566.487	112.692
	566.969	28.8629		566.969	76.8111		566.969	112.653
	567.451	28.8505		567.451	76.8532		567.451	112.614
	567.933	28.8302		567.933	76.8793		567.933	112.579
	568.416	28.8054		568.416	76.8913		568.416	112.551
	568.898	28.7807		568.898	76.8931		568.898	112.532
	569.38	28.7608		569.38	76.8877		569.38	112.521
	569.862	28.7489		569.862	76.8767		569.862	112.515
	570.344	28.7459		570.344	76.8603		570.344	112.509
	570.826	28.7496		570.826	76.839		570.826	112.5
	571.308	28.7561		571.308	76.8139		571.308	112.485
	571.79	28.7608		571.79	76.7881		571.79	112.465
	572.273	28.7605		572.273	76.7655		572.273	112.442
	572.755	28.7545		572.755	76.7497		572.755	112.419
	573.237	28.7444		573.237	76.743		573.237	112.401
	573.719	28.7331		573.719	76.7459		573.719	112.39
	574.201	28.7237		574.201	76.7573		574.201	112.387
	574.683	28.7191		574.683	76.776		574.683	112.393
	575.165	28.7205		575.165	76.801		575.165	112.409
	575.647	28.729		575.647	76.8316		575.647	112.433
	576.13	28.7451		576.13	76.8667		576.13	112.464
	576.612	28.7694		576.612	76.9041		576.612	112.499
	577.094	28.8014		577.094	76.9398		577.094	112.536
	577.576	28.8397		577.576	76.969		577.576	112.569
	578.058	28.881		578.058	76.9876		578.058	112.594
	578.54	28.9202		578.54	76.9939		578.54	112.609
	579.022	28.9517		579.022	76.9899		579.022	112.613
	579.504	28.9711		579.504	76.9809		579.504	112.607
	579.986	28.9767		579.986	76.9737		579.986	112.594
	580.468	28.9704		580.468	76.9736		580.468	112.579
	580.951	28.9569		580.951	76.9831		580.951	112.564
	581.433	28.9432		581.433	77.0003		581.433	112.551
	581.915	28.9353		581.915	77.021		581.915	112.543
	582.397	28.9372		582.397	77.0399		582.397	112.539
	582.879	28.9499		582.879	77.0538		582.879	112.538
	583.361	28.9718		583.361	77.0626		583.361	112.541
	583.843	28.9988		583.843	77.0686		583.843	112.545
	584.325	29.0264		584.325	77.0755		584.325	112.546
	584.808	29.0502		584.808	77.0859		584.808	112.543
	585.29	29.0667		585.29	77.1005		585.29	112.532
	585.772	29.0741		585.772	77.118		585.772	112.512
	586.254	29.0724		586.254	77.1357		586.254	112.483
	586.736	29.063		586.736	77.1513		586.736	112.45
	587.218	29.0488		587.218	77.1634		587.218	112.418
	587.7	29.0331		587.7	77.1719		587.7	112.391
	588.182	29.019		588.182	77.1766		588.182	112.374
	588.665	29.0082		588.665	77.1774		588.665	112.366
	589.147	29.0011		589.147	77.1732		589.147	112.365
	589.629	28.9964		589.629	77.1628		589.629	112.366
	590.111	28.9926		590.111	77.1467		590.111	112.366
	590.593	28.9885		590.593	77.1272		590.593	112.361
	591.075	28.9843		591.075	77.1088		591.075	112.351
	591.557	28.9812		591.557	77.0968		591.557	112.338
	592.039	28.9808		592.039	77.0959		592.039	112.322
	592.521	28.984		592.521	77.1074		592.521	112.306
	593.004	28.9899		593.004	77.1294		593.004	112.286
	593.486	28.996		593.486	77.157		593.486	112.264
	593.968	28.9987		593.968	77.1842		593.968	112.238
	594.45	28.9955		594.45	77.2056		594.45	112.209
	594.932	28.9855		594.932	77.2182		594.932	112.182
	595.414	28.9707		595.414	77.222		595.414	112.161
	595.896	28.9548		595.896	77.2187		595.896	112.148
	596.378	28.9421		596.378	77.2111		596.378	112.148
	596.861	28.936		596.861	77.2012		596.861	112.157
	597.343	28.9376		597.343	77.1905		597.343	112.174
	597.825	28.9455		597.825	77.1795		597.825	112.193
	598.307	28.9573		598.307	77.1681		598.307	112.209
	598.789	28.9703		598.789	77.1566		598.789	112.221
	599.271	28.9822		599.271	77.1451		599.271	112.226
	599.753	28.9925		599.753	77.1338		599.753	112.224
	600.235	29.0007		600.235	77.1227		600.235	112.216
	600.717	29.0067		600.717	77.112		600.717	112.203
	601.2	29.0096		601.2	77.1017		601.2	112.185
	601.682	29.0083		601.682	77.0927		601.682	112.164
	602.164	29.0019		602.164	77.0865		602.164	112.141
	602.646	28.9906		602.646	77.0846		602.646	112.12
	603.128	28.9765		603.128	77.0878		603.128	112.101
	603.61	28.9626		603.61	77.0955		603.61	112.085
	604.092	28.9518		604.092	77.1051		604.092	112.073
	604.574	28.9462		604.574	77.113		604.574	112.061
	605.057	28.9454		605.057	77.116		605.057	112.049
	605.539	28.9477		605.539	77.1119		605.539	112.033
	606.021	28.95		606.021	77.1013		606.021	112.014
	606.503	28.9496		606.503	77.0868		606.503	111.994
	606.985	28.9456		606.985	77.0727		606.985	111.975
	607.467	28.9387		607.467	77.0629		607.467	111.958
	607.949	28.9311		607.949	77.0601		607.949	111.943
	608.431	28.9252		608.431	77.0648		608.431	111.93
	608.913	28.9225		608.913	77.0758		608.913	111.915
	609.396	28.9227		609.396	77.0911		609.396	111.896
	609.878	28.9248		609.878	77.1082		609.878	111.873
	610.36	28.9265		610.36	77.1254		610.36	111.845
	610.842	28.9259		610.842	77.1413		610.842	111.814
	611.324	28.9219		611.324	77.1548		611.324	111.781
	611.806	28.9147		611.806	77.165		611.806	111.747
	612.288	28.9052		612.288	77.1714		612.288	111.711
	612.77	28.8952		612.77	77.1735		612.77	111.674
	613.253	28.887		613.253	77.1714		613.253	111.637
	613.735	28.8824		613.735	77.1657		613.735	111.6
	614.217	28.8831		614.217	77.1567		614.217	111.567
	614.699	28.8895		614.699	77.1445		614.699	111.537
	615.181	28.9004		615.181	77.1285		615.181	111.512
	615.663	28.9131		615.663	77.108		615.663	111.489
	616.145	28.9233		616.145	77.0827		616.145	111.466
	616.627	28.9267		616.627	77.0542		616.627	111.438
	617.109	28.9201		617.109	77.0257		617.109	111.403
	617.592	28.9034		617.592	77.0016		617.592	111.362
	618.074	28.8797		618.074	76.9859		618.074	111.316
	618.556	28.8551		618.556	76.9805		618.556	111.273
	619.038	28.8366		619.038	76.9841		619.038	111.237
	619.52	28.8299		619.52	76.9926		619.52	111.213
	620.002	28.8376		620.002	77.001		620.002	111.201
	620.484	28.8588		620.484	77.0051		620.484	111.203
	620.966	28.889		620.966	77.0026		620.966	111.215
	621.448	28.9223		621.448	76.9946		621.448	111.234
	621.931	28.9529		621.931	76.9841		621.931	111.258
	622.413	28.9761		622.413	76.9744		622.413	111.284
	622.895	28.9897		622.895	76.968		622.895	111.309
	623.377	28.9935		623.377	76.9659		623.377	111.332
	623.859	28.9885		623.859	76.9671		623.859	111.351
	624.341	28.9763		624.341	76.9703		624.341	111.366
	624.823	28.9589		624.823	76.975		624.823	111.378
	625.305	28.9386		625.305	76.9816		625.305	111.391
	625.788	28.9178		625.788	76.9912		625.788	111.408
	626.27	28.8991		626.27	77.0047		626.27	111.432
	626.752	28.8847		626.752	77.0222		626.752	111.466
	627.234	28.8759		627.234	77.0425		627.234	111.506
	627.716	28.8727		627.716	77.0638		627.716	111.551
	628.198	28.874		628.198	77.0849		628.198	111.595
	628.68	28.8783		628.68	77.1059		628.68	111.633
	629.162	28.8843		629.162	77.128		629.162	111.662
	629.644	28.8916		629.644	77.1525		629.644	111.682
	630.127	28.9001		630.127	77.1797		630.127	111.693
	630.609	28.9101		630.609	77.208		630.609	111.697
	631.091	28.9209		631.091	77.2339		631.091	111.697
	631.573	28.9308		631.573	77.2528		631.573	111.693
	632.055	28.937		632.055	77.262		632.055	111.686
	632.537	28.9368		632.537	77.2605		632.537	111.676
	633.019	28.9285		633.019	77.2508		633.019	111.663
	633.501	28.912		633.501	77.2368		633.501	111.646
	633.984	28.8893		633.984	77.2223		633.984	111.627
	634.466	28.8635		634.466	77.2094		634.466	111.606
	634.948	28.8377		634.948	77.1975		634.948	111.581
	635.43	28.8137		635.43	77.1842		635.43	111.553
	635.912	28.7925		635.912	77.167		635.912	111.521
	636.394	28.7737		636.394	77.145		636.394	111.484
	636.876	28.7566		636.876	77.1191		636.876	111.444
	637.358	28.7411		637.358	77.0921		637.358	111.404
	637.841	28.727		637.841	77.0665		637.841	111.365
	638.323	28.7138		638.323	77.0437		638.323	111.329
	638.805	28.7003		638.805	77.0228		638.805	111.296
	639.287	28.6835		639.287	77.0015		639.287	111.262
	639.769	28.6598		639.769	76.9766		639.769	111.222
	640.251	28.6256		640.251	76.946		640.251	111.172
	640.733	28.579		640.733	76.9092		640.733	111.109
	641.215	28.5211		641.215	76.8667		641.215	111.032
	641.697	28.4559		641.697	76.8195		641.697	110.944
	642.179	28.3893		642.179	76.7684		642.179	110.851
	642.662	28.3276		642.662	76.7145		642.662	110.762
	643.144	28.277		643.144	76.6594		643.144	110.686
	643.626	28.2413		643.626	76.6066		643.626	110.633
	644.108	28.223		644.108	76.5616		644.108	110.612
	644.59	28.2226		644.59	76.5298		644.59	110.628
	645.072	28.2395		645.072	76.5156		645.072	110.682
	645.554	28.2718		645.554	76.5191		645.554	110.767
	646.036	28.3164		646.036	76.5363		646.036	110.875
	646.519	28.3686		646.519	76.5593		646.519	110.993
	647.001	28.4224		647.001	76.5795		647.001	111.107
	647.483	28.4709		647.483	76.5908		647.483	111.205
	647.965	28.5084		647.965	76.5917		647.965	111.28
	648.447	28.5312		648.447	76.5859		648.447	111.33
	648.929	28.5393		648.929	76.58		648.929	111.359
	649.411	28.5355		649.411	76.5808		649.411	111.372
	649.893	28.5246		649.893	76.5913		649.893	111.378
	650.375	28.5112		650.375	76.6101		650.375	111.382
	650.858	28.498		650.858	76.6317		650.858	111.386
	651.34	28.4862		651.34	76.6501		651.34	111.392
	651.822	28.4752		651.822	76.6604		651.822	111.397
	652.304	28.4642		652.304	76.6607		652.304	111.4
	652.786	28.4531		652.786	76.6517		652.786	111.4
	653.268	28.4427		653.268	76.6355		653.268	111.396
	653.75	28.4342		653.75	76.6133		653.75	111.389
	654.232	28.428		654.232	76.585		654.232	111.379
	654.715	28.4233		654.715	76.5498		654.715	111.366
	655.197	28.418		655.197	76.5072		655.197	111.35
	655.679	28.4092		655.679	76.4589		655.679	111.332
	656.161	28.3952		656.161	76.4085		656.161	111.31
	656.643	28.3751		656.643	76.3597		656.643	111.286
	657.125	28.3496		657.125	76.3147		657.125	111.258
	657.607	28.3201		657.607	76.2729		657.607	111.226
	658.089	28.2872		658.089	76.231		658.089	111.189
	658.572	28.2508		658.572	76.1846		658.572	111.148
	659.054	28.21		659.054	76.1309		659.054	111.103
	659.536	28.1643		659.536	76.0699		659.536	111.057
	660.018	28.114		660.018	76.0044		660.018	111.014
	660.5	28.061		660.5	75.9379		660.5	110.975
	660.982	28.0075		660.982	75.8719		660.982	110.94
	661.464	27.955		661.464	75.8045		661.464	110.905
	661.946	27.9036		661.946	75.7316		661.946	110.864
	662.428	27.8513		662.428	75.6492		662.428	110.813
	662.91	27.7954		662.91	75.557		662.91	110.748
	663.393	27.7339		663.393	75.4592		663.393	110.671
	663.875	27.6666		663.875	75.3631		663.875	110.585
	664.357	27.5951		664.357	75.2754		664.357	110.496
	664.839	27.5211		664.839	75.1971		664.839	110.406
	665.321	27.4445		665.321	75.1202		665.321	110.315
	665.803	27.3606		665.803	75.0234		665.803	110.214
	666.285	27.258		666.285	74.8714		666.285	110.087
	666.768	27.1182		666.768	74.6155		666.768	109.915
	667.25	26.9199		667.25	74.2117		667.25	109.675
	667.732	26.6523		667.732	73.6607		667.732	109.363
	668.214	26.3325		668.214	73.0408		668.214	109.007
	668.696	26.0042		668.696	72.4721		668.696	108.657
	669.178	25.7103		669.178	72.0318		669.178	108.353
	669.66	25.4689		669.66	71.7227		669.66	108.105
	670.142	25.2756		670.142	71.5071		670.142	107.899
	670.624	25.1182		670.624	71.3471		670.624	107.714
	671.106	24.987		671.106	71.2183		671.106	107.536
	671.589	24.879		671.589	71.1094		671.589	107.359
	672.071	24.7964		672.071	71.0147		672.071	107.182
	672.553	24.7429		672.553	70.9254		672.553	107.008
	673.035	24.7203		673.035	70.8234		673.035	106.842
	673.517	24.7247		673.517	70.6808		673.517	106.685
	673.999	24.7465		673.999	70.4626		673.999	106.538
	674.481	24.7707		674.481	70.1407		674.481	106.397
	674.963	24.7819		674.963	69.7033		674.963	106.255
	675.446	24.7675		675.446	69.1642		675.446	106.109
	675.928	24.7177		675.928	68.5622		675.928	105.956
	676.41	24.6266		676.41	67.9583		676.41	105.792
	676.892	24.49		676.892	67.4232		676.892	105.618
	677.374	24.3027		677.374	67.0163		677.374	105.436
	677.856	24.0575		677.856	66.7789		677.856	105.251
	678.338	23.7435		678.338	66.7223		678.338	105.073
	678.82	23.346		678.82	66.8272		678.82	104.913
	679.303	22.848		679.303	67.0447		679.303	104.784
	679.785	22.2301		679.785	67.3045		679.785	104.695
	680.267	21.4735		680.267	67.5285		680.267	104.647
	680.749	20.5651		680.749	67.6356		680.749	104.631
	681.231	19.5036		681.231	67.5631		681.231	104.627
	681.713	18.3091		681.713	67.2747		681.713	104.604
	682.195	17.0294		682.195	66.7644		682.195	104.534
	682.677	15.7504		682.677	66.0563		682.677	104.387
	683.159	14.5857		683.159	65.1987		683.159	104.147
	683.641	13.6608		683.641	64.256		683.641	103.809
	684.124	13.0958		684.124	63.291		684.124	103.387
	684.606	12.9635		684.606	62.3586		684.606	102.913
	685.088	13.2738		685.088	61.4953		685.088	102.431
	685.57	13.9635		685.57	60.7126		685.57	101.997
	686.052	14.9156		686.052	59.9992		686.052	101.658
	686.534	15.9747		686.534	59.3213		686.534	101.456
	687.016	16.9762		687.016	58.6316		687.016	101.404
	687.499	17.7845		687.499	57.8715		687.499	101.485
	687.981	18.2925		687.981	56.9886		687.981	101.647
	688.463	18.4353		688.463	55.9554		688.463	101.81
	688.945	18.187		688.945	54.7868		688.945	101.888
	689.427	17.5483		689.427	53.5546		689.427	101.805
	689.909	16.5418		689.909	52.3862		689.909	101.519
	690.391	15.2107		690.391	51.4619		690.391	101.032
	690.873	13.6313		690.873	50.9653		690.873	100.395
	691.355	11.9166		691.355	51.0527		691.355	99.6912
	691.837	10.2158		691.837	51.8137		691.837	99.0183
	692.32	8.71643		692.32	53.2393		692.32	98.476
	692.802	7.60057		692.802	55.2235		692.802	98.1385
	693.284	7.02263		693.284	57.5829		693.284	98.0509
	693.766	7.08139		693.766	60.1137		693.766	98.2275
	694.248	7.79221		694.248	62.6131		694.248	98.6556
	694.73	9.08824		694.73	64.9235		694.73	99.3026
	695.212	10.8287		695.212	66.9557		695.212	100.121
	695.694	12.842		695.694	68.676		695.694	101.059
	696.177	14.9422		696.177	70.0998		696.177	102.06
	696.659	16.9704		696.659	71.2666		696.659	103.071
	697.141	18.8224		697.141	72.2238		697.141	104.048
	697.623	20.4413		697.623	73.0098		697.623	104.955
	698.105	21.8165		698.105	73.6504		698.105	105.771
	698.587	22.9654		698.587	74.1614		698.587	106.483
	699.069	23.9182		699.069	74.5522		699.069	107.082
	699.551	24.7054		699.551	74.8299		699.551	107.564
	700.034	25.3515		700.034	75.0016		700.034	107.921
	700.516	25.8772		700.516	75.0739		700.516	108.148
	700.998	26.2986		700.998	75.0533		700.998	108.245
	701.48	26.631		701.48	74.9476		701.48	108.222
	701.962	26.8896		701.962	74.7675		701.962	108.108
	702.444	27.0878		702.444	74.5302		702.444	107.944
	702.926	27.238		702.926	74.2607		702.926	107.785
	703.408	27.3508		703.408	73.987		703.408	107.689
	703.89	27.4348		703.89	73.7395		703.89	107.699
	704.373	27.4978		704.373	73.5435		704.373	107.84
	704.855	27.547		704.855	73.4155		704.855	108.111
	705.337	27.5883		705.337	73.3644		705.337	108.487
	705.819	27.6264		705.819	73.3918		705.819	108.927
	706.301	27.6639		706.301	73.4959		706.301	109.384
	706.783	27.7013		706.783	73.6728		706.783	109.817
	707.265	27.7376		707.265	73.9174		707.265	110.198
	707.747	27.7715		707.747	74.2205		707.747	110.509
	708.23	27.8023		708.23	74.5673		708.23	110.75
	708.712	27.8305		708.712	74.9376		708.712	110.924
	709.194	27.8573		709.194	75.3064		709.194	111.043
	709.676	27.8838		709.676	75.6481		709.676	111.117
	710.158	27.9104		710.158	75.9432		710.158	111.157
	710.64	27.9365		710.64	76.18		710.64	111.172
	711.122	27.9607		711.122	76.3575		711.122	111.17
	711.604	27.9816		711.604	76.4825		711.604	111.159
	712.086	27.9984		712.086	76.567		712.086	111.145
	712.568	28.0115		712.568	76.6226		712.568	111.132
	713.051	28.0215		713.051	76.658		713.051	111.119
	713.533	28.0291		713.533	76.6783		713.533	111.105
	714.015	28.0342		714.015	76.6858		714.015	111.087
	714.497	28.0362		714.497	76.6822		714.497	111.064
	714.979	28.0339		714.979	76.6694		714.979	111.032
	715.461	28.0262		715.461	76.6499		715.461	110.991
	715.943	28.0128		715.943	76.6253		715.943	110.941
	716.426	27.994		716.426	76.5954		716.426	110.882
	716.908	27.9708		716.908	76.5583		716.908	110.817
	717.39	27.9442		717.39	76.5104		717.39	110.744
	717.872	27.9145		717.872	76.4491		717.872	110.667
	718.354	27.8819		718.354	76.3736		718.354	110.586
	718.836	27.8461		718.836	76.2861		718.836	110.504
	719.318	27.807		719.318	76.1909		719.318	110.42
	719.8	27.7649		719.8	76.0927		719.8	110.334
	720.282	27.7207		720.282	75.9944		720.282	110.244
	720.764	27.6753		720.764	75.8965		720.764	110.147
	721.247	27.6297		721.247	75.7971		721.247	110.039
	721.729	27.5839		721.729	75.6933		721.729	109.92
	722.211	27.5376		722.211	75.5828		722.211	109.789
	722.693	27.4899		722.693	75.4646		722.693	109.645
	723.175	27.4397		723.175	75.3388		723.175	109.489
	723.657	27.386		723.657	75.2055		723.657	109.321
	724.139	27.3279		724.139	75.0641		724.139	109.142
	724.621	27.2647		724.621	74.913		724.621	108.951
	725.104	27.1958		725.104	74.7496		725.104	108.749
	725.586	27.1205		725.586	74.5724		725.586	108.536
	726.068	27.0385		726.068	74.381		726.068	108.316
	726.55	26.9495		726.55	74.1767		726.55	108.091
	727.032	26.8535		727.032	73.9622		727.032	107.864
	727.514	26.7504		727.514	73.74		727.514	107.633
	727.996	26.6401		727.996	73.5113		727.996	107.399
	728.478	26.5221		728.478	73.2763		728.478	107.16
	728.961	26.3956		728.961	73.034		728.961	106.913
	729.443	26.2597		729.443	72.7837		729.443	106.661
	729.925	26.114		729.925	72.526		729.925	106.406
	730.407	25.9586		730.407	72.2628		730.407	106.15
	730.889	25.7941		730.889	71.9971		730.889	105.9
	731.371	25.6212		731.371	71.7321		731.371	105.659
	731.853	25.4407		731.853	71.4702		731.853	105.427
	732.335	25.2526		732.335	71.2124		732.335	105.206
	732.817	25.0566		732.817	70.9587		732.817	104.996
	733.3	24.8517		733.3	70.7086		733.3	104.795
	733.782	24.6369		733.782	70.4615		733.782	104.604
	734.264	24.4112		734.264	70.2174		734.264	104.422
	734.746	24.1738		734.746	69.9758		734.746	104.251
	735.228	23.9236		735.228	69.736		735.228	104.088
	735.71	23.6592		735.71	69.4959		735.71	103.933
	736.192	23.3786		736.192	69.2523		736.192	103.783
	736.674	23.0798		736.674	69.0013		736.674	103.635
	737.157	22.7612		737.157	68.7385		737.157	103.488
	737.639	22.4216		737.639	68.4603		737.639	103.339
	738.121	22.0614		738.121	68.163		738.121	103.183
	738.603	21.6813		738.603	67.843		738.603	103.017
	739.085	21.2823		739.085	67.4966		739.085	102.831
	739.567	20.8644		739.567	67.1188		739.567	102.618
	740.049	20.4258		740.049	66.7052		740.049	102.366
	740.531	19.9628		740.531	66.2513		740.531	102.065
	741.013	19.4702		741.013	65.7541		741.013	101.704
	741.495	18.9418		741.495	65.2124		741.495	101.274
	741.978	18.3719		741.978	64.626		741.978	100.763
	742.46	17.7559		742.46	63.9951		742.46	100.163
	742.942	17.0913		742.942	63.3188		742.942	99.46
	743.424	16.3784		743.424	62.5944		743.424	98.6453
	743.906	15.6204		743.906	61.8169		743.906	97.7119
	744.388	14.8246		744.388	60.9808		744.388	96.6603
	744.87	14.0018		744.87	60.0794		744.87	95.5004
	745.352	13.1668		745.352	59.1069		745.352	94.2537
	745.835	12.3383		745.835	58.0583		745.835	92.9542
	746.317	11.5352		746.317	56.9286		746.317	91.6425
	746.799	10.7774		746.799	55.7122		746.799	90.3682
	747.281	10.0822		747.281	54.4035		747.281	89.1847
	747.763	9.46104		747.763	52.998		747.763	88.1416
	748.245	8.91917		748.245	51.496		748.245	87.2861
	748.727	8.45308		748.727	49.9077		748.727	86.6535
	749.209	8.05115		749.209	48.2599		749.209	86.2609
	749.692	7.69384		749.692	46.5978		749.692	86.1044
	750.174	7.35731		750.174	44.9894		750.174	86.1563
	750.656	7.01761		750.656	43.5257		750.656	86.3694
	751.138	6.65244		751.138	42.3036		751.138	86.68
	751.62	6.24677		751.62	41.4237		751.62	87.0242
	752.102	5.793		752.102	40.9702		752.102	87.3476
	752.584	5.29007		752.584	40.9913		752.584	87.6151
	753.066	4.73939		753.066	41.4924		753.066	87.8197
	753.548	4.1386		753.548	42.4274		753.548	87.9818
	754.031	3.47466		754.031	43.7089		754.031	88.1444
	754.513	2.72215		754.513	45.2095		754.513	88.3576
	754.995	1.84262		754.995	46.7884		754.995	88.6713
	755.477	0.79475		755.477	48.3136		755.477	89.1209
	755.959	-0.44794		755.959	49.6679		755.959	89.7202
	756.441	-1.88108		756.441	50.7746		756.441	90.4611
	756.923	-3.4509		756.923	51.5988		756.923	91.316
	757.405	-5.05437		757.405	52.146		757.405	92.2462
	757.888	-6.53298		757.888	52.4528		757.888	93.2041
	758.37	-7.70469		758.37	52.5769		758.37	94.1416
	758.852	-8.39765		758.852	52.5846		758.852	95.0146
	759.334	-8.46977		759.334	52.5347		759.334	95.7809
	759.816	-7.85246		759.816	52.4764		759.816	96.4085
	760.298	-6.55835		760.298	52.4433		760.298	96.8781
	760.78	-4.6828		760.78	52.4519		760.78	97.1883
	761.262	-2.37311		761.262	52.5049		761.262	97.3589
	761.744	0.19314		761.744	52.5938		761.744	97.4323
	762.227	2.83831		762.227	52.7034		762.227	97.4699
	762.709	5.42456		762.709	52.8141		762.709	97.5365
	763.191	7.84991		763.191	52.907		763.191	97.6949
	763.673	10.0554		763.673	52.968		763.673	97.9906
	764.155	12.0187		764.155	52.9885		764.155	98.4424
	764.637	13.7399		764.637	52.9678		764.637	99.0422
	765.119	15.2327		765.119	52.9114		765.119	99.7579
	765.601	16.517		765.601	52.8273		765.601	100.545
	766.083	17.617		766.083	52.7223		766.083	101.355
	766.566	18.5582		766.566	52.5984		766.566	102.144
	767.048	19.3658		767.048	52.4517		767.048	102.883
	767.53	20.0658		767.53	52.2754		767.53	103.555
	768.012	20.68		768.012	52.0635		768.012	104.156
	768.494	21.2256		768.494	51.8181		768.494	104.688
	768.976	21.7156		768.976	51.5522		768.976	105.162
	769.458	22.1582		769.458	51.2935		769.458	105.585
	769.94	22.5599		769.94	51.0813		769.94	105.967
	770.423	22.926		770.423	50.9584		770.423	106.315
	770.905	23.2619		770.905	50.9693		770.905	106.636
	771.387	23.5726		771.387	51.1506		771.387	106.934
	771.869	23.8624		771.869	51.5277		771.869	107.214
	772.351	24.1334		772.351	52.1163		772.351	107.477
	772.833	24.3863		772.833	52.9215		772.833	107.724
	773.315	24.6209		773.315	53.9407		773.315	107.957
	773.797	24.8376		773.797	55.1624		773.797	108.175
	774.279	25.0381		774.279	56.5669		774.279	108.381
	774.762	25.2253		774.762	58.1228		774.762	108.574
	775.244	25.4024		775.244	59.7847		775.244	108.757
	775.726	25.5719		775.726	61.5007		775.726	108.932
	776.208	25.7347		776.208	63.2119		776.208	109.097
	776.69	25.8901		776.69	64.8612		776.69	109.255
	777.172	26.0361		777.172	66.4045		777.172	109.405
	777.654	26.1713		777.654	67.8103		777.654	109.547
	778.136	26.2956		778.136	69.0637		778.136	109.681
	778.619	26.4103		778.619	70.1639		778.619	109.807
	779.101	26.5176		779.101	71.12		779.101	109.927
	779.583	26.6197		779.583	71.9456		779.583	110.041
	780.065	26.7176		780.065	72.6555		780.065	110.151
	780.547	26.8113		780.547	73.2647		780.547	110.257
	781.029	26.8994		781.029	73.7867		781.029	110.358
	781.511	26.981		781.511	74.2338		781.511	110.456
	781.993	27.0557		781.993	74.6188		781.993	110.548
	782.476	27.1241		782.476	74.9529		782.476	110.633
	782.958	27.1879		782.958	75.2459		782.958	110.713
	783.44	27.2487		783.44	75.5056		783.44	110.786
	783.922	27.3077		783.922	75.7371		783.922	110.853
	784.404	27.365		784.404	75.9434		784.404	110.916
	784.886	27.4199		784.886	76.1265		784.886	110.974
	785.368	27.4715		785.368	76.2879		785.368	111.028
	785.85	27.5192		785.85	76.43		785.85	111.078
	786.332	27.5627		786.332	76.5554		786.332	111.125
	786.814	27.602		786.814	76.6668		786.814	111.167
	787.297	27.6373		787.297	76.7666		787.297	111.206
	787.779	27.6687		787.779	76.8564		787.779	111.24
	788.261	27.6961		788.261	76.937		788.261	111.27
	788.743	27.7194		788.743	77.0093		788.743	111.297
	789.225	27.7391		789.225	77.074		789.225	111.321
	789.707	27.7564		789.707	77.1324		789.707	111.345
	790.189	27.7729		790.189	77.186		790.189	111.367
	790.671	27.7903		790.671	77.2361		790.671	111.39
	791.154	27.8096		791.154	77.283		791.154	111.413
	791.636	27.8311		791.636	77.3267		791.636	111.436
	792.118	27.8541		792.118	77.3661		792.118	111.457
	792.6	27.8775		792.6	77.4006		792.6	111.477
	793.082	27.9006		793.082	77.4298		793.082	111.496
	793.564	27.9229		793.564	77.4542		793.564	111.512
	794.046	27.9446		794.046	77.4751		794.046	111.527
	794.528	27.9661		794.528	77.4942		794.528	111.541
	795.01	27.9875		795.01	77.513		795.01	111.554
	795.493	28.0082		795.493	77.5325		795.493	111.566
	795.975	28.0272		795.975	77.5534		795.975	111.579
	796.457	28.0431		796.457	77.5755		796.457	111.59
	796.939	28.0552		796.939	77.5987		796.939	111.6
	797.421	28.0634		797.421	77.6229		797.421	111.607
	797.903	28.0685		797.903	77.6474		797.903	111.612
	798.385	28.072		798.385	77.6719		798.385	111.613
	798.867	28.0755		798.867	77.6955		798.867	111.611
	799.35	28.0804		799.35	77.7172		799.35	111.608
	799.832	28.0872		799.832	77.7364		799.832	111.604
	800.314	28.0965		800.314	77.7526		800.314	111.602
	800.796	28.1082		800.796	77.7661		800.796	111.603
	801.278	28.1222		801.278	77.7775		801.278	111.608
	801.76	28.1383		801.76	77.7875		801.76	111.616
	802.242	28.156		802.242	77.7968		802.242	111.628
	802.724	28.1741		802.724	77.8054		802.724	111.641
	803.207	28.1912		803.207	77.813		803.207	111.656
	803.689	28.2056		803.689	77.8192		803.689	111.669
	804.171	28.2161		804.171	77.8239		804.171	111.681
	804.653	28.2222		804.653	77.8274		804.653	111.69
	805.135	28.2245		805.135	77.8309		805.135	111.695
	805.617	28.2247		805.617	77.8357		805.617	111.698
	806.099	28.2248		806.099	77.8427		806.099	111.698
	806.581	28.2264		806.581	77.8523		806.581	111.698
	807.063	28.2308		807.063	77.864		807.063	111.698
	807.545	28.2379		807.545	77.8767		807.545	111.7
	808.028	28.2473		808.028	77.8893		808.028	111.704
	808.51	28.2579		808.51	77.9009		808.51	111.71
	808.992	28.2688		808.992	77.9111		808.992	111.718
	809.474	28.2794		809.474	77.9201		809.474	111.725
	809.956	28.2892		809.956	77.928		809.956	111.731
	810.438	28.298		810.438	77.9351		810.438	111.734
	810.92	28.3058		810.92	77.9411		810.92	111.734
	811.403	28.3124		811.403	77.946		811.403	111.731
	811.885	28.3179		811.885	77.9497		811.885	111.726
	812.367	28.3225		812.367	77.9524		812.367	111.72
	812.849	28.3265		812.849	77.9549		812.849	111.716
	813.331	28.3302		813.331	77.9581		813.331	111.713
	813.813	28.3336		813.813	77.9624		813.813	111.712
	814.295	28.3362		814.295	77.9677		814.295	111.713
	814.777	28.3374		814.777	77.9733		814.777	111.715
	815.259	28.3364		815.259	77.9779		815.259	111.716
	815.742	28.3328		815.742	77.9805		815.742	111.714
	816.224	28.3267		816.224	77.9804		816.224	111.709
	816.706	28.3188		816.706	77.9777		816.706	111.7
	817.188	28.3105		817.188	77.9732		817.188	111.687
	817.67	28.3031		817.67	77.9678		817.67	111.672
	818.152	28.2976		818.152	77.9625		818.152	111.656
	818.634	28.2946		818.634	77.9574		818.634	111.642
	819.116	28.294		819.116	77.9524		819.116	111.631
	819.598	28.2953		819.598	77.947		819.598	111.624
	820.081	28.2977		820.081	77.9408		820.081	111.621
	820.563	28.3002		820.563	77.9335		820.563	111.622
	821.045	28.3017		821.045	77.925		821.045	111.624
	821.527	28.3011		821.527	77.9155		821.527	111.626
	822.009	28.2971		822.009	77.9047		822.009	111.625
	822.491	28.2887		822.491	77.892		822.491	111.62
	822.973	28.2756		822.973	77.8769		822.973	111.611
	823.455	28.2579		823.455	77.8585		823.455	111.598
	823.938	28.2368		823.938	77.8367		823.938	111.583
	824.42	28.214		824.42	77.812		824.42	111.565
	824.902	28.1912		824.902	77.7854		824.902	111.544
	825.384	28.1697		825.384	77.7586		825.384	111.52
	825.866	28.15		825.866	77.7334		825.866	111.492
	826.348	28.1319		826.348	77.7115		826.348	111.457
	826.83	28.1149		826.83	77.6942		826.83	111.415
	827.312	28.0987		827.312	77.6827		827.312	111.362
	827.794	28.0833		827.794	77.6775		827.794	111.298
	828.277	28.0696		828.277	77.6788		828.277	111.222
	828.759	28.0587		828.759	77.6861		828.759	111.132
	829.241	28.0513		829.241	77.6982		829.241	111.03
	829.723	28.0476		829.723	77.713		829.723	110.914
	830.205	28.0466		830.205	77.7281		830.205	110.787
	830.687	28.0466		830.687	77.7408		830.687	110.645
	831.169	28.0453		831.169	77.7483		831.169	110.488
	831.651	28.04		831.651	77.7488		831.651	110.314
	832.134	28.0284		832.134	77.7413		832.134	110.121
	832.616	28.0084		832.616	77.7258		832.616	109.91
	833.098	27.9782		833.098	77.7027		833.098	109.685
	833.58	27.9364		833.58	77.6735		833.58	109.458
	834.062	27.8827		834.062	77.6397		834.062	109.243
	834.544	27.8176		834.544	77.6033		834.544	109.061
	835.026	27.7437		835.026	77.5664		835.026	108.933
	835.508	27.6649		835.508	77.5314		835.508	108.875
	835.99	27.5867		835.99	77.5002		835.99	108.897
	836.472	27.5151		836.472	77.4741		836.472	108.998
	836.955	27.4553		836.955	77.4534		836.955	109.167
	837.437	27.4114		837.437	77.4372		837.437	109.385
	837.919	27.3851		837.919	77.4233		837.919	109.627
	838.401	27.3761		838.401	77.4091		838.401	109.871
	838.883	27.3826		838.883	77.3923		838.883	110.098
	839.365	27.402		839.365	77.3707		839.365	110.294
	839.847	27.4315		839.847	77.3436		839.847	110.453
	840.33	27.4684		840.33	77.3108		840.33	110.576
	840.812	27.5103		840.812	77.2728		840.812	110.663
	841.294	27.5552		841.294	77.2303		841.294	110.72
	841.776	27.601		841.776	77.1841		841.776	110.75
	842.258	27.6466		842.258	77.1351		842.258	110.757
	842.74	27.6911		842.74	77.0843		842.74	110.748
	843.222	27.7343		843.222	77.0337		843.222	110.727
	843.704	27.7766		843.704	76.9853		843.704	110.701
	844.186	27.8185		844.186	76.9414		844.186	110.676
	844.669	27.8599		844.669	76.904		844.669	110.657
	845.151	27.9001		845.151	76.8743		845.151	110.647
	845.633	27.9375		845.633	76.8523		845.633	110.647
	846.115	27.9707		846.115	76.8366		846.115	110.656
	846.597	27.9981		846.597	76.8252		846.597	110.672
	847.079	28.0196		847.079	76.8163		847.079	110.694
	847.561	28.036		847.561	76.8081		847.561	110.719
	848.043	28.0493		848.043	76.7999		848.043	110.749
	848.525	28.0617		848.525	76.7919		848.525	110.781
	849.008	28.075		849.008	76.7852		849.008	110.816
	849.49	28.0903		849.49	76.781		849.49	110.852
	849.972	28.1072		849.972	76.7805		849.972	110.889
	850.454	28.125		850.454	76.7845		850.454	110.923
	850.936	28.1422		850.936	76.7933		850.936	110.955
	851.418	28.1579		851.418	76.8067		851.418	110.983
	851.9	28.1718		851.9	76.8241		851.9	111.006
	852.382	28.1842		852.382	76.8447		852.382	111.027
	852.865	28.1958		852.865	76.8683		852.865	111.045
	853.347	28.2073		853.347	76.8949		853.347	111.062
	853.829	28.219		853.829	76.9251		853.829	111.078
	854.311	28.2313		854.311	76.9601		854.311	111.095
	854.793	28.2438		854.793	77.0011		854.793	111.111
	855.275	28.2564		855.275	77.0489		855.275	111.127
	855.757	28.2687		855.757	77.1037		855.757	111.143
	856.239	28.2806		856.239	77.1643		856.239	111.157
	856.721	28.292		856.721	77.2288		856.721	111.171
	857.204	28.3028		857.204	77.2947		857.204	111.184
	857.686	28.3132		857.686	77.3593		857.686	111.197
	858.168	28.3231		858.168	77.4206		858.168	111.209
	858.65	28.3329		858.65	77.4774		858.65	111.222
	859.132	28.3425		859.132	77.5292		859.132	111.235
	859.614	28.3523		859.614	77.5764		859.614	111.248
	860.096	28.362		860.096	77.6193		860.096	111.262
	860.578	28.3714		860.578	77.6583		860.578	111.275
	861.061	28.38		861.061	77.6938		861.061	111.286
	861.543	28.3875		861.543	77.7257		861.543	111.296
	862.025	28.3938		862.025	77.7542		862.025	111.304
	862.507	28.3989		862.507	77.7796		862.507	111.31
	862.989	28.4035		862.989	77.8022		862.989	111.315
	863.471	28.4079		863.471	77.8228		863.471	111.32
	863.953	28.4125		863.953	77.8416		863.953	111.326
	864.435	28.4171		864.435	77.8589		864.435	111.334
	864.918	28.4214		864.918	77.8746		864.918	111.341
	865.399	28.4247		865.399	77.8885		865.399	111.349
	865.882	28.4268		865.882	77.9007		865.882	111.356
	866.364	28.4277		866.364	77.9111		866.364	111.361
	866.846	28.4281		866.846	77.9201		866.846	111.365
	867.328	28.4289		867.328	77.9282		867.328	111.367
	867.81	28.4311		867.81	77.9358		867.81	111.368
	868.292	28.4354		868.292	77.9433		868.292	111.369
	868.774	28.4421		868.774	77.9509		868.774	111.37
	869.256	28.4508		869.256	77.9588		869.256	111.372
	869.739	28.461		869.739	77.967		869.739	111.375
	870.221	28.4719		870.221	77.9756		870.221	111.379
	870.703	28.4831		870.703	77.9846		870.703	111.384
	871.185	28.494		871.185	77.9938		871.185	111.389
	871.667	28.5044		871.667	78.0029		871.667	111.393
	872.149	28.5143		872.149	78.0114		872.149	111.395
	872.631	28.5235		872.631	78.0191		872.631	111.396
	873.113	28.5321		873.113	78.0257		873.113	111.394
	873.596	28.5401		873.596	78.0315		873.596	111.392
	874.078	28.5477		874.078	78.0369		874.078	111.39
	874.56	28.5549		874.56	78.0421		874.56	111.389
	875.042	28.5619		875.042	78.0473		875.042	111.391
	875.524	28.5685		875.524	78.0523		875.524	111.394
	876.006	28.5743		876.006	78.0564		876.006	111.4
	876.488	28.5789		876.488	78.0589		876.488	111.406
	876.97	28.5818		876.97	78.0597		876.97	111.412
	877.452	28.5828		877.452	78.0588		877.452	111.416
	877.935	28.5819		877.935	78.0571		877.935	111.42
	878.417	28.5797		878.417	78.0553		878.417	111.422
	878.899	28.5766		878.899	78.0543		878.899	111.422
	879.381	28.5736		879.381	78.0545		879.381	111.423
	879.863	28.5712		879.863	78.0556		879.863	111.423
	880.345	28.57		880.345	78.0569		880.345	111.424
	880.827	28.5705		880.827	78.0578		880.827	111.428
	881.309	28.5734		881.309	78.0577		881.309	111.433
	881.792	28.5789		881.792	78.0566		881.792	111.442
	882.274	28.5869		882.274	78.0549		882.274	111.453
	882.756	28.597		882.756	78.0529		882.756	111.467
	883.238	28.6079		883.238	78.0508		883.238	111.482
	883.72	28.6181		883.72	78.0486		883.72	111.498
	884.202	28.6258		884.202	78.0459		884.202	111.512
	884.684	28.6299		884.684	78.0423		884.684	111.525
	885.166	28.6301		885.166	78.0377		885.166	111.535
	885.648	28.6271		885.648	78.0323		885.648	111.544
	886.131	28.6226		886.131	78.0264		886.131	111.551
	886.613	28.6183		886.613	78.0204		886.613	111.558
	887.095	28.616		887.095	78.0143		887.095	111.565
	887.577	28.6164		887.577	78.0078		887.577	111.572
	888.059	28.6198		888.059	78.0006		888.059	111.579
	888.541	28.6257		888.541	77.9925		888.541	111.585
	889.023	28.6331		889.023	77.9836		889.023	111.59
	889.505	28.6412		889.505	77.9744		889.505	111.596
	889.987	28.6496		889.987	77.9655		889.987	111.602
	890.47	28.6578		890.47	77.9576		890.47	111.608
	890.952	28.6658		890.952	77.9508		890.952	111.616
	891.434	28.6734		891.434	77.9445		891.434	111.623
	891.916	28.6804		891.916	77.9381		891.916	111.63
	892.398	28.6868		892.398	77.9308		892.398	111.637
	892.88	28.6928		892.88	77.9221		892.88	111.642
	893.362	28.6988		893.362	77.9123		893.362	111.645
	893.845	28.705		893.845	77.9019		893.845	111.648
	894.327	28.7116		894.327	77.8915		894.327	111.65
	894.809	28.7181		894.809	77.8816		894.809	111.652
	895.291	28.7237		895.291	77.8723		895.291	111.652
	895.773	28.7276		895.773	77.8632		895.773	111.652
	896.255	28.7291		896.255	77.8537		896.255	111.652
	896.737	28.7282		896.737	77.8434		896.737	111.651
	897.219	28.7261		897.219	77.832		897.219	111.651
	897.701	28.7241		897.701	77.8195		897.701	111.653
	898.183	28.7241		898.183	77.8058		898.183	111.657
	898.666	28.7271		898.666	77.7905		898.666	111.663
	899.148	28.7335		899.148	77.7735		899.148	111.672
	899.63	28.7426		899.63	77.754		899.63	111.682
	900.112	28.7532		900.112	77.7318		900.112	111.691
	900.594	28.7638		900.594	77.7067		900.594	111.7
	901.076	28.7738		901.076	77.6792		901.076	111.707
	901.558	28.7827		901.558	77.6497		901.558	111.713
	902.04	28.7909		902.04	77.6188		902.04	111.718
	902.523	28.7987		902.523	77.5867		902.523	111.724
	903.005	28.8062		903.005	77.5533		903.005	111.729
	903.487	28.8133		903.487	77.5184		903.487	111.736
	903.969	28.8195		903.969	77.4815		903.969	111.743
	904.451	28.8244		904.451	77.4426		904.451	111.751
	904.933	28.8279		904.933	77.4018		904.933	111.759
	905.415	28.8303		905.415	77.3596		905.415	111.767
	905.897	28.8322		905.897	77.316		905.897	111.775
	906.38	28.8342		906.38	77.2709		906.38	111.781
	906.862	28.8367		906.862	77.2234		906.862	111.786
	907.344	28.8396		907.344	77.1724		907.344	111.791
	907.826	28.8426		907.826	77.1164		907.826	111.794
	908.308	28.8451		908.308	77.0546		908.308	111.797
	908.79	28.8469		908.79	76.9862		908.79	111.801
	909.272	28.8479		909.272	76.9109		909.272	111.805
	909.754	28.8482		909.754	76.8286		909.754	111.811
	910.236	28.8482		910.236	76.7392		910.236	111.819
	910.718	28.8478		910.718	76.6423		910.718	111.827
	911.201	28.8471		911.201	76.5371		911.201	111.834
	911.683	28.8461		911.683	76.423		911.683	111.841
	912.165	28.8449		912.165	76.2992		912.165	111.845
	912.647	28.844		912.647	76.1649		912.647	111.848
	913.129	28.8438		913.129	76.0195		913.129	111.849
	913.611	28.845		913.611	75.8621		913.611	111.848
	914.093	28.8477		914.093	75.6917		914.093	111.848
	914.576	28.8515		914.576	75.5073		914.576	111.849
	915.058	28.8558		915.058	75.3074		915.058	111.85
	915.54	28.8599		915.54	75.0908		915.54	111.853
	916.022	28.8633		916.022	74.856		916.022	111.858
	916.504	28.8662		916.504	74.6016		916.504	111.865
	916.986	28.8692		916.986	74.3254		916.986	111.873
	917.468	28.8734		917.468	74.0252		917.468	111.883
	917.95	28.8796		917.95	73.6984		917.95	111.893
	918.432	28.8878		918.432	73.342		918.432	111.902
	918.915	28.8976		918.915	72.9536		918.915	111.911
	919.397	28.9078		919.397	72.5317		919.397	111.919
	919.879	28.9172		919.879	72.0753		919.879	111.924
	920.361	28.925		920.361	71.5842		920.361	111.927
	920.843	28.9307		920.843	71.0585		920.843	111.927
	921.325	28.9342		921.325	70.4984		921.325	111.924
	921.807	28.9359		921.807	69.9044		921.807	111.918
	922.289	28.9361		922.289	69.2779		922.289	111.909
	922.771	28.9348		922.771	68.6224		922.771	111.897
	923.254	28.9321		923.254	67.9442		923.254	111.883
	923.736	28.9284		923.736	67.2535		923.736	111.867
	924.218	28.924		924.218	66.5653		924.218	111.851
	924.7	28.9195		924.7	65.8973		924.7	111.835
	925.182	28.9151		925.182	65.2707		925.182	111.82
	925.664	28.911		925.664	64.7087		925.664	111.805
	926.146	28.9065		926.146	64.2338		926.146	111.79
	926.628	28.9007		926.628	63.8683		926.628	111.775
	927.111	28.8927		927.111	63.6323		927.111	111.76
	927.593	28.882		927.593	63.5404		927.593	111.746
	928.075	28.8687		928.075	63.6021		928.075	111.733
	928.557	28.8541		928.557	63.8185		928.557	111.724
	929.039	28.8393		929.039	64.1831		929.039	111.718
	929.521	28.8258		929.521	64.6804		929.521	111.715
	930.003	28.8143		930.003	65.2889		930.003	111.716
	930.485	28.8049		930.485	65.9835		930.485	111.718
	930.967	28.7976		930.967	66.7362		930.967	111.722
	931.45	28.792		931.45	67.5206		931.45	111.726
	931.932	28.7881		931.932	68.3129		931.932	111.73
	932.414	28.7863		932.414	69.0918		932.414	111.733
	932.896	28.7871		932.896	69.8413		932.896	111.736
	933.378	28.7905		933.378	70.5489		933.378	111.738
	933.86	28.7962		933.86	71.2061		933.86	111.739
	934.342	28.8031		934.342	71.8086		934.342	111.738
	934.824	28.8099		934.824	72.355		934.824	111.736
	935.307	28.8152		935.307	72.847		935.307	111.732
	935.789	28.8184		935.789	73.2877		935.789	111.727
	936.271	28.8193		936.271	73.6819		936.271	111.72
	936.753	28.8178		936.753	74.0345		936.753	111.713
	937.235	28.8137		937.235	74.3495		937.235	111.704
	937.717	28.8061		937.717	74.6305		937.717	111.694
	938.199	28.7937		938.199	74.8797		938.199	111.682
	938.681	28.7752		938.681	75.0984		938.681	111.668
	939.163	28.7501		939.163	75.2871		939.163	111.652
	939.646	28.7192		939.646	75.4463		939.646	111.636
	940.128	28.6848		940.128	75.5756		940.128	111.62
	940.61	28.6495		940.61	75.6748		940.61	111.603
	941.092	28.6163		941.092	75.7424		941.092	111.586
	941.574	28.5872		941.574	75.7762		941.574	111.566
	942.056	28.5622		942.056	75.7716		942.056	111.543
	942.538	28.5402		942.538	75.7229		942.538	111.512
	943.02	28.5184		943.02	75.6226		943.02	111.471
	943.503	28.4939		943.503	75.4626		943.503	111.417
	943.985	28.4633		943.985	75.2375		943.985	111.345
	944.467	28.4235		944.467	74.9462		944.467	111.252
	944.949	28.3716		944.949	74.5951		944.949	111.136
	945.431	28.3045		945.431	74.1986		945.431	110.994
	945.913	28.2196		945.913	73.7808		945.913	110.828
	946.395	28.1142		946.395	73.3708		946.395	110.639
	946.877	27.9857		946.877	72.9972		946.877	110.434
	947.359	27.8306		947.359	72.6851		947.359	110.22
	947.842	27.6435		947.842	72.4478		947.842	110.002
	948.324	27.415		948.324	72.2854		948.324	109.788
	948.806	27.1326		948.806	72.1847		948.806	109.581
	949.288	26.7805		949.288	72.1244		949.288	109.385
	949.77	26.3443		949.77	72.0802		949.77	109.201
	950.252	25.817		950.252	72.0313		950.252	109.03
	950.734	25.2053		950.734	71.9668		950.734	108.878
	951.216	24.5346		951.216	71.8862		951.216	108.749
	951.698	23.8471		951.698	71.799		951.698	108.652
	952.181	23.2032		952.181	71.7199		952.181	108.596
	952.663	22.6671		952.663	71.6657		952.663	108.587
	953.145	22.2947		953.145	71.6503		953.145	108.629
	953.627	22.1265		953.627	71.6823		953.627	108.722
	954.109	22.1748		954.109	71.7657		954.109	108.86
	954.591	22.424		954.591	71.9004		954.591	109.033
	955.073	22.8323		955.073	72.0835		955.073	109.226
	955.555	23.3451		955.555	72.3107		955.555	109.427
	956.038	23.9026		956.038	72.5764		956.038	109.624
	956.52	24.4504		956.52	72.8732		956.52	109.805
	957.002	24.9512		957.002	73.1916		957.002	109.965
	957.484	25.3822		957.484	73.5202		957.484	110.101
	957.966	25.7364		957.966	73.8458		957.966	110.214
	958.448	26.0173		958.448	74.1552		958.448	110.306
	958.93	26.2348		958.93	74.4372		958.93	110.38
	959.412	26.4001		959.412	74.6835		959.412	110.438
	959.894	26.5231		959.894	74.8897		959.894	110.483
	960.377	26.6125		960.377	75.0552		960.377	110.516
	960.859	26.6752		960.859	75.1825		960.859	110.539
	961.341	26.7164		961.341	75.276		961.341	110.552
	961.823	26.741		961.823	75.3405		961.823	110.556
	962.305	26.7526		962.305	75.3812		962.305	110.552
	962.787	26.7542		962.787	75.4023		962.787	110.543
	963.269	26.7478		963.269	75.4072		963.269	110.529
	963.751	26.7346		963.751	75.3988		963.751	110.512
	964.234	26.7156		964.234	75.3789		964.234	110.493
	964.716	26.6911		964.716	75.3492		964.716	110.472
	965.198	26.6617		965.198	75.3107		965.198	110.451
	965.68	26.6274		965.68	75.2644		965.68	110.427
	966.162	26.5882		966.162	75.2112		966.162	110.402
	966.644	26.5435		966.644	75.1516		966.644	110.374
	967.126	26.4929		967.126	75.0861		967.126	110.342
	967.608	26.4359		967.608	75.0146		967.608	110.308
	968.091	26.3726		968.091	74.9367		968.091	110.27
	968.573	26.3038		968.573	74.8517		968.573	110.229
	969.055	26.2305		969.055	74.7586		969.055	110.185
	969.537	26.1537		969.537	74.657		969.537	110.138
	970.019	26.0739		970.019	74.5466		970.019	110.089
	970.501	25.991		970.501	74.4277		970.501	110.038
	970.983	25.9039		970.983	74.3007		970.983	109.985
	971.465	25.8114		971.465	74.1659		971.465	109.929
	971.947	25.7121		971.947	74.0235		971.947	109.87
	972.429	25.6052		972.429	73.873		972.429	109.807
	972.912	25.4902		972.912	73.7137		972.912	109.738
	973.394	25.3672		973.394	73.5445		973.394	109.665
	973.876	25.2362		973.876	73.3642		973.876	109.586
	974.358	25.0971		974.358	73.1717		974.358	109.5
	974.84	24.9494		974.84	72.966		974.84	109.408
	975.322	24.7924		975.322	72.7458		975.322	109.309
	975.804	24.6254		975.804	72.5099		975.804	109.203
	976.286	24.4475		976.286	72.257		976.286	109.09
	976.769	24.2584		976.769	71.9857		976.769	108.969
	977.251	24.0572		977.251	71.695		977.251	108.841
	977.733	23.8433		977.733	71.3837		977.733	108.705
	978.215	23.6153		978.215	71.0508		978.215	108.561
	978.697	23.3715		978.697	70.6952		978.697	108.407
	979.179	23.1101		979.179	70.3156		979.179	108.243
	979.661	22.8291		979.661	69.9105		979.661	108.066
	980.143	22.5271		980.143	69.4784		980.143	107.875
	980.625	22.2026		980.625	69.0182		980.625	107.668
	981.108	21.8546		981.108	68.5294		981.108	107.445
	981.59	21.4821		981.59	68.0118		981.59	107.205
	982.072	21.0833		982.072	67.4657		982.072	106.949
	982.554	20.6564		982.554	66.8914		982.554	106.675
	983.036	20.1991		983.036	66.2892		983.036	106.382
	983.518	19.7091		983.518	65.659		983.518	106.068
	984	19.1846		984	65.0007		984	105.731
	984.482	18.6243		984.482	64.3151		984.482	105.37
	984.965	18.028		984.965	63.6038		984.965	104.983
	985.447	17.3957		985.447	62.8702		985.447	104.571
	985.929	16.728		985.929	62.1198		985.929	104.133
	986.411	16.0253		986.411	61.3592		986.411	103.671
	986.893	15.2884		986.893	60.5974		986.893	103.185
	987.375	14.5184		987.375	59.8445		987.375	102.674
	987.857	13.7174		987.857	59.1112		987.857	102.138
	988.339	12.8894		988.339	58.4097		988.339	101.579
	988.822	12.0404		988.822	57.7519		988.822	100.998
	989.304	11.1791		989.304	57.1493		989.304	100.4
	989.786	10.3162		989.786	56.6133		989.786	99.7932
	990.268	9.46433		990.268	56.1531		990.268	99.1868
	990.75	8.63806		990.75	55.7763		990.75	98.5946
	991.232	7.85205		991.232	55.4891		991.232	98.0313
	991.714	7.12241		991.714	55.2951		991.714	97.5134
	992.196	6.46565		992.196	55.1969		992.196	97.0583
	992.678	5.89703		992.678	55.1951		992.678	96.6812
	993.16	5.43175		993.16	55.2888		993.16	96.396
	993.643	5.08286		993.643	55.4754		993.643	96.213
	994.125	4.86029		994.125	55.7506		994.125	96.1368
	994.607	4.77142		994.607	56.1087		994.607	96.1677
	995.089	4.82007		995.089	56.5429		995.089	96.3009
	995.571	5.00681		995.571	57.0457		995.571	96.5285
	996.053	5.32893		996.053	57.6095		996.053	96.8397
	996.535	5.78063		996.535	58.2256		996.535	97.2234
	997.018	6.35277		997.018	58.8852		997.018	97.6685
	997.5	7.03224		997.5	59.5793		997.5	98.1637
	997.982	7.80385		997.982	60.2974		997.982	98.699
	998.464	8.64969		998.464	61.0294		998.464	99.2644
	998.946	9.55015		998.946	61.7649		998.946	99.8501
	999.428	10.487		999.428	62.4939		999.428	100.447
	999.91	11.4421		999.91	63.2075		999.91	101.048
	1000.39	12.3989		1000.39	63.8975		1000.39	101.644
	1000.87	13.3438		1000.87	64.5568		1000.87	102.23
	1001.36	14.2646		1001.36	65.1793		1001.36	102.799
	1001.84	15.1514		1001.84	65.7598		1001.84	103.348
	1002.32	15.997		1002.32	66.2941		1002.32	103.872
	1002.8	16.7958		1002.8	66.7793		1002.8	104.368
	1003.28	17.5444		1003.28	67.2132		1003.28	104.836
	1003.77	18.2413		1003.77	67.5954		1003.77	105.273
	1004.25	18.8858		1004.25	67.9267		1004.25	105.678
	1004.73	19.4787		1004.73	68.209		1004.73	106.052
	1005.21	20.0212		1005.21	68.4456		1005.21	106.395
	1005.7	20.5151		1005.7	68.6405		1005.7	106.709
	1006.18	20.9627		1006.18	68.7985		1006.18	106.994
	1006.66	21.3669		1006.66	68.9248		1006.66	107.252
	1007.14	21.7313		1007.14	69.0253		1007.14	107.485
	1007.62	22.0594		1007.62	69.1065		1007.62	107.694
	1008.11	22.355		1008.11	69.1747		1008.11	107.88
	1008.59	22.6219		1008.59	69.2369		1008.59	108.045
	1009.07	22.863		1009.07	69.3001		1009.07	108.19
	1009.55	23.0812		1009.55	69.3708		1009.55	108.316
	1010.03	23.2788		1010.03	69.4555		1010.03	108.422
	1010.52	23.458		1010.52	69.5599		1010.52	108.508
	1011	23.6211		1011	69.6887		1011	108.576
	1011.48	23.7702		1011.48	69.8451		1011.48	108.624
	1011.96	23.9074		1011.96	70.0301		1011.96	108.653
	1012.45	24.035		1012.45	70.2425		1012.45	108.664
	1012.93	24.1547		1012.93	70.4783		1012.93	108.66
	1013.41	24.2677		1013.41	70.7311		1013.41	108.643
	1013.89	24.3751		1013.89	70.993		1013.89	108.619
	1014.37	24.4774		1014.37	71.2547		1014.37	108.592
	1014.86	24.5745		1014.86	71.5074		1014.86	108.568
	1015.34	24.6666		1015.34	71.743		1015.34	108.553
	1015.82	24.7531		1015.82	71.9545		1015.82	108.55
	1016.3	24.8337		1016.3	72.1366		1016.3	108.562
	1016.78	24.9078		1016.78	72.2853		1016.78	108.589
	1017.27	24.9751		1017.27	72.3986		1017.27	108.628
	1017.75	25.0353		1017.75	72.4759		1017.75	108.677
	1018.23	25.0887		1018.23	72.519		1018.23	108.73
	1018.71	25.1356		1018.71	72.5321		1018.71	108.786
	1019.2	25.1767		1019.2	72.5213		1019.2	108.841
	1019.68	25.213		1019.68	72.4951		1019.68	108.894
	1020.16	25.2453		1020.16	72.4632		1020.16	108.945
	1020.64	25.2747		1020.64	72.4347		1020.64	108.994
	1021.12	25.3023		1021.12	72.4186		1021.12	109.04
	1021.61	25.3292		1021.61	72.4218		1021.61	109.085
	1022.09	25.3568		1022.09	72.4489		1022.09	109.127
	1022.57	25.3865		1022.57	72.5028		1022.57	109.166
	1023.05	25.4196		1023.05	72.5843		1023.05	109.202
	1023.53	25.457		1023.53	72.6926		1023.53	109.237
	1024.02	25.4996		1024.02	72.8252		1024.02	109.271
	1024.5	25.5475		1024.5	72.9788		1024.5	109.306
	1024.98	25.6006		1024.98	73.1487		1024.98	109.344
	1025.46	25.6582		1025.46	73.3296		1025.46	109.386
	1025.94	25.7194		1025.94	73.516		1025.94	109.433
	1026.43	25.7832		1026.43	73.7026		1026.43	109.485
	1026.91	25.8482		1026.91	73.8845		1026.91	109.542
	1027.39	25.9133		1027.39	74.0583		1027.39	109.602
	1027.87	25.9771		1027.87	74.2211		1027.87	109.665
	1028.36	26.0386		1028.36	74.3709		1028.36	109.728
	1028.84	26.0967		1028.84	74.5064		1028.84	109.788
	1029.32	26.151		1029.32	74.6267		1029.32	109.842
	1029.8	26.2007		1029.8	74.7314		1029.8	109.888
	1030.28	26.2457		1030.28	74.8205		1030.28	109.923
	1030.77	26.2856		1030.77	74.895		1030.77	109.948
	1031.25	26.3204		1031.25	74.9562		1031.25	109.962
	1031.73	26.3497		1031.73	75.0061		1031.73	109.967
	1032.21	26.3733		1032.21	75.0468		1032.21	109.963
	1032.69	26.3914		1032.69	75.0801		1032.69	109.953
	1033.18	26.4042		1033.18	75.1074		1033.18	109.939
	1033.66	26.4122		1033.66	75.1297		1033.66	109.92
	1034.14	26.4163		1034.14	75.1475		1034.14	109.9
	1034.62	26.4176		1034.62	75.1616		1034.62	109.88
	1035.11	26.4175		1035.11	75.1729		1035.11	109.862
	1035.59	26.4171		1035.59	75.1827		1035.59	109.848
	1036.07	26.4179		1036.07	75.1923		1036.07	109.841
	1036.55	26.4209		1036.55	75.2027		1036.55	109.841
	1037.03	26.4271		1037.03	75.2148		1037.03	109.849
	1037.52	26.437		1037.52	75.2285		1037.52	109.863
	1038	26.451		1038	75.2438		1038	109.884
	1038.48	26.4689		1038.48	75.2602		1038.48	109.909
	1038.96	26.4904		1038.96	75.2773		1038.96	109.939
	1039.44	26.5154		1039.44	75.2949		1039.44	109.972
	1039.93	26.5435		1039.93	75.313		1039.93	110.007
	1040.41	26.5749		1040.41	75.3317		1040.41	110.045
	1040.89	26.6099		1040.89	75.351		1040.89	110.084
	1041.37	26.6487		1041.37	75.3711		1041.37	110.124
	1041.85	26.6915		1041.85	75.3922		1041.85	110.163
	1042.34	26.7381		1042.34	75.4143		1042.34	110.202
	1042.82	26.7876		1042.82	75.4383		1042.82	110.24
	1043.3	26.8393		1043.3	75.4646		1043.3	110.278
	1043.78	26.8922		1043.78	75.494		1043.78	110.317
	1044.27	26.9458		1044.27	75.5269		1044.27	110.356
	1044.75	26.9999		1044.75	75.5632		1044.75	110.397
	1045.23	27.0544		1045.23	75.6024		1045.23	110.439
	1045.71	27.1095		1045.71	75.6435		1045.71	110.481
	1046.19	27.1652		1046.19	75.6855		1046.19	110.524
	1046.68	27.2205		1046.68	75.7275		1046.68	110.566
	1047.16	27.2747		1047.16	75.769		1047.16	110.607
	1047.64	27.3265		1047.64	75.8098		1047.64	110.646
	1048.12	27.3751		1048.12	75.8502		1048.12	110.684
	1048.6	27.4202		1048.6	75.891		1048.6	110.718
	1049.09	27.462		1049.09	75.9326		1049.09	110.749
	1049.57	27.5014		1049.57	75.9759		1049.57	110.777
	1050.05	27.5391		1050.05	76.0212		1050.05	110.802
	1050.53	27.5759		1050.53	76.0686		1050.53	110.825
	1051.02	27.612		1051.02	76.1181		1051.02	110.847
	1051.5	27.6471		1051.5	76.1692		1051.5	110.87
	1051.98	27.6807		1051.98	76.2211		1051.98	110.893
	1052.46	27.7122		1052.46	76.2729		1052.46	110.916
	1052.94	27.7412		1052.94	76.3235		1052.94	110.938
	1053.42	27.7671		1053.42	76.3719		1053.42	110.958
	1053.91	27.79		1053.91	76.4171		1053.91	110.975
	1054.39	27.8097		1054.39	76.4586		1054.39	110.99
	1054.87	27.8266		1054.87	76.496		1054.87	111.001
	1055.35	27.841		1055.35	76.5295		1055.35	111.01
	1055.84	27.8536		1055.84	76.5594		1055.84	111.017
	1056.32	27.8652		1056.32	76.5865		1056.32	111.022
	1056.8	27.8767		1056.8	76.6118		1056.8	111.025
	1057.28	27.8887		1057.28	76.6359		1057.28	111.027
	1057.76	27.9015		1057.76	76.6598		1057.76	111.028
	1058.25	27.9153		1058.25	76.6838		1058.25	111.029
	1058.73	27.9295		1058.73	76.7081		1058.73	111.031
	1059.21	27.9437		1059.21	76.7323		1059.21	111.034
	1059.69	27.9574		1059.69	76.7561		1059.69	111.038
	1060.17	27.9704		1060.17	76.7786		1060.17	111.042
	1060.66	27.9828		1060.66	76.7993		1060.66	111.045
	1061.14	27.9945		1061.14	76.8176		1061.14	111.047
	1061.62	28.0055		1061.62	76.8333		1061.62	111.048
	1062.1	28.0157		1062.1	76.8461		1062.1	111.047
	1062.59	28.0249		1062.59	76.8561		1062.59	111.047
	1063.07	28.033		1063.07	76.8634		1063.07	111.046
	1063.55	28.0399		1063.55	76.8682		1063.55	111.046
	1064.03	28.046		1064.03	76.8712		1064.03	111.047
	1064.51	28.0516		1064.51	76.8731		1064.51	111.049
	1065	28.0573		1065	76.8748		1065	111.052
	1065.48	28.0633		1065.48	76.8775		1065.48	111.055
	1065.96	28.0696		1065.96	76.8818		1065.96	111.059
	1066.44	28.076		1066.44	76.8883		1066.44	111.065
	1066.92	28.0826		1066.92	76.8971		1066.92	111.073
	1067.41	28.0892		1067.41	76.9078		1067.41	111.082
	1067.89	28.0962		1067.89	76.9198		1067.89	111.091
	1068.37	28.1038		1068.37	76.9328		1068.37	111.1
	1068.85	28.112		1068.85	76.9462		1068.85	111.105
	1069.34	28.1207		1069.34	76.9598		1069.34	111.108
	1069.82	28.1293		1069.82	76.9734		1069.82	111.106
	1070.3	28.1371		1070.3	76.9865		1070.3	111.102
	1070.78	28.1438		1070.78	76.9989		1070.78	111.095
	1071.26	28.1493		1071.26	77.0098		1071.26	111.087
	1071.75	28.1541		1071.75	77.0188		1071.75	111.077
	1072.23	28.1588		1072.23	77.0257		1072.23	111.068
	1072.71	28.1642		1072.71	77.0306		1072.71	111.058
	1073.19	28.1704		1073.19	77.0339		1073.19	111.047
	1073.67	28.1773		1073.67	77.0366		1073.67	111.036
	1074.16	28.1843		1074.16	77.0395		1074.16	111.026
	1074.64	28.1909		1074.64	77.0432		1074.64	111.015
	1075.12	28.1968		1075.12	77.0481		1075.12	111.004
	1075.6	28.2021		1075.6	77.0542		1075.6	110.993
	1076.09	28.2074		1076.09	77.0614		1076.09	110.983
	1076.57	28.213		1076.57	77.0691		1076.57	110.972
	1077.05	28.2188		1077.05	77.077		1077.05	110.962
	1077.53	28.2246		1077.53	77.0845		1077.53	110.952
	1078.01	28.2293		1078.01	77.0912		1078.01	110.941
	1078.49	28.2323		1078.49	77.0964		1078.49	110.929
	1078.98	28.233		1078.98	77.0999		1078.98	110.915
	1079.46	28.2317		1079.46	77.1015		1079.46	110.899
	1079.94	28.2289		1079.94	77.1013		1079.94	110.88
	1080.42	28.2254		1080.42	77.0999		1080.42	110.858
	1080.91	28.2218		1080.91	77.0975		1080.91	110.834
	1081.39	28.2183		1081.39	77.0948		1081.39	110.808
	1081.87	28.2144		1081.87	77.0918		1081.87	110.781
	1082.35	28.2099		1082.35	77.0884		1082.35	110.754
	1082.83	28.2044		1082.83	77.0844		1082.83	110.725
	1083.32	28.1976		1083.32	77.0792		1083.32	110.695
	1083.8	28.1899		1083.8	77.0724		1083.8	110.663
	1084.28	28.181		1084.28	77.0637		1084.28	110.629
	1084.76	28.171		1084.76	77.0529		1084.76	110.594
	1085.24	28.1593		1085.24	77.0399		1085.24	110.556
	1085.73	28.1449		1085.73	77.0242		1085.73	110.517
	1086.21	28.127		1086.21	77.0058		1086.21	110.476
	1086.69	28.1049		1086.69	76.9843		1086.69	110.434
	1087.17	28.0783		1087.17	76.9598		1087.17	110.388
	1087.65	28.0475		1087.65	76.9327		1087.65	110.339
	1088.14	28.0129		1088.14	76.9037		1088.14	110.286
	1088.62	27.9752		1088.62	76.8734		1088.62	110.23
	1089.1	27.9355		1089.1	76.8423		1089.1	110.172
	1089.58	27.895		1089.58	76.8106		1089.58	110.114
	1090.07	27.8551		1090.07	76.7779		1090.07	110.058
	1090.55	27.8181		1090.55	76.7437		1090.55	110.006
	1091.03	27.7859		1091.03	76.7075		1091.03	109.958
	1091.51	27.7595		1091.51	76.6688		1091.51	109.916
	1091.99	27.7394		1091.99	76.6278		1091.99	109.879
	1092.48	27.7245		1092.48	76.5846		1092.48	109.847
	1092.96	27.7121		1092.96	76.5398		1092.96	109.818
	1093.44	27.6994		1093.44	76.4936		1093.44	109.791
	1093.92	27.6838		1093.92	76.4459		1093.92	109.763
	1094.4	27.6633		1094.4	76.3966		1094.4	109.731
	1094.89	27.6375		1094.89	76.3452		1094.89	109.693
	1095.37	27.607		1095.37	76.2918		1095.37	109.647
	1095.85	27.5727		1095.85	76.2365		1095.85	109.592
	1096.33	27.536		1096.33	76.18		1096.33	109.527
	1096.82	27.4974		1096.82	76.123		1096.82	109.456
	1097.3	27.4575		1097.3	76.0665		1097.3	109.38
	1097.78	27.4166		1097.78	76.0114		1097.78	109.302
	1098.26	27.3754		1098.26	75.9586		1098.26	109.222
	1098.74	27.335		1098.74	75.9087		1098.74	109.143
	1099.23	27.2965		1099.23	75.8626		1099.23	109.065
	1099.71	27.2609		1099.71	75.8211		1099.71	108.988
	1100.19	27.2287		1100.19	75.7847		1100.19	108.911
	1100.67	27.1995		1100.67	75.7539		1100.67	108.835
	1101.15	27.1728		1101.15	75.7288		1101.15	108.762
	1101.64	27.1481		1101.64	75.7089		1101.64	108.69
	1102.12	27.1254		1102.12	75.6939		1102.12	108.622
	1102.6	27.1053		1102.6	75.6833		1102.6	108.558
	1103.08	27.0887		1103.08	75.6769		1103.08	108.5
	1103.57	27.0762		1103.57	75.6744		1103.57	108.448
	1104.05	27.0675		1104.05	75.6758		1104.05	108.403
	1104.53	27.0615		1104.53	75.681		1104.53	108.367
	1105.01	27.0564		1105.01	75.6896		1105.01	108.338
	1105.49	27.0502		1105.49	75.7009		1105.49	108.316
	1105.98	27.0416		1105.98	75.7141		1105.98	108.302
	1106.46	27.0301		1106.46	75.7282		1106.46	108.293
	1106.94	27.016		1106.94	75.7426		1106.94	108.289
	1107.42	27.0001		1107.42	75.7566		1107.42	108.29
	1107.9	26.9829		1107.9	75.7696		1107.9	108.295
	1108.39	26.9647		1108.39	75.7814		1108.39	108.305
	1108.87	26.9455		1108.87	75.7912		1108.87	108.318
	1109.35	26.9253		1109.35	75.7986		1109.35	108.334
	1109.83	26.9042		1109.83	75.803		1109.83	108.351
	1110.32	26.8828		1110.32	75.8039		1110.32	108.368
	1110.8	26.8616		1110.8	75.801		1110.8	108.383
	1111.28	26.8408		1111.28	75.7942		1111.28	108.396
	1111.76	26.8199		1111.76	75.7831		1111.76	108.404
	1112.24	26.798		1112.24	75.7678		1112.24	108.409
	1112.72	26.774		1112.72	75.748		1112.72	108.409
	1113.21	26.7474		1113.21	75.724		1113.21	108.405
	1113.69	26.7187		1113.69	75.6958		1113.69	108.397
	1114.17	26.689		1114.17	75.6641		1114.17	108.385
	1114.65	26.6597		1114.65	75.6292		1114.65	108.368
	1115.14	26.6322		1115.14	75.5916		1115.14	108.349
	1115.62	26.6068		1115.62	75.5516		1115.62	108.327
	1116.1	26.5827		1116.1	75.5088		1116.1	108.306
	1116.58	26.5591		1116.58	75.4629		1116.58	108.285
	1117.06	26.5349		1117.06	75.4131		1117.06	108.266
	1117.55	26.5101		1117.55	75.3591		1117.55	108.248
	1118.03	26.4852		1118.03	75.3006		1118.03	108.232
	1118.51	26.4607		1118.51	75.2376		1118.51	108.217
	1118.99	26.437		1118.99	75.17		1118.99	108.203
	1119.47	26.4136		1119.47	75.0975		1119.47	108.19
	1119.96	26.3891		1119.96	75.0195		1119.96	108.177
	1120.44	26.3617		1120.44	74.9348		1120.44	108.164
	1120.92	26.3302		1120.92	74.8425		1120.92	108.151
	1121.4	26.2944		1121.4	74.7414		1121.4	108.137
	1121.89	26.2547		1121.89	74.631		1121.89	108.121
	1122.37	26.2119		1122.37	74.5106		1122.37	108.101
	1122.85	26.1659		1122.85	74.3795		1122.85	108.078
	1123.33	26.1153		1123.33	74.2367		1123.33	108.048
	1123.81	26.0578		1123.81	74.0807		1123.81	108.011
	1124.3	25.9903		1124.3	73.9095		1124.3	107.965
	1124.78	25.9105		1124.78	73.7209		1124.78	107.907
	1125.26	25.8173		1125.26	73.5128		1125.26	107.835
	1125.74	25.7109		1125.74	73.2836		1125.74	107.749
	1126.22	25.5917		1126.22	73.0316		1126.22	107.646
	1126.71	25.4598		1126.71	72.7554		1126.71	107.526
	1127.19	25.314		1127.19	72.4529		1127.19	107.388
	1127.67	25.1515		1127.67	72.122		1127.67	107.231
	1128.15	24.9693		1128.15	71.7599		1128.15	107.054
	1128.63	24.7649		1128.63	71.3648		1128.63	106.854
	1129.12	24.5369		1129.12	70.9348		1129.12	106.629
	1129.6	24.286		1129.6	70.4696		1129.6	106.376
	1130.08	24.0136		1130.08	69.9694		1130.08	106.094
	1130.56	23.7217		1130.56	69.4347		1130.56	105.783
	1131.05	23.4115		1131.05	68.8661		1131.05	105.44
	1131.53	23.0841		1131.53	68.2633		1131.53	105.067
	1132.01	22.7401		1132.01	67.6251		1132.01	104.662
	1132.49	22.3808		1132.49	66.9494		1132.49	104.228
	1132.97	22.0073		1132.97	66.2326		1132.97	103.763
	1133.46	21.6205		1133.46	65.4695		1133.46	103.269
	1133.94	21.2188		1133.94	64.6535		1133.94	102.744
	1134.42	20.7977		1134.42	63.7758		1134.42	102.187
	1134.9	20.3495		1134.9	62.8271		1134.9	101.594
	1135.38	19.8641		1135.38	61.7991		1135.38	100.955
	1135.87	19.3311		1135.87	60.6872		1135.87	100.263
	1136.35	18.7422		1136.35	59.4932		1136.35	99.5093
	1136.83	18.0906		1136.83	58.2276		1136.83	98.6902
	1137.31	17.3698		1137.31	56.9111		1137.31	97.8101
	1137.8	16.5709		1137.8	55.5721		1137.8	96.8821
	1138.28	15.6782		1138.28	54.2426		1138.28	95.9293
	1138.76	14.6668		1138.76	52.9568		1138.76	94.9789
	1139.24	13.5029		1139.24	51.7422		1139.24	94.0574
	1139.72	12.1417		1139.72	50.617		1139.72	93.1868
	1140.21	10.5345		1140.21	49.5873		1140.21	92.3784
	1140.69	8.63022		1140.69	48.6459		1140.69	91.6333
	1141.17	6.37837		1141.17	47.7738		1141.17	90.9445
	1141.65	3.74144		1141.65	46.9434		1141.65	90.3027
	1142.13	0.70209		1142.13	46.1285		1142.13	89.7007
	1142.62	-2.71804		1142.62	45.3099		1142.62	89.1396
	1143.1	-6.44585		1143.1	44.487		1143.1	88.6297
	1143.58	-10.3327		1143.58	43.6835		1143.58	88.1925
	1144.06	-14.149		1144.06	42.9534		1144.06	87.8579
	1144.55	-17.6151		1144.55	42.376		1144.55	87.6585
	1145.03	-20.3966		1145.03	42.0396		1145.03	87.6299
	1145.51	-22.174		1145.51	42.0352		1145.51	87.8045
	1145.99	-22.7071		1145.99	42.4287		1145.99	88.2063
	1146.47	-21.8617		1146.47	43.2479		1146.47	88.8499
	1146.96	-19.6613		1146.96	44.4753		1146.96	89.7348
	1147.44	-16.2792		1147.44	46.051		1147.44	90.8444
	1147.92	-12.028		1147.92	47.8852		1147.92	92.143
	1148.4	-7.27788		1148.4	49.8706		1148.4	93.5823
	1148.88	-2.40602		1148.88	51.912		1148.88	95.1035
	1149.37	2.24836		1149.37	53.9315		1149.37	96.6418
	1149.85	6.45586		1149.85	55.8762		1149.85	98.1401
	1150.33	10.0867		1150.33	57.7203		1150.33	99.5496
	1150.81	13.1085		1150.81	59.4538		1150.81	100.835
	1151.3	15.56		1151.3	61.0753		1151.3	101.978
	1151.78	17.5206		1151.78	62.5845		1151.78	102.974
	1152.26	19.0829		1152.26	63.9789		1152.26	103.829
	1152.74	20.3278		1152.74	65.2548		1152.74	104.554
	1153.22	21.3268		1153.22	66.4098		1153.22	105.164
	1153.7	22.1359		1153.7	67.4458		1153.7	105.677
	1154.19	22.7971		1154.19	68.3699		1154.19	106.106
	1154.67	23.3466		1154.67	69.1927		1154.67	106.464
	1155.15	23.812		1155.15	69.9272		1155.15	106.765
	1155.63	24.2133		1155.63	70.5845		1155.63	107.018
	1156.12	24.5646		1156.12	71.1733		1156.12	107.233
	1156.6	24.8743		1156.6	71.6996		1156.6	107.415
	1157.08	25.1475		1157.08	72.1675		1157.08	107.571
	1157.56	25.3887		1157.56	72.5807		1157.56	107.704
	1158.04	25.6026		1158.04	72.9433		1158.04	107.817
	1158.53	25.7942		1158.53	73.2591		1158.53	107.911
	1159.01	25.9678		1159.01	73.5314		1159.01	107.988
	1159.49	26.1253		1159.49	73.7627		1159.49	108.046
	1159.97	26.2659		1159.97	73.9541		1159.97	108.085
	1160.45	26.3871		1160.45	74.1061		1160.45	108.101
	1160.94	26.4867		1160.94	74.2194		1160.94	108.093
	1161.42	26.5641		1161.42	74.2954		1161.42	108.055
	1161.9	26.6207		1161.9	74.3359		1161.9	107.985
	1162.38	26.6597		1162.38	74.3424		1162.38	107.879
	1162.87	26.6839		1162.87	74.3157		1162.87	107.733
	1163.35	26.6948		1163.35	74.255		1163.35	107.544
	1163.83	26.6913		1163.83	74.159		1163.83	107.31
	1164.31	26.6708		1164.31	74.0256		1164.31	107.031
	1164.79	26.6302		1164.79	73.8536		1164.79	106.707
	1165.28	26.5679		1165.28	73.6421		1165.28	106.344
	1165.76	26.4836		1165.76	73.3907		1165.76	105.949
	1166.24	26.3782		1166.24	73.0974		1166.24	105.536
	1166.72	26.2525		1166.72	72.7585		1166.72	105.116
	1167.2	26.1058		1167.2	72.3674		1167.2	104.707
	1167.69	25.936		1167.69	71.914		1167.69	104.322
	1168.17	25.7394		1168.17	71.3877		1168.17	103.971
	1168.65	25.5122		1168.65	70.7762		1168.65	103.664
	1169.13	25.252		1169.13	70.0686		1169.13	103.405
	1169.62	24.9572		1169.62	69.257		1169.62	103.198
	1170.1	24.6275		1170.1	68.3383		1170.1	103.044
	1170.58	24.2624		1170.58	67.3173		1170.58	102.943
	1171.06	23.8606		1171.06	66.2088		1171.06	102.89
	1171.54	23.4198		1171.54	65.0422		1171.54	102.879
	1172.03	22.937		1172.03	63.8598		1172.03	102.899
	1172.51	22.4096		1172.51	62.7143		1172.51	102.935
	1172.99	21.8359		1172.99	61.6677		1172.99	102.972
	1173.47	21.2143		1173.47	60.7762		1173.47	102.992
	1173.95	20.5431		1173.95	60.0854		1173.95	102.98
	1174.44	19.8194		1174.44	59.6229		1174.44	102.929
	1174.92	19.0386		1174.92	59.3928		1174.92	102.834
	1175.4	18.197		1175.4	59.3787		1175.4	102.701
	1175.88	17.2944		1175.88	59.5481		1175.88	102.541
	1176.37	16.3392		1176.37	59.8643		1176.37	102.369
	1176.85	15.3531		1176.85	60.2901		1176.85	102.206
	1177.33	14.3701		1177.33	60.7959		1177.33	102.074
	1177.81	13.4405		1177.81	61.3635		1177.81	101.994
	1178.29	12.6246		1178.29	61.9823		1178.29	101.989
	1178.78	11.9823		1178.78	62.6479		1178.78	102.075
	1179.26	11.5712		1179.26	63.3569		1179.26	102.264
	1179.74	11.4327		1179.74	64.1032		1179.74	102.561
	1180.22	11.5857		1180.22	64.8758		1180.22	102.962
	1180.7	12.0243		1180.7	65.6583		1180.7	103.452
	1181.19	12.7181		1181.19	66.4292		1181.19	104.009
	1181.67	13.6185		1181.67	67.1662		1181.67	104.608
	1182.15	14.6629		1182.15	67.848		1182.15	105.219
	1182.63	15.7901		1182.63	68.4578		1182.63	105.819
	1183.12	16.9446		1183.12	68.987		1183.12	106.39
	1183.6	18.0806		1183.6	69.4367		1183.6	106.918
	1184.08	19.1684		1184.08	69.8186		1184.08	107.398
	1184.56	20.1897		1184.56	70.1524		1184.56	107.831
	1185.04	21.1355		1185.04	70.464		1185.04	108.219
	1185.53	22.0034		1185.53	70.7805		1185.53	108.567
	1186.01	22.7933		1186.01	71.1231		1186.01	108.879
	1186.49	23.5063		1186.49	71.5066		1186.49	109.16
	1186.97	24.1443		1186.97	71.9349		1186.97	109.411
	1187.45	24.7099		1187.45	72.403		1187.45	109.637
	1187.94	25.2081		1187.94	72.8983		1187.94	109.839
	1188.42	25.6452		1188.42	73.4051		1188.42	110.021
	1188.9	26.0294		1188.9	73.9077		1188.9	110.185
	1189.38	26.3688		1189.38	74.3916		1189.38	110.334
	1189.86	26.6705		1189.86	74.8463		1189.86	110.469
	1190.35	26.9396		1190.35	75.2647		1190.35	110.593
	1190.83	27.1796		1190.83	75.6427		1190.83	110.705
	1191.31	27.3929		1191.31	75.9789		1191.31	110.808
	1191.79	27.5815		1191.79	76.2744		1191.79	110.9
	1192.28	27.7481		1192.28	76.5319		1192.28	110.985
	1192.76	27.8958		1192.76	76.7552		1192.76	111.061
	1193.24	28.028		1193.24	76.9484		1193.24	111.13
	1193.72	28.147		1193.72	77.1157		1193.72	111.192
	1194.2	28.2545		1194.2	77.26		1194.2	111.249
	1194.68	28.351		1194.68	77.3838		1194.68	111.3
	1195.17	28.4367		1195.17	77.4888		1195.17	111.346
	1195.65	28.512		1195.65	77.5768		1195.65	111.387
	1196.13	28.578		1196.13	77.6498		1196.13	111.423
	1196.61	28.6364		1196.61	77.7103		1196.61	111.456
	1197.1	28.6894		1197.1	77.761		1197.1	111.486
	1197.58	28.7384		1197.58	77.8039		1197.58	111.513
	1198.06	28.7842		1198.06	77.8404		1198.06	111.538
	1198.54	28.8268		1198.54	77.8711		1198.54	111.562
	1199.02	28.8659		1199.02	77.8957		1199.02	111.584
	1199.51	28.9014		1199.51	77.9144		1199.51	111.604
	1199.99	28.9336		1199.99	77.9273		1199.99	111.624
	1200.47	28.9635		1200.47	77.935		1200.47	111.642
	1200.95	28.9918		1200.95	77.9387		1200.95	111.659
	1201.43	29.019		1201.43	77.9389		1201.43	111.674
	1201.92	29.0446		1201.92	77.9362		1201.92	111.686
	1202.4	29.068		1202.4	77.9305		1202.4	111.696
	1202.88	29.0886		1202.88	77.922		1202.88	111.703
	1203.36	29.1061		1203.36	77.9108		1203.36	111.708
	1203.85	29.1212		1203.85	77.8977		1203.85	111.711
	1204.33	29.135		1204.33	77.8841		1204.33	111.715
	1204.81	29.1486		1204.81	77.871		1204.81	111.718
	1205.29	29.1626		1205.29	77.8591		1205.29	111.723
	1205.77	29.1767		1205.77	77.8487		1205.77	111.728
	1206.26	29.19		1206.26	77.8392		1206.26	111.733
	1206.74	29.2018		1206.74	77.83		1206.74	111.738
	1207.22	29.2116		1207.22	77.8206		1207.22	111.742
	1207.7	29.2201		1207.7	77.8111		1207.7	111.745
	1208.18	29.2283		1208.18	77.802		1208.18	111.748
	1208.67	29.2372		1208.67	77.794		1208.67	111.751
	1209.15	29.2475		1209.15	77.7874		1209.15	111.754
	1209.63	29.2587		1209.63	77.782		1209.63	111.757
	1210.11	29.2698		1210.11	77.7773		1210.11	111.761
	1210.6	29.2796		1210.6	77.7727		1210.6	111.764
	1211.08	29.2873		1211.08	77.7681		1211.08	111.766
	1211.56	29.2928		1211.56	77.7638		1211.56	111.767
	1212.04	29.2969		1212.04	77.7605		1212.04	111.767
	1212.52	29.3004		1212.52	77.7589		1212.52	111.766
	1213.01	29.304		1213.01	77.7587		1213.01	111.763
	1213.49	29.3078		1213.49	77.7594		1213.49	111.76
	1213.97	29.3114		1213.97	77.7595		1213.97	111.756
	1214.45	29.3141		1214.45	77.7581		1214.45	111.752
	1214.93	29.3159		1214.93	77.7545		1214.93	111.748
	1215.42	29.317		1215.42	77.749		1215.42	111.745
	1215.9	29.318		1215.9	77.7427		1215.9	111.742
	1216.38	29.3197		1216.38	77.7368		1216.38	111.741
	1216.86	29.3223		1216.86	77.7325		1216.86	111.74
	1217.35	29.3255		1217.35	77.7301		1217.35	111.74
	1217.83	29.3286		1217.83	77.7291		1217.83	111.74
	1218.31	29.3308		1218.31	77.7289		1218.31	111.741
	1218.79	29.332		1218.79	77.7288		1218.79	111.741
	1219.27	29.3324		1219.27	77.7284		1219.27	111.741
	1219.76	29.3329		1219.76	77.7276		1219.76	111.74
	1220.24	29.3342		1220.24	77.7264		1220.24	111.739
	1220.72	29.3367		1220.72	77.7249		1220.72	111.738
	1221.2	29.34		1221.2	77.7227		1221.2	111.736
	1221.68	29.3433		1221.68	77.7196		1221.68	111.734
	1222.17	29.3457		1222.17	77.7153		1222.17	111.732
	1222.65	29.3469		1222.65	77.7101		1222.65	111.729
	1223.13	29.3469		1223.13	77.7046		1223.13	111.725
	1223.61	29.3461		1223.61	77.6994		1223.61	111.721
	1224.09	29.3451		1224.09	77.6952		1224.09	111.717
	1224.58	29.3442		1224.58	77.692		1224.58	111.712
	1225.06	29.3432		1225.06	77.6894		1225.06	111.707
	1225.54	29.3415		1225.54	77.6865		1225.54	111.701
	1226.02	29.3389		1226.02	77.6828		1226.02	111.694
	1226.51	29.3352		1226.51	77.6781		1226.51	111.687
	1226.99	29.3313		1226.99	77.6725		1226.99	111.681
	1227.47	29.3278		1227.47	77.6669		1227.47	111.676
	1227.95	29.3256		1227.95	77.6617		1227.95	111.671
	1228.43	29.325		1228.43	77.6572		1228.43	111.668
	1228.92	29.3254		1228.92	77.653		1228.92	111.665
	1229.4	29.3263		1229.4	77.6484		1229.4	111.662
	1229.88	29.3266		1229.88	77.643		1229.88	111.659
	1230.36	29.326		1230.36	77.6365		1230.36	111.655
	1230.84	29.3244		1230.84	77.6291		1230.84	111.651
	1231.33	29.3222		1231.33	77.6214		1231.33	111.646
	1231.81	29.3196		1231.81	77.6138		1231.81	111.641
	1232.29	29.3169		1232.29	77.6064		1232.29	111.636
	1232.77	29.3136		1232.77	77.5991		1232.77	111.63
	1233.26	29.3096		1233.26	77.5915		1233.26	111.625
	1233.74	29.3047		1233.74	77.5836		1233.74	111.62
	1234.22	29.2993		1234.22	77.5756		1234.22	111.616
	1234.7	29.2941		1234.7	77.5682		1234.7	111.612
	1235.18	29.2898		1235.18	77.562		1235.18	111.608
	1235.66	29.2865		1235.66	77.5573		1235.66	111.604
	1236.15	29.2841		1236.15	77.5537		1236.15	111.6
	1236.63	29.2817		1236.63	77.5503		1236.63	111.595
	1237.11	29.2781		1237.11	77.546		1237.11	111.588
	1237.59	29.2728		1237.59	77.54		1237.59	111.58
	1238.08	29.2657		1238.08	77.5319		1238.08	111.57
	1238.56	29.2575		1238.56	77.5222		1238.56	111.56
	1239.04	29.2494		1239.04	77.5119		1239.04	111.548
	1239.52	29.2425		1239.52	77.5018		1239.52	111.536
	1240	29.2371		1240	77.4926		1240	111.524
	1240.49	29.233		1240.49	77.4845		1240.49	111.513
	1240.97	29.2296		1240.97	77.4773		1240.97	111.502
	1241.45	29.2262		1241.45	77.4711		1241.45	111.493
	1241.93	29.2226		1241.93	77.4659		1241.93	111.486
	1242.41	29.219		1242.41	77.4622		1242.41	111.479
	1242.9	29.2158		1242.9	77.4605		1242.9	111.474
	1243.38	29.2133		1243.38	77.4609		1243.38	111.47
	1243.86	29.2112		1243.86	77.4629		1243.86	111.466
	1244.34	29.2089		1244.34	77.4659		1244.34	111.461
	1244.83	29.2055		1244.83	77.469		1244.83	111.455
	1245.31	29.2004		1245.31	77.4718		1245.31	111.447
	1245.79	29.1936		1245.79	77.4741		1245.79	111.439
	1246.27	29.1857		1246.27	77.4767		1246.27	111.43
	1246.75	29.1779		1246.75	77.4801		1246.75	111.421
	1247.24	29.1709		1247.24	77.4848		1247.24	111.413
	1247.72	29.165		1247.72	77.4909		1247.72	111.406
	1248.2	29.1598		1248.2	77.4979		1248.2	111.401
	1248.68	29.1547		1248.68	77.5054		1248.68	111.395
	1249.16	29.1492		1249.16	77.5131		1249.16	111.39
	1249.65	29.1428		1249.65	77.5214		1249.65	111.385
	1250.13	29.1361		1250.13	77.531		1250.13	111.379
	1250.61	29.1294		1250.61	77.5424		1250.61	111.374
	1251.09	29.1231		1251.09	77.5562		1251.09	111.369
	1251.58	29.1173		1251.58	77.5721		1251.58	111.364
	1252.06	29.1114		1252.06	77.5895		1252.06	111.359
	1252.54	29.1046		1252.54	77.6075		1252.54	111.353
	1253.02	29.0964		1253.02	77.6258		1253.02	111.346
	1253.5	29.0868		1253.5	77.6444		1253.5	111.337
	1253.99	29.0765		1253.99	77.6638		1253.99	111.328
	1254.47	29.0662		1254.47	77.6845		1254.47	111.318
	1254.95	29.0567		1254.95	77.7068		1254.95	111.307
	1255.43	29.0482		1255.43	77.7305		1255.43	111.295
	1255.91	29.0405		1255.91	77.755		1255.91	111.284
	1256.4	29.0326		1256.4	77.7796		1256.4	111.273
	1256.88	29.0238		1256.88	77.804		1256.88	111.262
	1257.36	29.0136		1257.36	77.8286		1257.36	111.251
	1257.84	29.0022		1257.84	77.854		1257.84	111.241
	1258.33	28.9898		1258.33	77.881		1258.33	111.23
	1258.81	28.9771		1258.81	77.9096		1258.81	111.22
	1259.29	28.9644		1259.29	77.9393		1259.29	111.209
	1259.77	28.9518		1259.77	77.969		1259.77	111.199
	1260.25	28.9389		1260.25	77.9974		1260.25	111.189
	1260.73	28.9258		1260.73	78.0235		1260.73	111.179
	1261.22	28.9124		1261.22	78.047		1261.22	111.169
	1261.7	28.8988		1261.7	78.0682		1261.7	111.16
	1262.18	28.8854		1262.18	78.0875		1262.18	111.151
	1262.66	28.8721		1262.66	78.1049		1262.66	111.142
	1263.15	28.8585		1263.15	78.1203		1263.15	111.133
	1263.63	28.8442		1263.63	78.1327		1263.63	111.123
	1264.11	28.8286		1264.11	78.1416		1264.11	111.111
	1264.59	28.8114		1264.59	78.1466		1264.59	111.098
	1265.07	28.7928		1265.07	78.1479		1265.07	111.083
	1265.56	28.7733		1265.56	78.1464		1265.56	111.066
	1266.04	28.7535		1266.04	78.1431		1266.04	111.049
	1266.52	28.7336		1266.52	78.1386		1266.52	111.031
	1267	28.7136		1267	78.1331		1267	111.014
	1267.48	28.6929		1267.48	78.1261		1267.48	110.995
	1267.97	28.671		1267.97	78.117		1267.97	110.977
	1268.45	28.6473		1268.45	78.1055		1268.45	110.958
	1268.93	28.6219		1268.93	78.0915		1268.93	110.939
	1269.41	28.5952		1269.41	78.0755		1269.41	110.919
	1269.9	28.5677		1269.9	78.058		1269.9	110.898
	1270.38	28.5398		1270.38	78.0391		1270.38	110.875
	1270.86	28.5116		1270.86	78.0188		1270.86	110.852
	1271.34	28.4831		1271.34	77.9965		1271.34	110.827
	1271.82	28.4542		1271.82	77.972		1271.82	110.801
	1272.31	28.425		1272.31	77.9452		1272.31	110.775
	1272.79	28.3957		1272.79	77.9168		1272.79	110.748
	1273.27	28.3665		1273.27	77.8877		1273.27	110.721
	1273.75	28.3374		1273.75	77.8588		1273.75	110.693
	1274.23	28.308		1274.23	77.8305		1274.23	110.665
	1274.72	28.278		1274.72	77.8026		1274.72	110.635
	1275.2	28.2464		1275.2	77.7747		1275.2	110.604
	1275.68	28.2132		1275.68	77.7461		1275.68	110.573
	1276.16	28.1786		1276.16	77.7167		1276.16	110.54
	1276.64	28.1435		1276.64	77.6863		1276.64	110.508
	1277.13	28.1089		1277.13	77.6556		1277.13	110.476
	1277.61	28.0755		1277.61	77.6246		1277.61	110.443
	1278.09	28.0434		1278.09	77.5931		1278.09	110.41
	1278.57	28.0117		1278.57	77.5606		1278.57	110.375
	1279.06	27.9795		1279.06	77.5261		1279.06	110.338
	1279.54	27.9456		1279.54	77.489		1279.54	110.299
	1280.02	27.9095		1280.02	77.4493		1280.02	110.257
	1280.5	27.8713		1280.5	77.4077		1280.5	110.214
	1280.98	27.8317		1280.98	77.3652		1280.98	110.17
	1281.47	27.7915		1281.47	77.3228		1281.47	110.126
	1281.95	27.7509		1281.95	77.2807		1281.95	110.081
	1282.43	27.7097		1282.43	77.2384		1282.43	110.035
	1282.91	27.6673		1282.91	77.1949		1282.91	109.989
	1283.39	27.623		1283.39	77.1488		1283.39	109.943
	1283.88	27.5766		1283.88	77.0991		1283.88	109.896
	1284.36	27.5284		1284.36	77.0453		1284.36	109.85
	1284.84	27.4795		1284.84	76.9873		1284.84	109.803
	1285.32	27.4304		1285.32	76.925		1285.32	109.758
	1285.81	27.3813		1285.81	76.8581		1285.81	109.714
	1286.29	27.3316		1286.29	76.7857		1286.29	109.671
	1286.77	27.2802		1286.77	76.7069		1286.77	109.627
	1287.25	27.2254		1287.25	76.6206		1287.25	109.584
	1287.73	27.1662		1287.73	76.5263		1287.73	109.539
	1288.22	27.1021		1288.22	76.4238		1288.22	109.494
	1288.7	27.033		1288.7	76.3132		1288.7	109.447
	1289.18	26.9593		1289.18	76.1936		1289.18	109.399
	1289.66	26.8812		1289.66	76.0639		1289.66	109.348
	1290.14	26.7982		1290.14	75.9219		1290.14	109.295
	1290.63	26.7095		1290.63	75.7652		1290.63	109.239
	1291.11	26.6138		1291.11	75.5918		1291.11	109.177
	1291.59	26.5099		1291.59	75.4003		1291.59	109.109
	1292.07	26.397		1292.07	75.1904		1292.07	109.033
	1292.56	26.2743		1292.56	74.9622		1292.56	108.949
	1293.04	26.1413		1293.04	74.716		1293.04	108.855
	1293.52	25.9968		1293.52	74.4513		1293.52	108.75
	1294	25.8393		1294	74.1663		1294	108.634
	1294.48	25.6667		1294.48	73.8579		1294.48	108.505
	1294.97	25.4766		1294.97	73.5222		1294.97	108.364
	1295.45	25.267		1295.45	73.155		1295.45	108.208
	1295.93	25.0361		1295.93	72.7517		1295.93	108.037
	1296.41	24.7831		1296.41	72.3074		1296.41	107.851
	1296.89	24.5073		1296.89	71.8172		1296.89	107.648
	1297.38	24.2083		1297.38	71.2749		1297.38	107.425
	1297.86	23.8855		1297.86	70.6737		1297.86	107.182
	1298.34	23.5383		1298.34	70.0065		1298.34	106.914
	1298.82	23.1652		1298.82	69.2648		1298.82	106.618
	1299.31	22.765		1299.31	68.4411		1299.31	106.29
	1299.79	22.3356		1299.79	67.528		1299.79	105.922
	1300.27	21.8746		1300.27	66.5198		1300.27	105.509
	1300.75	21.3788		1300.75	65.4137		1300.75	105.041
	1301.23	20.8437		1301.23	64.2119		1301.23	104.508
	1301.71	20.2641		1301.71	62.925		1301.71	103.899
	1302.2	19.634		1302.2	61.5727		1302.2	103.208
	1302.68	18.9469		1302.68	60.1889		1302.68	102.427
	1303.16	18.1965		1303.16	58.82		1303.16	101.56
	1303.64	17.3765		1303.64	57.5198		1303.64	100.618
	1304.13	16.4807		1304.13	56.3516		1304.13	99.6226
	1304.61	15.5034		1304.61	55.3748		1304.61	98.6088
	1305.09	14.4393		1305.09	54.6399		1305.09	97.6238
	1305.57	13.285		1305.57	54.1849		1305.57	96.7232
	1306.05	12.0412		1306.05	54.0271		1306.05	95.9618
	1306.54	10.7166		1306.54	54.1636		1306.54	95.3936
	1307.02	9.3313		1307.02	54.571		1307.02	95.0583
	1307.5	7.91859		1307.5	55.212		1307.5	94.9769
	1307.98	6.53069		1307.98	56.0379		1307.98	95.1491
	1308.46	5.23235		1308.46	56.9954		1308.46	95.5542
	1308.95	4.0983		1308.95	58.0378		1308.95	96.1559
	1309.43	3.21078		1309.43	59.1234		1309.43	96.9078
	1309.91	2.64235		1309.91	60.2219		1309.91	97.7656
	1310.39	2.45316		1310.39	61.3155		1310.39	98.6897
	1310.88	2.68114		1310.88	62.3944		1310.88	99.6477
	1311.36	3.33359		1311.36	63.4555		1311.36	100.617
	1311.84	4.385		1311.84	64.4983		1311.84	101.58
	1312.32	5.77621		1312.32	65.5222		1312.32	102.521
	1312.8	7.42732		1312.8	66.5247		1312.8	103.425
	1313.29	9.23879		1313.29	67.5012		1313.29	104.277
	1313.77	11.1102		1313.77	68.4447		1313.77	105.063
	1314.25	12.9568		1314.25	69.3478		1314.25	105.773
	1314.73	14.7081		1314.73	70.2032		1314.73	106.402
	1315.21	16.3189		1315.21	71.0038		1315.21	106.951
	1315.7	17.7656		1315.7	71.7441		1315.7	107.422
	1316.18	19.0403		1316.18	72.4189		1316.18	107.822
	1316.66	20.1464		1316.66	73.0246		1316.66	108.16
	1317.14	21.0941		1317.14	73.5595		1317.14	108.441
	1317.62	21.8975		1317.62	74.0239		1317.62	108.674
	1318.11	22.5724		1318.11	74.421		1318.11	108.866
	1318.59	23.1353		1318.59	74.7559		1318.59	109.022
	1319.07	23.604		1319.07	75.0357		1319.07	109.148
	1319.55	23.9935		1319.55	75.2682		1319.55	109.251
	1320.04	24.318		1320.04	75.4599		1320.04	109.335
	1320.52	24.5884		1320.52	75.6172		1320.52	109.402
	1321	24.8128		1321	75.7448		1321	109.455
	1321.48	24.9979		1321.48	75.8468		1321.48	109.495
	1321.96	25.1492		1321.96	75.9273		1321.96	109.523
	1322.45	25.2719		1322.45	75.9899		1322.45	109.54
	1322.93	25.3712		1322.93	76.0381		1322.93	109.548
	1323.41	25.4516		1323.41	76.0752		1323.41	109.55
	1323.89	25.5168		1323.89	76.103		1323.89	109.548
	1324.38	25.5689		1324.38	76.1225		1324.38	109.541
	1324.86	25.6093		1324.86	76.134		1324.86	109.531
	1325.34	25.6389		1325.34	76.1377		1325.34	109.517
	1325.82	25.6592		1325.82	76.1343		1325.82	109.5
	1326.3	25.6725		1326.3	76.1256		1326.3	109.48
	1326.79	25.682		1326.79	76.1137		1326.79	109.457
	1327.27	25.6907		1327.27	76.1011		1327.27	109.433
	1327.75	25.701		1327.75	76.0893		1327.75	109.408
	1328.23	25.7133		1328.23	76.0787		1328.23	109.383
	1328.71	25.7265		1328.71	76.0685		1328.71	109.356
	1329.2	25.7387		1329.2	76.0571		1329.2	109.328
	1329.68	25.7473		1329.68	76.0432		1329.68	109.297
	1330.16	25.7506		1330.16	76.0256		1330.16	109.264
	1330.64	25.7476		1330.64	76.0041		1330.64	109.229
	1331.12	25.7385		1331.12	75.9791		1331.12	109.192
	1331.61	25.7239		1331.61	75.9517		1331.61	109.154
	1332.09	25.7047		1332.09	75.9232		1332.09	109.115
	1332.57	25.6819		1332.57	75.8945		1332.57	109.076
	1333.05	25.657		1333.05	75.8672		1333.05	109.036
	1333.54	25.632		1333.54	75.8425		1333.54	108.996
	1334.02	25.6094		1334.02	75.822		1334.02	108.956
	1334.5	25.5919		1334.5	75.8071		1334.5	108.917
	1334.98	25.5816		1334.98	75.7986		1334.98	108.879
	1335.46	25.5794		1335.46	75.7966		1335.46	108.842
	1335.95	25.5847		1335.95	75.8002		1335.95	108.805
	1336.43	25.5955		1336.43	75.8081		1336.43	108.767
	1336.91	25.6092		1336.91	75.8183		1336.91	108.727
	1337.39	25.6236		1337.39	75.8296		1337.39	108.683
	1337.87	25.6375		1337.87	75.8412		1337.87	108.637
	1338.36	25.651		1338.36	75.853		1338.36	108.589
	1338.84	25.6651		1338.84	75.8653		1338.84	108.539
	1339.32	25.6807		1339.32	75.8786		1339.32	108.49
	1339.8	25.6982		1339.8	75.8932		1339.8	108.442
	1340.29	25.7169		1340.29	75.9089		1340.29	108.397
	1340.77	25.7359		1340.77	75.9256		1340.77	108.353
	1341.25	25.754		1341.25	75.9431		1341.25	108.311
	1341.73	25.7709		1341.73	75.9614		1341.73	108.27
	1342.21	25.7868		1342.21	75.9802		1342.21	108.229
	1342.69	25.8025		1342.69	75.9991		1342.69	108.187
	1343.18	25.8184		1343.18	76.0173		1343.18	108.141
	1343.66	25.8348		1343.66	76.0339		1343.66	108.092
	1344.14	25.851		1344.14	76.048		1344.14	108.038
	1344.62	25.8666		1344.62	76.0592		1344.62	107.979
	1345.11	25.8808		1345.11	76.0679		1345.11	107.916
	1345.59	25.8936		1345.59	76.0746		1345.59	107.85
	1346.07	25.9052		1346.07	76.0798		1346.07	107.78
	1346.55	25.9161		1346.55	76.0839		1346.55	107.709
	1347.03	25.9264		1347.03	76.0861		1347.03	107.636
	1347.52	25.9356		1347.52	76.0853		1347.52	107.562
	1348	25.9425		1348	76.0803		1348	107.487
	1348.48	25.9462		1348.48	76.0701		1348.48	107.411
	1348.96	25.9457		1348.96	76.0548		1348.96	107.334
	1349.44	25.9411		1349.44	76.0353		1349.44	107.256
	1349.93	25.9331		1349.93	76.0128		1349.93	107.18
	1350.41	25.9226		1350.41	75.9882		1350.41	107.105
	1350.89	25.9105		1350.89	75.9618		1350.89	107.031
	1351.37	25.897		1351.37	75.9333		1351.37	106.959
	1351.86	25.8818		1351.86	75.9021		1351.86	106.887
	1352.34	25.8644		1352.34	75.8678		1352.34	106.816
	1352.82	25.8446		1352.82	75.8309		1352.82	106.745
	1353.3	25.8226		1353.3	75.793		1353.3	106.675
	1353.78	25.7991		1353.78	75.7557		1353.78	106.606
	1354.27	25.775		1354.27	75.7206		1354.27	106.54
	1354.75	25.7507		1354.75	75.6883		1354.75	106.477
	1355.23	25.7261		1355.23	75.6584		1355.23	106.417
	1355.71	25.7005		1355.71	75.6297		1355.71	106.36
	1356.19	25.6731		1356.19	75.6009		1356.19	106.308
	1356.68	25.6431		1356.68	75.5712		1356.68	106.259
	1357.16	25.6106		1357.16	75.5407		1357.16	106.215
	1357.64	25.5763		1357.64	75.5099		1357.64	106.178
	1358.12	25.5409		1358.12	75.4797		1358.12	106.146
	1358.61	25.5051		1358.61	75.4501		1358.61	106.121
	1359.09	25.4688		1359.09	75.4207		1359.09	106.101
	1359.57	25.4313		1359.57	75.3902		1359.57	106.084
	1360.05	25.3917		1360.05	75.3572		1360.05	106.07
	1360.53	25.3491		1360.53	75.3207		1360.53	106.056
	1361.02	25.3035		1361.02	75.2809		1361.02	106.041
	1361.5	25.2559		1361.5	75.239		1361.5	106.026
	1361.98	25.2082		1361.98	75.1973		1361.98	106.011
	1362.46	25.1627		1362.46	75.1582		1362.46	105.998
	1362.94	25.1218		1362.94	75.1236		1362.94	105.989
[truncated: 5,470 more rows]
