# Supplementary material for: Metal-organic framework derived crystalline nanocarbon for Fenton-like reaction
Source: Nat Commun. 2024 Jul 23;15:6199. doi: 10.1038/s41467-024-50476-w (PMC11266689; doi:10.1038/s41467-024-50476-w)
Supplement: Supplementary file 3 — Source Data [file 41467_2024_50476_MOESM3_ESM.zip › Source Data/Supplementary Fig. 6.xlsx]

## Sheet: Sheet1
MCC-950 after 1 year	X	Y	MCC-950 fresh	X	Y
	2	30238		2	18993.7
	2.1	30552		2.2	21925.2
	2.2	31464		2.4	24400.2
	2.3	32449		2.6	25725.7
	2.4	32913		2.8	26221.8
	2.5	33394		3	25168
	2.6	33591		3.2	24778.6
	2.7	34011		3.4	23335.4
	2.8	33765		3.6	21899.9
	2.9	33941		3.8	20434.7
	3	33767		4	19551.4
	3.1	33729		4.2	18405.2
	3.2	33447		4.4	17503.2
	3.3	33249		4.6	16852
	3.4	33036		4.8	17531.8
	3.5	32448		4.9	19780.2
	3.6	31948		5	17156.7
	3.7	31874		5.2	14555.2
	3.8	30985		5.4	13916.1
	3.9	30929		5.6	12962.4
	4	30383		5.8	12158.3
	4.1	29956		6	11749.1
	4.2	29408		6.2	11213.4
	4.3	29040		6.4	10781.1
	4.4	28684		6.6	10403.8
	4.5	28218		6.8	9908.8
	4.6	28234		7	9471
	4.7	28279		7.2	9219.1
	4.8	29395		7.4	8807.7
	4.9	34132		7.6	8495.3
	5	28412		7.8	8288.5
	5.1	26589		8	8022.3
	5.2	26013		8.2	7459.1
	5.3	25667		8.4	7484.4
	5.4	25228		8.6	7305.1
	5.5	24978		8.8	6861.8
	5.6	24664		9	6736.4
	5.7	24322		9.2	6569.2
	5.8	24015		9.4	6569.2
	5.9	23824		9.6	6575.8
	6	23689		9.8	14914.9
	6.1	23131		10	6605.5
	6.2	23269		10.2	5929
	6.3	22850		10.4	5592.4
	6.4	22802		10.6	5622.1
	6.5	22585		10.8	5461.5
	6.6	22319		11	5398.8
	6.7	22331		11.2	5353.7
	6.8	21991		11.4	5096.3
	6.9	21870		11.6	4948.9
	7	21739		11.8	5110.6
	7.1	21810		12	4854.3
	7.2	21675		12.2	4892.8
	7.3	21560		12.4	4967.6
	7.4	21340		12.6	4763
	7.5	21313		12.8	4698.1
	7.6	21256		13	4611.2
	7.7	21183		13.2	4507.8
	7.8	21069		13.4	4448.4
	7.9	21114		13.6	4342.8
	8	20802		13.8	4370.3
	8.1	20697		14	4358.2
	8.2	20738		14.2	4488
	8.3	20624		14.4	4246
	8.4	20659		14.6	4361.5
	8.5	20506		14.8	8888
	8.6	20425		15	4320.8
	8.7	20349		15.2	4139.3
	8.8	20298		15.4	4138.2
	8.9	20262		15.6	4175.6
	9	20085		15.8	4142.6
	9.1	20049		16	4125
	9.2	20076		16.2	4100.8
	9.3	20038		16.4	4582.6
	9.4	20129		16.6	4143.7
	9.5	20017		16.8	4214.1
	9.6	20168		17	4151.4
	9.7	21181		17.2	4145.9
	9.8	29858		17.4	4040.3
	9.9	29240		17.6	4249.3
	10	20495		17.8	4825.7
	10.1	20010		18	5399.9
	10.2	19855		18.1	5728.8
	10.3	19756		18.2	4530.9
	10.4	19702		18.4	3873.1
	10.5	19648		18.6	3870.9
	10.6	19590		18.8	3730.1
	10.7	19535		19	3846.7
	10.8	19540		19.2	3657.5
	10.9	19536		19.4	3660.8
	11	19493		19.6	3731.2
	11.1	19539		19.8	4452.8
	11.2	19496		20	3676.2
	11.3	19359		20.2	3760.9
	11.4	19332		20.4	3702.6
	11.5	19342		20.6	3771.9
	11.6	19340		20.8	3775.2
	11.7	19206		21	3892.9
	11.8	19267		21.2	3918.2
	11.9	19303		21.4	3801.6
	12	19343		21.6	3719.1
	12.1	19236		21.8	3599.2
	12.2	19237		22	3583.8
	12.3	19228		22.2	3737.8
	12.4	19224		22.4	3591.5
	12.5	19113		22.6	3613.5
	12.6	19220		22.8	3614.6
	12.7	19131		23	3594.8
	12.8	19121		23.2	3735.6
	12.9	19043		23.4	3668.5
	13	19038		23.6	3746.6
	13.1	19074		23.8	3813.7
	13.2	19035		24	3650.9
	13.3	19118		24.2	3582.7
	13.4	19107		24.4	3678.4
	13.5	19062		24.6	3619
	13.6	19041		24.8	5503.3
	13.7	19090		25	3463.9
	13.8	19037		25.2	3279.1
	13.9	19087		25.4	3468.3
	14	18972		25.6	3352.8
	14.1	18980		25.8	3363.8
	14.2	19054		26	3412.2
	14.3	19073		26.2	3367.1
	14.4	19105		26.4	3314.3
	14.5	19010		26.6	3216.4
	14.6	19174		26.8	3186.7
	14.7	20200		27	3185.6
	14.8	24117		27.2	3241.7
	14.9	20138		27.4	2993.1
	15	19090		27.6	2988.7
	15.1	19100		27.8	2905.1
	15.2	19085		28	2856.7
	15.3	19063		28.2	2764.3
	15.4	19042		28.4	3062.4
	15.5	18971		28.5	3582.7
	15.6	18987		28.6	2604.8
	15.7	18993		28.8	2558.6
	15.8	18934		29	2374.9
	15.9	18969		29.2	2457.4
	16	18903		29.4	2456.3
	16.1	18946		29.6	2549.8
	16.2	18910		29.8	2572.9
	16.3	19057		29.9	2985.4
	16.4	19432		30	2350.7
	16.5	19206		30.2	2301.2
	16.6	19210		30.4	2288
	16.7	19148		30.6	2182.4
	16.8	19027		30.8	2194.5
	16.9	18975		31	2159.3
	17	19006		31.2	2060.3
	17.1	19069		31.4	2088.9
	17.2	19141		31.6	1988.8
	17.3	19175		31.8	2030.6
	17.4	19152		32	2044.9
	17.5	19240		32.2	2105.4
	17.6	19352		32.4	2154.9
	17.7	19623		32.6	2233
	17.8	19815		32.8	2075.7
	17.9	20187		33	2031.7
	18	20432		33.2	1949.2
	18.1	20002		33.4	1981.1
	18.2	19559		33.6	1930.5
	18.3	19298		33.8	1892
	18.4	19204		34	1753.4
	18.5	19035		34.2	1798.5
	18.6	19068		34.4	2043.8
	18.7	19082		34.6	2091.1
	18.8	19049		34.8	2006.4
	18.9	19013		35	1943.7
	19	18955		35.2	2024
	19.1	19070		35.4	1901.9
	19.2	19082		35.6	1861.2
	19.3	19012		35.8	1776.5
	19.4	18953		36	1747.9
	19.5	19023		36.2	1700.6
	19.6	19051		36.4	1751.2
	19.7	19305		36.6	1738
	19.8	19515		36.8	1764.4
	19.9	19152		37	1692.9
	20	19040		37.2	1646.7
	20.1	19144		37.4	1652.2
	20.2	19175		37.6	1608.2
	20.3	19163		37.8	1665.4
	20.4	19198		38	1772.1
	20.5	19243		38.2	1695.1
	20.6	19258		38.4	1593.9
	20.7	19238		38.6	1564.2
	20.8	19186		38.8	1555.4
	20.9	19172		39	1530.1
	21	19227		39.2	1700.6
	21.1	19163		39.4	1767.7
	21.2	19198		39.6	1732.5
	21.3	19138		39.8	1766.6
	21.4	19223		40	1650
	21.5	19244		40.2	1556.5
	21.6	19202		40.4	1599.4
	21.7	19244		40.6	1578.5
	21.8	19221		40.8	1699.5
	21.9	19202		41	1749
	22	19271		41.2	1769.9
	22.1	19290		41.4	1678.6
	22.2	19353		41.6	1754.5
	22.3	19339		41.8	1558.7
	22.4	19200		42	1560.9
	22.5	19316		42.2	1475.1
	22.6	19229		42.4	1479.5
	22.7	19249		42.6	1463
	22.8	19242		42.8	1567.5
	22.9	19211		43	1629.1
	23	19236		43.2	1669.8
	23.1	19201		43.4	1587.3
	23.2	19363		43.6	1647.8
	23.3	19312		43.8	1647.8
	23.4	19338		44	1624.7
	23.5	19390		44.2	1525.7
	23.6	19573		44.4	1521.3
	23.7	19466		44.6	1567.5
	23.8	19450		44.8	1560.9
	23.9	19464		45	1478.4
	24	19419		45.2	1481.7
	24.1	19449		45.4	1417.9
	24.2	19463		45.6	1243
	24.3	19420		45.8	1329.9
	24.4	19395		46	1267.2
	24.5	19401		46.2	1377.2
	24.6	19571		46.4	1480.6
	24.7	19929		46.6	1511.4
	24.8	21291		46.8	1453.1
	24.9	20057		47	1479.5
	25	19315		47.2	1359.6
	25.1	19316		47.4	1207.8
	25.2	19184		47.6	1252.9
	25.3	19229		47.8	1298
	25.4	19230		48	1333.2
	25.5	19197		48.2	1361.8
	25.6	19215		48.4	1344.2
	25.7	19247		48.6	1335.4
	25.8	19205		48.8	1335.4
	25.9	19192		49	1251.8
	26	19151		49.2	1307.9
	26.1	19170		49.4	1295.8
	26.2	19083		49.6	1252.9
	26.3	19132		49.8	1150.6
	26.4	19126		50	1174.8
	26.5	19049		50.2	1241.9
	26.6	19163		50.4	1199
	26.7	19139		50.6	1317.8
	26.8	19218		50.8	1232
	26.9	19219		51	1169.3
	27	19253		51.2	1272.7
	27.1	19178		51.4	1298
	27.2	19057		51.6	1259.5
	27.3	18987		51.8	1173.7
	27.4	18974		52	1239.7
	27.5	18839		52.2	1200.1
	27.6	18845		52.4	1211.1
	27.7	18870		52.6	1221
	27.8	18798		52.8	1274.9
	27.9	18905		53	1156.1
	28	18899		53.2	1137.4
	28.1	18892		53.4	1123.1
	28.2	18758		53.6	1178.1
	28.3	18839		53.8	1276
	28.4	18975		54	1237.5
	28.5	19558		54.2	1247.4
	28.6	18893		54.4	1241.9
	28.7	18714		54.6	1213.3
	28.8	18639		54.8	1229.8
	28.9	18754		55	1241.9
	29	18689		55.2	1216.6
	29.1	18534		55.4	1145.1
	29.2	18574		55.6	1139.6
	29.3	18597		55.8	1207.8
	29.4	18540		56	1185.8
	29.5	18501		56.2	1191.3
	29.6	18494		56.4	1153.9
	29.7	18562		56.6	1144
	29.8	18761		56.8	1123.1
	29.9	18994		57	1174.8
	30	18502		57.2	1272.7
	30.1	18439		57.4	1279.3
	30.2	18413		57.6	1256.2
	30.3	18397		57.8	1316.7
	30.4	18387		58	1267.2
	30.5	18269		58.2	1307.9
	30.6	18320		58.4	1380.5
	30.7	18303		58.6	1556.5
	30.8	18311		58.8	1362.9
	30.9	18211		59	1313.4
	31	18186		59.2	1229.8
	31.1	18222		59.4	1223.2
	31.2	18218		59.6	1159.4
	31.3	18179		59.8	1020.8
	31.4	18279		60	1074.7
	31.5	18184		60.2	1112.1
	31.6	18194		60.4	1170.4
	31.7	18183		60.6	1190.2
	31.8	18114		60.8	1201.2
	31.9	18154		61	1177
	32	18092		61.2	1101.1
	32.1	18158		61.4	1124.2
	32.2	18153		61.6	1043.9
	32.3	18108		61.8	1098.9
	32.4	18073		62	1049.4
	32.5	18113		62.2	1090.1
	32.6	18051		62.4	1100
	32.7	18060		62.6	1072.5
	32.8	18167		62.8	1139.6
	32.9	18157		63	1122
	33	18096		63.2	1078
	33.1	18130		63.4	1164.9
	33.2	18142		63.6	1199
	33.3	18061		63.8	1067
	33.4	18051		64	1106.6
	33.5	18059		64.2	1027.4
	33.6	18088		64.4	1124.2
	33.7	18137		64.6	1204.5
	33.8	18020		64.8	1212.2
	33.9	18028		65	1153.9
	34	17977		65.2	1082.4
	34.1	18100		65.4	995.5
	34.2	18013		65.6	954.8
	34.3	18098		65.8	1007.6
	34.4	17995		66	979
	34.5	17978		66.2	1054.9
	34.6	17984		66.4	1080.2
	34.7	17921		66.6	1027.4
	34.8	18041		66.8	1071.4
	34.9	18090		67	1108.8
	35	18112		67.2	1067
	35.1	18036		67.4	1084.6
	35.2	17912		67.6	1131.9
	35.3	17926		67.8	1116.5
	35.4	18055		68	1104.4
	35.5	18011		68.2	1111
	35.6	17937		68.4	1079.1
	35.7	18002		68.6	1004.3
	35.8	17931		68.8	1019.7
	35.9	17900		69	1073.6
	36	17913		69.2	1076.9
	36.1	17863		69.4	1080.2
	36.2	17810		69.6	1145.1
	36.3	17795		69.8	1042.8
	36.4	17836		70	1074.7
	36.5	17863		70.2	1111
	36.6	17853		70.4	1067
	36.7	17866		70.6	1090.1
	36.8	17845		70.8	1030.7
	36.9	17849		71	1098.9
	37	17855		71.2	1117.6
	37.1	17880		71.4	1168.2
	37.2	17914		71.6	1103.3
	37.3	17885		71.8	1144
	37.4	17812		72	1058.2
	37.5	17793		72.2	1006.5
	37.6	17909		72.4	988.9
	37.7	17825		72.6	996.6
	37.8	17943		72.8	894.3
	37.9	17833		73	1032.9
	38	17856		73.2	1007.6
	38.1	17800		73.4	1206.7
	38.2	17821		73.6	1135.2
	38.3	17865		73.8	1086.8
	38.4	17822		74	1039.5
	38.5	17774		74.2	1027.4
	38.6	17839		74.4	1071.4
	38.7	17789		74.6	1042.8
	38.8	17775		74.8	1002.1
	38.9	17754		75	953.7
	39	17718		75.2	1015.3
	39.1	17759		75.4	970.2
	39.2	17748		75.6	969.1
	39.3	17714		75.8	920.7
	39.4	17685		76	858
	39.5	17711		76.2	892.1
	39.6	17664		76.4	893.2
	39.7	17693		76.6	938.3
	39.8	17765		76.8	919.6
	39.9	17752		77	990
	40	17757		77.2	947.1
	40.1	17800		77.4	973.5
	40.2	17920		77.6	1067
	40.3	17777		77.8	1151.7
	40.4	17765		78	1086.8
	40.5	17718		78.2	1057.1
	40.6	17752		78.4	1050.5
	40.7	17780		78.6	983.4
	40.8	17762		78.8	933.9
	40.9	17781		79	932.8
	41	17734		79.2	919.6
	41.1	17795		79.4	880
	41.2	17672		79.6	943.8
	41.3	17762		79.8
	41.4	17753		80
	41.5	17740
	41.6	17769
	41.7	17772
	41.8	17794
	41.9	17815
	42	17794
	42.1	17793
	42.2	17800
	42.3	17715
	42.4	17830
	42.5	17817
	42.6	17808
	42.7	17834
	42.8	17810
	42.9	17827
	43	17819
	43.1	17785
	43.2	17797
	43.3	17765
	43.4	17823
	43.5	17779
	43.6	17736
	43.7	17808
	43.8	17742
	43.9	17755
	44	17775
	44.1	17774
	44.2	17819
	44.3	17825
	44.4	17749
	44.5	17740
	44.6	17780
	44.7	17751
	44.8	17756
	44.9	17809
	45	17726
	45.1	17749
	45.2	17726
	45.3	17713
	45.4	17709
	45.5	17718
	45.6	17774
	45.7	17716
	45.8	17753
	45.9	17760
	46	17718
	46.1	17669
	46.2	17636
	46.3	17678
	46.4	17654
	46.5	17615
	46.6	17640
	46.7	17656
	46.8	17597
	46.9	17629
	47	17614
	47.1	17620
	47.2	17493
	47.3	17566
	47.4	17580
	47.5	17600
	47.6	17497
	47.7	17542
	47.8	17500
	47.9	17492
	48	17491
	48.1	17504
	48.2	17529
	48.3	17389
	48.4	17435
	48.5	17443
	48.6	17451
	48.7	17427
	48.8	17418
	48.9	17429
	49	17445
	49.1	17415
	49.2	17440
	49.3	17452
	49.4	17452
	49.5	17471
	49.6	17501
	49.7	17433
	49.8	17448
	49.9	17474
	50	17491
	50.1	17503
	50.2	17476
	50.3	17460
	50.4	17479
	50.5	17565
	50.6	17502
	50.7	17546
	50.8	17565
	50.9	17614
	51	17638
	51.1	17514
	51.2	17532
	51.3	17483
	51.4	17525
	51.5	17400
	51.6	17497
	51.7	17478
	51.8	17451
	51.9	17393
	52	17387
	52.1	17411
	52.2	17408
	52.3	17352
	52.4	17374
	52.5	17388
	52.6	17343
	52.7	17400
	52.8	17375
	52.9	17410
	53	17409
	53.1	17398
	53.2	17423
	53.3	17398
	53.4	17378
	53.5	17445
	53.6	17461
	53.7	17425
	53.8	17380
	53.9	17408
	54	17405
	54.1	17284
	54.2	17342
	54.3	17368
	54.4	17392
	54.5	17429
	54.6	17342
	54.7	17417
	54.8	17475
	54.9	17382
	55	17327
	55.1	17320
	55.2	17323
	55.3	17358
	55.4	17357
	55.5	17318
	55.6	17331
	55.7	17290
	55.8	17354
	55.9	17310
	56	17340
	56.1	17408
	56.2	17431
	56.3	17481
	56.4	17458
	56.5	17423
	56.6	17386
	56.7	17355
	56.8	17362
	56.9	17353
	57	17395
	57.1	17410
	57.2	17317
	57.3	17340
	57.4	17307
	57.5	17415
	57.6	17351
	57.7	17366
	57.8	17381
	57.9	17392
	58	17326
	58.1	17330
	58.2	17295
	58.3	17372
	58.4	17349
	58.5	17331
	58.6	17335
	58.7	17360
	58.8	17333
	58.9	17408
	59	17408
	59.1	17438
	59.2	17330
	59.3	17345
	59.4	17393
	59.5	17372
	59.6	17352
	59.7	17343
	59.8	17339
	59.9	17304
	60	17346
	60.1	17332
	60.2	17215
	60.3	17247
	60.4	17258
	60.5	17250
	60.6	17237
	60.7	17290
	60.8	17289
	60.9	17325
	61	17295
	61.1	17306
	61.2	17323
	61.3	17317
	61.4	17259
	61.5	17258
	61.6	17245
	61.7	17228
	61.8	17234
	61.9	17219
	62	17243
	62.1	17240
	62.2	17252
	62.3	17230
	62.4	17288
	62.5	17279
	62.6	17247
	62.7	17280
	62.8	17262
	62.9	17220
	63	17233
	63.1	17237
	63.2	17217
	63.3	17211
	63.4	17269
	63.5	17305
	63.6	17251
	63.7	17300
	63.8	17308
	63.9	17287
	64	17240
	64.1	17240
	64.2	17266
	64.3	17263
	64.4	17212
	64.5	17255
	64.6	17251
	64.7	17224
	64.8	17299
	64.9	17296
	65	17297
	65.1	17272
	65.2	17274
	65.3	17245
	65.4	17237
	65.5	17215
	65.6	17201
	65.7	17223
	65.8	17195
	65.9	17213
	66	17224
	66.1	17277
	66.2	17273
	66.3	17199
	66.4	17260
	66.5	17206
	66.6	17193
	66.7	17248
	66.8	17294
	66.9	17250
	67	17226
	67.1	17191
	67.2	17225
	67.3	17212
	67.4	17221
	67.5	17215
	67.6	17206
	67.7	17168
	67.8	17150
	67.9	17155
	68	17129
	68.1	17177
	68.2	17109
	68.3	17179
	68.4	17125
	68.5	17161
	68.6	17221
	68.7	17179
	68.8	17181
	68.9	17146
	69	17161
	69.1	17165
	69.2	17128
	69.3	17159
	69.4	17185
	69.5	17174
	69.6	17200
	69.7	17183
	69.8	17180
	69.9	17167
	70	17213
	70.1	17186
	70.2	17119
	70.3	17139
	70.4	17148
	70.5	17160
	70.6	17167
	70.7	17186
	70.8	17168
	70.9	17149
	71	17195
	71.1	17224
	71.2	17208
	71.3	17213
	71.4	17272
	71.5	17234
	71.6	17263
	71.7	17292
	71.8	17283
	71.9	17266
	72	17270
	72.1	17280
	72.2	17237
	72.3	17246
	72.4	17234
	72.5	17234
	72.6	17157
	72.7	17210
	72.8	17187
	72.9	17231
	73	17185
	73.1	17163
	73.2	17155
	73.3	17119
	73.4	17177
	73.5	17190
	73.6	17242
	73.7	17263
	73.8	17230
	73.9	17243
	74	17224
	74.1	17248
	74.2	17207
	74.3	17197
	74.4	17145
	74.5	17136
	74.6	17095
	74.7	17147
	74.8	17124
	74.9	17086
	75	17105
	75.1	17129
	75.2	17112
	75.3	17132
	75.4	17169
	75.5	17177
	75.6	17154
	75.7	17101
	75.8	17152
	75.9	17163
	76	17160
	76.1	17205
	76.2	17161
	76.3	17144
	76.4	17172
	76.5	17120
	76.6	17159
	76.7	17148
	76.8	17162
	76.9	17205
	77	17195
	77.1	17230
	77.2	17165
	77.3	17154
	77.4	17161
	77.5	17188
	77.6	17182
	77.7	17152
	77.8	17166
	77.9	17130
	78	17128
	78.1	17169
	78.2	17149
	78.3	17149
	78.4	17173
	78.5	17135
	78.6	17153
	78.7	17129
	78.8	17132
	78.9	17121
	79	17173
	79.1	17136
	79.2	17159
	79.3	17143
	79.4	17136
	79.5	17116
	79.6	17126
	79.7	17171
	79.8	17134
	79.9	17159
	80	17128
