# Supplementary material for: Metal-organic framework derived crystalline nanocarbon for Fenton-like reaction
Source: Nat Commun. 2024 Jul 23;15:6199. doi: 10.1038/s41467-024-50476-w (PMC11266689; doi:10.1038/s41467-024-50476-w)
Supplement: Supplementary file 3 — Source Data [file 41467_2024_50476_MOESM3_ESM.zip › Source Data/Supplementary Fig. 7.xlsx]

## Sheet: Figure S7
XRD	X	Y
	2	13638
	2.1	13952
	2.2	14864
	2.3	15849
	2.4	16313
	2.5	16794
	2.6	16991
	2.7	17411
	2.8	17165
	2.9	17341
	3	17167
	3.1	17129
	3.2	16847
	3.3	16649
	3.4	16436
	3.5	15848
	3.6	15348
	3.7	15274
	3.8	14385
	3.9	14329
	4	13783
	4.1	13356
	4.2	12808
	4.3	12440
	4.4	12084
	4.5	11618
	4.6	11634
	4.7	11679
	4.8	12795
	4.9	17532
	5	11812
	5.1	9989
	5.2	9413
	5.3	9067
	5.4	8628
	5.5	8378
	5.6	8064
	5.7	7722
	5.8	7415
	5.9	7224
	6	7089
	6.1	6531
	6.2	6669
	6.3	6250
	6.4	6202
	6.5	5985
	6.6	5719
	6.7	5731
	6.8	5391
	6.9	5270
	7	5139
	7.1	5210
	7.2	5075
	7.3	4960
	7.4	4740
	7.5	4713
	7.6	4656
	7.7	4583
	7.8	4469
	7.9	4514
	8	4202
	8.1	4097
	8.2	4138
	8.3	4024
	8.4	4059
	8.5	3906
	8.6	3825
	8.7	3749
	8.8	3698
	8.9	3662
	9	3485
	9.1	3449
	9.2	3476
	9.3	3438
	9.4	3529
	9.5	3417
	9.6	3568
	9.7	4581
	9.8	13258
	9.9	12640
	10	3895
	10.1	3410
	10.2	3255
	10.3	3156
	10.4	3102
	10.5	3048
	10.6	2990
	10.7	2935
	10.8	2940
	10.9	2936
	11	2893
	11.1	2939
	11.2	2896
	11.3	2759
	11.4	2732
	11.5	2742
	11.6	2740
	11.7	2606
	11.8	2667
	11.9	2703
	12	2743
	12.1	2636
	12.2	2637
	12.3	2628
	12.4	2624
	12.5	2513
	12.6	2620
	12.7	2531
	12.8	2521
	12.9	2443
	13	2438
	13.1	2474
	13.2	2435
	13.3	2518
	13.4	2507
	13.5	2462
	13.6	2441
	13.7	2490
	13.8	2437
	13.9	2487
	14	2372
	14.1	2380
	14.2	2454
	14.3	2473
	14.4	2505
	14.5	2410
	14.6	2574
	14.7	3600
	14.8	7517
	14.9	3538
	15	2490
	15.1	2500
	15.2	2485
	15.3	2463
	15.4	2442
	15.5	2371
	15.6	2387
	15.7	2393
	15.8	2334
	15.9	2369
	16	2303
	16.1	2346
	16.2	2310
	16.3	2457
	16.4	2832
	16.5	2606
	16.6	2610
	16.7	2548
	16.8	2427
	16.9	2375
	17	2406
	17.1	2469
	17.2	2541
	17.3	2575
	17.4	2552
	17.5	2640
	17.6	2752
	17.7	3023
	17.8	3215
	17.9	3587
	18	3832
	18.1	3402
	18.2	2959
	18.3	2698
	18.4	2604
	18.5	2435
	18.6	2468
	18.7	2482
	18.8	2449
	18.9	2413
	19	2355
	19.1	2470
	19.2	2482
	19.3	2412
	19.4	2353
	19.5	2423
	19.6	2451
	19.7	2705
	19.8	2915
	19.9	2552
	20	2440
	20.1	2544
	20.2	2575
	20.3	2563
	20.4	2598
	20.5	2643
	20.6	2658
	20.7	2638
	20.8	2586
	20.9	2572
	21	2627
	21.1	2563
	21.2	2598
	21.3	2538
	21.4	2623
	21.5	2644
	21.6	2602
	21.7	2644
	21.8	2621
	21.9	2602
	22	2671
	22.1	2690
	22.2	2753
	22.3	2739
	22.4	2600
	22.5	2716
	22.6	2629
	22.7	2649
	22.8	2642
	22.9	2611
	23	2636
	23.1	2601
	23.2	2763
	23.3	2712
	23.4	2738
	23.5	2790
	23.6	2973
	23.7	2866
	23.8	2850
	23.9	2864
	24	2819
	24.1	2849
	24.2	2863
	24.3	2820
	24.4	2795
	24.5	2801
	24.6	2971
	24.7	3329
	24.8	4691
	24.9	3457
	25	2715
	25.1	2716
	25.2	2584
	25.3	2629
	25.4	2630
	25.5	2597
	25.6	2615
	25.7	2647
	25.8	2605
	25.9	2592
	26	2551
	26.1	2570
	26.2	2483
	26.3	2532
	26.4	2526
	26.5	2449
	26.6	2563
	26.7	2539
	26.8	2618
	26.9	2619
	27	2653
	27.1	2578
	27.2	2457
	27.3	2387
	27.4	2374
	27.5	2239
	27.6	2245
	27.7	2270
	27.8	2198
	27.9	2305
	28	2299
	28.1	2292
	28.2	2158
	28.3	2239
	28.4	2375
	28.5	2958
	28.6	2293
	28.7	2114
	28.8	2039
	28.9	2154
	29	2089
	29.1	1934
	29.2	1974
	29.3	1997
	29.4	1940
	29.5	1901
	29.6	1894
	29.7	1962
	29.8	2161
	29.9	2394
	30	1902
	30.1	1839
	30.2	1813
	30.3	1797
	30.4	1787
	30.5	1669
	30.6	1720
	30.7	1703
	30.8	1711
	30.9	1611
	31	1586
	31.1	1622
	31.2	1618
	31.3	1579
	31.4	1679
	31.5	1584
	31.6	1594
	31.7	1583
	31.8	1514
	31.9	1554
	32	1492
	32.1	1558
	32.2	1553
	32.3	1508
	32.4	1473
	32.5	1513
	32.6	1451
	32.7	1460
	32.8	1567
	32.9	1557
	33	1496
	33.1	1530
	33.2	1542
	33.3	1461
	33.4	1451
	33.5	1459
	33.6	1488
	33.7	1537
	33.8	1420
	33.9	1428
	34	1377
	34.1	1500
	34.2	1413
	34.3	1498
	34.4	1395
	34.5	1378
	34.6	1384
	34.7	1321
	34.8	1441
	34.9	1490
	35	1512
	35.1	1436
	35.2	1312
	35.3	1326
	35.4	1455
	35.5	1411
	35.6	1337
	35.7	1402
	35.8	1331
	35.9	1300
	36	1313
	36.1	1263
	36.2	1210
	36.3	1195
	36.4	1236
	36.5	1263
	36.6	1253
	36.7	1266
	36.8	1245
	36.9	1249
	37	1255
	37.1	1280
	37.2	1314
	37.3	1285
	37.4	1212
	37.5	1193
	37.6	1309
	37.7	1225
	37.8	1343
	37.9	1233
	38	1256
	38.1	1200
	38.2	1221
	38.3	1265
	38.4	1222
	38.5	1174
	38.6	1239
	38.7	1189
	38.8	1175
	38.9	1154
	39	1118
	39.1	1159
	39.2	1148
	39.3	1114
	39.4	1085
	39.5	1111
	39.6	1064
	39.7	1093
	39.8	1165
	39.9	1152
	40	1157
	40.1	1200
	40.2	1320
	40.3	1177
	40.4	1165
	40.5	1118
	40.6	1152
	40.7	1180
	40.8	1162
	40.9	1181
	41	1134
	41.1	1195
	41.2	1072
	41.3	1162
	41.4	1153
	41.5	1140
	41.6	1169
	41.7	1172
	41.8	1194
	41.9	1215
	42	1194
	42.1	1193
	42.2	1200
	42.3	1115
	42.4	1230
	42.5	1217
	42.6	1208
	42.7	1234
	42.8	1210
	42.9	1227
	43	1219
	43.1	1185
	43.2	1197
	43.3	1165
	43.4	1223
	43.5	1179
	43.6	1136
	43.7	1208
	43.8	1142
	43.9	1155
	44	1175
	44.1	1174
	44.2	1219
	44.3	1225
	44.4	1149
	44.5	1140
	44.6	1180
	44.7	1151
	44.8	1156
	44.9	1209
	45	1126
	45.1	1149
	45.2	1126
	45.3	1113
	45.4	1109
	45.5	1118
	45.6	1174
	45.7	1116
	45.8	1153
	45.9	1160
	46	1118
	46.1	1069
	46.2	1036
	46.3	1078
	46.4	1054
	46.5	1015
	46.6	1040
	46.7	1056
	46.8	997
	46.9	1029
	47	1014
	47.1	1020
	47.2	893
	47.3	966
	47.4	980
	47.5	1000
	47.6	897
	47.7	942
	47.8	900
	47.9	892
	48	891
	48.1	904
	48.2	929
	48.3	789
	48.4	835
	48.5	843
	48.6	851
	48.7	827
	48.8	818
	48.9	829
	49	845
	49.1	815
	49.2	840
	49.3	852
	49.4	852
	49.5	871
	49.6	901
	49.7	833
	49.8	848
	49.9	874
	50	891
	50.1	903
	50.2	876
	50.3	860
	50.4	879
	50.5	965
	50.6	902
	50.7	946
	50.8	965
	50.9	1014
	51	1038
	51.1	914
	51.2	932
	51.3	883
	51.4	925
	51.5	800
	51.6	897
	51.7	878
	51.8	851
	51.9	793
	52	787
	52.1	811
	52.2	808
	52.3	752
	52.4	774
	52.5	788
	52.6	743
	52.7	800
	52.8	775
	52.9	810
	53	809
	53.1	798
	53.2	823
	53.3	798
	53.4	778
	53.5	845
	53.6	861
	53.7	825
	53.8	780
	53.9	808
	54	805
	54.1	684
	54.2	742
	54.3	768
	54.4	792
	54.5	829
	54.6	742
	54.7	817
	54.8	875
	54.9	782
	55	727
	55.1	720
	55.2	723
	55.3	758
	55.4	757
	55.5	718
	55.6	731
	55.7	690
	55.8	754
	55.9	710
	56	740
	56.1	808
	56.2	831
	56.3	881
	56.4	858
	56.5	823
	56.6	786
	56.7	755
	56.8	762
	56.9	753
	57	795
	57.1	810
	57.2	717
	57.3	740
	57.4	707
	57.5	815
	57.6	751
	57.7	766
	57.8	781
	57.9	792
	58	726
	58.1	730
	58.2	695
	58.3	772
	58.4	749
	58.5	731
	58.6	735
	58.7	760
	58.8	733
	58.9	808
	59	808
	59.1	838
	59.2	730
	59.3	745
	59.4	793
	59.5	772
	59.6	752
	59.7	743
	59.8	739
	59.9	704
	60	746
	60.1	732
	60.2	615
	60.3	647
	60.4	658
	60.5	650
	60.6	637
	60.7	690
	60.8	689
	60.9	725
	61	695
	61.1	706
	61.2	723
	61.3	717
	61.4	659
	61.5	658
	61.6	645
	61.7	628
	61.8	634
	61.9	619
	62	643
	62.1	640
	62.2	652
	62.3	630
	62.4	688
	62.5	679
	62.6	647
	62.7	680
	62.8	662
	62.9	620
	63	633
	63.1	637
	63.2	617
	63.3	611
	63.4	669
	63.5	705
	63.6	651
	63.7	700
	63.8	708
	63.9	687
	64	640
	64.1	640
	64.2	666
	64.3	663
	64.4	612
	64.5	655
	64.6	651
	64.7	624
	64.8	699
	64.9	696
	65	697
	65.1	672
	65.2	674
	65.3	645
	65.4	637
	65.5	615
	65.6	601
	65.7	623
	65.8	595
	65.9	613
	66	624
	66.1	677
	66.2	673
	66.3	599
	66.4	660
	66.5	606
	66.6	593
	66.7	648
	66.8	694
	66.9	650
	67	626
	67.1	591
	67.2	625
	67.3	612
	67.4	621
	67.5	615
	67.6	606
	67.7	568
	67.8	550
	67.9	555
	68	529
	68.1	577
	68.2	509
	68.3	579
	68.4	525
	68.5	561
	68.6	621
	68.7	579
	68.8	581
	68.9	546
	69	561
	69.1	565
	69.2	528
	69.3	559
	69.4	585
	69.5	574
	69.6	600
	69.7	583
	69.8	580
	69.9	567
	70	613
	70.1	586
	70.2	519
	70.3	539
	70.4	548
	70.5	560
	70.6	567
	70.7	586
	70.8	568
	70.9	549
	71	595
	71.1	624
	71.2	608
	71.3	613
	71.4	672
	71.5	634
	71.6	663
	71.7	692
	71.8	683
	71.9	666
	72	670
	72.1	680
	72.2	637
	72.3	646
	72.4	634
	72.5	634
	72.6	557
	72.7	610
	72.8	587
	72.9	631
	73	585
	73.1	563
	73.2	555
	73.3	519
	73.4	577
	73.5	590
	73.6	642
	73.7	663
	73.8	630
	73.9	643
	74	624
	74.1	648
	74.2	607
	74.3	597
	74.4	545
	74.5	536
	74.6	495
	74.7	547
	74.8	524
	74.9	486
	75	505
	75.1	529
	75.2	512
	75.3	532
	75.4	569
	75.5	577
	75.6	554
	75.7	501
	75.8	552
	75.9	563
	76	560
	76.1	605
	76.2	561
	76.3	544
	76.4	572
	76.5	520
	76.6	559
	76.7	548
	76.8	562
	76.9	605
	77	595
	77.1	630
	77.2	565
	77.3	554
	77.4	561
	77.5	588
	77.6	582
	77.7	552
	77.8	566
	77.9	530
	78	528
	78.1	569
	78.2	549
	78.3	549
	78.4	573
	78.5	535
	78.6	553
	78.7	529
	78.8	532
	78.9	521
	79	573
	79.1	536
	79.2	559
	79.3	543
	79.4	536
	79.5	516
	79.6	526
	79.7	571
	79.8	534
	79.9	559
	80	528
